# Supplementary material for: Dissecting the Effects of Cage Structure in the Catalytic Activation of Imide Chlorenium-Ion Donors
Source: J Am Chem Soc. 2025 Mar 21;147(13):11456–64. doi: 10.1021/jacs.5c01249 (PMC11969530; doi:10.1021/jacs.5c01249)
Supplement: Supplementary file 2 — ja5c01249_si_002.zip [file ja5c01249_si_002.zip]

Archive with 45 entries (34 files):
- SI_DFT/
- SI_DFT/3_chlorination/
- SI_DFT/3_chlorination/1_cat/
- SI_DFT/3_chlorination/1_cat/TS_in_C1.xyz
- SI_DFT/3_chlorination/1_cat/TS_in_C3.xyz
- SI_DFT/3_chlorination/0_uncat/
- SI_DFT/3_chlorination/0_uncat/TS.xyz
- SI_DFT/3_chlorination/0_uncat/BCC.xyz
- SI_DFT/3_chlorination/0_uncat/BCC+.xyz
- SI_DFT/3_chlorination/0_uncat/AMS.xyz
- SI_DFT/2_chloretrification/
- SI_DFT/2_chloretrification/0_uncat/
- SI_DFT/2_chloretrification/0_uncat/synH-TS.xyz
- SI_DFT/2_chloretrification/0_uncat/ether_cation.xyz
- SI_DFT/2_chloretrification/0_uncat/ether.xyz
- SI_DFT/2_chloretrification/0_uncat/Alcohol.xyz
- SI_DFT/2_chloretrification/0_uncat/anti-TS.xyz
- SI_DFT/2_chloretrification/0_uncat/syn-TS.xyz
- SI_DFT/2_chloretrification/1_cat/
- SI_DFT/2_chloretrification/1_cat/C1/
- SI_DFT/2_chloretrification/1_cat/C1/synH-TS.xyz
- SI_DFT/2_chloretrification/1_cat/C1/anti-TS.xyz
- SI_DFT/2_chloretrification/1_cat/C3/
- SI_DFT/2_chloretrification/1_cat/C3/synH2-TS.xyz
- SI_DFT/2_chloretrification/1_cat/C3/anti-TS.xyz
- SI_DFT/2_chloretrification/1_cat/C3/synH1-TS.xyz
- SI_DFT/0_substrates/
- SI_DFT/0_substrates/Suc.xyz
- SI_DFT/0_substrates/water.xyz
- SI_DFT/0_substrates/Suc-.xyz
- SI_DFT/0_substrates/TS_taut1.xyz
- SI_DFT/0_substrates/TS_taut2.xyz
- SI_DFT/0_substrates/NCS.xyz
- SI_DFT/0_substrates/SucH.xyz
- SI_DFT/README.txt
- SI_DFT/1_NCS_in_cages/
- SI_DFT/1_NCS_in_cages/NCS_in_C3_2.xyz
- SI_DFT/1_NCS_in_cages/NCS_in_C3_1.xyz
- SI_DFT/1_NCS_in_cages/NCS.H2O_in_C3.xyz
- SI_DFT/1_NCS_in_cages/NCS.ROH_in_C3.xyz
- SI_DFT/1_NCS_in_cages/Suc-_in_C3.xyz
- SI_DFT/1_NCS_in_cages/Suc_in_C3.xyz
- SI_DFT/1_NCS_in_cages/Suc_in_C1.xyz
- SI_DFT/1_NCS_in_cages/NCS_in_C1.xyz
- SI_DFT/1_NCS_in_cages/Suc-_in_C1.xyz
