# Supplementary material for: Dissecting the Effects of Cage Structure in the Catalytic Activation of Imide Chlorenium-Ion Donors
Source: J Am Chem Soc. 2025 Mar 21;147(13):11456–64. doi: 10.1021/jacs.5c01249 (PMC11969530; doi:10.1021/jacs.5c01249)
Supplement: Supplementary file 2 — ja5c01249_si_002.zip [file ja5c01249_si_002.zip › SI_DFT/3_chlorination/1_cat/TS_in_C1.xyz]

169
Coordinates from ORCA-job optts_sub_0
  N   -0.39101114306696      0.53366388785946     -0.07431299646894
  C   0.88710018531255      0.12314639753778     -0.29147476970175
  C   -1.30849960922398     -0.39188823527494     -0.44533043147680
  O   -2.51841180561338     -0.27389253330060     -0.32792438570135
  Cl  -0.98211842240267      2.22606409208053      1.06027662388983
  O   1.89191534464157      0.75527273512165     -0.01868714474922
  C   -3.61293773683119      4.13815963126530      1.27997574241336
  H   -3.80246747714989      4.06539942441570      0.20926374050439
  H   -3.88780949905271      3.19869065601706      1.75124084222014
  H   -4.27302130214083      4.91689400053841      1.67013829506077
  C   -2.19590891917726      4.49455535125026      1.56089546185065
  C   -1.48951800952920      3.66984827869756      2.45295201575637
  H   -0.54610065029796      3.99516517429410      2.87104568169926
  H   -2.09395562871311      3.07828131762061      3.12920086931713
  C   -1.59785962274491      5.63842495773553      0.91655980867605
  C   -0.50497353713365      7.93552933452054     -0.23468870039971
  C   -0.23136557645624      5.93777558303689      1.06665239252939
  C   -2.39452667960119      6.51349441233337      0.15884124673744
  C   -1.85437352685934      7.65511032165721     -0.40003704668756
  C   0.30585348674219      7.07108390812085      0.49506804686069
  H   0.42151574283121      5.27818344010286      1.62136540136429
  H   -3.44730437651300      6.31443381633668      0.01590197443394
  H   -2.48259074006332      8.32339269003919     -0.97209962490894
  H   1.35919506495311      7.28459089152443      0.61198860437558
  H   -0.08139228842086      8.82695350474989     -0.67786063594473
  C   -0.60691992459457     -1.60256202170454     -1.03238970219571
  H   -0.95193901904628     -1.76552984671418     -2.05502751968164
  H   -0.88006989914476     -2.49104687655328     -0.45962028702102
  C   0.87088423192662     -1.25269566136486     -0.93750520475607
  H   1.44332788659233     -1.95007713093442     -0.32289567884963
  H   1.36694376892383     -1.20063699139809     -1.90855255181036
  C   -4.25162126471806     -4.27499939299014      1.33263709190425
  C   -2.92721078662794     -4.73419824467015      1.53983550957794
  C   -1.80153116621814     -5.12974947370239      1.71273716269897
  C   -0.47875307909771     -5.60704928961109      1.91546671987045
  C   -0.26350330908422     -6.90406243667356      2.39185841472108
  C   1.02833712399525     -7.36705226561379      2.57919130516965
  C   2.11324322806022     -6.55268784379629      2.30009672318804
  C   1.90728412663822     -5.25240031239558      1.82837874014492
  C   3.01520948305853     -4.40799924005023      1.54898532402469
  C   3.95969700070953     -3.69439381647142      1.32047499018920
  C   5.08190887780490     -2.86875071139586      1.06212595629780
  C   6.38369532798388     -3.37274269937920      1.08022991961187
  C   7.43934254857852     -2.51957397358260      0.82170678644519
  C   7.18187361705234     -1.18889144818187      0.55507486996992
  N   5.93428400206923     -0.70883218043229      0.54261752774544
  C   4.90351259530299     -1.51626538846349      0.78525105048519
  C   0.60953879775223     -4.78294623145865      1.63577734915510
  H   0.44794277661679     -3.77703094107932      1.27179457135427
  C   -5.36303508703450     -5.02079149590505      1.72833553646369
  C   -6.62857280621484     -4.51811789078225      1.49296426592940
  C   -6.76366957875857     -3.29259373297806      0.87045754470309
  N   -5.69641492439661     -2.58155009667975      0.49269187131301
  C   -4.46908627481292     -3.04790660197989      0.71195275777942
  H   -1.10853877509474     -7.54256171799494      2.61099923945478
  H   1.19078425569451     -8.37128004411395      2.94587361263443
  H   3.12108084279231     -6.91640570490676      2.44768423268487
  H   6.55701165389745     -4.41888076163478      1.29257054031003
  H   8.45940287213260     -2.87504071215162      0.82403190568903
  H   7.98503648256390     -0.49503960401003      0.34756483268860
  H   3.91059141808341     -1.08490289401894      0.75620332296080
  H   -5.23059125096492     -5.97882751684245      2.21236391672276
  H   -7.51135585147387     -5.06734339552363      1.78590223886421
  H   -7.73955681549643     -2.87248269911873      0.66877553881027
  H   -3.63563154364092     -2.43558884868702      0.39159268732644
  C   -4.33307176838959     -2.41134552850506     -4.03659317968063
  C   -3.04178577784186     -2.43376199441594     -4.62044267004131
  C   -1.94764227568189     -2.45469348334210     -5.12682185513372
  C   -0.65620373834073     -2.48081402087394     -5.71934922084051
  C   -0.44024974797146     -3.16237238971700     -6.92106810830143
  C   0.82363586552084     -3.18171943924307     -7.48758407291365
  C   1.88076973881482     -2.53355471274301     -6.87036976464067
  C   1.67460238949670     -1.85141487828872     -5.66733391289468
  C   2.75464460255157     -1.19332991165306     -5.01894755888663
  C   3.67464307867457     -0.64441721357809     -4.46581746714753
  C   4.77479317146934     -0.01607743063606     -3.83011199076364
  C   5.94232741553774      0.29772064336474     -4.52804228893969
  C   6.98955734538343      0.89624687108007     -3.85435245366003
  C   6.85841615048516      1.16471329740812     -2.50603328761588
  N   5.73853742366204      0.86377092238759     -1.84029957193114
  C   4.71569834640104      0.29291960176954     -2.47405059895151
  C   0.40393206979190     -1.82487270544564     -5.09699810836648
  H   0.23957982928576     -1.28993161940969     -4.17170014953238
  C   -5.43076659210787     -3.01238652971035     -4.65438296111708
  C   -6.66561819114206     -2.95331786535734     -4.03722027929808
  C   -6.78387935807301     -2.30254854851867     -2.82454791923159
  N   -5.72977578146805     -1.72971558518466     -2.23459871420055
  C   -4.53178055214752     -1.77594315727056     -2.81375681536624
  H   -1.26288929841546     -3.67150450011001     -7.40462995281812
  H   0.98658730596213     -3.70858271919651     -8.41772564923503
  H   2.86673164762837     -2.55366227382054     -7.31453435557669
  H   6.02070016339793      0.07322120959200     -5.58310625765649
  H   7.90703555739630      1.15474615131547     -4.36254720485641
  H   7.66087802117240      1.62799040209797     -1.94848105167567
  H   3.82482136225309      0.07846291643410     -1.89663627137613
  H   -5.31121518256482     -3.51618515665919     -5.60388471248305
  H   -7.53716139410972     -3.40697339425520     -4.48610448013701
  H   -7.73530833586450     -2.23993321599039     -2.31424092768031
  H   -3.70646670327383     -1.30437023641165     -2.29548805074934
  C   -5.29539325956940      2.97778275964149     -2.30156067490947
  C   -4.16152648291409      3.79451123896893     -2.53612687578725
  C   -3.20523716280875      4.49771299584999     -2.74895542574285
  C   -2.08651159362822      5.33334342935875     -3.00800815648249
  C   -2.24004402452135      6.49274477285672     -3.77370300156299
  C   -1.14949123633362      7.31128058791125     -4.01471206745890
  C   0.09453616381931      6.98997181033379     -3.49840266603666
  C   0.25562412216085      5.83222431127919     -2.73143571339865
  C   1.52550068940577      5.50470110337036     -2.18708584243490
  C   2.60127349309740      5.22931104657499     -1.71838938195569
  C   3.86160860963554      4.88945190526905     -1.16812542785418
  C   4.88244454439122      5.82776345587256     -1.00981041556769
  C   6.09028088129215      5.42250241861725     -0.47422767006713
  C   6.26135948459039      4.09878135610089     -0.11840221872934
  N   5.28218849616172      3.20169850282987     -0.27614383604748
  C   4.10801925618752      3.57586511808641     -0.77894405477715
  C   -0.83647076473770      5.00343933390617     -2.48832032283720
  H   -0.71839660731547      4.11253495265056     -1.88562072753186
  C   -6.56668483061929      3.34694943644602     -2.74422708838868
  C   -7.63570476059616      2.50870188329630     -2.49394455641822
  C   -7.41837220238281      1.32416842674343     -1.81773159826664
  N   -6.19934922869640      0.97392477804813     -1.39470252194676
  C   -5.15738393483120      1.77153646286720     -1.61975264959162
  H   -3.21246974659473      6.74668713199993     -4.17355650690421
  H   -1.27069056331927      8.20745083285387     -4.60774201188860
  H   0.94442759575697      7.63261759666794     -3.68497703045538
  H   4.72549143048031      6.85661317169492     -1.30408732174599
  H   6.90258355500945      6.12066985178209     -0.33421476307553
  H   7.19776796624518      3.74869680622196      0.29396330655891
  H   3.33787092701914      2.82207106715857     -0.87881385803685
  H   -6.70609230727484      4.27763007598003     -3.27723295006785
  H   -8.63388429022599      2.76124175223303     -2.82066872725960
  H   -8.23222457152994      0.64180545475137     -1.61271856048393
  H   -4.19004524703038      1.44938046691645     -1.25575033820604
  C   -5.19527318337285      0.85092441549223      3.40577350468116
  C   -4.03290844406764      1.07020944289526      4.18666476282870
  C   -3.05501280739473      1.25873245059853      4.86659328920626
  C   -1.90275661894394      1.51468949738653      5.65803588522879
  C   -2.03277178067477      1.82308676127846      7.01571664336943
  C   -0.90664536397525      2.10209221626969      7.77215067160558
  C   0.35088415682283      2.08848973168121      7.19115072831835
  C   0.49000935295231      1.78240216920174      5.83388775787936
  C   1.77285106568561      1.78684229526902      5.22314996304074
  C   2.85977537442879      1.80265209150097      4.70187753271275
  C   4.14439627545718      1.82285206872232      4.10388047529281
  C   5.29911459245570      2.04679229093449      4.85554088331427
  C   6.52576905174257      2.04909610735295      4.21964690858606
  C   6.57946625316811      1.82468374862165      2.85784322159193
  N   5.47142792481487      1.61467966065868      2.13980694126222
  C   4.27941792017364      1.61430459197144      2.73388558795262
  C   -0.63841334752803      1.48620683055681      5.07188027211197
  H   -0.53111043984411      1.24305834028393      4.02260395847083
  C   -6.47137622432812      1.13163284834004      3.89714094499587
  C   -7.56913348554187      0.88987972440186      3.09404011478392
  C   -7.37770548371832      0.36694749805051      1.82988096487017
  N   -6.15429673577628      0.09624649388701      1.36370054143124
  C   -5.08295875162100      0.33525281590699      2.11724369036313
  H   -3.01425802464415      1.84426839994157      7.46951464016224
  H   -1.01044831004384      2.33758832273390      8.82244292113280
  H   1.22738260090927      2.31639843744337      7.78240609729805
  H   5.22792632411110      2.21451394000046      5.92159953690945
  H   7.44041871686878      2.21805613673525      4.76891726116588
  H   7.52459327590560      1.81255672111488      2.33216953563582
  H   3.40868827322821      1.44211169028825      2.11407152392322
  H   -6.59259333139587      1.53200004763741      4.89447642431145
  H   -8.57166447930802      1.09637736269316      3.43923212043229
  H   -8.21732182020106      0.15582014981402      1.18165021235225
  H   -4.11107251236469      0.11655759002005      1.69357975054637
  Pd  -5.93761106457057     -0.79894776409401     -0.44364458760377
  Pd  5.60348688197629      1.24910377172028      0.14830628446955
