# Supplementary material for: Dissecting the Effects of Cage Structure in the Catalytic Activation of Imide Chlorenium-Ion Donors
Source: J Am Chem Soc. 2025 Mar 21;147(13):11456–64. doi: 10.1021/jacs.5c01249 (PMC11969530; doi:10.1021/jacs.5c01249)
Supplement: Supplementary file 2 — ja5c01249_si_002.zip [file ja5c01249_si_002.zip › SI_DFT/3_chlorination/1_cat/TS_in_C3.xyz]

193
Coordinates from ORCA-job optts2_sub_0
  N   32.30131320561582     26.16242364855155     29.34519284438263
  C   32.81915747247436     25.60777954794045     28.23454177975433
  C   32.83539863869298     25.64904374327400     30.48985608173070
  O   32.52823784338963     25.98108835872068     31.61537580673999
  Cl  30.81973494833577     27.71563120961438     29.36539096361967
  O   32.50581151604973     25.89517922431914     27.08494349454372
  C   30.14347950258449     30.16455517448794     31.33033272480004
  H   30.75868996818278     29.51815877764024     31.96073927624458
  H   30.80982898404196     30.74540158439649     30.69923786099487
  H   29.60358247117118     30.83684898118032     31.99719116340161
  C   29.19164261872938     29.35786055764939     30.52096384811054
  C   29.43880098371020     29.21886874043965     29.13990481326733
  H   28.68624092905726     28.76960951662901     28.50390574546002
  H   30.03027448974195     29.99146332845812     28.66273416432310
  C   28.08407448988633     28.70264044472085     31.17161476139025
  C   25.90201642251758     27.54853616430707     32.46866271892763
  C   26.92032104391215     28.37057911693025     30.45752429925261
  C   28.12471092344660     28.44298557239930     32.55193583298064
  C   27.05087967650403     27.85532570716868     33.18886823784495
  C   25.83687890558059     27.81329219474752     31.10592293112337
  H   26.84326910097801     28.58526300223800     29.40065256479210
  H   29.01113987163643     28.67770752228889     33.12509140325659
  H   27.10388540845033     27.63806614315306     34.24678374562043
  H   24.93861901726794     27.58110445627011     30.55028624388448
  H   25.05418109252701     27.10244633218557     32.97083819375290
  C   33.87512014275782     24.59635510525862     30.12954181540874
  H   33.60482535641574     23.64445778137908     30.58973681718774
  H   34.84381300355049     24.88725578309167     30.53852855284299
  C   33.85117914107222     24.55941423738721     28.60866585377168
  H   34.80915661784622     24.81062128978207     28.14998602557976
  H   33.54664570016148     23.59222717926627     28.20375637330140
  Pd  36.90671744197113     24.62445202620478     37.35212668184700
  Pd  31.09730935548488     26.07116561496975     24.23255291221656
  C   29.70177893961645     24.80651612193000     34.03406002746764
  C   29.56979620225822     24.46502314093126     35.36207468111149
  C   28.31782939214406     24.01165328656187     35.85647336497993
  C   27.24794815715507     23.89344232565586     35.01914691585986
  C   27.36038970826782     24.22549715049680     33.64992573373623
  C   28.60315753485331     24.69911077953612     33.15588735849190
  C   28.71656593105573     25.05355541849264     31.79479535875194
  C   27.63832106378675     24.92718773139599     30.94969068867176
  C   26.40173014394348     24.43659653576118     31.44509707502114
  C   26.27067925659554     24.09841072518614     32.75933277916263
  C   27.74571098337170     25.29410199107581     29.58282448107713
  C   27.81957988945156     25.60439769748607     28.41985379037854
  C   27.91330015858546     25.96542018322863     27.05359200374707
  C   26.79956955320337     26.36224660249013     26.31179267157774
  C   26.96115469723049     26.68746610130858     24.97818798219059
  C   28.21772872691780     26.60605491336680     24.41037909709798
  N   29.28239921022277     26.22353220663932     25.12351456463001
  C   29.14794222304524     25.91568316069575     26.41104876776673
  C   30.67764684116533     24.53816618438912     36.24784707120978
  C   31.60297248661443     24.56652733734405     37.02132205746187
  C   32.70331047860256     24.57755134016625     37.91420175889705
  C   33.99940368093735     24.60341578477800     37.40757884877127
  N   35.06865965714776     24.60282404169662     38.20104168363309
  C   34.91725464116809     24.57826166028518     39.52868022782927
  C   33.66307180154506     24.55096013848225     40.10869812139913
  C   32.54164442348235     24.54972895053167     39.30080322051639
  H   30.65351729795261     25.15415781883751     33.65055577793568
  H   28.22561037701367     23.75287650593176     36.90266310907036
  H   26.29825961694057     23.53793613910348     35.39904509820246
  H   29.65891414671664     25.43752126711918     31.42422659984303
  H   25.56270350942873     24.34119542626702     30.76902710055131
  H   25.32374460676329     23.73038068629412     33.13419804176461
  H   25.82538026337826     26.41133732949671     26.77899771868761
  H   26.12251598084597     26.99929958573429     24.37297992894380
  H   28.37589291371642     26.84753606614308     23.36820993811996
  H   30.03658403908811     25.62350745937708     26.95269812062375
  H   34.16472714108876     24.62201957599087     36.33811745193537
  H   35.81402884896411     24.57987873814946     40.13305790291256
  H   33.57514979718193     24.53051235495051     41.18519240432204
  H   31.54994467642467     24.52760693722190     39.73158888252961
  C   34.35666231684316     30.42887230505499     32.40075458594118
  C   34.77279939343482     30.97356905199036     33.59501412038055
  C   34.70047998832428     32.37772432115927     33.79797194124586
  C   34.23056811609857     33.19375896471054     32.81212948765981
  C   33.81470160791169     32.66202144865762     31.57065827578166
  C   33.87950816149883     31.25916706963183     31.36463549466534
  C   33.47450147889073     30.72411842780194     30.12384661646368
  C   33.02699728612167     31.55339577714682     29.11952884927278
  C   32.96342712154622     32.95614823979358     29.33054012650031
  C   33.34423785594460     33.48954838757701     30.52621416120358
  C   32.61235663220038     31.01765154335736     27.87271090642965
  C   32.24790588953938     30.57989973003255     26.80968367404348
  C   31.82986755221963     30.03405608402189     25.57119386179739
  C   31.57053825434592     30.82714848194329     24.45281776769889
  C   31.17586570482580     30.21869882813041     23.27611056905598
  C   31.05111122747421     28.84350513980993     23.23562848236776
  N   31.29761148912412     28.08839854242978     24.31100400794485
  C   31.67401466820438     28.65546534296086     25.45457134860452
  C   35.30396131819450     30.15845961501783     34.62901955571060
  C   35.78911793408206     29.51259062035222     35.52479533720677
  C   36.38057014716311     28.77016309785074     36.57630762675628
  C   36.39350632813816     27.37925965013874     36.52724442368035
  N   36.94465616522111     26.64653096951120     37.49227562660560
  C   37.51036342117738     27.24089935166803     38.54711485006058
  C   37.53846960276226     28.61689944451538     38.66816077077036
  C   36.97040783706781     29.39444811394624     37.67751088446755
  H   34.40297034130644     29.35830448791912     32.24263442845290
  H   35.02699340681384     32.79190059256297     34.74227648958091
  H   34.17945417431824     34.26352941094166     32.97089654289347
  H   33.51141039425105     29.65282215065293     29.96836192230932
  H   32.60900429020953     33.59513741694003     28.53311616690110
  H   33.29366657590212     34.55948717412856     30.68420714040599
  H   31.68005091792376     31.90156427698255     24.51027039565860
  H   30.96615798134710     30.79914827100987     22.38955366898179
  H   30.74553976775639     28.33746536483871     22.32994649273922
  H   31.86032703299433     28.00585601567978     26.29989225913611
  H   35.94874699679872     26.85634183017562     35.69082118190513
  H   37.94469067519756     26.60385856098900     39.30566829894128
  H   38.00333448326126     29.06614006302369     39.53357792610876
  H   36.98039862023794     30.47361177091161     37.74829225647638
  C   34.45875641246944     19.95683802682347     31.42143584702760
  C   34.95588799364414     19.14250970148974     32.41417164887139
  C   34.98201686734922     17.73443602361229     32.22944634027078
  C   34.51579413244650     17.18269524445163     31.07284703094026
  C   33.99564980970246     17.99614957293575     30.04080684256666
  C   33.96867149682343     19.40362362712250     30.22020201329286
  C   33.44525500926873     20.22131857170584     29.19718023792297
  C   32.95832405545698     19.66379396650897     28.03657206105455
  C   32.98973076764066     18.25450649989090     27.86066134300563
  C   33.49599123403857     17.44875205299680     28.83745822854797
  C   32.41024052192098     20.47882455666490     27.01106862621387
  C   31.92547595027930     21.13900876380049     26.12537476005906
  C   31.34326763946613     21.90420053799708     25.08435016627073
  C   30.66641636653999     21.30665699105164     24.01966601354776
  C   30.11645480937408     22.10886505286715     23.03805878131110
  C   30.24909898652183     23.48063233085968     23.13269412002865
  N   30.89974915649578     24.04978558930299     24.15251014100365
  C   31.43659113705864     23.29320822625780     25.10721492477320
  C   35.44276738967923     19.69509956540840     33.62797182436889
  C   35.85926161065047     20.14214634116847     34.66799721450489
  C   36.34521025312774     20.67500300940516     35.88720783986647
  C   36.40213275826228     22.05454383887004     36.06442957085174
  N   36.85188797429395     22.60271732943707     37.19083614419551
  C   37.26214190191519     21.82497037165430     38.19751557084011
  C   37.23538286595313     20.44705659269983     38.09905215498534
  C   36.77605277738665     19.85979713299940     36.93560833989362
  H   34.43610445128671     21.03121435338493     31.55801206856412
  H   35.37523322959238     17.10556423172245     33.01665333115791
  H   34.53769884820441     16.10880171458592     30.93649721884777
  H   33.42293143835168     21.29526696319469     29.33702849150252
  H   32.60505440593442     17.82803348548734     26.94414620983788
  H   33.51613600719254     16.37512880578592     28.69873965176354
  H   30.57559003253270     20.23013252301588     23.96923902541679
  H   29.58586900453464     21.68149776812170     22.19978631436513
  H   29.82977033215890     24.13530280459588     22.38106691113865
  H   31.95397290023345     23.79716909836872     25.91285902231053
  H   36.07670606497735     22.71981080787168     35.27504795859701
  H   37.61736258058335     22.31579388035767     39.09311333837035
  H   37.57411368423614     19.84768993145809     38.93141466623868
  H   36.74710325123069     18.78350966319132     36.83358971039190
  C   39.24003799488274     24.96693036739139     29.63906600340952
  C   40.33842901202367     24.82777403723900     30.45768169658508
  C   41.63675157722754     24.72532823939286     29.88942979346328
  C   41.80251228398465     24.76254861751902     28.53638888840116
  C   40.69147060596527     24.90632879256247     27.67434741129096
  C   39.39267283686497     25.01091490964348     28.23707992766999
  C   38.28019235607976     25.15914817557515     27.38258211317847
  C   38.44727230219899     25.20323193262425     26.01637997227994
  C   39.74900229722459     25.09599497429737     25.45846053688484
  C   40.83635389442473     24.95109872171035     26.26901153267292
  C   37.32724639699644     25.35771371744132     25.15712368255954
  C   36.38484490342356     25.49023583822835     24.41576350875686
  C   35.26714325604642     25.63937822147942     23.55723264632443
  C   35.38981951029684     25.64439559323576     22.16686294790923
  C   34.25313754000110     25.78440352900295     21.39285545139696
  C   33.02454784746383     25.91404422320499     22.01144850821757
  N   32.91184728975463     25.91170523679384     23.34349022896816
  C   33.99511754713605     25.78000170089218     24.10614576189392
  C   40.19648181888662     24.78599258892213     31.87026976716431
  C   40.11648725306308     24.74821492250332     33.07350008755266
  C   40.05382779368760     24.70024934198428     34.48841566297694
  C   38.82249588720075     24.69499747422842     35.13880236351560
  N   38.72823529553106     24.64521445702747     36.46609015326712
  C   39.83410170995582     24.60221261280520     37.21600116566517
  C   41.09230181232948     24.60651127632810     36.64581673154554
  C   41.21034826812436     24.65479445424731     35.27026863875306
  H   38.24785051320268     25.04498675927453     30.06618257409640
  H   42.49199507823503     24.61641935850195     30.54258197251247
  H   42.79415501738977     24.68311716123079     28.10903310920259
  H   37.28867334445044     25.23936101104873     27.81104678873438
  H   39.86755973167446     25.13151225038013     24.38398862629955
  H   41.82688218189575     24.87066153537119     25.83935448871413
  H   36.36266813529746     25.53833550555959     21.70650456206637
  H   34.30966712408554     25.79088710388064     20.31408656489809
  H   32.11607190712879     26.01790314468701     21.43399044037071
  H   33.85379116439150     25.77837349802981     25.17928314673654
  H   37.90256238394883     24.72962952177384     34.56984700188790
  H   39.70688548066922     24.56293597332037     38.28930322863735
  H   41.96530583211335     24.57076546506164     37.28098872144326
  H   42.18347407455428     24.65751455886350     34.79854878346061
