# Supplementary material for: Dissecting the Effects of Cage Structure in the Catalytic Activation of Imide Chlorenium-Ion Donors
Source: J Am Chem Soc. 2025 Mar 21;147(13):11456–64. doi: 10.1021/jacs.5c01249 (PMC11969530; doi:10.1021/jacs.5c01249)
Supplement: Supplementary file 2 — ja5c01249_si_002.zip [file ja5c01249_si_002.zip › SI_DFT/3_chlorination/0_uncat/TS.xyz]

31
Coordinates from ORCA-job optts_sub_0
  N   -0.40104044471432     -1.94936693192438      1.35020460268610
  C   -0.27984999947816     -2.48549132689133      2.58672178433343
  C   -0.52807498445857     -2.89396689323727      0.38907820390748
  O   -0.66476124991253     -2.68298999452439     -0.80317779936753
  Cl  -0.49850825862917      0.29275419595889      0.93673802926283
  O   -0.15548475143707     -1.85922724475811      3.62432851373473
  C   -1.42352815097777      2.16502319114799     -1.50846595220120
  H   -1.21683889261749      1.40190443211919     -2.25805953186059
  H   -2.36018904327794      1.92930751800921     -1.01170169046149
  H   -1.55240563543882      3.11199673714438     -2.04086097042947
  C   -0.31082294696861      2.30884267799298     -0.53773510646150
  C   -0.64372653327289      2.23151127638048      0.84961933262453
  H   0.05217006478370      2.63013750485617      1.57663239151784
  H   -1.67767796068836      2.45117919742439      1.09122533859303
  C   1.04259572131066      2.46625479128095     -0.99311203803004
  C   3.65654401772752      2.81329569777711     -1.90708508712198
  C   2.12167540546758      2.50183803269881     -0.08942122868599
  C   1.31309538865198      2.60245721202477     -2.36729764996656
  C   2.60574393782125      2.78215043623813     -2.81637206492753
  C   3.41215662709740      2.66848231916739     -0.54482242273947
  H   1.96104818772218      2.38021901198339      0.97231070688656
  H   0.50991742831311      2.58036637180179     -3.09031478752534
  H   2.79771617430471      2.89446795284814     -3.87437611862900
  H   4.23292286184874      2.68519613633934      0.15867658601510
  H   4.67047385743660      2.94836340961557     -2.26007763606942
  C   -0.47185970610790     -4.28547634533406      1.01448484855454
  H   0.36677055406313     -4.84074197503907      0.59099536428949
  H   -1.37874703323849     -4.83738031077807      0.76291731546665
  C   -0.32113392310119     -4.00913726263274      2.50134729300008
  H   -1.15476418217189     -4.38384626214999      3.09762037682471
  H   0.59073846994252     -4.42569255553970      2.93174239678005
