# Supplementary material for: Dissecting the Effects of Cage Structure in the Catalytic Activation of Imide Chlorenium-Ion Donors
Source: J Am Chem Soc. 2025 Mar 21;147(13):11456–64. doi: 10.1021/jacs.5c01249 (PMC11969530; doi:10.1021/jacs.5c01249)
Supplement: Supplementary file 2 — ja5c01249_si_002.zip [file ja5c01249_si_002.zip › SI_DFT/3_chlorination/0_uncat/BCC.xyz]

19
Coordinates from ORCA-job sty_cl_sub_0
  Cl  -1.92357405567161      2.16543328449051      1.81547384946365
  C   -1.70671790659820      2.20460593346730     -1.69610507209336
  H   -2.65494948330939      2.72545606088087     -1.67569217535450
  H   -1.51952185906305      1.58104339663258     -2.55951347211709
  C   -0.83597908243515      2.32411676828212     -0.69142559551230
  C   -1.21305405671851      3.17192726009411      0.48442866917382
  H   -0.36286441923784      3.69649211194060      0.91508634281893
  H   -1.97651177549507      3.89806838526020      0.21727258844156
  C   0.48393274525124      1.65492192684509     -0.68886925019456
  C   2.98827974832970      0.38031122753951     -0.70401722491840
  C   1.15810990738720      1.37660461333947      0.50267114813400
  C   1.10570903158229      1.29776373623224     -1.88956577925033
  C   2.33737542015790      0.66417905325639     -1.89797838388905
  C   2.39385171201943      0.74454939085286      0.49474059500683
  H   0.71782171927271      1.63469345880025      1.45646479620210
  H   0.63500094157121      1.53600774295718     -2.83467632821387
  H   2.79627534537649      0.40200582719480     -2.84253889877313
  H   2.88996935684738      0.53527941380049      1.43363253214304
  H   3.95230671073329     -0.11136959186660     -0.70984834106734
