# Supplementary material for: Dissecting the Effects of Cage Structure in the Catalytic Activation of Imide Chlorenium-Ion Donors
Source: J Am Chem Soc. 2025 Mar 21;147(13):11456–64. doi: 10.1021/jacs.5c01249 (PMC11969530; doi:10.1021/jacs.5c01249)
Supplement: Supplementary file 2 — ja5c01249_si_002.zip [file ja5c01249_si_002.zip › SI_DFT/3_chlorination/0_uncat/BCC+.xyz]

20
Coordinates from ORCA-job cl_sty_anion_sub_0
  Cl  -1.16206161387922      0.23899956222665      1.12284131301179
  C   -1.84783027225653      1.93980089928665     -1.68753164211760
  H   -1.54132040702481      1.64329556417690     -2.68366658467380
  H   -2.62630170117090      1.26570635227376     -1.32883743085169
  H   -2.31950423709369      2.93004776355426     -1.74717689117556
  C   -0.76641787738702      2.04754054375785     -0.69753924162510
  C   -1.22993613622353      1.98379054757210      0.72279447893695
  H   -0.61888232709472      2.53475908380940      1.42980472221783
  H   -2.26432573488321      2.30947931820320      0.80956075430243
  C   0.58802524554707      2.20394321398574     -1.02328996307331
  C   3.27096234595161      2.56194568222039     -1.68313225933385
  C   1.58735122803865      2.23840773722146     -0.01276725247027
  C   0.99161437647085      2.34687974283737     -2.37808301925177
  C   2.31376023905061      2.53467707627928     -2.69638935662587
  C   2.90794582413011      2.40824366449817     -0.34489094279425
  H   1.33049924332321      2.11229291497924      1.02885633898862
  H   0.26351829017388      2.32826429948050     -3.17524377113867
  H   2.61185011638396      2.65578238892452     -3.72794559965741
  H   3.66366843519184      2.42471452567765      0.42722189174961
  H   4.31314496275184      2.70258911903487     -1.93876554441808
