# Supplementary material for: Dissecting the Effects of Cage Structure in the Catalytic Activation of Imide Chlorenium-Ion Donors
Source: J Am Chem Soc. 2025 Mar 21;147(13):11456–64. doi: 10.1021/jacs.5c01249 (PMC11969530; doi:10.1021/jacs.5c01249)
Supplement: Supplementary file 2 — ja5c01249_si_002.zip [file ja5c01249_si_002.zip › SI_DFT/3_chlorination/0_uncat/AMS.xyz]

19
Coordinates from ORCA-job en_sub_0
  H   -1.57781663346346      2.39492522005624     -0.02086515607511
  C   -0.56873873397928      2.12456134634273      0.29501407969154
  C   -0.50976959149473      0.70213492287693      0.77504896813137
  C   0.03670500232808      0.39798199656917      1.95451322831810
  H   0.13127041760795     -0.62079875805853      2.30726849143226
  H   0.42457122943577      1.17074456016585      2.60558000708249
  H   0.08607307914387      2.28935129730054     -0.56310353401339
  H   -0.25770307161518      2.81411405647021      1.07805947155157
  C   -1.06639014979241     -0.34405570423695     -0.11341293961918
  C   -2.09474893356236     -2.33625880751015     -1.80504607846943
  C   -1.05143961408989     -0.18886495818111     -1.50143742912507
  C   -1.62985939222740     -1.51204365975193      0.40823095484946
  C   -2.13382698409277     -2.49750074922696     -0.42579888325802
  C   -1.55236240485272     -1.17624181701292     -2.33842773721610
  H   -0.63098838042803      0.70482960409175     -1.94405328272731
  H   -1.69413938280315     -1.64470926085223      1.48081309870724
  H   -2.56953385245283     -3.39044118880678      0.00387111776767
  H   -1.51867567873195     -1.03498530936116     -3.41108975395338
  H   -2.49127692492952     -3.10433279087469     -2.45625462307473
