# Supplementary material for: Dissecting the Effects of Cage Structure in the Catalytic Activation of Imide Chlorenium-Ion Donors
Source: J Am Chem Soc. 2025 Mar 21;147(13):11456–64. doi: 10.1021/jacs.5c01249 (PMC11969530; doi:10.1021/jacs.5c01249)
Supplement: Supplementary file 2 — ja5c01249_si_002.zip [file ja5c01249_si_002.zip › SI_DFT/2_chloretrification/0_uncat/synH-TS.xyz]

38
Coordinates from ORCA-job syn_elaine_sub_0
  N   -0.39061997132913     -1.99754495189803      1.57336557627894
  C   -0.64238114203591     -2.50083994748157      2.81365612119207
  C   -0.19663612118762     -2.95761647242371      0.64968768623045
  O   0.04201954015664     -2.77725910547137     -0.53765785658947
  Cl  -0.43867882158555      0.10214540258794      1.05541995098520
  C   -1.36220314947050      1.20130782042368     -2.81765129812939
  H   -0.59442071386768      1.55100224265454     -3.50929733400991
  O   -0.86162730910722     -1.84386984539647      3.80904469618470
  H   -2.31424151944237      1.28970656140160     -3.34491088537857
  O   0.17779626982896     -0.39585602582438     -1.97045816995571
  H   0.19513028942837     -1.19016377312182     -1.40617895632072
  C   -1.44965353346173      2.09725261545257     -1.57775137945853
  H   -2.32310688975219      1.81362977341374     -0.98854461833293
  H   -1.64000501138075      3.13069665432362     -1.90071322300392
  C   -0.27282600574904      2.17505215627925     -0.67097492900692
  C   -0.50764998226972      2.08475260348715      0.72479175760248
  H   0.24778154299623      2.49529635348799      1.38367173860475
  H   -1.52264505280721      2.31193368608259      1.03391545913935
  C   1.05722654983195      2.43576231075949     -1.17060394061456
  C   3.62621947715413      3.02883784208489     -2.08441254044487
  C   2.18610646942478      2.05014271183020     -0.43099554515056
  C   1.24472797981108      3.12613493630270     -2.37687273243768
  C   2.51860298904252      3.43380127442603     -2.81811370333134
  C   3.45621666407242      2.33052949856320     -0.89350901868441
  H   2.07018678330291      1.48996021622734      0.48709989237409
  H   0.39605791316775      3.46646617212031     -2.95414873970885
  H   2.64785185875615      3.98856948710725     -3.73742230118756
  H   4.31786516885701      2.00516505399544     -0.32666651266271
  H   4.62256666143923      3.25771997065077     -2.43911666110517
  C   -1.11819425446575     -0.25520484196825     -2.48262489806272
  H   -1.26263487394782     -0.85085849129837     -3.39544310911443
  H   -1.87940853374412     -0.59244545526466     -1.76643445894436
  C   -0.31671251108425     -4.32953545473732      1.29302055751806
  H   0.60688969102150     -4.88872387665817      1.13825610032384
  H   -1.11621051227979     -4.88909769883810      0.80511352613052
  C   -0.60269697115276     -4.02236873041647      2.75538434070760
  H   -1.55396564554898     -4.42564101735021      3.10472849187061
  H   0.16927267737813     -4.39083965551348      3.43234691649325
