# Supplementary material for: Dissecting the Effects of Cage Structure in the Catalytic Activation of Imide Chlorenium-Ion Donors
Source: J Am Chem Soc. 2025 Mar 21;147(13):11456–64. doi: 10.1021/jacs.5c01249 (PMC11969530; doi:10.1021/jacs.5c01249)
Supplement: Supplementary file 2 — ja5c01249_si_002.zip [file ja5c01249_si_002.zip › SI_DFT/2_chloretrification/0_uncat/ether_cation.xyz]

27
Coordinates from ORCA-job alco_sub_0
  C   -2.60260685062856      2.54669322522800      0.89905929589277
  H   -3.67047174622951      2.58995893111896      0.70323413545704
  H   -2.36355736404996      3.03634610787251      1.83925432626038
  C   -1.70253017765180      2.95634499162508     -0.23657214231396
  O   -2.25652862888528      1.11079280325474      1.10909313747716
  C   -0.43397727689651      2.15172476924387      0.02391411660139
  C   -0.90356925913066      0.76418862119753      0.45658159722843
  C   -0.08457292691132      0.20228791210302      1.61028583041803
  H   -0.50653779923366     -0.70611348052734      2.03330434436893
  H   0.02234916711748      0.94301526231101      2.40078613413783
  H   0.22555435117094      2.10594587938615     -0.83829553991530
  H   0.13534217669215      2.61144733904883      0.83398361511887
  H   -2.15109280089536      2.71062773875882     -1.19927963784694
  H   -1.51325510865152      4.02802928745298     -0.21235829289519
  C   -1.19454545536155     -0.23297291338966     -0.63811955199425
  C   -1.79763625554634     -2.10754583012852     -2.62171518968671
  C   -1.08067400521548      0.09929078355802     -1.98564597789620
  C   -1.61557833022204     -1.52092108426109     -0.29884371547915
  C   -1.91847872117950     -2.44871587005161     -1.28232481324246
  C   -1.37692741379316     -0.83282310391048     -2.96910412690785
  H   -0.75148760681694      1.08139131839418     -2.29463197424055
  H   -1.71481988745503     -1.82348459296407      0.73662228942785
  H   -2.24188576108495     -3.44098447900686     -0.99817497374958
  H   -1.27586863145946     -0.55758214209633     -4.01027343804343
  H   -2.02724561387328     -2.83333459599023     -3.39049080191896
  Cl  1.53834271198812     -0.17944101993458      0.98668704146508
  H   -2.96839978579678      0.50837814170703      0.81738031227680
