# Supplementary material for: Dissecting the Effects of Cage Structure in the Catalytic Activation of Imide Chlorenium-Ion Donors
Source: J Am Chem Soc. 2025 Mar 21;147(13):11456–64. doi: 10.1021/jacs.5c01249 (PMC11969530; doi:10.1021/jacs.5c01249)
Supplement: Supplementary file 2 — ja5c01249_si_002.zip [file ja5c01249_si_002.zip › SI_DFT/2_chloretrification/0_uncat/ether.xyz]

26
Coordinates from ORCA-job alco_neutra_sub_0
  C   -2.67833210429324      2.12357032577688      1.01297672139893
  H   -3.68032925916158      1.78619726538581      0.73500826027107
  H   -2.77526587004147      2.79250079324773      1.87204551952957
  C   -1.95276208152951      2.79673286692453     -0.15144810131573
  O   -1.87978702946097      1.00908020660095      1.40173666736461
  C   -0.53414086556615      2.26196833736636     -0.00735691124337
  C   -0.79491005852797      0.84446332411978      0.50563522885511
  C   0.33330267878707      0.29153252170479      1.37656967173994
  H   0.07918181342588     -0.68938847235373      1.77587008537804
  H   0.53655779596454      0.97429844116096      2.20009905736201
  H   0.04198066852090      2.30887269213979     -0.92819434519457
  H   0.01648263629512      2.82469876045116      0.75120869877107
  H   -2.38082629926079      2.49365985097640     -1.10843843535677
  H   -2.00379589946034      3.88345133232612     -0.09651809737613
  C   -1.17325478538339     -0.13955202141409     -0.59560287492742
  C   -1.88405010586801     -2.01248822463147     -2.55835446724584
  C   -0.57194374811105     -0.12111478127323     -1.85210117079591
  C   -2.13058650249012     -1.11911338402056     -0.33679731216588
  C   -2.48288739992249     -2.04697951595992     -1.30676402134803
  C   -0.92616307232417     -1.04545987571163     -2.82606566428146
  H   0.18042802776983      0.61854814934233     -2.08969576250409
  H   -2.61470036865972     -1.15868214424317      0.62990738371361
  H   -3.23121932010254     -2.79660166928533     -1.08295004342986
  H   -0.44945947912480     -1.00658385100845     -3.79718793278153
  H   -2.16117258660811     -2.73186689302076     -3.31807098382481
  Cl  1.85539221513310      0.11242196539874      0.45146282940746
