# Supplementary material for: Dissecting the Effects of Cage Structure in the Catalytic Activation of Imide Chlorenium-Ion Donors
Source: J Am Chem Soc. 2025 Mar 21;147(13):11456–64. doi: 10.1021/jacs.5c01249 (PMC11969530; doi:10.1021/jacs.5c01249)
Supplement: Supplementary file 2 — ja5c01249_si_002.zip [file ja5c01249_si_002.zip › SI_DFT/2_chloretrification/0_uncat/Alcohol.xyz]

26
Coordinates from ORCA-job alco_sub_0
  C   -2.91996384818612      2.51982837322400      0.95241729851728
  H   -3.79710971187468      3.12487951229966      0.68595376209573
  H   -2.52346967885026      2.93532028426863      1.88281417582468
  C   -1.88371121132377      2.66185842799209     -0.15102555718747
  O   -3.28910976186512      1.18988170890797      1.23815766812470
  C   -0.49124470471028      2.12929973348439      0.19027422711484
  C   -0.40015515742409      0.64688616558773      0.44052841257750
  C   0.15733457500060      0.15946146414329      1.54964400672562
  H   0.27551658991465     -0.90430748115333      1.71330477219831
  H   0.52285517322349      0.81403685020860      2.33106137920819
  H   0.18171484693460      2.39181953192524     -0.63305034792964
  H   -0.10878762058247      2.65860316411065      1.06657709976147
  H   -2.25791198014853      2.19304064559590     -1.06691147210823
  H   -1.79010803902362      3.72690889737856     -0.38031709828520
  C   -0.90668100054841     -0.26535846320968     -0.61100249001864
  C   -1.83130346439822     -2.02385075135841     -2.59188067483778
  C   -0.66538019764819     -0.01315079618606     -1.96315080823933
  C   -1.63723992951356     -1.40625726042214     -0.27387183068471
  C   -2.09182541426456     -2.27879454957314     -1.25203453762550
  C   -1.11601001715790     -0.88664439382117     -2.94258661229062
  H   -0.10580404183167      0.86585697890234     -2.25879719489365
  H   -1.86317281146077     -1.60361927584114      0.76652629006660
  H   -2.65970115967316     -3.15531168133570     -0.96703764567527
  H   -0.90726625343581     -0.67696860049405     -3.98387597857371
  H   -2.18767202119407     -2.70177257124111     -3.35656048128805
  H   -3.59688315995807      0.78246408660687      0.42308363742287
