# Supplementary material for: Dissecting the Effects of Cage Structure in the Catalytic Activation of Imide Chlorenium-Ion Donors
Source: J Am Chem Soc. 2025 Mar 21;147(13):11456–64. doi: 10.1021/jacs.5c01249 (PMC11969530; doi:10.1021/jacs.5c01249)
Supplement: Supplementary file 2 — ja5c01249_si_002.zip [file ja5c01249_si_002.zip › SI_DFT/2_chloretrification/0_uncat/anti-TS.xyz]

38
Coordinates from ORCA-job anti_ts_sub_0
  C   -2.77829579344057      2.53724854090304      1.01117184630921
  H   -3.73567060988108      3.03109284122545      0.81027053466503
  H   -2.35948673681527      2.99947755751002      1.90763876227174
  C   -1.84070343388944      2.74171440539539     -0.16299676682844
  O   -2.95410208844251      1.16814522970659      1.31087278276659
  C   -0.46252333235746      2.11826569948813      0.09517117973631
  C   -0.52911939584658      0.65569039886011      0.38117269080629
  C   -0.03401976293578      0.19343825739412      1.62338186218376
  H   -0.24011128124531     -0.82354084161195      1.93278531580243
  H   -0.01528479303655      0.90910402926800      2.43672059978436
  H   0.17433429532108      2.28622882887902     -0.77691816244706
  H   0.01683512578974      2.62837385646629      0.93131597264525
  H   -2.28441961137280      2.33399202595674     -1.07518883887827
  H   -1.70142855922269      3.81058632583158     -0.33594116341375
  C   -0.95615292706703     -0.27362945950073     -0.64968335244057
  C   -1.79992413259546     -2.05710014479566     -2.62509552231782
  C   -0.84860783387003      0.05960864424287     -2.00718861720269
  C   -1.50161032553800     -1.51861066177609     -0.30458577349254
  C   -1.92603985276852     -2.39708729071660     -1.28332455294663
  C   -1.25769802186334     -0.82945198862866     -2.98388335348944
  H   -0.41693415379482      1.00401730444689     -2.30892419079579
  H   -1.62872220905901     -1.79123841781062      0.73414176619683
  H   -2.35891905469174     -3.34712458652599     -1.00106388067582
  H   -1.15215778677268     -0.56562941733384     -4.02734545929430
  H   -2.12656726127892     -2.74817087790562     -3.39095397640730
  N   3.99976563290682      0.00200925869432      0.48849472825872
  C   4.54187478950044      0.64024342669480     -0.57661307306370
  C   6.03802271007175      0.35184209294081     -0.63893975480322
  H   6.59465379120933      1.28997648012398     -0.63321084887270
  H   6.26980843515688     -0.15031396170437     -1.57972848944357
  C   6.29567540876455     -0.51594374570231      0.58303382558194
  H   6.96744922343049     -0.05168137836226      1.30682483176281
  H   6.71344275922949     -1.49462646059545      0.34302763398723
  C   4.91616495861981     -0.68580113310944      1.21132718529106
  O   4.68716223365333     -1.33880798912801      2.21195382667749
  O   3.93595837301855      1.33610335942156     -1.37032849147500
  Cl  1.85424501296289      0.14095509271640      0.96165749761444
  H   -3.46464579184963      0.76326269904143      0.60163942594714
