# Supplementary material for: Dissecting the Effects of Cage Structure in the Catalytic Activation of Imide Chlorenium-Ion Donors
Source: J Am Chem Soc. 2025 Mar 21;147(13):11456–64. doi: 10.1021/jacs.5c01249 (PMC11969530; doi:10.1021/jacs.5c01249)
Supplement: Supplementary file 2 — ja5c01249_si_002.zip [file ja5c01249_si_002.zip › SI_DFT/2_chloretrification/0_uncat/syn-TS.xyz]

38
Coordinates from ORCA-job syn_ts_nothing_sub_0
  C   -1.93959691963451     -0.94396986639387     -2.98673244104767
  H   -2.82969481959625     -0.44096726302288     -3.38845874235772
  H   -1.23021588119824     -1.04239485704164     -3.81921995308508
  C   -2.32343048178960     -2.33430270344686     -2.53237703556107
  O   -1.38066349436203     -0.23031947313756     -1.91240782523048
  C   -3.47311791393856     -2.38223226596085     -1.50082934678315
  C   -3.12637570067974     -1.93739395214991     -0.11955659159530
  C   -2.48012850512231     -2.89460645885200      0.71661683878059
  H   -2.61965445493963     -2.80481200712967      1.78669865612451
  H   -2.54792302516869     -3.92117172814576      0.37462418898624
  C   -3.42411308753197     -0.61310871578188      0.36034840166366
  C   -4.00116779671799      1.95734449443960      1.30613348145650
  C   -4.17367583547129      0.29191282462361     -0.41209601786107
  C   -2.96583498574132     -0.18378710386987      1.62149377733593
  C   -3.24640582360812      1.08494338446372      2.08337825164535
  C   -4.46476909530965      1.55606574261200      0.05913709348463
  H   -4.54794584131567      0.01171931367593     -1.38521187742907
  H   -2.36059312476443     -0.83157618200505      2.23899451209752
  H   -2.87523413668707      1.39871049001867      3.04922340289789
  H   -5.05169164588294      2.23295628744718     -0.54625092642847
  H   -4.22589368440620      2.95044947105818      1.67258289802455
  N   1.57590251719106     -1.98858184324429      0.27831364106870
  C   2.19569933130502     -1.93939652626328     -0.92576631912190
  C   3.61773936438990     -1.41664137272764     -0.74624489089705
  H   4.32817131315376     -2.16501577701700     -1.10047781255403
  H   3.75841260654706     -0.52630742562984     -1.36081923931555
  C   3.72351895601952     -1.14331780526364      0.74598211882326
  H   3.91577042937920     -0.09532582780941      0.98090029451368
  H   4.49942037825375     -1.72906595996163      1.24095582718723
  C   2.35627696893917     -1.54126706662354      1.29199864297396
  O   2.02842201364982     -1.46384343878001      2.46084870923651
  O   1.70913799427668     -2.26244668260284     -1.99363657638467
  Cl  -0.57357607733405     -2.40975777226373      0.45603441380767
  H   -1.27848844018541      0.68832061534199     -2.17567475754275
  H   -2.67566504465279     -2.88376866783744     -3.40713572804644
  H   -1.44948965490892     -2.86920160882528     -2.15961132986310
  H   -3.79938901736812     -3.42127410585974     -1.42974162644549
  H   -4.31426638478927     -1.81853716603370     -1.89967611255827
