# Supplementary material for: Dissecting the Effects of Cage Structure in the Catalytic Activation of Imide Chlorenium-Ion Donors
Source: J Am Chem Soc. 2025 Mar 21;147(13):11456–64. doi: 10.1021/jacs.5c01249 (PMC11969530; doi:10.1021/jacs.5c01249)
Supplement: Supplementary file 2 — ja5c01249_si_002.zip [file ja5c01249_si_002.zip › SI_DFT/2_chloretrification/1_cat/C1/synH-TS.xyz]

176
Coordinates from ORCA-job optts_sub_0
  N   -0.69049504331401      0.06977390045192     -0.74189320795679
  C   -1.63082108637761     -0.44861691360081      0.08514573629267
  C   0.55503178419045      0.03358473603960     -0.21178483110574
  O   1.57053578673862      0.44171495766665     -0.75410749005597
  Cl  -1.19484537188905      0.74991495908348     -2.63847830093412
  C   1.63163850092407      1.18797715037715     -5.54314035892207
  H   2.07042894164506      2.13606736063111     -5.85346679075654
  O   -2.81774449233586     -0.54066635547422     -0.17768422490651
  H   2.05826176604252      0.44015890935698     -6.21619621240150
  O   1.72906019499103      1.85723044906712     -3.23695035886838
  H   1.60534849229781      1.45932200055529     -2.36218920692160
  C   0.11981528694926      1.13403848305525     -5.78341046649059
  H   -0.18980835248917      0.09157616340697     -5.69487262109196
  H   -0.05729302760756      1.40738151688820     -6.83236798122110
  C   -0.87395732362237      1.96552150542885     -5.03276392648316
  C   -1.98221097142677      1.28151441584484     -4.50801820321550
  H   -2.85964940531707      1.83568681392884     -4.20085639583076
  H   -2.18373780638474      0.28982943044724     -4.89695503466309
  C   -0.83047389979200      3.42014267606591     -5.00054530739834
  C   -0.85236114466879      6.22014360212937     -5.11918711235333
  C   -2.03879383071334      4.13493411923409     -5.08168019860511
  C   0.36605635459624      4.15253219350403     -4.97729240495759
  C   0.35077557433782      5.53334527371803     -5.02806561339302
  C   -2.04730812010718      5.51490079882056     -5.14957995492274
  H   -2.98258946736796      3.61160226425776     -5.14078136412179
  H   1.31141659028364      3.65415775735266     -4.85719423788904
  H   1.28458594368444      6.07754788062123     -4.98579015114794
  H   -2.98901595397283      6.04099631667378     -5.22873270421243
  H   -0.85885159673381      7.30112172847635     -5.16382084082372
  C   2.06112121056668      0.83236800855936     -4.13484823337682
  H   3.14524657970516      0.65300542672702     -4.14760861055302
  H   1.58888633544490     -0.11555282961971     -3.85116538251119
  C   0.49793289556826     -0.59554427819590      1.16763890936292
  H   0.91292225903340      0.09725748851794      1.90179577456735
  H   1.12016315513036     -1.49265802245754      1.18122679035225
  C   -0.98085901134688     -0.88918462301950      1.38026950286681
  H   -1.19784650755781     -1.94338847721279      1.55690050447823
  H   -1.41615656441802     -0.33030640404097      2.21073621886054
  C   -4.70415337078111     -4.25490090542437      1.64290849588396
  C   -3.42324292927084     -4.71834355159673      2.03607803201169
  C   -2.33356426032323     -5.11289598865707      2.36933792730915
  C   -1.05331342319879     -5.58725535593341      2.76471431280520
  C   -0.93614022788914     -6.77874293420155      3.48740973141887
  C   0.31321128437557     -7.23577217583544      3.87277082575998
  C   1.45341677833098     -6.51963727812484      3.54826126400344
  C   1.34671615566306     -5.32701833307388      2.82597149113344
  C   2.51414588223987     -4.58582078800770      2.49804573041142
  C   3.51330009460235     -3.96509082741744      2.23270990511749
  C   4.70701760761204     -3.25641271238796      1.94773168212310
  C   5.94889833539617     -3.70702966109358      2.39994476032107
  C   7.08126972104456     -2.97384610042761      2.10214333459902
  C   6.95771004530555     -1.81069015956358      1.36775821896462
  N   5.76767004358011     -1.38278646915681      0.93433419038874
  C   4.66585378578058     -2.07855119868990      1.20700419227080
  C   0.09191969895338     -4.86455877747232      2.43464387006163
  H   0.00882636337951     -3.94279542278457      1.87503645120330
  C   -5.86832421087165     -4.97651967257928      1.91106950742199
  C   -7.08459006282583     -4.46552709136692      1.49876168636397
  C   -7.11933966908439     -3.25641901822369      0.83156606184708
  N   -6.00175030013538     -2.56928028433595      0.57373721845021
  C   -4.82126260716987     -3.04473475478115      0.96483095660239
  H   -1.82444515149251     -7.33972054401516      3.74443307443600
  H   0.39864036092773     -8.15741591371266      4.43189395724594
  H   2.42792436047234     -6.87776192770809      3.85143143047281
  H   6.01680419124683     -4.61919299510248      2.97704569828879
  H   8.05793142177449     -3.29267167695999      2.43589928433004
  H   7.82264380991245     -1.20925565405811      1.12289569653595
  H   3.72500361061550     -1.69648907655345      0.83191890788901
  H   -5.81480928337714     -5.92160140942401      2.43422885360392
  H   -8.00676811065945     -4.99483386198167      1.68905440769252
  H   -8.05518695869086     -2.83019280239408      0.49651189163993
  H   -3.94383285523157     -2.45389723411346      0.73713315130526
  C   -4.55308831927205     -2.53404523478094     -3.99586096544080
  C   -3.27011295796335     -2.62825917804897     -4.59131677455855
  C   -2.19174008957325     -2.75476776419518     -5.11569546976558
  C   -0.92980624191727     -2.93830095789418     -5.74251049291486
  C   -0.86227324909952     -3.44536144265493     -7.04435083821606
  C   0.36796465776584     -3.64009561794393     -7.64943425848485
  C   1.53755853308735     -3.33935635906790     -6.97124396679075
  C   1.48034352473793     -2.83269274045139     -5.66936618751867
  C   2.67620431477103     -2.51798183680062     -4.96954121453955
  C   3.68426392918371     -2.22977332685900     -4.37440395763187
  C   4.85968334727854     -1.85124100477700     -3.67943098070082
  C   6.13188266483966     -2.19110654464560     -4.14149111660936
  C   7.23972529825543     -1.77364693498171     -3.42912567531046
  C   7.06108292150734     -1.03044189000296     -2.27904612335751
  N   5.84083527141744     -0.70516074697739     -1.83872638117151
  C   4.76167428849934     -1.10070081884330     -2.50981960604136
  C   0.24404312755586     -2.62987682341466     -5.05718210836288
  H   0.19478762098071     -2.23402441405277     -4.05118329432556
  C   -5.67390727617065     -3.11803562327472     -4.58889952080886
  C   -6.89809383842847     -3.01866077102417     -3.95668304811547
  C   -6.98192825908786     -2.34726939649138     -2.75247371862583
  N   -5.90748115042512     -1.78581787360726     -2.18935914153069
  C   -4.71955350134830     -1.86616913634374     -2.78598634521480
  H   -1.77455763639422     -3.68493865364095     -7.57362574655827
  H   0.41543952056493     -4.03129841905708     -8.65638202524848
  H   2.49776162483418     -3.49415340164054     -7.44440507149604
  H   6.24279193015825     -2.77335001859680     -5.04612258475106
  H   8.23998431421393     -2.01808321418466     -3.75559022544160
  H   7.90791137171792     -0.68869145806293     -1.69938932478073
  H   3.79456660851013     -0.82006417614711     -2.11339441014406
  H   -5.57882840501651     -3.64318726818611     -5.52955834232940
  H   -7.78661524895102     -3.45909585516655     -4.38492063377241
  H   -7.92407174187472     -2.25631988748390     -2.22895613369333
  H   -3.87791271254399     -1.39389971709903     -2.29631816301307
  C   -5.11682124629461      3.02612467765425     -2.00231087547140
  C   -3.97044058455042      3.85738568225807     -1.93483850899518
  C   -3.00124940134542      4.57042263775671     -1.85855244539193
  C   -1.86562510539705      5.42030046282805     -1.77409268829105
  C   -2.02817563811068      6.80858252731327     -1.73526313793537
  C   -0.91805030676086      7.63346508647160     -1.67385026361934
  C   0.35715468343648      7.09178038742877     -1.65563071985031
  C   0.52742742462608      5.70598613099687     -1.69358991835103
  C   1.82802099447600      5.13437010425723     -1.70488598613540
  C   2.91761619430962      4.61961298741490     -1.73213727287361
  C   4.18706860267204      3.98915863634026     -1.74387216904177
  C   5.31488656111448      4.58565122785498     -2.30702223950857
  C   6.52088166680601      3.91037050134165     -2.27284869044332
  C   6.58424768866849      2.66833639812737     -1.67211475612284
  N   5.50240476063904      2.10127507286153     -1.12749814573454
  C   4.33001515428034      2.73076780023593     -1.16588226022615
  C   -0.58694305167130      4.87055230546578     -1.74927335484420
  H   -0.45666617040516      3.79747730261900     -1.79587289771095
  C   -6.29429957209531      3.43394231516369     -2.63103545775801
  C   -7.38056268542072      2.57943270214562     -2.64188031245908
  C   -7.28058210288111      1.35028049735798     -2.01954614180507
  N   -6.15272868986469      0.96462103604336     -1.41375116691159
  C   -5.09040059448931      1.76732203398976     -1.40842057822248
  H   -3.02313159257221      7.23208320238336     -1.75783498602681
  H   -1.04687326682273      8.70684679424427     -1.64409823797229
  H   1.22369705983335      7.73802530278403     -1.61554140822080
  H   5.24289896670745      5.56366811674136     -2.76307123935257
  H   7.41438576116348      4.34054707943997     -2.70123943205038
  H   7.51533631868703      2.12113052358905     -1.61894600463622
  H   3.47818534598204      2.23702414502554     -0.71935767815717
  H   -6.35020151154601      4.40635084867390     -3.10109102706591
  H   -8.30718832239873      2.85963526699674     -3.12120274710061
  H   -8.11721275861462      0.66536345714145     -2.00125685839366
  H   -4.19200886999615      1.40987291950613     -0.92337678964510
  C   -5.26082905579856      1.16971621884722      3.25976507793572
  C   -4.07244298991448      1.49384517685651      3.96143883172040
  C   -3.05850712529327      1.78623803719247      4.54488241592873
  C   -1.86798701354398      2.15169709924756      5.22997418969496
  C   -1.93092583602836      2.64858153771071      6.53551863103658
  C   -0.76926853969637      3.02103880000793      7.19156857501334
  C   0.45890451180982      2.90813581913061      6.56188385942555
  C   0.53227053494622      2.41038978098815      5.25682086129809
  C   1.79023208729644      2.30213652329039      4.60421184465395
  C   2.86314364797908      2.22562783006122      4.05915080909018
  C   4.13558393816181      2.15416926953672      3.43881931648514
  C   5.25869948960874      2.76764470640244      3.99693032070230
  C   6.47276441132318      2.66898791887146      3.34492536036494
  C   6.54748046449347      1.96661019615386      2.15771576174233
  N   5.47099735820936      1.37797814891187      1.62655666435490
  C   4.29283624370689      1.46266560471611      2.24109926718515
  C   -0.63350414206864      2.03062465379581      4.59422265251481
  H   -0.58087273811785      1.64963343722163      3.58296788843529
  C   -6.52421407242787      1.52098740077048      3.73696999016725
  C   -7.63979343199699      1.18885790082417      2.99146724656378
  C   -7.47807757367887      0.52117022693503      1.79324338098874
  N   -6.26581963487901      0.18271706535391      1.34125124146780
  C   -5.18052150645223      0.48996092937698      2.04758585629875
  H   -2.88913175307570      2.74178527130837      7.02846993732813
  H   -0.82175472637989      3.40510641921411      8.20103248952996
  H   1.36413428598391      3.20408161461297      7.07446963935024
  H   5.17332688155968      3.31328533822857      4.92679834691114
  H   7.36204160491646      3.13241403749102      3.74653760436706
  H   7.48180833544723      1.87420566412005      1.62125884321777
  H   3.44553788278390      0.97799379779399      1.77331159554709
  H   -6.62310935314720      2.04855620223249      4.67589511480131
  H   -8.63360060828651      1.44548226689031      3.32827706222731
  H   -8.33009664059260      0.25292527530864      1.18383069206061
  H   -4.22072454355671      0.19412497528519      1.64500046366190
  Pd  -6.07855027938038     -0.80356884453024     -0.42387462128552
  Pd  5.64009812721303      0.34778120968106     -0.11509587579773
