# Supplementary material for: Dissecting the Effects of Cage Structure in the Catalytic Activation of Imide Chlorenium-Ion Donors
Source: J Am Chem Soc. 2025 Mar 21;147(13):11456–64. doi: 10.1021/jacs.5c01249 (PMC11969530; doi:10.1021/jacs.5c01249)
Supplement: Supplementary file 2 — ja5c01249_si_002.zip [file ja5c01249_si_002.zip › SI_DFT/2_chloretrification/1_cat/C1/anti-TS.xyz]

176
Coordinates from ORCA-job optts_sub_0
  C   0.50898747262522      5.82973019265525      4.45902024296369
  H   0.87154271956419      6.54139769585688      5.20992635222932
  H   0.14285589314140      4.95449816343481      5.00243740060569
  C   1.65817796460663      5.42815726731977      3.55219541823955
  O   -0.59154138674254      6.34581426669600      3.74341976723745
  C   1.27489549205919      4.30913074009400      2.57509491510329
  C   0.14975783912632      4.66782310178616      1.66177487980531
  C   -1.05053259986255      3.96287880136785      1.78698174165653
  H   -1.92199440546092      4.26745747400488      1.22172473876231
  H   -1.26904640847231      3.51566112693926      2.74906815856671
  H   2.15374218871971      4.03501221799588      1.98547269608924
  H   1.00211377465827      3.42075349111354      3.14132511748897
  H   2.03273690552494      6.30014134064246      3.00897465117879
  H   2.48576861517020      5.06412604091063      4.16484448863772
  C   0.34690236100272      5.68695066403695      0.64717788414030
  C   0.72770383910163      7.75598237695509     -1.19296403222245
  C   1.63695399756818      6.05810649788722      0.23914953824809
  C   -0.74761602802414      6.38120747201292      0.10914395721466
  C   -0.55703959643720      7.40552126585560     -0.79826868562006
  C   1.82313522246435      7.07814410296863     -0.67342100708997
  H   2.50526348298297      5.53882319760251      0.62080168725758
  H   -1.75498224946472      6.14623977108693      0.42382739146755
  H   -1.41127670847886      7.93768150980294     -1.19381360995016
  H   2.82435073569468      7.34214146802083     -0.98567400723693
  H   0.87556033581951      8.55891544287344     -1.90279253588387
  N   -0.10431990986367      0.34028095230829     -0.03051784719955
  C   1.10981479177973     -0.25491208759065     -0.18765884762932
  C   0.90344296497690     -1.71396869736520     -0.55609231078813
  H   1.39451853514902     -2.34583932546895      0.18675595817369
  H   1.37929093346576     -1.92011788696254     -1.51663321599224
  C   -0.60924216244772     -1.88395406778616     -0.58078642768241
  H   -0.97591844969756     -2.63582803514055      0.11992929896607
  H   -0.99717498835116     -2.14944876732714     -1.56605618199354
  C   -1.13938214365721     -0.51917097601530     -0.18607905436179
  O   -2.31824445190028     -0.23963932709684     -0.03437317274227
  O   2.18653764344895      0.29376230625609     -0.05046148105178
  Cl  -0.41465831438563      2.22514650141511      0.77484250928248
  H   -0.33032504350354      7.18431730052826      3.34892367606430
  C   -4.44959514308927     -3.92096137530598      1.83214147168872
  C   -3.20346488934891     -4.57298953815350      2.00657953367154
  C   -2.14378870103827     -5.12502547293411      2.16745974184889
  C   -0.88908178288560     -5.76059851160244      2.36924375463638
  C   -0.82641484761124     -7.09189688303064      2.79222496574122
  C   0.40331789240459     -7.69506329059780      2.99839968144979
  C   1.57569230243535     -6.98690295005029      2.79273186422663
  C   1.52257983738315     -5.65489131731669      2.37011990809558
  C   2.71923736155252     -4.91481341699337      2.17144239068254
  C   3.73458492200176     -4.28381973593447      2.01464538220576
  C   4.94484906938422     -3.56490288440867      1.85192428013655
  C   6.16512543302511     -4.08153426057387      2.29215083074732
  C   7.31516561829477     -3.33685637404690      2.11415631610132
  C   7.23059968981429     -2.10170376382286      1.50265021571196
  N   6.06148731198203     -1.61171273898356      1.07642493457732
  C   4.94187796640720     -2.31278558628951      1.24281071087055
  C   0.28800749357760     -5.04577638866055      2.15624417433217
  H   0.24359914425935     -4.01458412238913      1.83262912363881
  C   -5.64847729166212     -4.49056512180763      2.26395381358532
  C   -6.82835843456305     -3.79638519309668      2.07445086079527
  C   -6.79321769455186     -2.55910635511189      1.46211643936983
  N   -5.64338735079368     -2.01937485327219      1.04339534920118
  C   -4.49683250915278     -2.67193607916089      1.21817495943635
  H   -1.74057979194818     -7.64593399765262      2.95694728094364
  H   0.44817815738394     -8.72525693352900      3.32391737434767
  H   2.53429625927885     -7.45961262787932      2.95856485300390
  H   6.20264507422724     -5.05261854308458      2.76673859514466
  H   8.27619801694052     -3.70402791694649      2.44353383861745
  H   8.11228410604508     -1.49482605574742      1.34695097596427
  H   4.01854163094525     -1.87488991615280      0.88471728622237
  H   -5.64817870105469     -5.46106618674342      2.74127211754081
  H   -7.77512815219578     -4.20417940625827      2.39723667756109
  H   -7.69920740257356     -1.99086841295656      1.30011640066421
  H   -3.59236826889543     -2.19531243628304      0.86303459619132
  C   -4.54725630502855     -1.99764535854221     -3.60648186141682
  C   -3.31298061156011     -2.20196396651966     -4.27227998508169
  C   -2.25942268819468     -2.36965914745592     -4.83402783319460
  C   -1.01352808778211     -2.57147485199012     -5.48671941737653
  C   -0.96837368142789     -3.08820637345511     -6.78535375037769
  C   0.25204499498385     -3.28736104007346     -7.40920411518770
  C   1.43317391766576     -2.98264849411520     -6.75302353411958
  C   1.39800567679486     -2.46665639937848     -5.45357659217119
  C   2.60686253763356     -2.16791804612613     -4.76869518825262
  C   3.63693101753889     -1.92678507915692     -4.19016363099103
  C   4.86857517795008     -1.66626871301367     -3.53922028488776
  C   6.08723117548301     -2.02936904000260     -4.11618205836984
  C   7.26033215298372     -1.75873319676866     -3.43847550090759
  C   7.19995373001826     -1.13362769046145     -2.20875282587593
  N   6.03176596068986     -0.78219220671793     -1.66069140142480
  C   4.89004638981940     -1.03729137587227     -2.29692925231180
  C   0.17241105783164     -2.25836926741426     -4.82457589074913
  H   0.14223902739489     -1.85527700376366     -3.82121654008498
  C   -5.76644524981058     -2.38410336502418     -4.16498771138857
  C   -6.93159397574793     -2.15174143598782     -3.45845267091674
  C   -6.86235163817587     -1.54114834441247     -2.22166977635345
  N   -5.69220227586069     -1.16881367421753     -1.69117855589173
  C   -4.55965346513856     -1.38863162750764     -2.35425261996751
  H   -1.88932774580813     -3.33034022782819     -7.29822450767877
  H   0.28286171622135     -3.68510226828772     -8.41424704739849
  H   2.38507864138488     -3.14267493224691     -7.24100548309801
  H   6.10585708255631     -2.51733620445949     -5.08119773208665
  H   8.22090804320167     -2.02704100804149     -3.85338353522313
  H   8.09975972084771     -0.90762761141901     -1.65283582098728
  H   3.96875679038620     -0.73459466838884     -1.81442489486732
  H   -5.79353283892770     -2.85834249127098     -5.13661710075301
  H   -7.89368465118129     -2.43826421052376     -3.85741144936751
  H   -7.75622349259313     -1.34413020758292     -1.64552814209299
  H   -3.63674972958572     -1.07591506618371     -1.88431123567661
  C   -4.59175479360041      3.39686324145069     -1.86427404487313
  C   -3.37171747905338      3.98466869317647     -2.28084217066519
  C   -2.34496615316984      4.46987123473468     -2.68570107917973
  C   -1.14375387339908      5.02942809736379     -3.19538774846912
  C   -1.19346989778623      6.07136075322548     -4.12598783631058
  C   -0.01962785783501      6.60728655306905     -4.62850233503692
  C   1.20714111036468      6.11905466733080     -4.21160944503386
  C   1.26417750812486      5.07897627329686     -3.27937577782020
  C   2.51731596047205      4.58492807136747     -2.83164230514836
  C   3.57806749512706      4.16667733141037     -2.44087711951800
  C   4.82241407381076      3.66837928578902     -1.98420772624661
  C   6.02217304321197      4.33910948715025     -2.22629387173625
  C   7.20314482432078      3.79073309380547     -1.76388990387025
  C   7.16796111258070      2.59146624091799     -1.07958640600297
  N   6.01614756868099      1.95311972324428     -0.84680144620077
  C   4.86748997121923      2.46948719032168     -1.27793048596407
  C   0.08734230190268      4.53384298180190     -2.77277792139936
  H   0.12892835459856      3.73727827771317     -2.04166975794323
  C   -5.82276654668964      4.00023013803305     -2.12595203340587
  C   -6.98236803320049      3.35986872508090     -1.73286341326587
  C   -6.89416318123709      2.13803341350930     -1.09533039285535
  N   -5.71253472543675      1.56607429804786     -0.84008428052145
  C   -4.58374717243774      2.17077425867477     -1.20421925420784
  H   -2.15129267490094      6.45434396710560     -4.45165959149640
  H   -0.06144551582175      7.41216013398588     -5.34958565670165
  H   2.12373084567869      6.54119390851134     -4.60113255075260
  H   6.02159297579044      5.27406089984972     -2.76996675177945
  H   8.15134609603060      4.28019349993989     -1.93161149527170
  H   8.07580230915189      2.13280189601960     -0.71168380074320
  H   3.95698157365264      1.92514843227336     -1.06203874562410
  H   -5.86209610933840      4.95383734630704     -2.63463436901436
  H   -7.95328540250516      3.79470637198344     -1.91997741848939
  H   -7.78312928848951      1.60696653259533     -0.78285629336264
  H   -3.64954679357983      1.67641418993571     -0.97002562210992
  C   -4.51957611894900      1.52002063187177      3.81848487676935
  C   -3.29271876575095      1.74012271808563      4.49282214212719
  C   -2.26584910966399      1.93998531176745      5.09215422472726
  C   -1.05512969790184      2.21204030537269      5.78392659595999
  C   -1.08293253448818      2.78612624435645      7.05887814470101
  C   0.10273435187120      3.09129106886281      7.70676271315914
  C   1.32049588228254      2.84539724712962      7.09426066209483
  C   1.35789065670909      2.27157576691274      5.81978326877427
  C   2.59744484906976      2.07539373733313      5.15493749659306
  C   3.64085635116847      1.95356558950413      4.56341059296195
  C   4.86974498149778      1.82938994145256      3.86916663163657
  C   6.07379372573606      2.27213111924518      4.42013685622270
  C   7.23931270030215      2.12743305845037      3.69244824890705
  C   7.18572123169124      1.54392560529576      2.44175369206635
  N   6.03156750507644      1.11799675860959      1.91761231670964
  C   4.89716997177109      1.25497528253802      2.60097298395873
  C   0.16761478537042      1.93938339546088      5.17408020135518
  H   0.19038122300420      1.49078939752528      4.18917058344351
  C   -5.74058204404774      1.86740549272677      4.39972701907963
  C   -6.90907228306125      1.62778227266277      3.70284592354149
  C   -6.84034082832724      1.04438620862279      2.45313269662333
  N   -5.66951301424328      0.71012226925009      1.89982572900400
  C   -4.53180249622858      0.94170948779181      2.55155183580919
  H   -2.03268932936539      2.99450174728241      7.53252966109342
  H   0.07751193293254      3.53313894996752      8.69335943876277
  H   2.24470121492607      3.10078045392023      7.59472499715529
  H   6.08780369091010      2.72091360422348      5.40402938505815
  H   8.18947175732148      2.45819145111532      4.08572015033160
  H   8.08181259330244      1.40876293330647      1.85108774317828
  H   3.98511147295809      0.90010164933399      2.13832989697484
  H   -5.76444116149139      2.31777264947625      5.38270589900365
  H   -7.87217258573105      1.88454199805160      4.11915218930089
  H   -7.73766603097606      0.83794849444608      1.88518615298782
  H   -3.60735524827475      0.66511394373285      2.06107081747869
  Pd  -5.65413666254265     -0.22522798569590      0.10257494228014
  Pd  6.01903484446253      0.17608265230089      0.12423553683122
