# Supplementary material for: Dissecting the Effects of Cage Structure in the Catalytic Activation of Imide Chlorenium-Ion Donors
Source: J Am Chem Soc. 2025 Mar 21;147(13):11456–64. doi: 10.1021/jacs.5c01249 (PMC11969530; doi:10.1021/jacs.5c01249)
Supplement: Supplementary file 2 — ja5c01249_si_002.zip [file ja5c01249_si_002.zip › SI_DFT/2_chloretrification/1_cat/C3/synH2-TS.xyz]

200
Coordinates from ORCA-job optts2_sub_0
  N   34.57461794657139     25.25167789207092     31.31881966585652
  C   34.59715171620415     24.63079441895746     32.52578891139858
  C   33.62687032288581     24.75055420591205     30.48695177582820
  O   33.41464711357055     25.11806718534373     29.34437547374196
  Cl  35.63677142032768     26.96886980824669     30.83811830140468
  C   35.13624541051177     28.96252170562931     27.10777205137397
  H   35.88035574802221     28.69690880627326     26.35555131153068
  O   35.34536164517129     24.90468955287827     33.44736907268810
  H   34.51268967440515     29.73735950414683     26.65553926046624
  O   35.06686923165918     26.68665045132270     27.79959321632259
  H   34.54156738300986     26.11107060216931     28.38256627947509
  C   35.76895490833495     29.58596848727136     28.35781092331699
  H   34.96650477605988     29.85610706014390     29.04534797029289
  H   36.22921489957177     30.53991946185117     28.06806498662844
  C   36.82751204763162     28.86610686569541     29.13215119905296
  C   36.66190430716804     28.78629450522757     30.52590278652270
  H   37.53378266046401     28.64752742271097     31.15099343032832
  H   35.92517023433975     29.45848792047845     30.94823067843005
  C   38.05904215336140     28.42585693109746     28.50979151599937
  C   40.54395234955049     27.77024541319575     27.39810684412297
  C   38.41318933099769     28.86169745118941     27.22167094305308
  C   38.98748580275483     27.64581641852192     29.22064064529826
  C   40.21525605208065     27.33252659875840     28.67474160666589
  C   39.63833236031151     28.53437783163945     26.67316085297199
  H   37.75122937170926     29.49872393362694     26.65419602504379
  H   38.74484451878025     27.26276806973506     30.20268603737721
  H   40.91731039447985     26.73508783003499     29.23932424732272
  H   39.89289049362714     28.88755027010484     25.68323782313161
  H   41.50543218911728     27.51883041891521     26.97025525195037
  C   34.26587285316862     27.76134031828976     27.39762301497869
  H   33.69635218498110     27.52106666919364     26.48686723838379
  H   33.52653275852312     28.02470563961428     28.16637478483729
  C   32.86066242671542     23.65200854633833     31.19507386763493
  H   32.88840994833078     22.73883426853135     30.59959484034886
  H   31.81291080183801     23.94653065123235     31.27575383304909
  C   33.55186056685441     23.53086744188668     32.54454055156447
  H   32.88285699287442     23.67512391121365     33.39479714298569
  H   34.04539404927721     22.56667389660197     32.68324480353465
  Pd  36.97415488733531     24.34171401419081     36.37189559811422
  Pd  30.37121825480430     26.03969191638530     24.01226570678089
  C   29.51712799971291     24.49534615425257     33.74276593827283
  C   29.45165678556852     24.40897792434218     35.11498437544458
  C   28.19105499784983     24.27149593741820     35.75442933974335
  C   27.04526662911212     24.22073146858125     35.01530072845162
  C   27.08714940847914     24.30410842226863     33.60452380653434
  C   28.34424931097095     24.44520377264380     32.96219897087601
  C   28.39729378404940     24.53014814286250     31.55560774337588
  C   27.24355173124588     24.47314589194998     30.80669427323819
  C   25.98704768066881     24.33047155695107     31.45302254743108
  C   25.91689134905964     24.25045512437401     32.81314492639379
  C   27.30499650665464     24.55486367569523     29.38997420258942
  C   27.35389270293873     24.62277359608798     28.18662464237870
  C   27.41932466313698     24.70375369514820     26.77331338027814
  C   26.35723442307648     24.30936636174849     25.95755061769730
  C   26.48875617436611     24.40980452093818     24.58571227831224
  C   27.66539115373429     24.89891802267323     24.05282899313961
  N   28.67877938403074     25.28403161605049     24.83627499997405
  C   28.56995627639929     25.19268807955079     26.16016924562717
  C   30.64014513853495     24.45429046310721     35.89147597948116
  C   31.64911799622860     24.48894130798387     36.55201213056350
  C   32.83703494963085     24.52960959590167     37.32423975002693
  C   34.07539678268058     24.45579184174841     36.69197247348369
  N   35.21747589035617     24.49070124317421     37.37555683035414
  C   35.19959251216966     24.60246107983233     38.70743004687277
  C   34.01065140086248     24.67860293959764     39.40687136459085
  C   32.81449363274995     24.64181404476211     38.71558635340719
  H   30.47564645777251     24.60546254238474     33.25183663155564
  H   28.14869328114484     24.20629334643967     36.83326663194455
  H   26.08721087172739     24.11414485802806     35.50832527769581
  H   29.35768002815224     24.63815322141309     31.06675966922914
  H   25.08655902557784     24.28769590413455     30.85534882592875
  H   24.95601284530224     24.14400921205900     33.30051861978044
  H   25.44616546287782     23.92869069581612     26.39889972191272
  H   25.68818968034196     24.11225851299742     23.92437282533925
  H   27.80038932054777     24.98647922169173     22.98353503894305
  H   29.41253580421163     25.51523361183422     26.75759742017846
  H   34.14101846067941     24.37359397622919     35.61493942513436
  H   36.15199510152358     24.63051435247943     39.21893009113575
  H   34.03102946724359     24.76726945005870     40.48328359367012
  H   31.87084629215162     24.70045238728186     39.24072739612481
  C   33.90790198857025     30.32902626705656     32.24277759694414
  C   34.59952781663163     30.89963709258194     33.28772632410394
  C   34.61808173861824     32.31150866709546     33.43725397602402
  C   33.96276647850578     33.10714318083455     32.54353438685223
  C   33.26685114582153     32.54690957010975     31.44791823427387
  C   33.24268915660979     31.13630769427539     31.29833759037743
  C   32.57648865670287     30.56740348951949     30.19363813272506
  C   31.95247634328711     31.36964455802599     29.26547364568049
  C   31.96331523708385     32.78051467391661     29.42740499434588
  C   32.60324660445444     33.34745134276886     30.49057368555563
  C   31.29906995230384     30.79378512563564     28.14394090765655
  C   30.74181885937568     30.31212213442336     27.18895595900405
  C   30.07108834200849     29.74468071036494     26.07718776500648
  C   29.03938013214399     30.41378819295669     25.41633640342814
  C   28.41426298465140     29.79813230184253     24.34894401299447
  C   28.82248942551674     28.53664875450425     23.96218567400492
  N   29.81631814157120     27.90128493425692     24.59244947287371
  C   30.43282421024044     28.48059609539228     25.62064615957868
  C   35.31659900442388     30.07960062012722     34.19748095965124
  C   35.94434507929605     29.38200133985710     34.95492018825401
  C   36.67667104129018     28.55127092727228     35.83824960773237
  C   36.57656079473264     27.16722073153129     35.72181798211185
  N   37.23668162373789     26.34594390843973     36.53478877013077
  C   38.03009957897453     26.84227641949972     37.49007974027053
  C   38.18552932955220     28.20356697198903     37.66410968057727
  C   37.50211533812384     29.07292165008178     36.83534011767784
  H   33.88455162453769     29.25137758669628     32.13029792280672
  H   35.15859249252792     32.74877388406620     34.26577825197413
  H   33.97900317732765     34.18320081305367     32.66252814141846
  H   32.56922327273512     29.49011192891254     30.07788855920488
  H   31.46275893645191     33.40036261344316     28.69594254941727
  H   32.61264261410204     34.42396585783882     30.60629161575320
  H   28.73522037509622     31.39893262167356     25.74303781771052
  H   27.61055992212842     30.28430840571974     23.81555065333358
  H   28.34812656369076     28.02655681197965     23.13498022609506
  H   31.23557866235825     27.93500871505114     26.09939613489565
  H   35.95581804646336     26.72355487896649     34.95498193815644
  H   38.54678920863717     26.13623227110196     38.12580268098512
  H   38.83490713809104     28.56966454661140     38.44576821811992
  H   37.60250628199469     30.14328754667405     36.95308316653583
  C   34.34975604345834     19.75861200302846     30.45670957565297
  C   34.76419206656279     18.91666949502776     31.46349232447776
  C   34.74248021697557     17.51062722654842     31.26473988069828
  C   34.31913416032337     16.98996062688325     30.07709439822242
  C   33.88852843738794     17.83355096102039     29.02765783085626
  C   33.90029460738390     19.23857034053925     29.22568206306481
  C   33.46159400675089     20.08789193219991     28.18909402296910
  C   33.03109527213533     19.56326533221062     26.99111983591801
  C   33.02955552072519     18.15706119151197     26.79318209974311
  C   33.44565886201391     17.32058607478876     27.78712029565007
  C   32.58322629013762     20.42136265119830     25.95217569145179
  C   32.19589700997332     21.14579112815998     25.06916324622189
  C   31.73594801387165     22.01336766879130     24.04794629276985
  C   31.64779307913815     21.61531841381189     22.71288529939967
  C   31.19200965346327     22.51797959589471     21.77071764417456
  C   30.83695754290847     23.79182181206635     22.16918933100557
  N   30.91738595009778     24.16874087939391     23.44980611454482
  C   31.35109253897729     23.31132888795625     24.37129748407322
  C   35.21860803159517     19.44855283918539     32.69878342356483
  C   35.61242881118590     19.89372795802421     33.74838576694806
  C   36.08244412515103     20.42056015469142     34.97654457070237
  C   36.26806412468277     21.79359390313038     35.11458925376798
  N   36.71127552551326     22.33276069202621     36.24719685384559
  C   36.99211234181876     21.55322568159322     37.29640454153106
  C   36.83450871354818     20.18215701393994     37.23786342046554
  C   36.37594588984050     19.60350546577973     36.06976390423030
  H   34.37069029660793     20.83120540148642     30.60422953953970
  H   35.06775799898400     16.85832736223546     32.06376240413108
  H   34.30823532881467     15.91751289879766     29.92862804888050
  H   33.46703845395241     21.16007465314007     28.34398497063364
  H   32.69069319911221     17.75692217746895     25.84716426929246
  H   33.43818367300457     16.24896717202556     27.63257538206157
  H   31.93573395477308     20.61338075740593     22.42504819583304
  H   31.11242288596042     22.24522288591421     20.72852896901768
  H   30.48579523462455     24.52427680799800     21.45569530697327
  H   31.39894983047210     23.65560795504518     25.39617236699072
  H   36.04970888123427     22.46376849156384     34.29401051631891
  H   37.35021191964664     22.03639049563997     38.19507195820274
  H   37.07149665122364     19.58117421166039     38.10360258544696
  H   36.24426729527807     18.53247805737073     35.99784954426202
  C   38.70874841600287     24.50580968028991     28.53808202508043
  C   39.80907196155056     24.06040859064862     29.23377433203623
  C   41.01378717725731     23.76937956019762     28.53865713683291
  C   41.09526838515225     23.95375963862912     27.18957354315905
  C   39.98867976248867     24.44334944026609     26.45730151998008
  C   38.77996766478630     24.71549272960537     27.14548155894904
  C   37.68309306137387     25.24071766691448     26.43623747710853
  C   37.77503819215573     25.48341748584182     25.08409931934978
  C   38.98252991414338     25.20235004223704     24.39420276119687
  C   40.05584352574245     24.69359181482230     25.06773055693255
  C   36.64772608303624     26.00595758975871     24.39388173145160
  C   35.66524844249153     26.42702016343883     23.83399576268422
  C   34.46379164526061     26.85657782313785     23.21534606147925
  C   34.43759841910332     27.67469002998849     22.08548847941918
  C   33.21664584190874     28.03250080696834     21.54374692407140
  C   32.05223706000015     27.56870008527858     22.12500051442834
  N   32.07927685951044     26.77914492352420     23.20406249122660
  C   33.24677618475209     26.43272471080304     23.74282676166457
  C   39.78348031572113     23.97483399834169     30.65073942238681
  C   39.80537035244180     23.95428416974836     31.85716958870308
  C   39.86006435571483     23.94067299693059     33.27326601775602
  C   38.70803611226935     24.17141850635999     34.02087020634929
  N   38.71902787630709     24.15148267786566     35.35232942941854
  C   39.85931329433529     23.92280266682339     36.01149466088886
  C   41.04606040393858     23.69962831662453     35.34091395854594
  C   41.05227862986135     23.70112032873694     33.95925146577446
  H   37.79176765127351     24.74512917625244     29.06299094861457
  H   41.87094356585276     23.41269132403448     29.09382361621773
  H   42.01909271770031     23.73682591228314     26.66799515540486
  H   36.77009671505959     25.48048676782811     26.96505274906184
  H   39.04515992213119     25.39370321029316     23.33133884554412
  H   40.97644332506908     24.48248698292479     24.53812543357314
  H   35.36145045582717     28.02247723890599     21.64369219593686
  H   33.15777541281665     28.66636632741185     20.67099448621681
  H   31.08355099407232     27.82882786332162     21.72145415938112
  H   33.23169376694693     25.79623691725485     24.61756200955995
  H   37.76523407365291     24.37317614839767     33.52937740875081
  H   39.81818431599986     23.91514324553012     37.09220433032149
  H   41.95011937985002     23.51971010589812     35.90411664944309
  H   41.96653545549798     23.52000117312641     33.41058666028474
