# Supplementary material for: Dissecting the Effects of Cage Structure in the Catalytic Activation of Imide Chlorenium-Ion Donors
Source: J Am Chem Soc. 2025 Mar 21;147(13):11456–64. doi: 10.1021/jacs.5c01249 (PMC11969530; doi:10.1021/jacs.5c01249)
Supplement: Supplementary file 2 — ja5c01249_si_002.zip [file ja5c01249_si_002.zip › SI_DFT/2_chloretrification/1_cat/C3/anti-TS.xyz]

200
Coordinates from ORCA-job optts_sub_0
  C   30.94785976439313     31.49513391719150     34.71642693574149
  H   30.43345175256075     32.46274392059885     34.73803898237460
  H   32.01974237690726     31.70390426023832     34.66823544888661
  C   30.52333330975535     30.72115043169843     33.48262909527758
  O   30.73409395673760     30.76467882050831     35.90450829895661
  C   31.30539097519108     29.41321196278665     33.32585566448218
  C   31.15254056239583     28.47227891007974     34.47514084872526
  C   32.29583149366128     28.11501955272179     35.19960316045612
  H   32.20332533117929     27.52250737719267     36.10144357664853
  H   33.13646042251957     28.79848195465576     35.18275119506489
  H   30.98446925393112     28.91424695741323     32.40729211838990
  H   32.35992522167719     29.64747696397188     33.19361546986165
  H   29.44704101374136     30.52902219139520     33.50832319999344
  H   30.70942320788095     31.33197027305481     32.59606189404670
  C   29.85902175800139     27.87138595964802     34.74866751710530
  C   27.34852281175798     26.78218024268915     35.29976173633521
  C   28.89344420262776     27.75100637019746     33.74043275835171
  C   29.53498229522913     27.43868763620397     36.04279827702748
  C   28.28994080939840     26.90588587424972     36.31447380140561
  C   27.65398933385490     27.20222194865959     34.01277585566218
  H   29.11598937132201     28.05827264800984     32.72764202294420
  H   30.24455593302109     27.55230660526155     36.85095508656114
  H   28.04863554336472     26.58895885662479     37.32009861230108
  H   26.92661031819132     27.09659463587002     33.21908200594333
  H   26.37615020971097     26.35926961715070     35.51422274578539
  N   33.76931800958693     25.33523109744705     32.44482862327422
  C   33.23501534354699     25.06701447626967     31.21754825074007
  C   34.21178844543294     24.20375845687157     30.43357822523055
  H   34.51773229763535     24.73771069707281     29.53236211974082
  H   33.71474806629177     23.28820848643469     30.11054601893792
  C   35.36215120845434     23.96676246324749     31.40218722015690
  H   36.33088569431575     24.29500852189165     31.02214062700185
  H   35.47064786510505     22.91935721372600     31.69210902162009
  C   34.98369959219219     24.78126900421499     32.62435705649787
  O   35.67488383011108     24.90466104128830     33.62685826328529
  O   32.15929951773241     25.45889790246068     30.82088556719945
  Cl  32.91854325815068     26.70969432616784     33.76460205580680
  H   29.78524625673009     30.68163518374882     36.04558883662525
  Pd  37.03540216432500     24.51707476105109     36.48762001218437
  Pd  30.53059163279865     26.12190148482828     23.83519699864151
  C   29.65000409779285     24.40551417312448     33.58733877748119
  C   29.60418427102779     23.99200014213491     34.89843813459338
  C   28.40636950397478     23.44162556204809     35.42678556451349
  C   27.29476529970571     23.33009040701362     34.64526754584784
  C   27.31107158428007     23.76354326182472     33.29993570073145
  C   28.51000426568793     24.29816072176284     32.76446292015532
  C   28.53628377175448     24.73671134620472     31.42511201927002
  C   27.40416219895750     24.66471041020727     30.64454260502902
  C   26.20108706660311     24.14077853051386     31.18772756465025
  C   26.16345164829242     23.69789745347340     32.47759713290644
  C   27.43224089459980     25.10421450879191     29.29417450422113
  C   27.44564274032133     25.46396334452226     28.14293107744146
  C   27.47394626139278     25.86769645377968     26.78483389996079
  C   26.32276458224428     26.26524806921568     26.10231698508991
  C   26.42189382613457     26.63747358640361     24.77519168249030
  C   27.65490719442163     26.60210403933377     24.15320597529560
  N   28.75508483049866     26.21592435666386     24.80776643628526
  C   28.67939142187927     25.86022083111983     26.08813176256166
  C   30.74832736349286     24.10943464652712     35.73041899327047
  C   31.71652210577347     24.19087692356591     36.44522504882787
  C   32.86674686986134     24.25667155427573     37.27000239164637
  C   34.12477795551457     24.39518253761467     36.68844579808427
  N   35.23759348766249     24.42310218388885     37.41877536764412
  C   35.16889838828277     24.33482899962392     38.75088615277536
  C   33.95730274709723     24.20740071356716     39.40209580479984
  C   32.79185156772160     24.16126895898453     38.66054849321534
  H   30.55692789316901     24.83489292824405     33.18098202336405
  H   28.38433071399746     23.11790634058077     36.45867887126456
  H   26.38202012232743     22.91546424512664     35.05469622988651
  H   29.45705188298244     25.13675387718518     31.01873574716166
  H   25.31730144050381     24.09176079576655     30.56592078809432
  H   25.24523677952583     23.29366199681616     32.88523577577562
  H   25.36851540577004     26.28025767640649     26.61101638590856
  H   25.55276224106083     26.95275287502727     24.21658155390173
  H   27.76479658193639     26.88405012441582     23.11493662030956
  H   29.59304542055892     25.55790842501250     26.58269254316492
  H   34.22783277543803     24.48098538128566     35.61508757446353
  H   36.09895309967881     24.36320560570268     39.30207545784264
  H   33.93674723900708     24.13802677103743     40.47993525314834
  H   31.83188079652161     24.05102118193163     39.14637288831940
  C   34.38399874719180     30.47499491169384     31.93926205000044
  C   34.85292737510257     31.03074251763163     33.10844039010568
  C   34.73485125892537     32.42892233759559     33.32630787794290
  C   34.15821934059348     33.22610352287982     32.38140932107963
  C   33.66536985117219     32.67963032254622     31.17457164983194
  C   33.77862224564238     31.28224406545131     30.95453614933975
  C   33.28039551262219     30.72673051263328     29.75768149745913
  C   32.70162376185727     31.53144514165364     28.80215526866625
  C   32.59714674149870     32.93070962786321     29.02327639305740
  C   33.06406711838819     33.48317636736166     30.17950663110099
  C   32.21277785060667     30.98080924740881     27.58784118724976
  C   31.79787303705649     30.54022402820528     26.54443112775176
  C   31.31928489368311     30.02899118128891     25.31253583793750
  C   30.98689906684265     30.86598068161418     24.24531455327800
  C   30.53265244565674     30.30582134342683     23.06676253288433
  C   30.41680938893457     28.93250029348757     22.97184068961848
  N   30.73074478857242     28.13369270992926     23.99661004201429
  C   31.17033128689408     28.65574838566511     25.13975710906612
  C   35.43801633822721     30.20961864854651     34.10687073708315
  C   35.93062006261860     29.51865585445952     34.96411652526586
  C   36.52583883576855     28.70981058850188     35.96346325035822
  C   36.50180806711100     27.32293196674567     35.83713837907042
  N   37.07062184418325     26.52946108347989     36.74184520429394
  C   37.67719341096613     27.05501997922740     37.81097948407228
  C   37.73289654002079     28.42065701534644     38.01031459407849
  C   37.15591335240713     29.26280751615489     37.07915773796007
  H   34.46347826278780     29.40696841260069     31.77531368023466
  H   35.10712432271636     32.85384147867741     34.24867415120242
  H   34.07196106442201     34.29207170267421     32.55034685374704
  H   33.36298638512625     29.65926106161174     29.59519091787347
  H   32.14203146562070     33.55267718294295     28.26440138652358
  H   32.97909828436298     34.54996928266840     30.34394404543876
  H   31.08770329932322     31.93814394910303     24.34496666499242
  H   30.26837746501413     30.92243070878762     22.22013428513836
  H   30.06492262463885     28.46295925992299     22.06331040345155
  H   31.41071197720149     27.97359326764786     25.94447092876517
  H   36.01522498087739     26.85240467691380     34.99268312529745
  H   38.12351956706842     26.37009103485865     38.51930842115794
  H   38.22867300686951     28.81161306626945     38.88676790038346
  H   37.19039630067175     30.33615195156709     37.20727191932082
  C   34.15068622755332     19.86573064017848     30.70811026344699
  C   34.66891121748927     19.04080586172626     31.68061727604093
  C   34.56543308615174     17.63129988100431     31.53974341959146
  C   33.94887279459471     17.09082451311672     30.44960964501539
  C   33.40273957840435     17.91735246600815     29.44137618987028
  C   33.50971728518759     19.32587317177875     29.57439957101330
  C   32.96901887250475     20.15933694527597     28.57337026607892
  C   32.33757560685557     19.61558776627749     27.47756395178510
  C   32.23032917346042     18.20487249351207     27.34952424672116
  C   32.75046196868739     17.38397424852020     28.30650104766563
  C   31.78661559897910     20.45059039247760     26.46982694554552
  C   31.30752730308588     21.13683820686765     25.60107058582826
  C   30.73886355299522     21.93506702656000     24.57810035690850
  C   30.05010631675416     21.37326337722003     23.50113460963427
  C   29.51705223977640     22.20543667530584     22.53559265139236
  C   29.67452208046950     23.57230648601742     22.65815691463314
  N   30.33378399201846     24.10786393635565     23.69042551353878
  C   30.85735157423878     23.32150287024064     24.62845622678994
  C   35.29658974378252     19.58992122169790     32.83006437578167
  C   35.81899083691579     20.04459757037831     33.81789030571191
  C   36.41703035092571     20.57527166112710     34.98805248848485
  C   36.47111171894494     21.95444990915136     35.17420617531885
  N   37.00962920343677     22.49662316956146     36.26366232902180
  C   37.52063102410589     21.71346541537346     37.21924032246844
  C   37.50899492786331     20.33680845482371     37.10542896875608
  C   36.95287113477183     19.75499196912295     35.98211846664972
  H   34.22721294646781     20.94064517437993     30.81022648879241
  H   34.97801460784533     16.99163221691214     32.30811578305810
  H   33.87054345558376     16.01567272328924     30.34852455965765
  H   33.05328792121784     21.23434103687939     28.67647361213163
  H   31.73155910414722     17.78943277751908     26.48437738897481
  H   32.66597355952421     16.30944608575047     28.20385124502113
  H   29.93820681863487     20.29999741715138     23.42921498527439
  H   28.97921804369723     21.80543185535118     21.68849341898045
  H   29.26745193171008     24.25025081816491     21.92038465395887
  H   31.38488999744857     23.79525118889516     25.44618242713382
  H   36.07245889628571     22.62602497707647     34.42579460552233
  H   37.94523616787975     22.19865548526613     38.08732708469034
  H   37.93203849415219     19.73410062579008     37.89576205851687
  H   36.92950705516846     18.67952906716222     35.87030554013383
  C   39.04555262289465     25.00166087271394     28.78197077234746
  C   40.19812245491833     24.84753212364567     29.51907696503470
  C   41.45250627341814     24.75146221835328     28.85942613421405
  C   41.52215254340352     24.80966747336485     27.49864052820096
  C   40.35389073098571     24.97003557192443     26.71948407164288
  C   39.09846639063144     25.06852387480154     27.37385204655310
  C   37.92891121380611     25.23397943156412     26.60305479832869
  C   37.99920911729455     25.30025415971652     25.22940384861958
  C   39.25791600588065     25.19876271393198     24.57904390102697
  C   40.39894656887159     25.03753950116303     25.30830334422965
  C   36.82315553970123     25.46918877537127     24.45168650867900
  C   35.83618499507813     25.61047362259254     23.77258015369664
  C   34.67539364388593     25.76436990359973     22.97495457309415
  C   34.73297483407406     25.79525665388294     21.57999843641069
  C   33.56184593997948     25.93619090610999     20.86046551385045
  C   32.36075339238445     26.03894552081902     21.53556574968207
  N   32.30876848639426     26.01114092353143     22.87082426564748
  C   33.42743733584357     25.88134426816487     23.58088430847545
  C   40.14944412601640     24.78628623673721     30.93707134296703
  C   40.13462472958238     24.73600939872870     32.14230237326657
  C   40.11819166272250     24.68120610189583     33.55857006822294
  C   38.90084126307782     24.64246453854583     34.23425940953352
  N   38.83829096345894     24.59231373008665     35.56282983503766
  C   39.96188902254681     24.57967075750170     36.28772623608018
  C   41.20662491965435     24.61556640373221     35.69005152633642
  C   41.29317311893484     24.66617028564101     34.31159717765528
  H   38.08667799988626     25.07476386332183     29.28059118180848
  H   42.35134546424297     24.63090936198329     29.44887126129770
  H   42.48085173288924     24.73500224832816     27.00121177232279
  H   36.97131667200604     25.30956150970182     27.10307353720466
  H   39.30168512822736     25.25163805201476     23.49957502324304
  H   41.35600052895516     24.96117409790123     24.80784010192783
  H   35.68505985712985     25.70850931333246     21.07442466590293
  H   33.56979368536748     25.96375517904097     19.78057555931251
  H   31.42568709753186     26.14327588936735     21.00223852742602
  H   33.33917475966692     25.86595527366097     24.65926837477381
  H   37.96583221966289     24.65392530972960     33.68932990267041
  H   39.86063553321817     24.53766146635845     37.36374345811748
  H   42.09398068891002     24.60290027260537     36.30592005639672
  H   42.25528039738907     24.69436916292247     33.81855389386791
