# Supplementary material for: Dissecting the Effects of Cage Structure in the Catalytic Activation of Imide Chlorenium-Ion Donors
Source: J Am Chem Soc. 2025 Mar 21;147(13):11456–64. doi: 10.1021/jacs.5c01249 (PMC11969530; doi:10.1021/jacs.5c01249)
Supplement: Supplementary file 2 — ja5c01249_si_002.zip [file ja5c01249_si_002.zip › SI_DFT/2_chloretrification/1_cat/C3/synH1-TS.xyz]

200
Coordinates from ORCA-job optts_sub_0
  N   34.71026074801020     24.93512662703535     31.31690906829482
  C   34.59797683136304     24.42899194470273     32.56672029076832
  C   33.77243828337393     24.44254055596322     30.46244444084410
  O   33.67295174142883     24.72250756236308     29.28322731015750
  Cl  35.86060546355966     26.63314202135751     30.86909837039305
  C   35.07145460737959     27.63245197392675     27.72442499734944
  H   35.38427121437963     26.68896619081218     28.17023582059245
  O   35.29369412748249     24.74400820348844     33.51968020463151
  H   35.38996329510516     27.61201482429304     26.68065154447821
  O   32.90994516686441     26.62802751223524     27.18799629258447
  H   33.07183695325112     25.85548754331863     27.74695829630111
  C   35.72313469974091     28.82055098644468     28.46924903585015
  H   35.01129218331419     29.24123918047336     29.18067493366946
  H   35.94732422337522     29.62314632622724     27.76298144257072
  C   36.96304193844080     28.45062955707485     29.22046586430502
  C   36.88077204278454     28.44347175411249     30.62469924636080
  H   37.77596769044612     28.34120141766707     31.22303020280976
  H   36.13743810742475     29.09966840391780     31.06111642912436
  C   38.16617429402154     28.09078900192103     28.51148588672170
  C   40.54162846605357     27.56870712802147     27.13066332109725
  C   38.24450081876272     28.25579694007002     27.11660982706471
  C   39.31540713923018     27.64336775073602     29.19081038565674
  C   40.48546719520843     27.38903825664620     28.50870369924130
  C   39.41929930981347     28.00314997082016     26.43731100310973
  H   37.39095313385196     28.60796038859980     26.55571294105736
  H   39.29629114529947     27.47884033120685     30.25883872197667
  H   41.35692966982417     27.04507418656902     29.04804991952345
  H   39.46210808090018     28.14364570950637     25.36628749885450
  H   41.46208824123024     27.36956572403742     26.59807573911391
  C   33.55331040849595     27.72116834504935     27.80285214240783
  H   33.20699150032834     28.62875151104716     27.30171020570677
  H   33.25526118424010     27.80701369394576     28.85613506149722
  C   32.86203432668804     23.48911057067923     31.21573379396477
  H   32.78810235278976     22.53746666592227     30.68964290628952
  H   31.85745015610979     23.91743552221035     31.24026565427779
  C   33.49089643309046     23.39244717547429     32.59774495448745
  H   32.80053334059799     23.60411978669171     33.41565571235547
  H   33.92859608057289     22.41073671042033     32.79451346859437
  Pd  36.92837507510549     24.42999750035793     36.44582900792939
  Pd  30.25793506573331     26.31021565737047     24.01510757528112
  C   29.50565537203896     24.27177351056393     33.69900817183456
  C   29.45016822857600     24.03844734885821     35.05463489260477
  C   28.21589957167915     23.68306310834278     35.66067372547795
  C   27.08586300306793     23.56604139816674     34.90562655628624
  C   27.11768893691120     23.79843215825900     33.51150531221806
  C   28.34763541634767     24.15873212689560     32.90280654651877
  C   28.38821355941727     24.39987482739232     31.51372795004250
  C   27.24731971237961     24.28886574712373     30.75124935839039
  C   26.01921054331174     23.92192578168725     31.36360668257188
  C   25.96194696918610     23.68484649228994     32.70568413362338
  C   27.28290532852625     24.54534411371578     29.35501676222203
  C   27.29021820874895     24.76840177396477     28.16952372413697
  C   27.29318662853447     25.03165659760673     26.77734587262658
  C   26.14949031464264     24.86875566605704     25.99310892492969
  C   26.21638230816541     25.14181689981605     24.64023316666896
  C   27.41240403187178     25.56621387996992     24.09467700941817
  N   28.50562899661655     25.72262771699973     24.84786853611437
  C   28.45944014017783     25.46766750347770     26.15377153604185
  C   30.62111196951279     24.14626790157890     35.85091198628376
  C   31.61130730339087     24.22696254237551     36.53516532215458
  C   32.78003520411487     24.31228345119953     37.33227689982332
  C   34.02906224211106     24.36785139481812     36.71970631227494
  N   35.15560514550468     24.43512449381216     37.42596460725523
  C   35.11083001219593     24.45837691728251     38.76156899447748
  C   33.90933086740305     24.40962149879846     39.44192314691855
  C   32.72894823580404     24.33299880576484     38.72712785319171
  H   30.44274397865777     24.54980223747221     33.23312490271582
  H   28.18249754038387     23.50372755551014     36.72678866854314
  H   26.14820662591008     23.29195458204045     35.37259307183630
  H   29.32788948536354     24.67651981117399     31.05132962140004
  H   25.13000771582905     23.83505908942463     30.75397507297047
  H   25.02292413488636     23.40744215353553     33.16784672389895
  H   25.22598048202082     24.53186480055546     26.44400307835451
  H   25.35163498382896     25.02652778343910     24.00320812678484
  H   27.49965010479809     25.78278788429999     23.03870047678001
  H   29.36654412501888     25.60897423756688     26.72714071283701
  H   34.11651218556515     24.35609118630072     35.64079309345564
  H   36.05170733480866     24.51412284929019     39.29192742950055
  H   33.90787985026515     24.42946940478259     40.52200658483672
  H   31.77601178403106     24.28993182344473     39.23669751781393
  C   33.99480476751782     30.49245634781516     32.03506825326617
  C   34.74533065595473     31.00342601477508     33.06994814392558
  C   34.92546212085227     32.40761320828714     33.18728097126031
  C   34.36789730895761     33.25372814476692     32.27410666506110
  C   33.60563147822067     32.75334294458057     31.19399052196546
  C   33.41760989365194     31.35210915987986     31.07779555863372
  C   32.67173688761266     30.84310465214831     29.99596013621676
  C   32.13956736960305     31.69009216608917     29.05055285962965
  C   32.32053670143813     33.09272575760979     29.17593996246069
  C   33.03163304879292     33.60426788129628     30.22216972670296
  C   31.42813572388826     31.15833709882845     27.94261799575758
  C   30.84653249971300     30.69545167778324     26.99285280200635
  C   30.18764293579517     30.13510590888729     25.87023633394019
  C   29.31383053483111     30.87700213358008     25.07402496021848
  C   28.71252595991457     30.26812958470090     23.98884075219619
  C   28.99640384844539     28.94485959075407     23.71329787747903
  N   29.83967568569906     28.23877899154802     24.47398931181338
  C   30.42129947812591     28.80550624806473     25.52838224628529
  C   35.35408166155983     30.13957847650997     34.01816576060315
  C   35.88897104136589     29.42702516924211     34.83128084009749
  C   36.51828731035700     28.61971733564361     35.81121465300571
  C   36.48268296276898     27.23140394652047     35.70699727394843
  N   37.04880900776418     26.44667918727066     36.62167798822565
  C   37.68020398356782     26.98389310530898     37.67043348803985
  C   37.76581639887772     28.35215357938477     37.83795134890133
  C   37.17997478819301     29.18389401109529     36.90350273839866
  H   33.84960831163353     29.42222968156416     31.94361871842095
  H   35.51275981048225     32.79779975212473     34.00740868111841
  H   34.51079262919502     34.32290102954969     32.36744144508499
  H   32.52393400772342     29.77391238323452     29.91266784503685
  H   31.89181995478829     33.75032741698000     28.43192623177143
  H   33.16850271183296     34.67448901609881     30.31270270170052
  H   29.11216747236069     31.91321341765169     25.30912938142027
  H   28.02819092352897     30.80962402869651     23.35228424162021
  H   28.54457276178990     28.44167637749127     22.86924782615241
  H   31.09121553177629     28.19447998807202     26.11838585113454
  H   35.99089190919284     26.75302447015153     34.87019774431035
  H   38.12220517558904     26.30620276953226     38.38840240135794
  H   38.28448158630753     28.75287650127325     38.69655882454028
  H   37.22773521150769     30.25881717079322     37.01275749596790
  C   34.68330085780319     19.97105605012312     30.37625007631844
  C   35.14849019448136     19.10079689825718     31.33643982109146
  C   35.17476599356299     17.70552639836746     31.07460802290335
  C   34.73468229464606     17.22235286425580     29.87749556977606
  C   34.23414312242077     18.09372944943512     28.88341608545495
  C   34.20744633019669     19.48939217448285     29.13940038870159
  C   33.68585031273265     20.36406647457125     28.16247186749225
  C   33.20044375622042     19.86941361946677     26.97279249799590
  C   33.24427101819496     18.47311008029302     26.71413809832778
  C   33.74890670819547     17.61446852803686     27.64558782298799
  C   32.63173470255399     20.73397727581981     26.00050900868673
  C   32.11991419611023     21.43277125400194     25.16102863616109
  C   31.51038891446307     22.24515414720958     24.17334936430267
  C   31.17095773702692     21.74714609315036     22.91380160923740
  C   30.58180713971229     22.59136051357728     21.99213689461164
  C   30.34014634843427     23.90684053961558     22.33734249550502
  N   30.65886778986165     24.37889613212091     23.54679628560953
  C   31.22673972626555     23.58037951351639     24.44776872431961
  C   35.58769882286546     19.58939774019492     32.59490808094835
  C   35.94985618860823     19.99464679284363     33.67176505777159
  C   36.37397786379531     20.49956423033161     34.92562921579854
  C   36.40871254137731     21.87611517175362     35.12913453772756
  N   36.81673985530580     22.40885687284560     36.27791383180384
  C   37.19160192198276     21.61660899245850     37.28727103124487
  C   37.17411204217386     20.24022831511313     37.16690162481986
  C   36.76836393121801     19.66885270503281     35.97538487661520
  H   34.67609546836039     21.03647963639473     30.56889891282930
  H   35.54564203873048     17.03126944820674     31.83457866422701
  H   34.75743030702248     16.15788181044954     29.68087007039231
  H   33.66030508146060     21.42894275906613     28.36206383924608
  H   32.86586619060772     18.09881218462580     25.77255700138528
  H   33.77428659011834     16.55061520056574     27.44585317309771
  H   31.37124739458405     20.71326824613655     22.66777064030970
  H   30.30842324104209     22.24064715099217     21.00768215611801
  H   29.88375502943229     24.59370574735833     21.63787428707217
  H   31.46704726705469     24.00351386998686     25.41484565366011
  H   36.09770213389063     22.55362293143348     34.34537992979777
  H   37.51352285042195     22.09399554238773     38.20252067229828
  H   37.48262798238616     19.62940491603067     38.00266213739614
  H   36.75411733936146     18.59428393036097     35.85384964107941
  C   38.68368792784878     24.48953528066279     28.65956573195505
  C   39.82206600481449     24.15773546166992     29.35828450516914
  C   41.03169828803144     23.90131310930865     28.66047433168448
  C   41.08175428862241     24.01416446408043     27.30195582003882
  C   39.93724371721667     24.39551930126949     26.56556726358362
  C   38.71926322627797     24.61866896040181     27.25643252985963
  C   37.58097329204738     25.02712136948443     26.53397029773490
  C   37.65202450451472     25.24293614249855     25.17662825696354
  C   38.87138884920095     25.01423584650792     24.48766502488104
  C   39.97700363334737     24.59155428561525     25.16641504412102
  C   36.52010103196964     25.73033529526328     24.47196506446944
  C   35.56393095523404     26.16523807322637     23.87844340042135
  C   34.41029826341335     26.63264205429715     23.20047159678369
  C   34.46561100461633     27.22874795921743     21.93980760926213
  C   33.28866672856834     27.63145248459498     21.33610189357071
  C   32.08677555428238     27.41289100003146     21.98148177034458
  N   32.03699114907226     26.83511588075513     23.18639917740491
  C   33.16253295437799     26.46852259418171     23.79557863430268
  C   39.81753276703567     24.14232513085149     30.77730689051647
  C   39.84599380558586     24.17131706378299     31.98309435168423
  C   39.88678615034225     24.21073010040945     33.39871454816530
  C   38.70608674295136     24.35335244535811     34.12277140927204
  N   38.69696175813450     24.37625495827901     35.45375608185985
  C   39.84345916348877     24.28089554034977     36.13481986691402
  C   41.05682927382779     24.15021612546925     35.48766937107597
  C   41.08538515741570     24.10734679813429     34.10679495480086
  H   37.76123649763690     24.69864679715412     29.18776576129310
  H   41.91716325927660     23.63100552570843     29.21991178498968
  H   42.01002224274040     23.83023067113735     26.77567403840092
  H   36.65247192025409     25.19617462809149     27.06322639340928
  H   38.91598538728906     25.18069845785407     23.41975258268954
  H   40.90464815667526     24.41705716964210     24.63574717205717
  H   35.41717072665448     27.37010792548341     21.44560548199172
  H   33.29205449137280     28.10107995964806     20.36331641425592
  H   31.14861577844790     27.69785664119291     21.52557981597254
  H   33.08722361324399     26.03893198418364     24.78524262562259
  H   37.75756522505049     24.45284415996687     33.61080925668965
  H   39.78572953263851     24.30691849122709     37.21445284905425
  H   41.96490066454301     24.07690406883120     36.06813207474251
  H   42.02149071876698     23.99709409941282     33.57652417384319
