# Supplementary material for: Dissecting the Effects of Cage Structure in the Catalytic Activation of Imide Chlorenium-Ion Donors
Source: J Am Chem Soc. 2025 Mar 21;147(13):11456–64. doi: 10.1021/jacs.5c01249 (PMC11969530; doi:10.1021/jacs.5c01249)
Supplement: Supplementary file 2 — ja5c01249_si_002.zip [file ja5c01249_si_002.zip › SI_DFT/0_substrates/Suc.xyz]

12
Coordinates from ORCA-job ncsh_sub_0
  N   3.98489301613293     -0.02379458298152      0.55027054307259
  C   4.46299249560694      0.66548240044796     -0.53991797412772
  C   5.94637796430307      0.39281479759439     -0.63100149991270
  H   6.48791591428648      1.33829284091295     -0.58900130258741
  H   6.16816762354035     -0.05888024558814     -1.59847011303410
  C   6.25711845992292     -0.52829118067700      0.54396429882778
  H   6.97020482783197     -0.09824119260619      1.24775603290700
  H   6.65610085549706     -1.49505955413119      0.23542518537436
  C   4.93439484702055     -0.73826158090947      1.24361910558408
  O   4.71675997665341     -1.39944173625642      2.22676629625696
  O   3.79328610202331      1.35356908595141     -1.26746040160691
  H   3.01084791718099     -0.00275905175679      0.82403982924608
