# Supplementary material for: Dissecting the Effects of Cage Structure in the Catalytic Activation of Imide Chlorenium-Ion Donors
Source: J Am Chem Soc. 2025 Mar 21;147(13):11456–64. doi: 10.1021/jacs.5c01249 (PMC11969530; doi:10.1021/jacs.5c01249)
Supplement: Supplementary file 2 — ja5c01249_si_002.zip [file ja5c01249_si_002.zip › SI_DFT/0_substrates/water.xyz]

3
Coordinates from ORCA-job water_sub_0
  O   -4.22521379342262      0.18823629612855     -0.94082270781059
  H   -3.65133971486578      0.22199398223096     -1.70924949150301
  H   -4.42518649171160     -0.74492027835951     -0.84018780068640
