# Supplementary material for: Dissecting the Effects of Cage Structure in the Catalytic Activation of Imide Chlorenium-Ion Donors
Source: J Am Chem Soc. 2025 Mar 21;147(13):11456–64. doi: 10.1021/jacs.5c01249 (PMC11969530; doi:10.1021/jacs.5c01249)
Supplement: Supplementary file 2 — ja5c01249_si_002.zip [file ja5c01249_si_002.zip › SI_DFT/0_substrates/Suc-.xyz]

11
Coordinates from ORCA-job ncs_anion_sub_0
  N   3.95626636899703     -0.01884023367622      0.55090113129905
  C   4.48117344144348      0.63320228145794     -0.50438423879149
  C   5.98794846886078      0.39073254911395     -0.63937685109343
  H   6.52221679833668      1.34219803483042     -0.59914532590887
  H   6.20645246823086     -0.05200546366839     -1.61335800707756
  C   6.29223689660212     -0.52649802863139      0.52772940586277
  H   7.00357170520619     -0.10561107723110      1.24107786975465
  H   6.68515186907641     -1.50027097728315      0.22814315802773
  C   4.92392144013033     -0.69911833192933      1.19573785864544
  O   4.76567741356877     -1.38435440601699      2.20121316505701
  O   3.85889312954734      1.34704565303424     -1.28476816577530
