# Supplementary material for: Dissecting the Effects of Cage Structure in the Catalytic Activation of Imide Chlorenium-Ion Donors
Source: J Am Chem Soc. 2025 Mar 21;147(13):11456–64. doi: 10.1021/jacs.5c01249 (PMC11969530; doi:10.1021/jacs.5c01249)
Supplement: Supplementary file 2 — ja5c01249_si_002.zip [file ja5c01249_si_002.zip › SI_DFT/0_substrates/TS_taut1.xyz]

12
Coordinates from ORCA-job neb
  N   -1.27969216400323     -0.04457525628342      0.46451684556725
  C   -0.80248339919250      0.59844208268119     -0.57973946470956
  C   0.65539546208790      0.43525614266949     -0.79590527191258
  H   1.16071405549384      1.40087491173047     -0.75205175844444
  H   0.85517428135696      0.01073477524790     -1.78039842184820
  C   1.01574751602971     -0.50212574616474      0.36796847267608
  H   1.75557855924906     -0.07072040033642      1.04239065030453
  H   1.41263780769719     -1.45827457108092      0.02532754041917
  C   -0.29111161695204     -0.74357523487251      1.13018198620961
  O   -0.43197611612262     -1.41471189042087      2.11815894468330
  O   -1.75135426347695      1.20642553588674     -1.14057255326053
  H   -2.29863012216732      0.58224965094310     -0.09987696968461
