# Supplementary material for: Dissecting the Effects of Cage Structure in the Catalytic Activation of Imide Chlorenium-Ion Donors
Source: J Am Chem Soc. 2025 Mar 21;147(13):11456–64. doi: 10.1021/jacs.5c01249 (PMC11969530; doi:10.1021/jacs.5c01249)
Supplement: Supplementary file 2 — ja5c01249_si_002.zip [file ja5c01249_si_002.zip › SI_DFT/0_substrates/TS_taut2.xyz]

15
Coordinates from ORCA-job neb
  N   -0.61989659605125     -0.20626537852522      0.47133237947688
  C   -0.07970234118831      0.46425757902616     -0.54649307784300
  C   1.42175679514361      0.37688213996433     -0.57573506268505
  H   1.84538025820512      1.37683060331325     -0.46791467784774
  H   1.75959781197660     -0.01368381110772     -1.53618661902934
  C   1.72364633512441     -0.53579998919863      0.60478690854713
  H   2.37932787954766     -0.08180039044650      1.34783532515446
  H   2.18424113073989     -1.47832474393818      0.30528334427030
  C   0.35795720953376     -0.81541591055397      1.21795137916040
  O   0.15511261053994     -1.47951216427491      2.20866906444694
  O   -0.76681190190767      1.10243897368645     -1.37723902036483
  H   -2.09249296187850      0.01491064382434      0.32199066717088
  H   -2.06260954593219      0.90183802716073     -0.95970220157160
  H   -3.37170354418383     -0.14440360321331     -0.73660334396021
  O   -2.83380313966925      0.51804802428315     -0.27797506492521
