# Supplementary material for: Dissecting the Effects of Cage Structure in the Catalytic Activation of Imide Chlorenium-Ion Donors
Source: J Am Chem Soc. 2025 Mar 21;147(13):11456–64. doi: 10.1021/jacs.5c01249 (PMC11969530; doi:10.1021/jacs.5c01249)
Supplement: Supplementary file 2 — ja5c01249_si_002.zip [file ja5c01249_si_002.zip › SI_DFT/0_substrates/NCS.xyz]

12
Coordinates from ORCA-job ncs_sub_0
  N   4.04815707794944     -0.02653851054132      0.53297381714699
  C   4.51795985820431      0.67498045289161     -0.56907326591297
  C   5.99528245296495      0.39294420202066     -0.64674891691620
  H   6.53911694609300      1.33677600536519     -0.60302217386934
  H   6.21757797881061     -0.06263287818422     -1.61206314148538
  C   6.30796176016015     -0.52928633560344      0.53062576366158
  H   7.02098947393391     -0.09500912487160      1.23156922184286
  H   6.70822535496279     -1.49407558717960      0.21834694240723
  C   4.99803124165635     -0.75088305933085      1.24032368869735
  O   4.76278505607826     -1.40415795328589      2.21654386971628
  O   3.83478481114212      1.35539515260941     -1.28002135713850
  Cl  2.43818798804407      0.00791763611008      0.98653555185010
