# Supplementary material for: Dissecting the Effects of Cage Structure in the Catalytic Activation of Imide Chlorenium-Ion Donors
Source: J Am Chem Soc. 2025 Mar 21;147(13):11456–64. doi: 10.1021/jacs.5c01249 (PMC11969530; doi:10.1021/jacs.5c01249)
Supplement: Supplementary file 2 — ja5c01249_si_002.zip [file ja5c01249_si_002.zip › SI_DFT/0_substrates/SucH.xyz]

12        
Coordinates from ORCA-job ncsh_sub_0
N 3.984893 -0.023795 0.550271
C 4.462993 0.665482 -0.539918
C 5.946378 0.392815 -0.631001
H 6.487916 1.338293 -0.589001
H 6.168168 -0.058880 -1.598470
C 6.257118 -0.528291 0.543964
H 6.970205 -0.098241 1.247756
H 6.656101 -1.495060 0.235425
C 4.934395 -0.738262 1.243619
O 4.716760 -1.399442 2.226766
O 3.793286 1.353569 -1.267460
H 2.844119 1.265926 -2.222758
