# Supplementary material for: Dissecting the Effects of Cage Structure in the Catalytic Activation of Imide Chlorenium-Ion Donors
Source: J Am Chem Soc. 2025 Mar 21;147(13):11456–64. doi: 10.1021/jacs.5c01249 (PMC11969530; doi:10.1021/jacs.5c01249)
Supplement: Supplementary file 2 — ja5c01249_si_002.zip [file ja5c01249_si_002.zip › SI_DFT/README.txt]

XYZ files containing Cartesian coordinates obtained from optimization at the CPCM(DCM)-PBEh-3c level of theory.
Folders:
0_substrates: NCS and its derivatives, succinimide tautomerization.
1_NCS_in_cages: conformations of NCS and its derivatives bound to C1 and C3 cages.
2_chloretrification: uncatalysed, and C1 and C3 catalysed chloroethirification of 1b.
3_chlorination: uncatalysed, and C1 and C3 catalysed chlorination of alpha-methylstyrene.
