# Supplementary material for: Dissecting the Effects of Cage Structure in the Catalytic Activation of Imide Chlorenium-Ion Donors
Source: J Am Chem Soc. 2025 Mar 21;147(13):11456–64. doi: 10.1021/jacs.5c01249 (PMC11969530; doi:10.1021/jacs.5c01249)
Supplement: Supplementary file 2 — ja5c01249_si_002.zip [file ja5c01249_si_002.zip › SI_DFT/1_NCS_in_cages/NCS_in_C3_2.xyz]

174
Coordinates from ORCA-job rs3_sub_0
  C   13.43537866968908     27.99869973023586     19.08252634391441
  C   13.40675264930690     26.61542591602533     19.66515374935029
  C   13.95884602642378     25.69661929126211     18.57679285801954
  C   14.20799969718843     26.57821931539139     17.38123671549613
  N   13.89558291075672     27.87519250094497     17.78865559168885
  Cl  14.06123039911846     29.19620865537394     16.77588680618621
  O   14.59734099149971     26.29324891664631     16.28658543243350
  O   13.12187989356242     29.04258390862340     19.59481698369100
  H   12.37828741143458     26.37799167803357     19.94155623861010
  H   13.99565111626736     26.60097223548944     20.58267287224528
  H   13.27160911401001     24.89735053241182     18.29866541663160
  H   14.90099078358730     25.22846085466952     18.86717735667062
  Pd  16.87799490939345     21.13140281002354     13.05011578784305
  Pd  11.89354414458483     31.47080828101332     21.64294913569872
  C   18.80328919277850     28.58229936524164     15.17035772132185
  C   19.73614519737121     28.12067027328705     14.26923958569374
  C   20.90108545810812     28.88714155641008     13.99949449101392
  C   21.10610437631050     30.07612273859597     14.63502398631181
  C   20.16684630930562     30.56972580725120     15.56869345748643
  C   18.99797430311276     29.81068089127733     15.83525203017716
  C   18.05459646574717     30.29735950030698     16.76342044998812
  C   18.26467478942174     31.49206125527371     17.41437949021143
  C   19.43723688820059     32.24723010061614     17.14620648133170
  C   20.35730591514961     31.79498656747893     16.24675743250262
  C   17.32029578563844     31.97501255382235     18.35815896217163
  C   16.53127147758262     32.39475338228279     19.16825908711379
  C   15.61233613353828     32.88134983833261     20.13049013730848
  C   15.83950725278351     34.06085763157408     20.84124391990926
  C   14.90755445269405     34.47402011076533     21.77387112552890
  C   13.77681975516927     33.70915570850545     21.98485007582907
  N   13.56185727632429     32.57969369189298     21.30211524144063
  C   14.44578142750331     32.16890480559964     20.39535256904818
  C   19.55058691681011     26.87908091550931     13.60597417595756
  C   19.42032421834845     25.82380808882535     13.03667948631560
  C   19.27276441577789     24.58034450022408     12.37413044218538
  C   18.36491443097233     23.64127605114659     12.85539300105500
  N   18.19503222603068     22.46023850484152     12.26517579351440
  C   18.90399257577512     22.14565473330811     11.17607654839960
  C   19.82809096396346     23.02218517022392     10.64123391245036
  C   20.02002176776917     24.25189947107023     11.24158419001644
  H   17.91101215393658     28.00391177989570     15.37712685831464
  H   21.62551195089759     28.51467504834845     13.28794273660108
  H   21.99752397584682     30.65463768001428     14.42760437948097
  H   17.16027420731669     29.71978805231873     16.96134992855653
  H   19.59188998672044     33.18517591541539     17.66215698074130
  H   21.24847083888729     32.37580258863903     16.04483268114766
  H   16.73452059217897     34.64061056427666     20.66085694856182
  H   15.04940259323268     35.38143078293218     22.34246993363314
  H   13.03109105470817     34.00154124153743     22.71151680272962
  H   14.23273086308666     31.25188898636747     19.86246351794669
  H   17.77111511723925     23.85588969535534     13.73439206984121
  H   18.72787141542108     21.17595045477006     10.73099314354958
  H   20.38719785084165     22.73495175289403      9.76275808571953
  H   20.73810373808632     24.95529158754539     10.84259266209537
  C   11.74430482429991     27.17274730817631     12.68125152029711
  C   11.64751622755711     26.47103719323901     11.50063905615128
  C   10.76364955365349     26.91655595039474     10.48176101613797
  C   10.01021777600544     28.03853735847137     10.66476265768653
  C   10.09025603705549     28.77622610594124     11.86746691575266
  C   10.96932772270631     28.33301409811875     12.88927391914042
  C   11.04822281647833     29.05925599270014     14.09542615269452
  C   10.28422311112894     30.18924206579591     14.28311886681795
  C   9.41172838973155     30.63364963929757     13.25421328596233
  C   9.32032978103874     29.94190914860776     12.08248687410522
  C   10.34413729057118     30.91349520646771     15.50292931042985
  C   10.35636366982986     31.53889333502354     16.53435383776455
  C   10.34464497719982     32.25203122333246     17.75864326135931
  C   9.68358770364347     33.47310333560938     17.90233319253992
  C   9.69809057473124     34.10416648115057     19.13174867191363
  C   10.35882563566463     33.51059461731410     20.18960204762921
  N   10.98790744365206     32.33909091596415     20.04901862710141
  C   10.99268016862352     31.72111838500301     18.87039053998929
  C   12.42292149448738     25.30040208832741     11.29046385703657
  C   13.07353245934559     24.30420060534599     11.09245760004316
  C   13.83102626785564     23.12820401287364     10.86935818125292
  C   14.78690923851172     22.73237559506802     11.80084968867993
  N   15.51317171541542     21.62882521569636     11.63868108817135
  C   15.33902393278914     20.86406510560060     10.55600571396869
  C   14.41547697492407     21.19407563289828      9.58301895290201
  C   13.65060021666530     22.33494293069674      9.73487982440322
  H   12.41705387873704     26.83897414078779     13.46215548442452
  H   10.69732363591977     26.35673994869338      9.55873481368997
  H   9.33902087808571     28.37460616358219      9.88446161999904
  H   11.71650352046560     28.71754149482107     14.87566650494551
  H   8.81820542553829     31.52398326341095     13.41209574799765
  H   8.65144615380043     30.28134252439142     11.30165561085480
  H   9.16830339439977     33.91442693507731     17.06007199086816
  H   9.19893562669527     35.05062451885695     19.27968606863815
  H   10.38438571523426     33.97709793123236     21.16498335332502
  H   11.52063644401680     30.78020590267613     18.79716216230701
  H   14.95945619235444     23.32519482803219     12.68962841906964
  H   15.95029988860786     19.97614773479745     10.47121703937152
  H   14.30191351001514     20.55515285159619      8.71944712275674
  H   12.91846928125384     22.61274672657153      8.98889394410251
  C   17.50811255121159     23.38044989790945     20.67453375602391
  C   18.28892732261114     22.26451658209177     20.47292670914963
  C   18.87624983998031     21.60125648006474     21.58314630184924
  C   18.66677571252816     22.06095341946212     22.85023624757982
  C   17.87115578300282     23.20580402689797     23.08356905256757
  C   17.28738902296914     23.87513725338644     21.97691257689885
  C   16.50285779700980     25.02531356396799     22.20067704198377
  C   16.29781619542000     25.49757460082987     23.47767149543640
  C   16.87748938388470     24.81932303218176     24.58288976016849
  C   17.64102409162740     23.70637214477797     24.38542580928486
  C   15.51777923644972     26.66340084242239     23.69990112975984
  C   14.86547826348562     27.65726513307957     23.90552393898710
  C   14.10835980970910     28.83179208726968     24.14207039324285
  C   13.94886966120255     29.36835621579069     25.42092449927738
  C   13.19988534969738     30.51925839566845     25.57845351221273
  C   12.62594909034677     31.11095964268370     24.46991689877435
  N   12.78105429174738     30.59481802846053     23.24635873860425
  C   13.49938179302984     29.48749883814625     23.07551856045581
  C   18.51294042102156     21.76661199390288     19.16139031719695
  C   18.71131499419639     21.32634677390970     18.05595766748360
  C   18.93404961044922     20.80149430987944     16.75808574805243
  C   18.06736949135350     21.13034503015168     15.71982099247521
  N   18.22790171517972     20.65089498100823     14.48767974909418
  C   19.25087001896905     19.83478246143580     14.21539216462887
  C   20.15586683643127     19.46345572864392     15.19127611735787
  C   20.00084338551484     19.94548494433642     16.47720220866575
  H   17.05830647913340     23.88872823875377     19.83014301379591
  H   19.48879157038091     20.72632425739516     21.41268162298088
  H   19.11322502074880     21.54969071915666     23.69379222536995
  H   16.06614842353454     25.53923486969675     21.35348662706819
  H   16.70791059513788     25.19629172686142     25.58240457933464
  H   18.08237777697110     23.19504532832497     25.23167485791090
  H   14.40751555021237     28.88631135673146     26.27358335610923
  H   13.05467173655922     30.96215323383373     26.55292211730455
  H   12.03191171037923     32.01023279671379     24.55856951597384
  H   13.59490113346044     29.10341755899931     22.06884940649752
  H   17.23091041501128     21.79344399316030     15.89785441013363
  H   19.34230861371163     19.47254477539476     13.20066250511829
  H   20.97033998714468     18.80069561486369     14.93769847296170
  H   20.69439487769892     19.66817501341717     17.25935513483570
  C   11.14029638069946     22.08469225284395     18.49040305451599
  C   11.19157955755168     20.74864344281462     18.16104154449847
  C   10.31806282370515     19.82900546254456     18.80037109583488
  C   9.42330089927507     20.26269968695102     19.73428857016034
  C   9.34806860439489     21.62967686232918     20.08620641453380
  C   10.22311466758465     22.55110162259501     19.45515286956375
  C   10.15848308543606     23.91563807860519     19.80522588405019
  C   9.25815925659330     24.35700024285213     20.74856314602885
  C   8.37933350326671     23.43178339402020     21.37221909341705
  C   8.42822311622570     22.10771993196829     21.04734289065363
  C   9.20740887875704     25.72934430762832     21.11310222582188
  C   9.15855809161317     26.88798864613714     21.44606705701291
  C   9.11978209887179     28.24539842187397     21.85419555176920
  C   8.02057875652228     28.79214729113059     22.51883297557607
  C   8.05722901907833     30.12028522352760     22.89891130979716
  C   9.17991669581075     30.87457118731894     22.61677420044363
  N   10.23243400345872     30.34765933334152     21.98326312834077
  C   10.21223596250044     29.07158160548054     21.60468337590954
  C   12.10986301485050     20.27855971280987     17.18459578073048
  C   12.88204067433534     19.85909618780452     16.35785240160567
  C   13.79815353051016     19.36276088750599     15.39688774761936
  C   14.67461870382260     20.23434194245906     14.75588772996270
  N   15.56816091585653     19.80825106685517     13.86534948966933
  C   15.63535889665666     18.51041699544533     13.55189542464916
  C   14.79099141904292     17.58486369158704     14.13408409151348
  C   13.86477722320870     18.00695083475963     15.06893546339120
  H   11.80598398725462     22.78896431372504     18.00645128574883
  H   10.36930021908817     18.78116983813141     18.53713502245300
  H   8.75849502456116     19.55748806636259     20.21723483474873
  H   10.82465432661362     24.61686889464077     19.31876713311635
  H   7.67375636733849     23.78844753792701     22.11019968400114
  H   7.75714042768480     21.40760656315787     21.52904963357794
  H   7.15472419399885     28.17993471537829     22.73163665096639
  H   7.22458046183791     30.57747321114839     23.41330457703734
  H   9.24014793313224     31.91557452924078     22.90378682505175
  H   11.08419239596454     28.68618232836316     21.09391523194837
  H   14.65218102348924     21.29352554281165     14.97695034470575
  H   16.37852306719787     18.21099823229312     12.82561471679652
  H   14.87034807681835     16.54378869706742     13.85688563188553
  H   13.19897258016458     17.30025484295493     15.54554032424948
