# Supplementary material for: Dissecting the Effects of Cage Structure in the Catalytic Activation of Imide Chlorenium-Ion Donors
Source: J Am Chem Soc. 2025 Mar 21;147(13):11456–64. doi: 10.1021/jacs.5c01249 (PMC11969530; doi:10.1021/jacs.5c01249)
Supplement: Supplementary file 2 — ja5c01249_si_002.zip [file ja5c01249_si_002.zip › SI_DFT/1_NCS_in_cages/NCS_in_C3_1.xyz]

174
Coordinates from ORCA-job rs1_sub_0
  C   35.99776007063845     22.32194160247768     27.39098827877744
  C   37.11517293462708     21.34101971019664     27.15497099815662
  C   37.83460302139492     21.19189196851959     28.49563830126625
  C   37.08578864932277     22.06442563970327     29.46709386788929
  N   36.07009531249290     22.66779936362550     28.73535481469015
  Cl  34.99207467378630     23.73951971411935     29.43458903245940
  O   37.27323417629290     22.24758488453235     30.63654778125588
  O   35.18142406011749     22.75240316365850     26.62627369462337
  H   37.76213130602030     21.72184548672825     26.36400556489748
  H   36.68874967781174     20.40234261430395     26.79769905855714
  H   38.87405990864611     21.52119945248791     28.45495270462684
  H   37.83913677303655     20.16577696151563     28.86497395651630
  Pd  36.91245864103936     24.22814847605184     36.61946719337031
  Pd  30.41776008667873     25.96271547811201     23.98907015771246
  C   29.48918489593787     24.67290924823250     33.87813919640284
  C   29.40372256999125     24.49043181593537     35.24020740022262
  C   28.13146976737093     24.46254863748325     35.87135480403406
  C   26.99356192643890     24.62141239376374     35.13610083702844
  C   27.05503943614444     24.81771024081642     33.73743775047384
  C   28.32366406483563     24.84004426807241     33.10206173046542
  C   28.39536403498788     25.03740863146671     31.70736378101434
  C   27.24913003332425     25.21287802986176     30.96545276466499
  C   25.98095462714473     25.18987746232010     31.60546254873181
  C   25.89266852554298     24.99583318154106     32.95273824440012
  C   27.32167124760993     25.42670749455387     29.56325378016520
  C   27.36248873464836     25.62316337773759     28.37365510208060
  C   27.38619659722880     25.87892822947244     26.98001343760530
  C   26.23042834077698     26.23691669812880     26.28238349486027
  C   26.31240490004604     26.49031994554070     24.92689532531115
  C   27.53603630906517     26.38893083296943     24.29407824885572
  N   28.64100181045095     26.04213521284531     24.96280509504253
  C   28.57965912547191     25.78723055505199     26.26834554699689
  C   30.58115011397631     24.34077136093651     36.02005295634281
  C   31.57712579299747     24.22573431417852     36.69094616149487
  C   32.74972878631534     24.11327981864146     37.47850319221442
  C   34.00182699538795     24.17867964846680     36.87266291345910
  N   35.12996815502662     24.09781529882754     37.57511679922484
  C   35.08402543140340     23.94372575988268     38.90222708491808
  C   33.88048423203953     23.86237986237698     39.57561639797915
  C   32.69913437517012     23.94777822974166     38.86409885888175
  H   30.45650152382380     24.69430895117310     33.39212728597574
  H   28.07449892864310     24.31601694643288     36.94151689910013
  H   26.02677829709989     24.60174990372311     35.62309921965123
  H   29.36414962699053     25.05546001158534     31.22413793788390
  H   25.08705804107231     25.32988584549673     31.01277384522057
  H   24.92369771929039     24.97819385766067     33.43537549930071
  H   25.28578500473895     26.31531311628080     26.80308721100340
  H   25.43892938369482     26.77036523009333     24.35642375808468
  H   27.63565698292221     26.58851691541907     23.23580102547201
  H   29.49720284301692     25.50728131888367     26.76870088326837
  H   34.08567239025274     24.30153235871578     35.80089785821178
  H   36.02557063208132     23.88464743225881     39.43121880509724
  H   33.87825431743016     23.73608001691708     40.64844053072325
  H   31.74456190603404     23.88950218223799     39.36908108891405
  C   34.04159333263039     30.20578381055059     32.17551295672981
  C   34.52895463920257     30.73855898293766     33.34778396911994
  C   34.45419188900610     32.13904283987755     33.57374600970321
  C   33.90889476217006     32.96106135962071     32.63173682335493
  C   33.41115696980766     32.43993394152528     31.41573535152134
  C   33.47760003264748     31.04084978294999     31.18864490721153
  C   32.98945954353873     30.51339837679711     29.97502485056018
  C   32.45857434883907     31.34442039097616     29.01414399019519
  C   32.39165038031499     32.74402254431335     29.24706263543500
  C   32.85403297325727     33.27076973226172     30.41709067999793
  C   31.97998542650738     30.81546394843921     27.78603030976070
  C   31.57692711571014     30.38450596855463     26.73384590624886
  C   31.11070568262205     29.87626521140556     25.49595055261591
  C   30.74619869367891     30.71518114360662     24.44084499566164
  C   30.30437241193222     30.15496829394333     23.25751520050059
  C   30.22948219820261     28.77984396276922     23.14651612481201
  N   30.57380624938929     27.97895653173947     24.15967476151655
  C   31.00532425839555     28.50117256762308     25.30597106731005
  C   35.12223821827116     29.90214610328567     34.33035480249399
  C   35.64724233150442     29.21231579786852     35.16934109452250
  C   36.27836529657829     28.40990003680765     36.15205320764306
  C   36.31979947289689     27.02620795484324     36.00142978912942
  N   36.90526014762455     26.23761468481323     36.90006726254062
  C   37.47951145944661     26.76703803553010     37.98471789693363
  C   37.48185856522394     28.13094170100737     38.20451454460554
  C   36.87764761649220     28.96571168056727     37.28416318400619
  H   34.09447506055464     29.13870533995939     31.99908539059943
  H   34.83679053798569     32.54608306040885     34.49992914873923
  H   33.85758235590082     34.02820083291972     32.80750325960842
  H   33.04309865293546     29.44584605045872     29.80180336641813
  H   31.97190934386683     33.38712160657379     28.48544069497838
  H   32.79962072771090     34.33815808427389     30.59036533671680
  H   30.81292902129661     31.78875473922918     24.55328744055443
  H   30.01646478867554     30.77319685483198     22.41982774307387
  H   29.88584122691575     28.31054409751176     22.23474676143566
  H   31.27388125301970     27.81757501762389     26.10049550656183
  H   35.86927024489277     26.55591311757237     35.13731211177046
  H   37.94279420932790     26.08725854286376     38.68698856455287
  H   37.95433802478309     28.52656206674219     39.09170998855905
  H   36.86627374808048     30.03682163591290     37.43334492457373
  C   34.91376916093664     19.76842691923482     30.34284482113269
  C   35.81415873462277     19.08249649814903     31.12564315468543
  C   36.49183175573562     17.95092896190098     30.59937481918095
  C   36.26039157064864     17.54270208236748     29.31787528871721
  C   35.34258575953000     18.23176695800132     28.49233396664573
  C   34.65977650053952     19.35950265452503     29.01722821455103
  C   33.75207174339781     20.06218858147113     28.19788648483594
  C   33.52654512453390     19.66285583426744     26.90029177309297
  C   34.20469711154269     18.52864622244664     26.38107083762649
  C   35.08754608119646     17.83713770288283     27.15903606821963
  C   32.63388199447699     20.39413737653848     26.07092271943689
  C   31.89173567835403     21.02270820436898     25.35811503762357
  C   31.04447234934482     21.78743548807098     24.51634659585563
  C   30.21403169926851     21.19987147759586     23.56110324110687
  C   29.42613303841456     22.00973527593382     22.76489330431504
  C   29.48505835259341     23.38043417197075     22.92579552915874
  N   30.28501079390746     23.94139386858190     23.83834598786155
  C   31.04249847370970     23.17540304097967     24.62080058045185
  C   36.08541299208769     19.51495917117284     32.45097255342337
  C   36.33478659945878     19.88723046928218     33.57038582721257
  C   36.65652369420728     20.35566759419739     34.86909961278096
  C   36.59265695911993     21.71931470688259     35.14223924900804
  N   36.92335263315238     22.21692537046337     36.33172090380813
  C   37.31103128566333     21.39792812968130     37.31460417243133
  C   37.38598839937199     20.03145634016560     37.12652829260450
  C   37.06323509284713     19.49871339382423     35.89269034861113
  H   34.39401303270740     20.63237756881795     30.73870832771208
  H   37.19710765374212     17.41983251621245     31.22410839064851
  H   36.78378094873504     16.68220145635782     28.92009158146077
  H   33.23517440799370     20.92587526581907     28.59821834467464
  H   34.01874445504313     18.22196779275052     25.36064453679193
  H   35.60573918745389     16.97561354450120     26.75704291209036
  H   30.18975913052446     20.12434714821000     23.45028609663987
  H   28.76981646506792     21.58958718049774     22.01683196961530
  H   28.88572696221798     24.04157497141322     22.31540766323747
  H   31.67333402431169     23.66690012805868     25.34993093154377
  H   36.27284770245613     22.41274084882562     34.37567175321213
  H   37.56976707208383     21.84556148210910     38.26437541934705
  H   37.70224032932743     19.39875899042145     37.94286791120393
  H   37.12380408799718     18.43326766466438     35.71736143109617
  C   38.91844816830629     24.71115009092487     28.86729881990303
  C   39.99897426445197     24.30128907118565     29.61530532313180
  C   41.13308648054455     23.73825915588428     28.97191333669485
  C   41.15250066200831     23.58726284410575     27.61611774844783
  C   40.04938840886334     23.98473142611705     26.82690639107227
  C   38.91899112653611     24.55939207514960     27.46442580756964
  C   37.80716862917231     24.94377519229736     26.68565234820371
  C   37.81087796452785     24.75744098313348     25.32137740999432
  C   38.94775405474800     24.19020074300241     24.68683515081540
  C   40.03386300228270     23.81752236631268     25.42342440008933
  C   36.67392553804823     25.09563387893678     24.54117283964464
  C   35.70988917133302     25.34552039899123     23.86098219641434
  C   34.55329776053200     25.58789256927052     23.07927720290185
  C   34.59850365656593     25.67816542215044     21.68690338339238
  C   33.42398987652761     25.87845488560285     20.98681973707432
  C   32.23167894911852     25.97506638724883     21.67800790929792
  N   32.19179782606221     25.89181693193971     23.01165417884424
  C   33.31501325703279     25.71231544315198     23.70302010526624
  C   39.98014320534830     24.40240645508431     31.03170578284777
  C   39.97789954098700     24.44319109692777     32.23692664856225
  C   39.96873714021218     24.44468402182001     33.65428858355519
  C   38.75757478576703     24.40155616616350     34.33979255325269
  N   38.70125129797471     24.36066366260235     35.66927609656781
  C   39.82931246015464     24.37608586553399     36.38713020867142
  C   41.06941434518991     24.43007899086231     35.78118224688323
  C   41.14740014044250     24.46041094460767     34.40187642291109
  H   38.05202854095759     25.14246102470578     29.35358050818846
  H   41.97812251981661     23.42396319100707     29.56943371822063
  H   42.01782978904686     23.15357123857013     27.13077854272520
  H   36.94256234567945     25.37550028154063     27.17466094987357
  H   38.94004451793879     24.05149391716571     23.61420664454385
  H   40.89707749476018     23.38236346570841     24.93573964386422
  H   35.54289819246659     25.58917329364319     21.16751060622144
  H   33.42207290792147     25.95289443402883     19.90915266630248
  H   31.29357434419563     26.11782297633222     21.15934857484467
  H   33.23941266878354     25.65603995398977     24.78120984148449
  H   37.82298477307334     24.39390095419513     33.79438578758899
  H   39.73593212946894     24.34017396649809     37.46397233534688
  H   41.96041688458478     24.44160217844273     36.39177477001002
  H   42.10612121006760     24.49371341828914     33.90268210726438
