# Supplementary material for: Dissecting the Effects of Cage Structure in the Catalytic Activation of Imide Chlorenium-Ion Donors
Source: J Am Chem Soc. 2025 Mar 21;147(13):11456–64. doi: 10.1021/jacs.5c01249 (PMC11969530; doi:10.1021/jacs.5c01249)
Supplement: Supplementary file 2 — ja5c01249_si_002.zip [file ja5c01249_si_002.zip › SI_DFT/1_NCS_in_cages/NCS.H2O_in_C3.xyz]

177
Coordinates from ORCA-job rs_paul_2_water_sub_0
  C   13.41756788937631     27.84465912630165     19.37197737232486
  C   13.31275901621468     26.55630451569251     20.13759677955903
  C   13.87862932540179     25.47977957494657     19.21276199553138
  C   14.30471113316489     26.19834187664055     17.96311146148494
  N   13.99727627861319     27.53836766816346     18.15659750519572
  Cl  14.29172341208021     28.70346111316988     16.99311963561543
  O   14.81187075697591     25.77006193466411     16.96455186594061
  O   13.08262348317139     28.95378874631581     19.69672297010716
  H   12.26835560446881     26.38437898379840     20.40236766148924
  H   13.86927491472368     26.65027875992297     21.07176015600220
  H   13.14396476797921     24.71793775626469     18.95086718573500
  H   14.73924068840999     24.95960551284674     19.63467518850567
  H   15.86959832234417     24.35624600421732     14.64414147224009
  H   15.39291212961880     23.97334106680338     16.02681983481016
  O   15.75442150833982     23.59335343266475     15.21757977511301
  Pd  16.94941265009016     21.18018981487031     13.10525457691923
  Pd  11.93772289500559     31.63666499189641     21.57771556215266
  C   18.89709161148233     28.59438641298586     14.99197230793659
  C   19.79000290149747     28.18632883684307     14.02633902351969
  C   20.79761528115246     29.07840388649948     13.57244017835414
  C   20.88482952811058     30.33892733494053     14.08614644636459
  C   19.97784077191156     30.78317865211415     15.07501376943546
  C   18.97125981763753     29.89459035044742     15.53346215410398
  C   18.06102008391430     30.33063837117610     16.51887453318099
  C   18.14582331996571     31.60393171713561     17.03516434115721
  C   19.15418152237538     32.49062154959369     16.57189217291353
  C   20.04232284844860     32.08614153437310     15.61916635534081
  C   17.23532975648568     32.04826274859737     18.03019549934766
  C   16.48126682973883     32.45729399086088     18.87824471650098
  C   15.61246960868483     32.95685484945481     19.87986947609483
  C   15.87738965535385     34.15264013081061     20.55050583181242
  C   14.99450424579758     34.59221240818555     21.51763634025568
  C   13.87141327695442     33.83897018568637     21.79921373126517
  N   13.61946794263187     32.69512102349492     21.15498664252938
  C   14.45865461566904     32.25551787518350     20.21909581452160
  C   19.70082084419941     26.88446312662291     13.46625147254679
  C   19.62306398637253     25.78872514437301     12.96763189044948
  C   19.49304773802348     24.51033683762808     12.37048945987617
  C   18.55531092857201     23.61059351804124     12.86937221717600
  N   18.36451111187618     22.41256320409017     12.32251827179143
  C   19.09942564957146     22.03339311080276     11.27196673762232
  C   20.06268878809405     22.86214785937793     10.72923324368165
  C   20.26390502625960     24.11570205540842     11.27563522034499
  H   18.12580270191176     27.91943980735370     15.34199094944205
  H   21.49424831580057     28.74714667423471     12.81434772471267
  H   21.65496066094597     31.01441024075516     13.73526946959398
  H   17.29196785882716     29.65299482201449     16.86803260069659
  H   19.20934737179829     33.48929308085999     16.98346358078472
  H   20.80863663627570     32.76583068370723     15.26835127681838
  H   16.76390667843231     34.72378066770268     20.31076215118741
  H   15.16762550694107     35.51220131138747     22.05665751726946
  H   13.16165525944604     34.15475261227748     22.55158843844359
  H   14.21577099840485     31.32478419182575     19.72342590449568
  H   17.95373719184603     23.87319820572228     13.72814543553853
  H   18.91239180920787     21.04979763304865     10.86324339995934
  H   20.64138560424567     22.52160537579253      9.88307739207558
  H   21.00578650286578     24.78573125299229     10.86292991108508
  C   11.79440781638394     27.20311647191471     12.65628297120884
  C   11.71141536188647     26.50079562414325     11.47492455575633
  C   10.84174506609253     26.94823826773642     10.44473312812538
  C   10.08882749829887     28.07210011823416     10.61812622912309
  C   10.15704967701748     28.81154250052378     11.82054616773047
  C   11.02278318755511     28.36750028498611     12.85348473489155
  C   11.09353119107724     29.09864943522516     14.05763149251528
  C   10.33192536017252     30.23238629501986     14.23242286557163
  C   9.47028780651818     30.67555048444439     13.19381761651078
  C   9.38883597106271     29.98054755795831     12.02345814551703
  C   10.38382746998656     30.96413328251818     15.44795421572998
  C   10.39102145359455     31.60034375697710     16.47271289351497
  C   10.38260617317359     32.33582086018144     17.68348044654321
  C   9.73424250435508     33.56691139511045     17.79942938551889
  C   9.75472740166482     34.22609318384896     19.01368819623918
  C   10.40999195246301     33.65057389395926     20.08485948741412
  N   11.02669650311826     32.46997953300812     19.97082424139241
  C   11.02425317788935     31.82342610703733     18.80752367390613
  C   12.49554191296789     25.33451263411856     11.27160785161334
  C   13.16399823082271     24.34980339266072     11.07495521738938
  C   13.97059728836243     23.20887260551853     10.83954890613277
  C   14.83998364183513     22.76076715899717     11.83038390321835
  N   15.64131678576281     21.71455442814409     11.64567839837251
  C   15.61425428148012     21.04877309604788     10.48639144013715
  C   14.77012976732117     21.42335859800271      9.45893869264229
  C   13.94183735092802     22.51657247627018      9.62785949585662
  H   12.45578467978634     26.86711551398745     13.44549611121906
  H   10.78557403004905     26.38843402421115      9.52102440354945
  H   9.42819055524367     28.40959531704895      9.82944889856748
  H   11.75579273171482     28.76090457452954     14.84546362081893
  H   8.87891004602814     31.56888526765877     13.34254450584852
  H   8.72940224990977     30.31968583125466     11.23449473178350
  H   9.22469960231564     33.99453297789641     16.94665683288135
  H   9.26500796284389     35.18065872357892     19.13930308248013
  H   10.44129113369676     34.13924188913134     21.04912762135608
  H   11.54125047455708     30.87427205586172     18.75806601758740
  H   14.87755799383047     23.26183889632367     12.78763218150463
  H   16.28046885595385     20.20335125791309     10.38303338292552
  H   14.77286287274167     20.86138223636502      8.53643021774475
  H   13.27822539134943     22.83538952088865      8.83559759291097
  C   17.72928800419534     23.68749662759242     20.65732073792053
  C   18.48167382184348     22.55010074236401     20.46686508005712
  C   19.07167903106954     21.89692777528582     21.58198194147904
  C   18.88475896290613     22.38083809901762     22.84325476216080
  C   18.10617698226611     23.53922517215463     23.06660310552703
  C   17.52789010019707     24.20489605292827     21.95477326208985
  C   16.75426166683950     25.36403575055605     22.17244089533110
  C   16.54188412068957     25.83845976816805     23.44752534606720
  C   17.11975373035454     25.16580616197537     24.55685262324167
  C   17.88239894687740     24.05135329085496     24.36505411305278
  C   15.74401611964410     26.99327787023313     23.66450715838089
  C   15.06263535153996     27.96810462715772     23.86732396436443
  C   14.25872084757528     29.11254354608909     24.09796732824535
  C   14.08576192039422     29.65797407832840     25.37119085655024
  C   13.28527883317747     30.77494047326817     25.52043124893873
  C   12.67570860206647     31.32541392520972     24.40955435654321
  N   12.84466693401546     30.80133050947594     23.19108841864852
  C   13.61110535634448     29.72569183899528     23.02888638380927
  C   18.66441931095649     22.00264859539368     19.16850142829747
  C   18.82294280332778     21.49477043782608     18.08575858552490
  C   18.98959552820009     20.87909107634864     16.81931918143293
  C   18.14741074458758     21.22574185526878     15.76618101710205
  N   18.25251120964154     20.65725581841281     14.56660753792586
  C   19.19240747907802     19.73429808337878     14.34043261869617
  C   20.06938863748996     19.34209969491838     15.33321021821847
  C   19.97036396775642     19.91296657170149     16.58819033452950
  H   17.28066976603839     24.19085797611395     19.80935467286366
  H   19.66503259692299     21.00738057807161     21.41950819068283
  H   19.33144983415401     21.87543139109027     23.69020024081719
  H   16.32851548325401     25.88412450646065     21.32353024864508
  H   16.94764335786407     25.54649795170509     25.55449401742813
  H   18.32357903488069     23.54404894503270     25.21380275269614
  H   14.57292338557597     29.20883725260866     26.22598427888571
  H   13.12847026198099     31.22369463072570     26.49040821788878
  H   12.04230727365993     32.19794090537536     24.49252477656519
  H   13.71560389648057     29.33259379885305     22.02748886941744
  H   17.38213329844173     21.97991914167371     15.89739847818519
  H   19.24000586765080     19.30311424637654     13.34993991371069
  H   20.81809557543660     18.59394196134122     15.11730507629085
  H   20.64252050673301     19.62041269283252     17.38337144538382
  C   10.85929543602762     22.44067286994980     18.18912180343209
  C   10.88742163992061     21.10956496550968     17.83816461982016
  C   9.95121866517760     20.20731326699977     18.41002970730718
  C   9.02674014400447     20.65122122329544     19.30914340140991
  C   8.98469693951611     22.01048937036625     19.69411164837900
  C   9.91610811611048     22.91674422520234     19.12433991471661
  C   9.88993556753599     24.27085739509122     19.51852581830651
  C   8.98094285860166     24.71269198536386     20.45356343672169
  C   8.04213723403814     23.80411130998312     21.01050725874601
  C   8.04758144095467     22.49259235452588     20.63623040645468
  C   8.98877358997883     26.06550328166023     20.88689652605077
  C   8.99524036637017     27.20276145959839     21.28964162185654
  C   9.03055968917953     28.53691040067951     21.76804198234500
  C   7.97070388869347     29.10766644893445     22.47450803191508
  C   8.08207923075010     30.41347637862446     22.91387696086421
  C   9.23666378041934     31.12321062390409     22.64458332944628
  N   10.25125932758864     30.57220639702650     21.97064737775936
  C   10.16105047113684     29.31641279789643     21.53936874858589
  C   11.85200086326990     20.61851773602701     16.91832904763916
  C   12.66831049420931     20.16766723480303     16.15284529889493
  C   13.63227852768099     19.61598340401079     15.27183509056596
  C   14.61420101268062     20.43019693760840     14.71295388036357
  N   15.54490953498716     19.94455441527699     13.89396373606033
  C   15.55452369468535     18.64432084047882     13.58305216215655
  C   14.60982566357845     17.77476340146961     14.09184787658129
  C   13.63729129636449     18.25836426321355     14.94622087105207
  H   11.56862634031107     23.13134209438149     17.74947160108924
  H   9.98193657083261     19.16404343928508     18.12635868421320
  H   8.31557837902257     19.95925485712186     19.74261039393897
  H   10.59712018311908     24.96372701261945     19.07954415076509
  H   7.32778532080955     24.16268745780589     21.73905591234189
  H   7.33172582776087     21.80399356632129     21.06743202213771
  H   7.07622302059063     28.53269371026377     22.67216304218557
  H   7.28150895615574     30.88845938302190     23.46199270560220
  H   9.35317354967882     32.14755747568364     22.97159677597926
  H   11.00423662853705     28.91034764789668     20.99806698510781
  H   14.64873315547245     21.48811450434127     14.93896214414424
  H   16.33085348048117     18.29713982633728     12.91522054066862
  H   14.64504587869552     16.73031699310952     13.81827453702738
  H   12.88767510744173     17.59804694032226     15.36077811106555
