# Supplementary material for: Dissecting the Effects of Cage Structure in the Catalytic Activation of Imide Chlorenium-Ion Donors
Source: J Am Chem Soc. 2025 Mar 21;147(13):11456–64. doi: 10.1021/jacs.5c01249 (PMC11969530; doi:10.1021/jacs.5c01249)
Supplement: Supplementary file 2 — ja5c01249_si_002.zip [file ja5c01249_si_002.zip › SI_DFT/1_NCS_in_cages/NCS.ROH_in_C3.xyz]

200
Coordinates from ORCA-job complex_sub_0
  Pd  24.06949195142002     21.21179674297980     27.29933829597525
  Pd  30.29327675831110     19.87593259772931     14.46890211102330
  C   29.83397488306062     24.83819916794510     23.00700688270529
  C   29.84232021853119     25.30893017143904     24.30014022729757
  C   30.94371546547223     26.07753005169933     24.76176829371347
  C   31.99410653648846     26.34558738428429     23.93245405571821
  C   32.01377286771382     25.85896621412705     22.60502008616240
  C   30.91533129087035     25.09200439374341     22.14020343322956
  C   30.92765311669708     24.58648508377225     20.82407213281063
  C   31.98962021881121     24.84271069039031     19.98766452893335
  C   33.08455465962214     25.61940849917865     20.45246935321109
  C   33.09271228314837     26.10925929643046     21.72588297082372
  C   31.99640105316819     24.32623574612472     18.66459028198821
  C   32.00424492482407     23.88242226100962     17.54292346284874
  C   32.01363081535775     23.34196146651722     16.23269568980383
  C   32.74502820889317     23.92246749911638     15.19470818649681
  C   32.71973171553010     23.33687203368320     13.94343330482511
  C   31.97894926929090     22.18685945720320     13.74928347758983
  N   31.28127555860996     21.63061249589306     14.74474665597785
  C   31.28625714800652     22.18777427952637     15.95430881252001
  C   28.76842721587721     25.01011217088069     25.18227802554706
  C   27.87451377747193     24.74111497143435     25.94724763239064
  C   26.84550638272581     24.42516898241622     26.87142553315876
  C   26.05918203171723     23.28931577834937     26.69201559828077
  N   25.10055775405134     22.95087168235019     27.55325741415755
  C   24.86895790991667     23.71077711481102     28.62815117358822
  C   25.60221662500713     24.85532180741677     28.87436878224457
  C   26.60070741170390     25.22060100401749     27.99286812161923
  H   28.98985566899199     24.27164864079765     22.63990909039524
  H   30.94255875667835     26.44682936350523     25.77846777001742
  H   32.82980400710735     26.93417827613706     24.28972688565639
  H   30.09372106123125     23.98788245879897     20.47910949619374
  H   33.91388812050692     25.81475789549302     19.78610192942300
  H   33.93262544490089     26.69667864804381     22.07506497204333
  H   33.32339407537173     24.81866164613001     15.37365910958235
  H   33.27228606898853     23.75965565645762     13.11710525488649
  H   31.94796786590826     21.69873235019726     12.78464916590473
  H   30.70702215928533     21.70801975264753     16.73223511988302
  H   26.21595479689496     22.63957465831381     25.84108657776354
  H   24.08839335371774     23.39487301016094     29.30679816263429
  H   25.38804079425090     25.44681306717064     29.75248376679038
  H   27.19236525737258     26.10927566957076     28.16572431538005
  C   30.66724240078447     17.96234133838167     24.13048678821129
  C   30.65329441581643     17.72130484583013     25.48629913777308
  C   31.70455718712281     16.97650446853708     26.08464401648315
  C   32.72828540028046     16.49493221091623     25.32341034676964
  C   32.76563128051737     16.72753414725127     23.92979403977518
  C   31.71935667984720     17.47412030321253     23.32769665774451
  C   31.75221933110002     17.71528912065054     21.93814341988689
  C   32.78404914314852     17.22417709788543     21.16966776579310
  C   33.82777604899508     16.47589021758070     21.77617328610649
  C   33.81469404092565     16.23836004330265     23.11890841333483
  C   32.82301978154849     17.46660571754107     19.77181343565238
  C   32.87744174715080     17.67200019420707     18.58453043122158
  C   32.93254312835324     17.95024348020121     17.19737276680830
  C   34.03888043491563     17.61749681459372     16.41311704502248
  C   34.03298938885730     17.94059067814256     15.06973306350588
  C   32.93731690824351     18.58965990301669     14.53390166582943
  N   31.87719041542027     18.90356187045865     15.28595134136755
  C   31.86218442119988     18.59181514531103     16.57997818592786
  C   29.60122691060494     18.20995587455194     26.30473965898759
  C   28.72828990430189     18.60770606641808     27.03626881638604
  C   27.70760543898999     19.08038178452355     27.89727261018500
  C   26.60935956294607     19.75315247177427     27.36844092817796
  N   25.63072593591062     20.22134834564465     28.13920750253743
  C   25.67881143067373     20.04508610831353     29.46365921030932
  C   26.73255436201511     19.38337281642119     30.06422204694620
  C   27.76050534210670     18.89552108459856     29.28028899499602
  H   29.87033117781548     18.53283391144921     23.67013639775105
  H   31.68231638645336     16.79436675135770     27.15061890502700
  H   33.52666749360071     15.92718324014361     25.78448403193574
  H   30.95838814882506     18.29315793096393     21.48053650901202
  H   34.63291356578657     16.09682385768915     21.16128261636978
  H   34.61292040309446     15.66880540175308     23.57800340929922
  H   34.88818947844599     17.11665838020216     16.85748887646062
  H   34.87156033891890     17.69931098304749     14.43296286011670
  H   32.90572134271655     18.86357937959769     13.48812724986114
  H   30.98156545010426     18.85763530839152     17.14979634433882
  H   26.52878558483529     19.90451743200866     26.30016294648861
  H   24.86014602622257     20.44136259211308     30.04877929522052
  H   26.73943622503619     19.25610485381920     31.13689208473609
  H   28.59794708546721     18.37704239105858     29.72694609306195
  C   22.20624576232685     22.43053067167472     19.68316172932428
  C   21.06426504142152     22.49512962275092     20.44915164719374
  C   19.78973670961109     22.44605854836556     19.82523160353703
  C   19.68917250020202     22.33022673847663     18.46935911814398
  C   20.84611432359722     22.25837075515605     17.66064564246900
  C   22.12234617322452     22.30952655152542     18.28006714907087
  C   23.28216656216771     22.23025084228248     17.48068808391794
  C   23.18344613916977     22.10454078304549     16.11354123216867
  C   21.90454084870947     22.06480165879606     15.49701516223605
  C   20.77175827568067     22.13775727950589     16.25398029915780
  C   24.35175689224882     21.98943227507666     15.31449774751367
  C   25.33332228581346     21.86176971935555     14.62592183646237
  C   26.48018044877675     21.66272935865379     13.81726412902199
  C   26.50324271709489     22.00715682267631     12.46488553215215
  C   27.64267410405540     21.75264238085207     11.72577741574705
  C   28.72754267632521     21.15718197608049     12.33916785696099
  N   28.70483636498273     20.83091331415243     13.63557818937779
  C   27.61883000382834     21.07816187702771     14.36503797455949
  C   21.15119682574525     22.60465476755827     21.86332973736720
  C   21.21015289289085     22.69718377289435     23.06437350971747
  C   21.30752678774656     22.78742206967138     24.47703234142954
  C   22.35523150313832     22.13975702004804     25.12624964912543
  N   22.50314938109347     22.18960732314944     26.44837561935173
  C   21.62460110847138     22.86844385447995     27.19349093982443
  C   20.55625073345329     23.53265155835106     26.62282777464603
  C   20.39091895523338     23.49947618060132     25.25035011360532
  H   23.18012304560871     22.47444913221309     20.15545882987332
  H   18.89934414802130     22.50092801591805     20.43691536607637
  H   18.71459415149622     22.29429777329521     17.99913211558416
  H   24.25564200086705     22.26725866170294     17.95386787670757
  H   21.83815732300177     21.97043525918119     14.42157405573062
  H   19.79921409269779     22.10291432223969     15.77941773839868
  H   25.63668311741336     22.46346407300755     12.00608834965400
  H   27.69637385015855     22.00393886295793     10.67654306198700
  H   29.62683760579506     20.93164810476503     11.78234667464779
  H   27.64006100805264     20.80125132938220     15.41100576429602
  H   23.06699276894798     21.55820109951050     24.55232321043870
  H   21.77407232590422     22.87348292806849     28.26435179092849
  H   19.86465156752924     24.06947054989803     27.25555245530609
  H   19.56357516147808     24.01360019211052     24.78024652670447
  C   23.72376047208494     16.29584933886170     21.06478546551203
  C   22.65707391617397     16.05314255743404     21.90100095551857
  C   21.56239952509644     15.27323475871914     21.44230231244039
  C   21.55589191063397     14.77011610708733     20.17404005214927
  C   22.63095062763601     15.01900749149637     19.29091180896451
  C   23.73093993962215     15.79131704977612     19.74699953096534
  C   24.79897956250931     16.05953934177909     18.86416541316693
  C   24.77609709236295     15.58546949411758     17.57202597952017
  C   23.67855619191134     14.80302003617652     17.12442702919510
  C   22.63931406346714     14.52929433313768     17.96474363097004
  C   25.82540735912504     15.89853987982976     16.66763598540755
  C   26.68638872811512     16.18152773490871     15.87219205929945
  C   27.67130503789143     16.54550617592422     14.92017152682349
  C   27.92373515011183     15.77515963435319     13.78384602970968
  C   28.88033980073902     16.19903710414153     12.88154909890599
  C   29.56195000788761     17.37629899885079     13.12093771475247
  N   29.31717705831023     18.11377294051817     14.20895921044787
  C   28.40359776761865     17.71701579188490     15.09281713571134
  C   22.62470745544045     16.59691245827586     23.21338734896129
  C   22.55840379170945     17.06852848580274     24.32173587474469
  C   22.45100586352833     17.67042113781190     25.60165406439014
  C   23.17907657443224     18.82473793397760     25.87870202708028
  N   23.07026698422353     19.46357029591169     27.04175714964074
  C   22.26194987989209     18.98822428607880     27.99517951086461
  C   21.52205472448590     17.83769161412716     27.80225007325085
  C   21.60749126748555     17.17035289364532     26.59429334211501
  H   24.56373007153247     16.88594903340806     21.41089373085674
  H   20.73220264157515     15.08536039329025     22.10964571148405
  H   20.71764778399372     14.17693667074804     19.83061969515983
  H   25.63924005463022     16.64824378942779     19.21155619610492
  H   23.67349212099233     14.43115201274472     16.10879281020921
  H   21.80287119069868     13.93542269741323     17.61804921112610
  H   27.37366113924748     14.85919865447543     13.61616509411120
  H   29.10147254745313     15.62728937809385     11.99216632374518
  H   30.31293509486103     17.73644516671821     12.43111452139509
  H   28.23881630950001     18.34153195293005     15.96156622982025
  H   23.84079457488743     19.24128123247832     25.12980006755338
  H   22.20627602396425     19.54141644956549     28.92258242625648
  H   20.87978036149423     17.47985851058274     28.59362360133876
  H   21.02661900728540     16.27567376692503     26.41566823136210
  Cl  25.40615406072564     19.77925343227945     19.61675525802280
  C   23.69664647610134     18.95096681549269     17.72364871816733
  C   22.24580996963155     18.57207049585118     17.61547909053039
  C   21.66723891677249     18.72073106881583     19.02198919114346
  C   22.79952562807560     19.20161339047305     19.88354678238264
  N   23.90595894864054     19.28930257657125     19.06223408315973
  O   22.79220263133647     19.46825320871157     21.05671696424888
  O   24.55013736968890     18.98394570731712     16.88632096912018
  H   22.17190160742799     17.55418410044929     17.23007032650898
  H   21.76450744291753     19.22952606121163     16.88955626197989
  H   21.29029236256593     17.78060768181931     19.42835572563352
  H   20.84939237316132     19.44103882748061     19.07473055469304
  C   25.31858332549830     21.40413205057143     22.91567580246280
  C   26.72241773104473     20.86104193148479     23.11693579967759
  O   24.33182537409557     20.44335424431672     23.22129929306014
  C   27.76094176429800     21.97456599282622     23.02363161554339
  C   29.17558243152069     21.50901061534197     23.27121079477619
  C   29.60528533086467     21.34235340441568     24.52423327227372
  C   30.04245258336002     21.25641852543278     22.10021328977999
  C   31.67675494919797     20.87303436113559     19.84612909889688
  C   31.42972997491587     21.40623463171687     22.17977778617471
  C   29.49557267315839     20.90504333192572     20.86309350016169
  C   30.30226140655399     20.71174666507921     19.75085283340379
  C   32.23626142406145     21.21570317837745     21.06977205610348
  H   25.19823299213662     21.78656459765339     21.89605052426122
  H   25.17212934711636     22.26084726788518     23.58374290536320
  H   30.59114724193354     20.96574005655291     24.76269535361986
  H   28.96354657548013     21.57065342626065     25.36692551055936
  H   27.68441533101054     22.47246714217226     22.05298113639414
  H   27.51509860772165     22.73526544763760     23.76935424033010
  H   26.78595184175526     20.40454166900324     24.10845321678444
  H   26.93118879919536     20.06525021646536     22.39594189817682
  H   31.88502682986658     21.71116844012837     23.11326520112926
  H   28.42560077228007     20.77838064111891     20.75544473212896
  H   29.84755862709386     20.43853799509507     18.80605845223989
  H   33.30599946836554     21.35485888617881     21.15652144825845
  H   32.30652027830235     20.74166959641881     18.97584066217078
  H   23.96561044082110     20.06394200760494     22.41066328252989
