# Supplementary material for: Dissecting the Effects of Cage Structure in the Catalytic Activation of Imide Chlorenium-Ion Donors
Source: J Am Chem Soc. 2025 Mar 21;147(13):11456–64. doi: 10.1021/jacs.5c01249 (PMC11969530; doi:10.1021/jacs.5c01249)
Supplement: Supplementary file 2 — ja5c01249_si_002.zip [file ja5c01249_si_002.zip › SI_DFT/1_NCS_in_cages/Suc-_in_C3.xyz]

173
Coordinates from ORCA-job anion_sub_0
  C   13.15182935551806     28.26250195715708     19.06802470030831
  C   13.56370676677808     26.88448555938259     19.57147492964114
  C   13.67815115143165     26.08203852203878     18.28965070025832
  C   13.24484265720013     27.08408069430795     17.21848229235645
  N   12.97472511803291     28.30266194405965     17.74653177853139
  O   13.16403919045924     26.79401787724667     16.03256735770612
  O   12.99730503960692     29.22368876155814     19.83783721794977
  H   12.80380462132131     26.50020144804517     20.25621453934241
  H   14.49498549438965     26.95168429388221     20.13742895622478
  H   13.03296480635131     25.20180792723308     18.25922120529317
  H   14.69413748086839     25.73818844139208     18.08564542715126
  Pd  16.90962481529572     21.13814374578669     13.05118900339554
  Pd  11.92216002579901     31.43231716998906     21.62008407220295
  C   18.91680035438063     28.53114120872827     15.22219089178577
  C   19.85089139567114     28.07711537735243     14.31848076535660
  C   21.01539955543551     28.84648096484552     14.05611015395546
  C   21.21627834903617     30.03221597136032     14.69916595779635
  C   20.27316306672450     30.51983632444914     15.63237382606036
  C   19.10584990078792     29.75671019947247     15.89342058639941
  C   18.15609832604376     30.23791184515967     16.81841309710613
  C   18.35717329553341     31.43443696269419     17.46868529133999
  C   19.52920384942520     32.19305292963270     17.20740911765174
  C   20.45647020195808     31.74453137859836     16.31341957871087
  C   17.40115652414754     31.91844703766232     18.40030939056122
  C   16.59610694459387     32.33965327625283     19.19362250518054
  C   15.65589831406795     32.83489697441505     20.13108190861469
  C   15.86453966726773     34.02898101237005     20.82191839968514
  C   14.91362491125821     34.45646146977572     21.72884504874259
  C   13.78321097879272     33.68992232428835     21.93297548622622
  N   13.58679385245337     32.54562601038709     21.26955456052724
  C   14.48825911480435     32.11951508046071     20.38783271103754
  C   19.66040738436553     26.84251476131867     13.64363600849525
  C   19.51329099720730     25.79567825146895     13.06289200405909
  C   19.34028972573769     24.56370609563036     12.38534267596628
  C   18.42390446807890     23.63143604040294     12.86426954187655
  N   18.23022766418761     22.46088474947337     12.26061181104776
  C   18.92228122248435     22.15077000203877     11.15949406464276
  C   19.85281199472728     23.02101317911699     10.62563126141116
  C   20.06981924638371     24.23948511412896     11.24020684116307
  H   18.02605611549324     27.94926694369057     15.42388293978837
  H   21.74135050459697     28.48013239474999     13.34290136630882
  H   22.10715063945961     30.61372718840358     14.49773234362389
  H   17.26331700840738     29.65639914323578     17.01306150401891
  H   19.67707868372667     33.13180446095625     17.72391690640359
  H   21.34640929545352     32.32904063378552     16.11663623608700
  H   16.76029368662049     34.60917235836422     20.64661508683813
  H   15.04072857951141     35.37596945624491     22.28124693205852
  H   13.02239374003238     33.99312255739038     22.63921514596320
  H   14.28203826420898     31.18853427713297     19.87557373738819
  H   17.84371515306444     23.84320586399043     13.75292187723054
  H   18.72762825968806     21.18929104290362     10.70447708551557
  H   20.39774250464829     22.73766043930640      9.73702697076640
  H   20.79379635455561     24.93745678073121     10.84239321793947
  C   11.69286829767213     27.10282176418691     12.69219289747719
  C   11.61699774245868     26.41576768712543     11.50114286524550
  C   10.75118868002412     26.87197215416397     10.47160798317151
  C   9.99436075394573     27.99159835324587     10.65444370278670
  C   10.05555831212022     28.71711658148851     11.86579647092636
  C   10.91752963591801     28.26346421931652     12.89772959722082
  C   10.98387964947579     28.97930698356037     14.11176629872385
  C   10.22119475289071     30.11125973636489     14.29329467599321
  C   9.36209602672352     30.56438405406551     13.25682441283105
  C   9.28412007631107     29.88215138475336     12.07873189492511
  C   10.27378585703989     30.83216658518475     15.51484888453589
  C   10.28913711609025     31.46019970573150     16.54433486522271
  C   10.29752502184538     32.17936777854018     17.76458385330095
  C   9.62406468191554     33.39216934121288     17.91479999433461
  C   9.66207027383877     34.03498971116663     19.13787220433414
  C   10.35570982965903     33.45714492934432     20.18274425333045
  N   10.99569476611246     32.29236636814738     20.03504232612751
  C   10.98228885112704     31.66316866148689     18.86242957378662
  C   12.39969159065372     25.25015064422394     11.29114967364708
  C   13.06082772193681     24.26056873014140     11.09401028376224
  C   13.83483948328685     23.09569091827969     10.87172214248913
  C   14.79939656210180     22.71583364979698     11.80147431503734
  N   15.54183655058221     21.62327076167424     11.63875691022532
  C   15.37652045916450     20.85391224584156     10.55783977531787
  C   14.44549630802910     21.16814899977682      9.58689908243426
  C   13.66374990851545     22.29754746143749      9.73921309719975
  H   12.34578066409158     26.75874574530823     13.48457712749260
  H   10.70112159402710     26.32241861987231      9.54133203217277
  H   9.33570689056616     28.33624720821575      9.86711651267531
  H   11.64109217413898     28.62866017770447     14.89878493925943
  H   8.76872075353460     31.45506568736440     13.41392064411864
  H   8.62692676066577     30.22895942954100     11.29115469979887
  H   9.08169299960144     33.81914923355490     17.08219945129769
  H   9.15510491704657     34.97661119179799     19.29016512167058
  H   10.39900695856091     33.93078944421772     21.15405708205915
  H   11.52916343739611     30.73110378201361     18.78949272208579
  H   14.96468608885756     23.31235360800357     12.68912949525875
  H   16.00083035933597     19.97511678155647     10.47312138626156
  H   14.33872410531384     20.52616270835628      8.72472013250934
  H   12.92502520311990     22.56283523488946      8.99517952240722
  C   17.54481290500778     23.36686124018099     20.68056636231124
  C   18.31272896592852     22.24196036659288     20.47905149102064
  C   18.87712698489289     21.56119856312237     21.59064565659152
  C   18.65682349332256     22.01247191775145     22.85890285994048
  C   17.87221376006022     23.16495275635618     23.09229336906397
  C   17.31214918070306     23.85194326944403     21.98435597121136
  C   16.53650872878985     25.00860489993905     22.20723953910489
  C   16.31933099399406     25.47020716599879     23.48601268971967
  C   16.87611557991908     24.77530613517305     24.59260962004977
  C   17.62961449054700     23.65549933552608     24.39569859683116
  C   15.54831904634602     26.64195168527730     23.70702040178974
  C   14.90025277173102     27.63947659846947     23.90705263042306
  C   14.14380135376437     28.81635566944342     24.13408948567404
  C   13.98745095469340     29.36163022712574     25.40898434275619
  C   13.23961002311457     30.51442384928677     25.55970765637580
  C   12.66524504828629     31.09726592825569     24.44714278575223
  N   12.81717147458505     30.57101878614197     23.22750811846953
  C   13.53373028991192     29.46180755945431     23.06081071619503
  C   18.54331752498902     21.75044220337832     19.16632473778414
  C   18.74574567228449     21.31584617892369     18.05936170773858
  C   18.96913741837190     20.79882792282378     16.75863241144209
  C   18.10126079294950     21.13211969384898     15.72246770132874
  N   18.26136272833516     20.65884041026777     14.48802874405461
  C   19.28490563428171     19.84498446756166     14.21090799248613
  C   20.19088691803501     19.46964551112784     15.18419566049106
  C   20.03622621465675     19.94505861828105     16.47266948957559
  H   17.11296501042113     23.88974002716645     19.83610652800705
  H   19.47996332487599     20.67953989801845     21.42019080817776
  H   19.08556713821702     21.48790361840160     23.70352089933861
  H   16.11465746377446     25.53564413218580     21.36032025017897
  H   16.69607194968423     25.14483559278649     25.59311589238423
  H   18.05318370442497     23.13104824587608     25.24302557416651
  H   14.44686348466560     28.88494237592857     26.26426509273276
  H   13.09661900864932     30.96485078897357     26.53104957192137
  H   12.07265347095286     31.99808669885248     24.52914452576453
  H   13.62020653830109     29.07398108094827     22.05275076634527
  H   17.26449477272698     21.79367234257580     15.90483497655191
  H   19.37612420416875     19.48802412522709     13.19430913350024
  H   21.00562936979038     18.80866841573488     14.92686762016702
  H   20.73033026798266     19.66421894589533     17.25304960121053
  C   11.18072155591418     22.10791794824337     18.53822195092847
  C   11.21092597718674     20.78290429891183     18.16442701652911
  C   10.30163362510454     19.86125109102730     18.74907686963956
  C   9.39159731757209     20.28310009358902     19.67312357610646
  C   9.33396198741726     21.63944772536290     20.06655434439292
  C   10.24616515884493     22.56231904226462     19.49240060696507
  C   10.19676807163596     23.91690366130647     19.88270504504633
  C   9.26934806396062     24.34653203338987     20.80519071165603
  C   8.35520581864126     23.41989880567799     21.37317441343906
  C   8.39306189085142     22.10492105339700     21.01307989811398
  C   9.22070014156323     25.71092350654126     21.19602910986670
  C   9.16902234840716     26.86687618287182     21.53660507993031
  C   9.13804408112313     28.22780141556332     21.93143031408157
  C   8.05315155443286     28.78648613473728     22.60802767436268
  C   8.09951983005528     30.12150883547723     22.96350675664219
  C   9.21825644131570     30.86753893810522     22.64657526352091
  N   10.25722126332117     30.32749156070948     22.00151406253698
  C   10.22768775251811     29.04621160509602     21.64451441454668
  C   12.13863125975120     20.32075336832333     17.19341100347143
  C   12.91166335482728     19.89930307871507     16.36845470591276
  C   13.82340773818441     19.39594549698185     15.40747106377507
  C   14.70704385523114     20.25965085624940     14.76541377473628
  N   15.59561984415770     19.82526641557957     13.87396581913996
  C   15.65090890612483     18.52701369407533     13.56019125750796
  C   14.79886164840032     17.60923498597330     14.14320512982249
  C   13.87742064780174     18.03968192608809     15.07903372639171
  H   11.87478028611403     22.81364147801161     18.09782895292595
  H   10.33859867282398     18.82195740469460     18.45173592264785
  H   8.69894607865601     19.57731501752991     20.11437612944859
  H   10.89491956849490     24.62071073355477     19.44602423026562
  H   7.63049731196255     23.76869564689195     22.09631144912014
  H   7.69540442696435     21.40289953336552     21.45249673274781
  H   7.19020731191121     28.18007337284494     22.84760858890804
  H   7.27782790716598     30.58961819430452     23.48564683751418
  H   9.28657049689127     31.91302425757495     22.91466650818733
  H   11.08758750669077     28.65462014389158     21.11763886364190
  H   14.69356974319216     21.31901888058200     14.98658918035080
  H   16.39019561952270     18.22113644586089     12.83267821959984
  H   14.86827132747215     16.56745255848632     13.86595356464164
  H   13.20572611674612     17.33910198714399     15.55637252689176
