# Supplementary material for: Dissecting the Effects of Cage Structure in the Catalytic Activation of Imide Chlorenium-Ion Donors
Source: J Am Chem Soc. 2025 Mar 21;147(13):11456–64. doi: 10.1021/jacs.5c01249 (PMC11969530; doi:10.1021/jacs.5c01249)
Supplement: Supplementary file 2 — ja5c01249_si_002.zip [file ja5c01249_si_002.zip › SI_DFT/1_NCS_in_cages/Suc_in_C3.xyz]

174
Coordinates from ORCA-job rs3h_sub_0
  C   13.40798722324057     28.05056350432558     19.00672599383250
  C   13.38776817326448     26.66881807900271     19.60649598596052
  C   13.92731778490821     25.75469829560844     18.51201503030581
  C   14.14191117976547     26.65412218451183     17.31737440795580
  N   13.83545982768374     27.94230551576462     17.71292026382208
  H   13.91648294567964     28.73878614589195     17.09235249536187
  O   14.51259826966291     26.34694155011790     16.21485117249431
  O   13.09686869724681     29.08846056640599     19.54965072576808
  H   12.36324398648301     26.42946036941604     19.89720656038533
  H   13.98608910195047     26.65707249428476     20.51820333061720
  H   13.24674766067480     24.94694861060523     18.24145393793562
  H   14.87855283738624     25.29323776543009     18.78351765352470
  Pd  16.88334999099036     21.10664962081772     13.03933035501736
  Pd  11.87423251563352     31.50080521950573     21.64294637769587
  C   18.81404725696390     28.54055366139854     15.22023761761887
  C   19.74327636905867     28.08436220719197     14.31256089720794
  C   20.90181237618937     28.85752943217970     14.03445853955180
  C   21.10231075377867     30.04939081282021     14.66572938630195
  C   20.16456580557316     30.53949453551474     15.60279340923138
  C   19.00313860485970     29.77275318637285     15.88011377108760
  C   18.06124507343549     30.25807973885223     16.81117835561263
  C   18.26398553630688     31.46064882006347     17.45004232151296
  C   19.42981582814484     32.22260833214702     17.17155552023285
  C   20.34964434556579     31.77038488891472     16.27205707280985
  C   17.31897960380845     31.94876501699888     18.39090563183524
  C   16.52908760356560     32.37866601097856     19.19492511999294
  C   15.60816372477961     32.87909447111695     20.14848169512603
  C   15.84456955562375     34.05694398386542     20.85915453964931
  C   14.90993623350729     34.48450368085740     21.78263945254126
  C   13.76784679425252     33.73454803253686     21.98620064358854
  N   13.54405318231686     32.60713562276892     21.30341897333658
  C   14.42948887436394     32.18345186356155     20.40388804072782
  C   19.56075325928807     26.84323126476223     13.64738283743482
  C   19.43235796568406     25.79226848061651     13.06971074793363
  C   19.28393796466362     24.55561862487956     12.39459035290924
  C   18.37459630897008     23.61314717118240     12.86605184390464
  N   18.20263759947125     22.43856862879911     12.26371783504938
  C   18.91072519817767     22.13384147083412     11.17139737095433
  C   19.83609511651701     23.01448394071534     10.64549030045281
  C   20.03049638568807     24.23747666684473     11.25863881702364
  H   17.92751533668743     27.95573558102652     15.43340271749738
  H   21.62390046036723     28.48853355538016     13.31873074350872
  H   21.98833737337482     30.63372085955994     14.45163625937928
  H   17.17333266721114     29.67435872548916     17.02168182523073
  H   19.57902426688181     33.16589853253672     17.67925675057834
  H   21.23518873207941     32.35661477120735     16.06131238086247
  H   16.74911177351405     34.62399884333328     20.68606870186319
  H   15.05901694722623     35.39147177527222     22.35009635346866
  H   13.02087398850672     34.03682089605459     22.70746074932708
  H   14.20438776257521     31.26956852417016     19.87042245686997
  H   17.78098279978710     23.82012164090645     13.74704822873062
  H   18.73308261596391     21.16900518346286     10.71646967662922
  H   20.39468082586848     22.73557701536225      9.76399180621347
  H   20.74981589780180     24.94358825079248     10.86675821890761
  C   11.74636363229966     27.17516656720139     12.72098073530324
  C   11.66811836116692     26.47859650390771     11.53581193490982
  C   10.80438376540025     26.93087609943439     10.50264697127053
  C   10.05188536314098     28.05462167890173     10.67608181130354
  C   10.11312201748423     28.78755745464775     11.88268186457051
  C   10.97219357078549     28.33823722287913     12.91913626436530
  C   11.03007963137888     29.06179841838726     14.12864435095039
  C   10.26657925177086     30.19459600285508     14.30344944100623
  C   9.41446162164912     30.64409246183711     13.25988677674788
  C   9.34258713142294     29.95494767431041     12.08558457283690
  C   10.30760529940834     30.92031114699027     15.52326637824243
  C   10.31020302938540     31.55242440354101     16.55070578758487
  C   10.29763446304222     32.27037299819704     17.77226108321309
  C   9.62806206414575     33.48664779772162     17.91649450138494
  C   9.64839858931744     34.12299850118204     19.14324340076008
  C   10.32259156812419     33.53917215437095     20.19814316197577
  N   10.95930182352698     32.37205359116319     20.05678488059546
  C   10.95846308987460     31.74906834837145     18.88098624757337
  C   12.44080333663169     25.30547328262767     11.32901501449405
  C   13.08625056621920     24.30784945006881     11.12159944834429
  C   13.83842792926808     23.13107494466750     10.88482796022448
  C   14.79530220297164     22.72243121438136     11.80938912487605
  N   15.51777780875705     21.61854156280303     11.63375214969276
  C   15.33865629865639     20.86545615809758     10.54382299407097
  C   14.41350669038452     21.20855704150191      9.57685764735102
  C   13.65263384719577     22.35018066329327      9.74260507327836
  H   12.40407952140651     26.83575471350869     13.51235236642600
  H   10.75246276956408     26.37401379945998      9.57691871681116
  H   9.39598175511999     28.39627553896516      9.88527414439372
  H   11.67908332402072     28.71660452735546     14.92437543378620
  H   8.82078466936334     31.53579576862579     13.40905168889240
  H   8.69003020879764     30.29802754826385     11.29264323924343
  H   9.10238488679039     33.92068300923958     17.07686537747920
  H   9.14331661935209     35.06632431158970     19.29108931763903
  H   10.35224367833812     34.00953106872669     21.17151812041668
  H   11.49406024711486     30.81225925971088     18.80889776013382
  H   14.97238654449314     23.30572273655459     12.70358835950384
  H   15.94693680523805     19.97654654401536     10.44837291814790
  H   14.29570827964117     20.57923049793900      8.70682494343530
  H   12.91979866782999     22.63817745974350      9.00118541850327
  C   17.52639172664960     23.38912449734889     20.63613248439666
  C   18.30440812982237     22.26964714433653     20.44370369011509
  C   18.88569579799223     21.61040854949964     21.55947988896994
  C   18.67196251100057     22.07696311595968     22.82320718401536
  C   17.87706818361231     23.22419018881328     23.04733690642562
  C   17.30011737495748     23.89032750309600     21.93513374670684
  C   16.51523268506569     25.04223549077762     22.15050281072106
  C   16.30413359029189     25.51820559820948     23.42511570368508
  C   16.87768779219248     24.84348952079756     24.53579087035130
  C   17.64137414713291     23.72948113385634     24.34628960322079
  C   15.52322946540375     26.68408419892544     23.64344593158858
  C   14.86859916906988     27.67550683822373     23.85307004588286
  C   14.10807040689778     28.84489961436096     24.10289558817527
  C   13.95331618284633     29.36741436717235     25.38821474350604
  C   13.20138044406755     30.51390957594937     25.56222940585021
  C   12.62014829921209     31.11565438068597     24.46298333738576
  N   12.77056195872572     30.61261087637748     23.23352785776520
  C   13.49095984040361     29.50916384856588     23.04634341406598
  C   18.53027699373470     21.76142878092155     19.13652951457197
  C   18.72952049161509     21.31044213351290     18.03564192500868
  C   18.94712231688987     20.77608028245522     16.74092005826499
  C   18.07922363185035     21.10476461139665     15.70369971954855
  N   18.23281207481693     20.61811263521487     14.47368209534176
  C   19.24931738864770     19.79370622451911     14.20234120839083
  C   20.15466788168157     19.42133435464594     15.17754078872777
  C   20.00707700253564     19.91126964985499     16.46145579063019
  H   17.08196163021844     23.89502699434550     19.78751110786359
  H   19.49684959293644     20.73321427263679     21.39579705440969
  H   19.11325249195654     21.56866722300626     23.67126140287382
  H   16.08386941926481     25.55545676461516     21.29973954731692
  H   16.70327934309569     25.22440582198546     25.53297220229645
  H   18.07828786921763     23.22071991211086     25.19637699795722
  H   14.41777819074479     28.87758313229421     26.23326067450034
  H   13.06004513552447     30.94575225983215     26.54220968383595
  H   12.02372415988605     32.01200083261995     24.56412254206986
  H   13.58178171273084     29.13615553879244     22.03457261725537
  H   17.24742808484499     21.77387412398418     15.88128230329910
  H   19.33537232775730     19.42592642664144     13.18914714881975
  H   20.96376501063365     18.75153174188363     14.92522766926480
  H   20.70091473124538     19.63295185509838     17.24299791771033
  C   11.15854546264092     22.09044849970956     18.48631507744792
  C   11.21720991740169     20.75174508833687     18.16918827096682
  C   10.35698963355875     19.83160754957900     18.82582649036781
  C   9.46826663937108     20.26711213078148     19.76461234299388
  C   9.38651887101458     21.63673550263535     20.10491331060164
  C   10.24777044192199     22.55881167396989     19.45623030988445
  C   10.17720609565111     23.92608820686725     19.79506056736689
  C   9.28394713556615     24.36884079028377     20.74426849141359
  C   8.41834274703666     23.44285480602087     21.38530049009697
  C   8.47307577933184     22.11641479106646     21.07134400339538
  C   9.22656738365501     25.74324257551500     21.10013417643265
  C   9.17136332096882     26.90163446919805     21.43295178482545
  C   9.12464383379858     28.25732331324453     21.84582123255304
  C   8.02694965848839     28.79018380062631     22.52418702167317
  C   8.05537635064951     30.11603551459951     22.91275478260194
  C   9.16947602353903     30.88142069600955     22.62683830890230
  N   10.22038809946453     30.36779642464376     21.97999299047903
  C   10.20738376827369     29.09473876843823     21.59074834876850
  C   12.12874234004252     20.27780973272865     17.18812851500163
  C   12.89430733676563     19.85255659518527     16.35815682359672
  C   13.80270697430420     19.35101859979263     15.39248952828977
  C   14.68107506163326     20.21799174595777     14.74785419409501
  N   15.56905052678708     19.78754814694454     13.85381243313334
  C   15.62828250949138     18.48952348785680     13.53980123796486
  C   14.78134757494817     17.56836296439527     14.12526226436278
  C   13.86115640984526     17.99490776545437     15.06412860540492
  H   11.81251261488841     22.79660946277970     17.98939474980294
  H   10.41390025380511     18.78172174463423     18.57205972598777
  H   8.81365934216958     19.56140662108058     20.26058793457842
  H   10.83195013656462     24.62796690229175     19.29393294083572
  H   7.71816388643331     23.80113967956435     22.12761487530370
  H   7.81208696822697     21.41570471000836     21.56594974298406
  H   7.16846986202750     28.16897033159217     22.74075015914693
  H   7.22327784922017     30.56245950741759     23.43737488962651
  H   9.22419328332298     31.92048008337809     22.92178332663735
  H   11.07644835500016     28.72189527975764     21.06500433936753
  H   14.66482904579628     21.27718333777358     14.96950843765822
  H   16.36645473230286     18.18636436773813     12.81000701454975
  H   14.85426555032313     16.52682480430471     13.84798038210444
  H   13.19435314313126     17.29131276226878     15.54391706082400
