# Supplementary material for: Dissecting the Effects of Cage Structure in the Catalytic Activation of Imide Chlorenium-Ion Donors
Source: J Am Chem Soc. 2025 Mar 21;147(13):11456–64. doi: 10.1021/jacs.5c01249 (PMC11969530; doi:10.1021/jacs.5c01249)
Supplement: Supplementary file 2 — ja5c01249_si_002.zip [file ja5c01249_si_002.zip › SI_DFT/1_NCS_in_cages/Suc_in_C1.xyz]

150
Coordinates from ORCA-job rs1_h_sub_0
  C   10.98872767256709      7.59538719755310     29.20808093396199
  C   11.02659585554805      7.99876922873829     30.66009181700035
  C   9.60235684914166      7.79310313114301     31.16620421172496
  C   8.84349807643264      7.24259220906889     29.98602198776824
  N   9.71145053011907      7.17350636006257     28.92477229144260
  H   9.43307155961784      6.84114641239268     28.00897412906439
  O   7.67936275909323      6.91711792210472     29.94683999612849
  O   11.89592282224291      7.62263062282243     28.41047304447371
  H   11.37088197385020      9.03104839145261     30.74061958938846
  H   11.75798143556244      7.37869098884883     31.18149664759892
  H   9.12584751305507      8.71968048646774     31.49050222309898
  H   9.53570405449051      7.09288835869628     32.00021603096627
  Pd  15.44085636886923      8.08029210598320     27.27606696179603
  Pd  4.28814852998954      6.41342372696218     31.03438662988454
  C   1.76566056108716      8.21467152892405     28.12913614441636
  C   2.63297928433056      8.64969980925168     27.14539530254621
  C   4.00201426019124      8.42207971940733     27.29625965672214
  C   4.43590918216001      7.75913774533025     28.44086846060404
  N   3.58480680091707      7.34893691718603     29.37906738736254
  C   2.27339300484553      7.56714301738424     29.23853716483236
  C   4.94199959571243      8.85133576379039     26.32627532202845
  C   5.73439770682635      9.23012636745539     25.50019017258212
  C   6.64806315590729      9.69112160575482     24.51407190849686
  C   6.16812025113321     10.28179202885650     23.34071939740065
  C   7.05686745272741     10.73816569138761     22.38179960858577
  C   8.42218838600715     10.61537674074429     22.57694205678638
  C   8.91188281730403     10.02595945893796     23.74687549587200
  C   8.02152612783546      9.56272866450115     24.71431124529425
  C   10.31361169727412      9.90713038729940     23.94859830746659
  C   11.50606511670956      9.82175945364945     24.10505063471534
  C   12.90971370222870      9.73427917168481     24.28035262281808
  C   13.80274173288315     10.27112837667982     23.35134787965972
  C   15.16068318858032     10.16087798375632     23.58183002150424
  C   15.60234537438889      9.52311909928548     24.72450204009610
  N   14.74447526260139      9.00609790221045     25.61072344808899
  C   13.43276071429628      9.10153701449895     25.40471349107175
  H   0.70061536126425      8.37490128468392     28.04686042098424
  H   2.26130158844056      9.16118173593087     26.26793912804859
  H   5.48856207766139      7.56207884204869     28.59598030755832
  H   1.62228279148734      7.21684635290319     30.02788745931783
  H   5.10199289419382     10.38045357129904     23.18761109825459
  H   6.68243565189345     11.19426886177040     21.47565359606323
  H   9.11470518555843     10.97360112024488     21.82731333427116
  H   8.39622392982223      9.10750451546914     25.62151725086345
  H   13.43109365321382     10.76719409090926     22.46502154529119
  H   15.88098444369574     10.56459345160331     22.88549246552196
  H   16.65826951949126      9.42381017182509     24.93606593121943
  H   12.77460341589546      8.66717486743814     26.14582826783519
  C   3.23717019137518      9.79622118104639     33.38569164786124
  C   4.33491990613744     10.63001350615236     33.29074182026214
  C   5.43730264092538     10.21884278367656     32.53930040984324
  C   5.37881267579990      8.97683369065027     31.91309088564157
  N   4.31147351812885      8.18756319567434     32.01439022176203
  C   3.25519843366292      8.57755443598804     32.73504143116643
  C   6.59442562968941     11.02595601564666     32.40101050558039
  C   7.57421708134509     11.71927599835912     32.28506360004496
  C   8.72485517040295     12.54270106962884     32.15016052476597
  C   8.73452948602227     13.83555743479709     32.68339749913221
  C   9.86195399763007     14.62942634129501     32.55329857375072
  C   10.98707553477946     14.15008412245383     31.90345169990516
  C   10.98791490327272     12.85783538140934     31.36877443016232
  C   9.85259985973124     12.05925516915247     31.48944738471367
  C   12.14664497111292     12.35897926054724     30.71426687008457
  C   13.14230263184124     11.95021604031348     30.17043038455951
  C   14.33245861753337     11.50900340622534     29.53938630217132
  C   15.50116809973903     12.27222950860842     29.57411902295044
  C   16.63408605168901     11.79694171790788     28.94226948148166
  C   16.58307816090676     10.57944512360143     28.29182857150445
  N   15.46198630093511      9.85158748679240     28.25877650062264
  C   14.36040291367363     10.29245502132619     28.86311414034186
  H   2.36747915050558     10.08083752639416     33.95968895957223
  H   4.34484342481113     11.58976311878631     33.78916028739741
  H   6.20994463379022      8.62281342551452     31.31726301388998
  H   2.41238790363277      7.90218388373309     32.78929936926725
  H   7.85938599094206     14.21075725555554     33.19639791147782
  H   9.86471100338746     15.62924119869854     32.96514420386369
  H   11.86785325178839     14.77075766026810     31.80878997656031
  H   9.84759441482831     11.06292734264930     31.06952486276321
  H   15.51283579181916     13.22194831080812     30.09128698089630
  H   17.55617268630314     12.35957350252529     28.94922577543818
  H   17.45259380655827     10.17979012064536     27.78796838329472
  H   13.47697306013192      9.66910000731633     28.81320522182180
  C   3.07890989463487      2.70923747162077     29.35019936987780
  C   4.21395910518819      2.22525304921149     28.72865226722370
  C   5.38741975724831      2.98037303708436     28.77363923967582
  C   5.36199358928253      4.19712892101126     29.44950507717542
  N   4.25892789323048      4.64589364702948     30.04501112094792
  C   3.13279469892445      3.92622674304720     30.00139874418326
  C   6.58278308120888      2.53332069039772     28.15706639939681
  C   7.58844206881864      2.13025842750792     27.62799095550539
  C   8.75827862192400      1.62844076205405     26.99607968950273
  C   8.77555759306720      0.32009272316346     26.50226336028502
  C   9.91038879526562     -0.17029865900179     25.87864969754976
  C   11.03248216126221      0.62871795423548     25.73669332858004
  C   11.02542646889023      1.93789281648578     26.22847354018275
  C   9.88673400950763      2.43522125773610     26.86054411893884
  C   12.17521228044783      2.76039395908007     26.08229112201855
  C   13.15630989561309      3.44940527720522     25.95441833871056
  C   14.31222963219036      4.25666422023857     25.81034885742689
  C   15.42573552573093      3.83303375747826     25.08259527983252
  C   16.52205095719967      4.66825509374458     24.98392759539514
  C   16.49322932108654      5.89919352077742     25.61060054874594
  N   15.42629729294808      6.30093435041549     26.30885811078153
  C   14.35885269545952      5.51195491060769     26.41043975050350
  H   2.15269767165387      2.15359630605877     29.33465540792714
  H   4.19993984180350      1.27524976624893     28.21207062833038
  H   6.25016367857814      4.81239593453074     29.50461188209228
  H   2.26187771187126      4.33218961517496     30.49774209973543
  H   7.89932849125275     -0.30497584798232     26.60946442898894
  H   9.92002260357441     -1.18258527249092     25.49855189167788
  H   11.91697181483626      0.24515544467331     25.24638039961400
  H   9.87721513825012      3.44716714755078     27.24310518474525
  H   15.42499759574567      2.86312324393651     24.60415978935835
  H   17.39997238231388      4.37427763315075     24.42743916356962
  H   17.33578590420413      6.57484228118042     25.55550209773619
  H   13.51566481202313      5.87592382520718     26.98291158990599
  C   4.57127669327337      4.29835406977014     34.71050486778373
  C   5.92819526768815      4.22559921415116     34.96130120724441
  C   6.81914337766218      4.79371264500343     34.04909946518791
  C   6.29535289939910      5.41965278697309     32.92144388027813
  N   4.98474340232133      5.48017202085518     32.69650686647215
  C   4.12892255948161      4.93176349503588     33.56559289024515
  C   8.22207514741198      4.74719197291073     34.24642384763060
  C   9.41348038722467      4.69545251404659     34.42495479694053
  C   10.81496323360530      4.62423289569532     34.64994220268116
  C   11.30609713439023      4.14735553399495     35.86947727094821
  C   12.67214506021758      4.07778866935688     36.08608280822072
  C   13.56006490760394      4.47882129170052     35.10181714071813
  C   13.07863801448706      4.95706958857170     33.87881017192855
  C   11.70478889210998      5.02758706767837     33.65602756437139
  C   13.98829412313222      5.36982927000155     32.86778475872357
  C   14.77399543795362      5.71617849680076     32.02114844072000
  C   15.71458788407665      6.11952355677839     31.04036523851365
  C   17.08325901432082      5.89475033579746     31.19969295586187
  C   17.95369441649707      6.31119145797420     30.21077586583437
  C   17.44967393269860      6.94045955102443     29.08919547733279
  N   16.13880977531278      7.15511985192791     28.93986457981998
  C   15.28432456127346      6.75875731898286     29.88108279601305
  H   3.85242555998043      3.86838247722529     35.39246745665660
  H   6.30055350360989      3.73433853648426     35.85001584600222
  H   6.95064448527513      5.87719659621156     32.19169867008288
  H   3.07382371167883      5.00283340065419     33.33880107831864
  H   10.61481015931903      3.83453623395350     36.64024522815076
  H   13.04795785168563      3.70806670780360     37.03023733876774
  H   14.62646514231959      4.42382580224777     35.27392607357665
  H   11.32919161429229      5.39062329826679     32.70885154124788
  H   17.45210945970469      5.40010829221940     32.08794631381755
  H   19.01847761403581      6.15270818988525     30.29949818621961
  H   18.10380643873823      7.27872267860027     28.29710143548926
  H   14.23158156800252      6.94834847249851     29.71560273904118
