# Supplementary material for: Dissecting the Effects of Cage Structure in the Catalytic Activation of Imide Chlorenium-Ion Donors
Source: J Am Chem Soc. 2025 Mar 21;147(13):11456–64. doi: 10.1021/jacs.5c01249 (PMC11969530; doi:10.1021/jacs.5c01249)
Supplement: Supplementary file 2 — ja5c01249_si_002.zip [file ja5c01249_si_002.zip › SI_DFT/1_NCS_in_cages/NCS_in_C1.xyz]

150
Coordinates from ORCA-job rs3_sub_0
  C   14.91709284459715     22.42701041198164     22.26059288338759
  C   14.52593073333376     23.03679701380567     23.57788753527317
  C   15.36002613679728     24.31081242158703     23.70892066229631
  C   16.16758643593281     24.40137999495929     22.44434251857812
  N   15.84675124596182     23.28259069744002     21.69126415246382
  Cl  16.53803813382788     22.98491320824031     20.19746461337489
  O   16.95134319776579     25.24384458856769     22.09869076944589
  O   14.53371965364643     21.40929228424540     21.74894518676556
  H   14.71474008664912     22.31723732828891     24.37590388482606
  H   13.45213328987186     23.23138026422345     23.56881926805088
  H   16.04087819120473     24.28594162396738     24.56131517710627
  H   14.75146881500003     25.21069839010973     23.80995239122439
  Pd  12.60278310199085     18.52633757305572     21.35070487022926
  Pd  18.99172465867590     28.22042531208314     22.45224990076877
  C   22.61744313054934     27.55960457579414     20.32860930396236
  C   22.58625396568159     26.21544623559678     20.00991274630669
  C   21.48765587964007     25.44925562088084     20.40311494112250
  C   20.46706567306671     26.07890595863191     21.10955554062238
  N   20.51482600849772     27.37528856565763     21.40944862650446
  C   21.56311293799775     28.11308936850467     21.02880132764323
  C   21.38848989945965     24.06689168385077     20.10671954996773
  C   21.30205776224349     22.89025403461540     19.85824086153936
  C   21.21026535444670     21.50162567559196     19.57007842785244
  C   22.26776920380993     20.84240753129260     18.93562384653241
  C   22.17690902916259     19.48676330455124     18.66738156517677
  C   21.04367064671874     18.77504120072511     19.02475891324781
  C   19.98027642598222     19.42613427860835     19.65752054603101
  C   20.06559668055971     20.79091761377563     19.92717239693074
  C   18.81364027511320     18.70319007421370     20.02851649232372
  C   17.82400589085652     18.09079262928309     20.34337203385908
  C   16.65035716957177     17.38375191745658     20.70834463499177
  C   16.64396035744491     16.00219919569265     20.90606713418385
  C   15.46203103407509     15.37982984431567     21.26044238387320
  C   14.31611660553245     16.13681814294877     21.40690914714049
  N   14.32379863778178     17.45975489647742     21.21017870374772
  C   15.45473703659299     18.07672102058278     20.87268539383896
  H   23.44982342883020     28.18395778457416     20.03849680431733
  H   23.39889268809632     25.75799718606694     19.46219143613479
  H   19.59720460453252     25.52150686783500     21.43086253929213
  H   21.55458361831111     29.16250215304096     21.28997258382240
  H   23.15459441298677     21.39545911577238     18.65713551889010
  H   22.99691194046159     18.98016181706173     18.17716010839544
  H   20.97588171790704     17.71612642514851     18.81501469092848
  H   19.24413500983353     21.29811054760817     20.41520606223978
  H   17.55440002663646     15.43121983191540     20.78447727318918
  H   15.41981809058260     14.31287157919335     21.42358373375074
  H   13.37564667943962     15.67919814863214     21.68153534066291
  H   15.41990659011550     19.14775217876881     20.72612780115411
  C   21.35693238335314     27.64191589466858     25.93560510237957
  C   20.75671776559575     26.57770184773081     26.58093735154593
  C   19.64938227244338     25.96506985045381     25.99263237291189
  C   19.19357469353730     26.46067667608387     24.77483810920557
  N   19.77898919712258     27.49332700926155     24.17173939658366
  C   20.84315507027986     28.07920850171262     24.73014161642271
  C   18.97722368578092     24.87851979107384     26.60720089124480
  C   18.39526468566121     23.96774665136592     27.14161416847885
  C   17.69320575883410     22.90657918241568     27.77534802743854
  C   17.86939717386420     22.65493931097324     29.13931769642750
  C   17.16557241086133     21.63022119587376     29.75026514808927
  C   16.28259807384433     20.85161740160442     29.02016902855324
  C   16.10112568728970     21.09451336987844     27.65512336852898
  C   16.81272266926486     22.11992007096857     27.03563269359730
  C   15.18966266693261     20.31029305193164     26.89663954815316
  C   14.40994803345862     19.65264917511246     26.25334003937188
  C   13.48458879437652     18.88328354506619     25.50352895158470
  C   12.57827314446450     18.01536918474235     26.11436312843959
  C   11.69476094205357     17.30276778400373     25.32608505093398
  C   11.72631915244573     17.46834649430683     23.95508842702324
  N   12.59929531766600     18.29698241795274     23.37170157149298
  C   13.45977736612448     18.98893230130324     24.11571010297091
  H   22.21675376030145     28.13975408159110     26.35946388415030
  H   21.13681202228410     26.21931689166317     27.52799179536080
  H   18.33926475520391     26.01131109073404     24.28591331485963
  H   21.28695109362501     28.91406772454107     24.20529574804118
  H   18.55370141912828     23.26460466475607     29.71358866015267
  H   17.30447609907901     21.43831679954691     30.80531560394348
  H   15.73116166770466     20.05536174316629     29.50158266734853
  H   16.68373844892983     22.30345474646327     25.97795731478966
  H   12.57010788911118     17.90740909308731     27.19048379624388
  H   10.97847604510635     16.62296045364733     25.76389714072036
  H   11.04379862217283     16.93093030494192     23.31142280782469
  H   14.14569286684158     19.65107436496992     23.60540029442184
  C   17.75983063035624     30.77220320372452     19.28479996340262
  C   17.04063639218034     29.94744000522549     18.44097849265572
  C   16.89751931493323     28.59826877581219     18.76910151777681
  C   17.49400059636093     28.14037984426858     19.94040449889041
  N   18.18136726193044     28.95046303224169     20.74358740744868
  C   18.31839924447765     30.24381035828437     20.43227452833399
  C   16.16794322625740     27.69982036728243     17.95070991704770
  C   15.54450345368798     26.93919546753741     17.25318796983343
  C   14.81041833027574     26.04584775505785     16.42660428266824
  C   14.38770292413265     26.44836916877260     15.15586200017622
  C   13.67714048782018     25.57221859531301     14.35249327969142
  C   13.37898225413432     24.29557447092639     14.79919853068092
  C   13.79362865953495     23.88564121572185     16.06999715522822
  C   14.51069715567187     24.76302917344075     16.88155766520442
  C   13.48292728298572     22.58132832540670     16.54237936297257
  C   13.21314794226194     21.47877570150303     16.94866294495561
  C   12.88613511743970     20.19136214914464     17.44436328267366
  C   12.53123649422907     19.13631725121606     16.60241254027284
  C   12.22057538859128     17.90906943558140     17.15710511326578
  C   12.26303693998516     17.75637551890556     18.52934857583128
  N   12.59729244164675     18.77079809266316     19.33390482843656
  C   12.90603223615698     19.95828563122476     18.81626140288279
  H   17.89008387092449     31.82137283035289     19.06333265093462
  H   16.59079685770857     30.33702112879502     17.53790102282143
  H   17.40549031939090     27.10142395099960     20.22919987495045
  H   18.88472268540660     30.86296039617004     21.11440374310742
  H   14.61919376008243     27.44465553408862     14.80385857356664
  H   13.35299942776571     25.88659606702200     13.36995720312608
  H   12.82292159703097     23.61318987370337     14.17072054931148
  H   14.83675013731193     24.44619236680547     17.86325049549025
  H   12.50317822021612     19.28207460618949     15.53113902373976
  H   11.94447950433086     17.06916043149352     16.53656952047419
  H   12.02452035330468     16.80968700051511     18.99423154045808
  H   13.17923773447767     20.74878531935227     19.50213051309782
  C   16.66883592732213     30.82161604534070     24.88192635096514
  C   15.41298421594789     30.24551030973281     24.90390213845100
  C   15.19884225610742     29.05714517967745     24.20350623632436
  C   16.26959829172830     28.50239508746547     23.50836103656017
  N   17.47282682351077     29.07176718257594     23.49832214830896
  C   17.68164152351319     30.20913255451155     24.16980159698231
  C   13.93420559462765     28.41633542015155     24.18305160995179
  C   12.85364616221228     27.88093981011141     24.16919438173660
  C   11.57484114330494     27.26010609275090     24.15702472084467
  C   10.46430359644501     27.92233483430782     24.68942537427842
  C   9.22056365651967     27.31321932353476     24.67183327547335
  C   9.06668264956032     26.04581915978492     24.13415118926957
  C   10.17212773635737     25.37306276133422     23.60499171658855
  C   11.42415893060821     25.98546588347448     23.61433344205251
  C   10.03081288603159     24.06507422794067     23.06544152903116
  C   9.91795093764255     22.95094850845415     22.61813389325520
  C   9.80182830386224     21.63643680110027     22.09881913813848
  C   8.57576051329437     21.09124685538921     21.71427798741899
  C   8.54115142290204     19.80433532498944     21.21077103872316
  C   9.71687204098703     19.08713073373227     21.10288675738097
  N   10.88896242947342     19.60909068558618     21.48003271436475
  C   10.94106750912911     20.84843708194690     21.96382324669215
  H   16.87135387869424     31.74037602911859     25.41274340846611
  H   14.60293483521439     30.70535232928797     25.45352644936133
  H   16.14555836477929     27.58119823016143     22.95529518235371
  H   18.67507427523109     30.63515087922460     24.13376106938802
  H   10.58100013969174     28.91109566256583     25.11201071179103
  H   8.36396446272295     27.83007511757545     25.08225458057878
  H   8.09482432201689     25.57136857826280     24.12433588865435
  H   12.27829706032217     25.47279848434538     23.19318415488873
  H   7.66873837340529     21.67291055447788     21.80796079376083
  H   7.61118983401199     19.35154860789103     20.89922015888408
  H   9.72428581236081     18.07931804330837     20.71124558463121
  H   11.91007927494129     21.23421379032916     22.25100347983571
