# Supplementary material for: Dissecting the Effects of Cage Structure in the Catalytic Activation of Imide Chlorenium-Ion Donors
Source: J Am Chem Soc. 2025 Mar 21;147(13):11456–64. doi: 10.1021/jacs.5c01249 (PMC11969530; doi:10.1021/jacs.5c01249)
Supplement: Supplementary file 2 — ja5c01249_si_002.zip [file ja5c01249_si_002.zip › SI_DFT/1_NCS_in_cages/Suc-_in_C1.xyz]

149
Coordinates from ORCA-job rs3_sub_0
  C   15.00333450627765     22.48739511503816     22.25808290449033
  C   14.55125319382547     23.04855911295508     23.60384131128859
  C   15.38061468788978     24.31021947771959     23.74030731493772
  C   16.17101865241741     24.34069076586313     22.43475573127801
  N   15.91328876672670     23.27399817458833     21.65492824090801
  O   16.95219512931562     25.25617574444617     22.15904802064768
  O   14.55677655802467     21.42963178515176     21.80229379038170
  H   14.72540902808219     22.31741282513501     24.39657315507592
  H   13.47486712075818     23.23601075843412     23.58091580108781
  H   16.06939842035458     24.28720641287332     24.58831364542413
  H   14.78610997169724     25.22104602019821     23.84114954153112
  Pd  12.68450941522470     18.55201047239076     21.36760447222721
  Pd  18.99539373296244     28.12564204077146     22.45746715239576
  C   22.61432229606049     27.53765841824605     20.30824647454114
  C   22.59812602658931     26.19810634900518     19.97021989880264
  C   21.50937681506386     25.41356725778384     20.35343962772285
  C   20.47928558634674     26.01927827709868     21.06859492964397
  N   20.51590419163929     27.31065975263573     21.38958107987364
  C   21.55509500621728     28.06636837261353     21.01939733489874
  C   21.43245549479860     24.03389168106589     20.04193556972039
  C   21.36513332431912     22.85763383177002     19.78724513152142
  C   21.28038639650424     21.46796091456130     19.50573869892091
  C   22.33731914139173     20.80589443896841     18.87365636217506
  C   22.24861132196327     19.44748954861750     18.61832918736804
  C   21.11802892915504     18.73680536842364     18.98616430876032
  C   20.05575568433099     19.39190527556529     19.61651256058974
  C   20.13813019431199     20.75909479310741     19.87307573615772
  C   18.89058817986798     18.67472082391325     19.99959448748896
  C   17.89570877068522     18.07811351895745     20.32678651273050
  C   16.71576352220919     17.38416020443230     20.69298812520266
  C   16.69065724983019     15.99718478558076     20.84438425277779
  C   15.50341513914740     15.38003791217011     21.18925622473643
  C   14.37044948413243     16.14922982727103     21.36597336941119
  N   14.39741743389529     17.47770307744085     21.21521072861878
  C   15.53429628682286     18.09259081259915     20.89600628689851
  H   23.43851141455989     28.17650538568315     20.02653669692358
  H   23.41549298267471     25.75759246990033     19.41573390942560
  H   19.61251979383626     25.44990580075206     21.38014100567355
  H   21.53582721504382     29.11113400609254     21.29842691612537
  H   23.22229667472763     21.35822939139344     18.58798706430852
  H   23.06767762953412     18.93822891973448     18.12924030605366
  H   21.05182947447885     17.67571205841785     18.78715197309581
  H   19.31711512882461     21.26957757666722     20.35915496720863
  H   17.59120742083632     15.41786032981668     20.69259464596455
  H   15.44606852145183     14.30907739956312     21.31773217677260
  H   13.42415435159538     15.69539300165326     21.62664997173830
  H   15.51277179138064     19.17083796433258     20.79830001791986
  C   21.39646327824243     27.53153176636184     25.90790464350167
  C   20.77050660323429     26.50086197001187     26.58246820224138
  C   19.64160146804484     25.90689042429415     26.01725564785848
  C   19.19034833960790     26.38160419568590     24.78882904546436
  N   19.79899198374662     27.38605471031445     24.16156895081500
  C   20.88324144592605     27.95539738503330     24.69781748505445
  C   18.94046866767139     24.86202532341948     26.66870173507380
  C   18.32985285792159     23.98995640712253     27.23383818206588
  C   17.59282205679099     22.96275229677731     27.88161994749578
  C   17.73196773234989     22.73940493674099     29.25450246239827
  C   16.99814243191335     21.73834972244397     29.86967861272294
  C   16.12639589392161     20.95280842837967     29.13329570455560
  C   15.98337427604941     21.16869852530216     27.75934510238178
  C   16.71785320641304     22.17540112965149     27.13692310239183
  C   15.09994300705234     20.36939649861937     26.98556738484636
  C   14.36133842772304     19.69516580531436     26.31236649692315
  C   13.49919008369988     18.88796728840690     25.52980841774437
  C   12.67417276781645     17.92235450092614     26.10831893358934
  C   11.85933510582671     17.15797166366371     25.29535208668606
  C   11.88408817673779     17.36669532320229     23.93047357404407
  N   12.67779366194850     18.29120741201507     23.37991609485678
  C   13.46627617272092     19.04228436777339     24.14603926587516
  H   22.27385836818504     28.01415294711137     26.31285980963066
  H   21.14612549372396     26.15536892043963     27.53607410694801
  H   18.32368848151904     25.94329252153131     24.30875386617993
  H   21.34350588436340     28.76759823792445     24.15216614525435
  H   18.41126502905416     23.35144991658006     29.83216138260938
  H   17.10687866686979     21.56850454068934     30.93205139723790
  H   15.55599940300282     20.17102472301162     29.61636427078551
  H   16.61195366530150     22.34341708149025     26.07380885772655
  H   12.67614359022762     17.77905892961128     27.18031407931972
  H   11.20605151005576     16.40306333927639     25.70783516256908
  H   11.25909690062469     16.78692425482629     23.26524710138972
  H   14.07729475748508     19.78758670645865     23.65146363780819
  C   17.81795207673056     30.73337054983868     19.31986189782142
  C   17.03859865785968     29.94567235996538     18.49440536487598
  C   16.83271317633736     28.60645074283355     18.82860338189479
  C   17.42581024627537     28.11747160740331     19.99006561324804
  N   18.17523312434599     28.89244469160588     20.77144047317116
  C   18.37513885050116     30.17588470995558     20.45369488735810
  C   16.05057660542667     27.74654447580196     18.01867320764063
  C   15.39693347177774     27.01369759306020     17.31949700794733
  C   14.64420843790603     26.13590304176340     16.49430287955458
  C   14.18874940759172     26.55712092830016     15.24111413996219
  C   13.47114530730859     25.68706462436595     14.43716460522168
  C   13.20127104835260     24.39778455509356     14.86531640600991
  C   13.64943973884252     23.97010396788406     16.11874359898097
  C   14.36980686862635     24.84193439662847     16.93297773007998
  C   13.37617327843932     22.65213236931435     16.57336765437605
  C   13.14791419072516     21.53895037860896     16.97517704158560
  C   12.86154023345703     20.24260756127657     17.47036835885739
  C   12.47713358471291     19.19504599974290     16.63252381110566
  C   12.19786070962486     17.95978167919928     17.18594016928570
  C   12.29458045679206     17.79525251201179     18.55369862512903
  N   12.65847214666272     18.80284694352720     19.35372691316077
  C   12.94637117767605     19.99587351016076     18.83810732024263
  H   17.99788121180904     31.77409891100005     19.09356373035736
  H   16.59104655726687     30.35605229594525     17.59943821816534
  H   17.28376784240218     27.08666479333473     20.29155030611633
  H   18.99049600163207     30.76407947877490     21.12064735525805
  H   14.40120327750514     27.56233978016397     14.90279333914144
  H   13.12084554613457     26.01553684772698     13.46827206046669
  H   12.64256949394696     23.71888267677539     14.23538469911948
  H   14.71987316106832     24.51335611638560     17.90282455574132
  H   12.40079150329979     19.35326367672652     15.56541229016830
  H   11.90139560070471     17.12428121090940     16.56887850011545
  H   12.07517621970324     16.84405540063031     19.01880353131144
  H   13.25628336436077     20.77619210416241     19.52170456604905
  C   16.70252772195290     30.76944502349144     24.85747159509175
  C   15.43690496698287     30.21513818289319     24.87313733702809
  C   15.21261891442269     29.01456784698147     24.19801198248733
  C   16.28256910608026     28.42011590624032     23.53366967878042
  N   17.49189045393178     28.97668891868187     23.52139507507416
  C   17.71156014441428     30.12598760337406     24.16853002814994
  C   13.93293719810808     28.40691998335049     24.16320020786500
  C   12.83677782714770     27.90719306198002     24.11799967231073
  C   11.54804293502435     27.31346496576975     24.04658885767272
  C   10.41235398678237     28.02626349816836     24.44293781802103
  C   9.16126963753663     27.43790692669233     24.35634438650455
  C   9.02493364578481     26.14437766221758     23.87958259927698
  C   10.15616752545325     25.42305574793369     23.48586649823228
  C   11.41640918941465     26.01112902396567     23.56957666639689
  C   10.03603637987192     24.09334480189014     23.00010364017849
  C   9.94963436886623     22.96352497925223     22.58873041791454
  C   9.85464014402527     21.63456627055704     22.10662994446546
  C   8.62922641722486     21.05308690876245     21.77792625804672
  C   8.60537141993455     19.75300530359764     21.30964711428147
  C   9.79244427767136     19.05860071280977     21.18505022916380
  N   10.96392064710460     19.61723138547171     21.50696735926012
  C   11.00901493117664     20.87113095428769     21.95185676362405
  H   16.91398509600516     31.69623747747215     25.37049596020521
  H   14.62640410576182     30.70166391409915     25.39858883778660
  H   16.15945667346479     27.47954536555620     23.01019292771146
  H   18.71127471039472     30.53695719719110     24.13077549660339
  H   10.51491304102831     29.03723357096030     24.81347225293685
  H   8.28485932528742     27.99256228431117     24.66235094956713
  H   8.04684911607426     25.68768982402927     23.81188175087640
  H   12.29338262017798     25.45836848450180     23.26059958636840
  H   7.71353208962161     21.61816374028465     21.88733502696079
  H   7.67600913486525     19.27229225099894     21.04118483254614
  H   9.80940427540442     18.03981541133475     20.82306842693898
  H   11.98375980980710     21.28273865995559     22.18541245127780
