# Supplementary material for: Dissecting the Effects of Cage Structure in the Catalytic Activation of Imide Chlorenium-Ion Donors
Source: J Am Chem Soc. 2025 Mar 21;147(13):11456–64. doi: 10.1021/jacs.5c01249 (PMC11969530; doi:10.1021/jacs.5c01249)
Supplement: Supplementary file 3 — ja5c01249_si_003.zip [file ja5c01249_si_003.zip]

Archive with 22 entries (19 files):
- SI_MD/
- SI_MD/C3/
- SI_MD/C3/4_prod.gro
- SI_MD/C3/1_em.gro
- SI_MD/C3/1_em.mdp
- SI_MD/C3/2_nvt.mdp
- SI_MD/C3/3_npt.mdp
- SI_MD/C3/4_prod.mdp
- SI_MD/C3/topol.top
- SI_MD/C3/2_nvt.gro
- SI_MD/C3/3_npt.gro
- SI_MD/README.txt
- SI_MD/C1/
- SI_MD/C1/4_prod.mdp
- SI_MD/C1/1_em.mdp
- SI_MD/C1/2_nvt.mdp
- SI_MD/C1/3_npt.mdp
- SI_MD/C1/4_prod.gro
- SI_MD/C1/1_em.gro
- SI_MD/C1/2_nvt.gro
- SI_MD/C1/3_npt.gro
- SI_MD/C1/topol.top
