# Supplementary material for: Dissecting the Effects of Cage Structure in the Catalytic Activation of Imide Chlorenium-Ion Donors
Source: J Am Chem Soc. 2025 Mar 21;147(13):11456–64. doi: 10.1021/jacs.5c01249 (PMC11969530; doi:10.1021/jacs.5c01249)
Supplement: Supplementary file 3 — ja5c01249_si_003.zip [file ja5c01249_si_003.zip › SI_MD/C3/4_prod.gro]

Green Red Orange Magenta Azure Cyan Skyblue
 3054
    1Pd      Pd    1   2.802   0.224   3.719  0.1782 -0.0573 -0.0256
    2Pd      Pd    2   4.040   0.932   3.902  0.0637  0.2114 -0.0141
    3UNK     C0    3   3.591   0.070   3.727  0.7205 -0.1389 -0.0827
    3UNK     C1    4   3.525  -0.049   3.686 -0.7579  0.4778 -0.0792
    3UNK     C2    5   3.603  -0.158   3.640 -0.0640  1.0134  0.1206
    3UNK     C3    6   3.740  -0.153   3.644 -0.0389 -0.6888  0.3600
    3UNK     C4    7   3.800  -0.031   3.681 -0.3416  0.1548 -0.0690
    3UNK     C5    8   3.730   0.080   3.727  0.5675  0.2316  0.0308
    3UNK     C6    9   3.802   0.187   3.777 -1.0051 -0.4854 -0.4022
    3UNK     C7   10   3.940   0.193   3.772  0.2355 -0.7013  0.3025
    3UNK     C8   11   4.008   0.084   3.712 -0.3020 -0.0696  0.4671
    3UNK     C9   12   3.938  -0.025   3.660 -0.2944 -0.1962 -0.0227
    3UNK    C10   13   4.017   0.308   3.816 -1.3477  0.6531 -0.6292
    3UNK    C11   14   4.079   0.400   3.863  0.5022 -0.1697 -0.3991
    3UNK    C12   15   4.140   0.530   3.920  0.0100  0.0034  0.1787
    3UNK    C13   16   4.223   0.524   4.029  0.5908  0.2250 -0.6559
    3UNK    C14   17   4.280   0.634   4.079 -0.3739  0.4409 -0.5664
    3UNK    C15   18   4.241   0.756   4.038  0.5520  0.3974 -0.2181
    3UNK    N16   19   4.148   0.769   3.935  0.0090  0.6274  0.9818
    3UNK    C17   20   4.099   0.651   3.883  0.0288  0.0053 -0.2456
    3UNK    C18   21   3.382  -0.058   3.704  0.0528  0.1292  0.0277
    3UNK    C19   22   3.261  -0.062   3.716  0.7280 -0.0502  0.1002
    3UNK    C20   23   3.114  -0.064   3.722 -0.0026 -0.0493 -0.5096
    3UNK    C21   24   3.042   0.053   3.730 -0.4637 -0.1286 -0.3083
    3UNK    N22   25   2.907   0.052   3.738 -0.0956 -0.4324 -0.2040
    3UNK    C23   26   2.842  -0.064   3.741 -0.4659  1.0700  0.5239
    3UNK    C24   27   2.908  -0.188   3.738  0.6869 -0.8748 -0.4266
    3UNK    C25   28   3.045  -0.187   3.729 -0.4951  0.1840 -0.2834
    3UNK    H26   29   3.528   0.147   3.769 -0.4104 -1.1092  0.0684
    3UNK    H27   30   3.556  -0.247   3.598 -1.5488  2.5138 -1.5530
    3UNK    H28   31   3.794  -0.223   3.582 -0.7778  1.3665 -2.8345
    3UNK    H29   32   3.748   0.271   3.819 -0.3753  1.0915 -2.5691
    3UNK    H30   33   4.115   0.084   3.697 -0.5148 -1.9319 -1.6804
    3UNK    H31   34   3.990  -0.106   3.610 -2.8229 -1.7912 -0.2292
    3UNK    H32   35   4.239   0.428   4.076  0.0491  0.8347  0.8386
    3UNK    H33   36   4.343   0.640   4.167  0.3044 -2.8740 -0.7000
    3UNK    H34   37   4.281   0.850   4.074  0.5456  0.1910  0.3340
    3UNK    H35   38   4.036   0.656   3.795  0.8758  0.0263 -0.8735
    3UNK    H36   39   3.081   0.154   3.720  0.4703 -0.4365  0.1002
    3UNK    H37   40   2.738  -0.062   3.768 -0.1770  0.2680  1.8037
    3UNK    H38   41   2.848  -0.275   3.761 -1.2586  0.5129 -0.0004
    3UNK    H39   42   3.094  -0.284   3.735 -1.0102  0.0023  1.6263
    4UNK     C0   43   3.346   0.624   3.252  1.3676 -0.1221 -0.5065
    4UNK     C1   44   3.227   0.599   3.174 -0.1382  0.1494 -0.3511
    4UNK     C2   45   3.223   0.652   3.046  0.3048  0.7609 -0.3349
    4UNK     C3   46   3.330   0.721   2.994 -0.3155  0.0987 -0.2850
    4UNK     C4   47   3.437   0.761   3.075  0.0230 -0.4411 -0.3112
    4UNK     C5   48   3.445   0.704   3.203 -0.7474  0.3147 -0.0934
    4UNK     C6   49   3.552   0.737   3.289  0.0205 -0.2699  0.1378
    4UNK     C7   50   3.659   0.815   3.246 -0.5613  0.9691  0.8878
    4UNK     C8   51   3.649   0.880   3.117  0.0566  0.7997  0.2476
    4UNK     C9   52   3.538   0.852   3.034 -0.2261 -0.6042  0.2513
    4UNK    C10   53   3.773   0.828   3.331 -0.0576 -0.0842 -0.4034
    4UNK    C11   54   3.869   0.836   3.404  0.2031  0.2028  0.3289
    4UNK    C12   55   3.979   0.872   3.484  0.0914  0.1053  0.2592
    4UNK    C13   56   4.105   0.880   3.427  0.0783  0.1404 -0.3778
    4UNK    C14   57   4.215   0.897   3.513 -0.2456  0.4451  0.2081
    4UNK    C15   58   4.195   0.924   3.648 -0.3377  0.2582 -0.1912
    4UNK    N16   59   4.070   0.926   3.695 -0.5401  0.2693 -0.4461
    4UNK    C17   60   3.964   0.894   3.621  0.1323 -0.1374 -0.0704
    4UNK    C18   61   3.122   0.511   3.226 -0.3414 -0.5883  0.7231
    4UNK    C19   62   3.041   0.430   3.256 -0.4709  0.1071  0.0636
    4UNK    C20   63   2.948   0.325   3.311  0.1930  0.4550  0.0270
    4UNK    C21   64   2.926   0.320   3.448  0.5420 -0.0767 -0.0977
    4UNK    N22   65   2.841   0.220   3.505 -0.7494  0.2328  0.2791
    4UNK    C23   66   2.784   0.129   3.428  1.1098  0.0145  0.5649
    4UNK    C24   67   2.792   0.138   3.291  0.3526 -0.5809 -0.4552
    4UNK    C25   68   2.879   0.231   3.230  0.5458 -0.5163  0.0708
    4UNK    H26   69   3.331   0.587   3.353  1.8233 -0.4232 -0.5471
    4UNK    H27   70   3.137   0.619   2.989 -0.1102  0.1161  0.6368
    4UNK    H28   71   3.328   0.752   2.891 -0.1499  0.7499 -0.0959
    4UNK    H29   72   3.551   0.699   3.391 -1.8359  0.9030  0.6163
    4UNK    H30   73   3.728   0.934   3.066 -1.8343  0.7776 -2.9285
    4UNK    H31   74   3.543   0.891   2.933  2.6342 -1.3119  0.0200
    4UNK    H32   75   4.115   0.862   3.321 -0.8784  1.1113 -0.6434
    4UNK    H33   76   4.314   0.875   3.477 -1.5501 -2.3837 -2.0716
    4UNK    H34   77   4.276   0.946   3.717  1.4255  1.6679 -2.5338
    4UNK    H35   78   3.872   0.886   3.677  0.6281 -1.1184  0.6412
    4UNK    H36   79   2.987   0.386   3.509  1.5206 -0.1619 -0.9628
    4UNK    H37   80   2.734   0.050   3.483  1.2325  0.6869  1.6782
    4UNK    H38   81   2.738   0.065   3.231 -0.5753 -0.3953  0.1435
    4UNK    H39   82   2.884   0.228   3.122  1.4830 -3.3627  0.1165
    5UNK     C0   83   3.227   0.489   4.334 -0.2434 -0.2499 -0.1138
    5UNK     C1   84   3.112   0.438   4.400 -0.3413 -0.4105 -0.2609
    5UNK     C2   85   3.102   0.421   4.535 -1.0588 -0.5864 -0.7756
    5UNK     C3   86   3.204   0.470   4.621  0.5546  0.7256  0.5061
    5UNK     C4   87   3.314   0.528   4.560  0.3575  0.7207  0.1093
    5UNK     C5   88   3.328   0.539   4.419  0.2400 -0.1056  0.1697
    5UNK     C6   89   3.438   0.606   4.367 -0.2617  0.9466  0.6153
    5UNK     C7   90   3.543   0.654   4.447 -0.2432 -0.0786  0.6861
    5UNK     C8   91   3.532   0.649   4.586 -0.2089 -0.0833 -0.5790
    5UNK     C9   92   3.413   0.587   4.642  0.0096 -0.0792 -0.0029
    5UNK    C10   93   3.649   0.723   4.386  0.0328 -0.0769 -0.3751
    5UNK    C11   94   3.746   0.785   4.348  0.2746 -0.6972 -0.0898
    5UNK    C12   95   3.862   0.862   4.297  0.2705 -0.7920 -0.6489
    5UNK    C13   96   3.922   0.965   4.378 -0.5440 -0.1480 -0.1183
    5UNK    C14   97   4.012   1.056   4.321 -0.1634 -0.6528  1.1017
    5UNK    C15   98   4.061   1.035   4.190  1.0958 -0.2400 -0.5208
    5UNK    N16   99   4.006   0.934   4.111  0.0511 -0.1895 -0.4689
    5UNK    C17  100   3.898   0.859   4.166 -0.4295 -1.0093 -0.6751
    5UNK    C18  101   3.004   0.390   4.315  0.2056 -0.3326  0.4127
    5UNK    C19  102   2.921   0.343   4.241  0.0003  0.1134 -0.4071
    5UNK    C20  103   2.811   0.296   4.142 -0.7151 -1.3095 -0.9746
    5UNK    C21  104   2.850   0.262   4.011  0.0169 -0.2221 -0.0795
    5UNK    N22  105   2.760   0.215   3.919  0.7146  0.0177 -0.1832
    5UNK    C23  106   2.631   0.206   3.953 -0.0029  0.3639  0.2648
    5UNK    C24  107   2.585   0.239   4.082 -0.3007  0.2728  0.2537
    5UNK    C25  108   2.679   0.277   4.183  0.2982  0.1640 -0.1234
    5UNK    H26  109   3.253   0.491   4.229  2.4365  0.7832  0.4784
    5UNK    H27  110   3.009   0.380   4.574  0.6004 -2.4138  1.5591
    5UNK    H28  111   3.195   0.459   4.729 -1.9507  0.9376  0.3763
    5UNK    H29  112   3.436   0.627   4.260  1.6843 -0.8371  0.1573
    5UNK    H30  113   3.611   0.694   4.645 -2.3600  1.6831  1.1561
    5UNK    H31  114   3.408   0.576   4.750 -1.3000 -1.5913 -0.1888
    5UNK    H32  115   3.886   0.995   4.476 -1.3573  0.3342 -0.5474
    5UNK    H33  116   4.060   1.136   4.376  0.2321  0.3457 -0.6378
    5UNK    H34  117   4.133   1.106   4.151 -1.1861  2.4226 -0.1699
    5UNK    H35  118   3.845   0.792   4.100 -2.3525 -0.1277 -0.0729
    5UNK    H36  119   2.953   0.282   3.982 -0.8883  2.9303 -1.5381
    5UNK    H37  120   2.572   0.182   3.865 -1.0439 -0.7987  1.2477
    5UNK    H38  121   2.483   0.237   4.119 -1.6928 -0.7575 -3.3013
    5UNK    H39  122   2.659   0.300   4.287 -0.7657  0.2861 -0.3462
    6UNK     C0  123   3.083   1.006   3.772 -0.3907  0.4785  0.0607
    6UNK     C1  124   2.941   0.999   3.752 -0.4564 -0.1856  1.0201
    6UNK     C2  125   2.873   1.118   3.722 -0.4260 -0.1920 -0.7881
    6UNK     C3  126   2.941   1.243   3.695  0.3423 -0.3475 -0.0276
    6UNK     C4  127   3.081   1.245   3.711  0.1094  0.1878  0.3817
    6UNK     C5  128   3.146   1.128   3.760 -0.0171  0.0985  0.0923
    6UNK     C6  129   3.288   1.127   3.766  0.5697 -0.3590 -0.4273
    6UNK     C7  130   3.361   1.243   3.742 -0.3762  0.3804  0.2907
    6UNK     C8  131   3.291   1.360   3.708 -0.7860  0.8016 -0.4422
    6UNK     C9  132   3.156   1.360   3.682  0.2017 -0.1776  0.2333
    6UNK    C10  133   3.498   1.250   3.775  0.2749 -0.9948 -1.2699
    6UNK    C11  134   3.614   1.259   3.802 -0.7686 -0.2983 -0.6678
    6UNK    C12  135   3.761   1.249   3.825  0.4831 -0.1573  1.2686
    6UNK    C13  136   3.836   1.369   3.822 -0.2485  0.2407 -0.6909
    6UNK    C14  137   3.974   1.354   3.849  0.4998  0.9124 -0.4344
    6UNK    C15  138   4.026   1.224   3.880  0.2214  0.4816  0.3078
    6UNK    N16  139   3.953   1.113   3.881  0.9708  0.7243  0.0481
    6UNK    C17  140   3.822   1.125   3.867  0.3903  0.1476 -0.0604
    6UNK    C18  141   2.877   0.875   3.725 -0.4031  0.3735 -0.2166
    6UNK    C19  142   2.813   0.772   3.713 -0.2622  0.0420  0.1513
    6UNK    C20  143   2.733   0.649   3.689 -0.5337  0.4866  0.9064
    6UNK    C21  144   2.785   0.515   3.717  0.5316  0.0366 -0.3096
    6UNK    N22  145   2.711   0.404   3.705 -0.6355  0.1619  0.0591
    6UNK    C23  146   2.586   0.415   3.666 -0.5667  0.0576  0.0437
    6UNK    C24  147   2.524   0.536   3.639 -0.4545 -0.3006 -0.0816
    6UNK    C25  148   2.598   0.655   3.644 -0.1680 -0.6323  0.4716
    6UNK    H26  149   3.143   0.918   3.793 -0.3377  0.3263 -0.7120
    6UNK    H27  150   2.765   1.117   3.712 -0.4668 -0.1826 -0.3626
    6UNK    H28  151   2.888   1.328   3.654  1.2125  0.4959  0.5435
    6UNK    H29  152   3.345   1.038   3.791  1.9237  0.2620 -1.2233
    6UNK    H30  153   3.349   1.451   3.700  1.1996 -0.3749 -0.2237
    6UNK    H31  154   3.115   1.452   3.642  0.1507 -1.0028 -1.7122
    6UNK    H32  155   3.777   1.459   3.813  0.5109  1.1219  2.0922
    6UNK    H33  156   4.039   1.441   3.840 -1.4967  2.4217 -1.1051
    6UNK    H34  157   4.132   1.212   3.898  0.4044  0.2920 -0.8452
    6UNK    H35  158   3.768   1.032   3.871  0.1188  0.3431  1.6794
    6UNK    H36  159   2.885   0.496   3.753  0.0507  0.1474  1.1385
    6UNK    H37  160   2.529   0.324   3.661 -1.8494  0.8647 -0.4396
    6UNK    H38  161   2.418   0.531   3.620  0.0579 -1.6136 -3.2709
    6UNK    H39  162   2.558   0.751   3.614 -1.0240  0.0357  3.4359
    7NCS     C0  163   3.242   0.904   3.487  0.1250 -0.1645  0.3820
    7NCS     C1  164   3.140   0.953   3.378 -0.1039 -0.4667 -0.0270
    7NCS     C2  165   3.035   0.844   3.378 -0.7117 -0.1034  0.4828
    7NCS     C3  166   3.080   0.740   3.477 -0.3817  0.8709 -0.1759
    7NCS     N4  167   3.187   0.791   3.541  0.2172  0.2315 -0.0612
    7NCS    CL5  168   3.248   0.700   3.669  0.0795  0.3930 -0.0580
    7NCS     O6  169   3.030   0.634   3.491  0.4669  0.0182  1.2316
    7NCS     O7  170   3.347   0.956   3.521  0.3156 -0.2628  0.0784
    7NCS     H8  171   3.176   0.961   3.274 -1.1809 -1.1183 -0.4644
    7NCS     H9  172   3.101   1.051   3.408  0.5612 -0.2050 -0.0004
    7NCS    H10  173   3.023   0.800   3.278  0.1899 -0.7643  0.6501
    7NCS    H11  174   2.937   0.887   3.405 -0.2903  0.8895  0.4701
    8UNK     C0  175   0.823   1.570   0.050  0.2704  0.1327 -0.2753
    8UNK     H1  176   0.927   1.604   0.043  0.2493  0.2664  0.0540
    8UNK     H2  177   0.773   1.605  -0.041  0.6333 -0.1338 -0.5829
    8UNK     C3  178   0.747   1.635   0.169  0.5431  0.8785  0.4777
    8UNK     O4  179   0.808   1.430   0.054  0.2938 -0.1246 -0.5573
    8UNK     C5  180   0.824   1.647   0.303 -0.3477  0.6127  0.1062
    8UNK     C6  181   0.948   1.735   0.303 -0.2479 -0.7383  0.6047
    8UNK     C7  182   0.946   1.859   0.241 -0.5641 -1.0097  0.3881
    8UNK     H8  183   1.032   1.925   0.247  1.1822 -2.9562 -1.3910
    8UNK     H9  184   0.857   1.894   0.189  0.0341  1.0436  0.6623
    8UNK    H10  185   0.755   1.685   0.378 -2.3091  0.0495 -1.3120
    8UNK    H11  186   0.859   1.546   0.330 -0.5291 -0.0030 -1.7772
    8UNK    H12  187   0.721   1.736   0.135 -1.6102  0.3642  0.4223
    8UNK    H13  188   0.651   1.588   0.193  0.0796  0.4372 -1.9762
    8UNK    C14  189   1.078   1.689   0.370  0.0867  0.0962  0.0882
    8UNK    C15  190   1.325   1.616   0.487  0.6786  0.3604  0.6974
    8UNK    C16  191   1.080   1.626   0.492  0.3092 -0.0173  0.3401
    8UNK    C17  192   1.201   1.715   0.303 -0.3335 -0.0973 -0.3018
    8UNK    C18  193   1.320   1.672   0.359  0.6890  0.2905 -0.4393
    8UNK    C19  194   1.200   1.593   0.549 -0.2631 -0.5866 -0.1133
    8UNK    H20  195   0.988   1.610   0.547  0.6892 -0.6120  0.8280
    8UNK    H21  196   1.201   1.765   0.207  3.3100  1.2531  0.2404
    8UNK    H22  197   1.412   1.683   0.302  1.5476 -0.2576  0.7881
    8UNK    H23  198   1.187   1.550   0.648 -1.0999  0.3657  0.1975
    8UNK    H24  199   1.414   1.574   0.532  0.4132 -1.5260 -0.4404
    8UNK    H25  200   0.897   1.391   0.046  1.3881  1.7522  1.1610
    9OPC     OW  201   0.486   1.381   0.082 -0.1869 -0.2812 -0.0770
    9OPC    HW1  202   0.572   1.397   0.077 -0.2312  0.0424  0.1962
    9OPC    HW2  203   0.467   1.346   0.004  0.0091  0.5283 -0.4969
    9OPC     MW  204   0.496   1.378   0.070 -0.1645 -0.1137 -0.0986
   10OPC     OW  205   2.289   0.091   3.734  0.0268 -0.0054 -0.0491
   10OPC    HW1  206   2.264   0.158   3.684 -2.1612 -0.1008  0.8369
   10OPC    HW2  207   2.235   0.027   3.712  1.3796 -1.1995 -0.0884
   10OPC     MW  208   2.277   0.091   3.723 -0.0965 -0.1959  0.0760
   11OPC     OW  209   2.234   0.381   3.698  0.1489 -0.8197 -0.0227
   11OPC    HW1  210   2.200   0.410   3.623  0.3351  0.3458  0.3215
   11OPC    HW2  211   2.172   0.397   3.757  0.6794 -0.0500  0.3588
   11OPC     MW  212   2.220   0.388   3.696  0.2547 -0.5338  0.0846
   12OPC     OW  213   2.311   0.395   3.354  0.3175 -0.1079 -0.0495
   12OPC    HW1  214   2.236   0.352   3.365 -0.0659  0.5441 -0.0830
   12OPC    HW2  215   2.300   0.438   3.279 -0.0119  1.4527  0.8498
   12OPC     MW  216   2.298   0.395   3.345  0.2123  0.2190  0.0784
   13OPC     OW  217   2.059   0.404   3.921  0.3741  0.0077 -0.2613
   13OPC    HW1  218   2.058   0.480   3.962 -0.3288 -0.5714  0.8304
   13OPC    HW2  219   1.975   0.389   3.901  0.3512 -0.9273  0.4326
   13OPC     MW  220   2.047   0.413   3.924  0.2669 -0.2160  0.0026
   14OPC     OW  221   0.204   2.123   2.328 -0.3877  0.3005  0.1453
   14OPC    HW1  222   0.150   2.188   2.306 -0.7702  0.0667  0.3791
   14OPC    HW2  223   0.205   2.126   2.415  0.1423  0.4342  0.1396
   14OPC     MW  224   0.197   2.133   2.338 -0.3659  0.2858  0.1790
   15OPC     OW  225   2.226   0.161   3.990  0.0418  0.1929  0.3133
   15OPC    HW1  226   2.156   0.214   3.985  0.4561  0.6516 -0.9909
   15OPC    HW2  227   2.244   0.144   3.907  1.9385  0.6904  0.5858
   15OPC     MW  228   2.218   0.166   3.977  0.3831  0.3342  0.1608
   16OPC     OW  229   2.129   3.929   4.008 -0.2801 -0.0659  0.5774
   16OPC    HW1  230   2.163   4.005   4.036 -0.5293  0.4810 -0.5219
   16OPC    HW2  231   2.117   3.883   4.081  1.6493  0.2006  1.1324
   16OPC     MW  232   2.132   3.934   4.023 -0.0319  0.0542  0.4968
   17OPC     OW  233   2.537   0.063   3.648  0.6972  0.1013 -0.1016
   17OPC    HW1  234   2.461   0.068   3.689  1.2285  0.2940  0.8812
   17OPC    HW2  235   2.516   0.077   3.564 -0.4891 -0.8906 -0.0069
   17OPC     MW  236   2.523   0.066   3.642  0.6004 -0.0168  0.0576
   18OPC     OW  237   2.466   0.182   3.419 -0.7020 -0.1442 -0.2857
   18OPC    HW1  238   2.427   0.258   3.405  0.7236  0.5890 -0.4958
   18OPC    HW2  239   2.428   0.128   3.362  0.0762  1.0617 -2.0269
   18OPC     MW  240   2.455   0.185   3.409 -0.3764  0.1422 -0.5739
   19OPC     OW  241   1.829   0.261   3.825  0.2520  0.0734  0.0979
   19OPC    HW1  242   1.758   0.255   3.876  0.1754  1.1086  0.1327
   19OPC    HW2  243   1.837   0.181   3.792 -0.6539 -0.1850  0.4642
   19OPC     MW  244   1.820   0.248   3.828  0.1069  0.1881  0.1572
   20OPC     OW  245   1.789   0.022   3.691  0.3960  0.0543  0.0046
   20OPC    HW1  246   1.718   0.053   3.651  0.2176  0.7768  0.8640
   20OPC    HW2  247   1.757  -0.028   3.754  0.6405  0.4115  0.4162
   20OPC     MW  248   1.774   0.019   3.694  0.4058  0.2140  0.1924
   21OPC     OW  249   2.045   4.007   3.736 -0.1230 -0.0162 -0.3317
   21OPC    HW1  250   2.050   4.005   3.824 -0.0407  1.0716 -0.2955
   21OPC    HW2  251   1.959   4.015   3.722 -0.4394 -2.8093 -0.4605
   21OPC     MW  252   2.033   4.008   3.747 -0.1576 -0.2682 -0.3453
   22OPC     OW  253   1.742   3.928   3.912 -0.4273  0.1395  0.0643
   22OPC    HW1  254   1.690   3.858   3.914  1.8715 -1.8176 -1.8912
   22OPC    HW2  255   1.767   3.938   3.994 -1.2439 -0.9851  0.4762
   22OPC     MW  256   1.738   3.919   3.924 -0.2084 -0.3158 -0.1636
   23OPC     OW  257   0.307   1.135   0.192 -0.5931 -0.9347 -0.0708
   23OPC    HW1  258   0.367   1.197   0.188 -1.2574 -0.3328 -2.3180
   23OPC    HW2  259   0.353   1.062   0.204  0.2203 -0.1223  2.2662
   23OPC     MW  260   0.322   1.133   0.193 -0.5711 -0.7258 -0.0575
   24OPC     OW  261   2.063   0.322   3.458  0.2293  0.0697  0.2404
   24OPC    HW1  262   2.021   0.246   3.455  0.5798 -0.2949  2.5738
   24OPC    HW2  263   2.000   0.380   3.472  0.2303 -0.2249  1.6323
   24OPC     MW  264   2.048   0.319   3.459  0.2812 -0.0277  0.7908
   25OPC     OW  265   0.028   0.565   3.564 -0.3070 -0.3402 -0.1733
   25OPC    HW1  266   0.000   0.551   3.483  1.7689 -0.4448 -0.9099
   25OPC    HW2  267   0.058   0.487   3.589 -0.4224 -0.1793  0.5078
   25OPC     MW  268   0.028   0.551   3.556 -0.0174 -0.3319 -0.1816
   26BArF     C  269   3.707   4.011   0.130 -0.6230  1.2214 -0.6112
   26BArF    C1  270   3.613   3.932   0.060 -0.6293  0.1418 -0.2257
   26BArF    C2  271   3.651   3.840  -0.043 -0.8163  0.1757  0.0709
   26BArF    C3  272   3.785   3.835  -0.083  0.4422 -0.4288  0.3423
   26BArF    C4  273   3.880   3.915  -0.019 -0.2110  0.2000  0.0725
   26BArF    C5  274   3.839   4.011   0.077  0.1202  0.5350 -0.1884
   26BArF     H  275   3.513   3.924   0.104 -1.1942  1.1410 -1.2481
   26BArF    H1  276   3.818   3.775  -0.168 -0.9628  0.3570 -0.7954
   26BArF    H2  277   3.919   4.076   0.114  0.7289 -0.3474  0.0992
   26BArF    C6  278   3.544   3.738  -0.081 -0.4556 -0.7455 -0.0897
   26BArF    C7  279   4.028   3.906  -0.046  0.1244  0.5181  0.1579
   26BArF     F  280   3.419   3.788  -0.113 -0.3214  0.0463 -0.0423
   26BArF    F1  281   3.562   3.664  -0.195 -0.2428  1.0267  0.3427
   26BArF    F2  282   3.537   3.646   0.023 -0.6100  0.3575 -0.2322
   26BArF    F3  283   4.083   3.840   0.052  0.1568  0.3329 -0.4753
   26BArF    F4  284   4.074   4.023  -0.063  0.4484 -0.4455  0.0871
   26BArF    F5  285   4.055   3.832  -0.151 -0.1767  0.2087  0.3077
   26BArF    F6  286   3.251   4.220   0.592 -0.2318  0.2570  0.5041
   26BArF    F7  287   3.323   3.636   0.504 -0.2498  0.2765 -0.0779
   26BArF    F8  288   3.504   3.620   0.400 -0.5364  0.3270  0.3486
   26BArF    C8  289   3.202   4.141   0.494 -1.1487 -0.1123 -0.1006
   26BArF    F9  290   3.155   4.223   0.395 -0.3775  0.2812  0.0907
   26BArF    C9  291   3.324   3.923   0.475  0.2485 -0.3804  0.8025
   26BArF   C10  292   3.441   3.696   0.485 -0.4853 -0.2478  0.4599
   26BArF    H3  293   3.251   3.887   0.548 -0.2570  1.0291  1.0430
   26BArF   C11  294   3.315   4.059   0.437 -0.2650 -0.0311 -0.5439
   26BArF   C12  295   3.437   3.846   0.443  1.1136  0.0707  0.0127
   26BArF   C13  296   3.428   4.120   0.370 -0.2558  0.4744 -0.5027
   26BArF   C14  297   3.543   3.907   0.371  0.5832  0.4682 -0.2695
   26BArF   C15  298   3.537   4.043   0.331 -0.0922 -0.4753  0.3086
   26BArF    H4  299   3.422   4.228   0.356  0.2622  0.4438 -0.9650
   26BArF    H5  300   3.627   3.846   0.337  1.1489  0.9081  0.3359
   26BArF   F10  301   3.093   4.071   0.531  0.3568  0.4434 -0.7959
   26BArF   F11  302   3.517   3.698   0.592  0.0798  0.1616 -0.5196
   26BArF   F12  303   3.738   4.445   0.664 -0.3937 -0.1553 -0.1361
   26BArF   F13  304   4.113   3.908   0.414  0.4883  0.1423  0.5399
   26BArF   F14  305   4.178   4.063   0.529  0.3943 -0.0478 -0.5521
   26BArF   C16  306   3.849   4.444   0.588  0.1673 -0.3529  0.0347
   26BArF   F15  307   3.949   4.472   0.671 -0.0660  0.2217  0.8380
   26BArF   C17  308   3.951   4.216   0.554  0.0258  0.2320  0.0155
   26BArF   C18  309   4.070   3.994   0.512 -0.2977  0.4972  0.7360
   26BArF    H6  310   4.016   4.227   0.641  0.3405 -1.7167  0.0614
   26BArF   C19  311   3.856   4.309   0.520 -0.1114 -0.1694 -0.1750
   26BArF   C20  312   3.960   4.093   0.480 -0.0285 -0.1102  0.2400
   26BArF   C21  313   3.764   4.273   0.421  0.4437 -0.4006  0.3693
   26BArF   C22  314   3.869   4.058   0.383 -0.0217 -0.7095 -0.2085
   26BArF   C23  315   3.768   4.156   0.350 -0.3405  0.8506 -0.7787
   26BArF    H7  316   3.680   4.342   0.415  1.0928  0.3102 -0.9384
   26BArF    H8  317   3.872   3.962   0.332 -1.0125 -0.9939  0.2392
   26BArF   F16  318   3.841   4.547   0.504  0.2671 -0.1398 -0.1348
   26BArF   F17  319   4.046   3.907   0.608 -0.0515  0.3496  0.1629
   26BArF   F18  320   3.270   4.244  -0.162  0.2081 -0.7914 -0.2052
   26BArF   F19  321   3.664   4.690   0.015 -0.1061  0.6160 -0.3491
   26BArF   F20  322   3.845   4.565   0.047 -0.4132  0.2913  0.5443
   26BArF   C24  323   3.281   4.324  -0.063  0.7637 -0.4393  0.1281
   26BArF   F21  324   3.195   4.283   0.027  0.2769 -0.0655 -0.5779
   26BArF   C25  325   3.503   4.439  -0.037  0.1979  0.2681  0.9708
   26BArF   C26  326   3.723   4.570  -0.014  0.9738  0.6501  0.0061
   26BArF    H9  327   3.473   4.518  -0.107 -0.9981 -0.5754  0.4933
   26BArF   C27  328   3.413   4.338   0.003  0.0220  0.1347  0.0087
   26BArF   C28  329   3.630   4.449   0.021  0.4890 -0.3729  0.2746
   26BArF   C29  330   3.457   4.242   0.099 -0.0148 -0.2945 -0.2809
   26BArF   C30  331   3.677   4.351   0.109 -0.0036  0.0677  0.7085
   26BArF   C31  332   3.593   4.245   0.150 -0.4025 -0.0093  0.0621
   26BArF   H10  333   3.393   4.158   0.127 -1.0552  0.9501  1.2796
   26BArF   H11  334   3.774   4.360   0.158 -0.3094  1.9264  1.0695
   26BArF   F22  335   3.231   4.439  -0.103  0.0510 -0.3620  0.2231
   26BArF   F23  336   3.753   4.579  -0.139 -0.5815  0.0233  0.5378
   26BArF     B  337   3.654   4.116   0.241  0.7712  0.3640  0.1955
   27BArF     C  338   0.700   0.933   3.337  0.3417 -0.5195  0.7437
   27BArF    C1  339   0.727   0.986   3.206  0.2984 -0.0283  0.1835
   27BArF    C2  340   0.837   0.950   3.132 -0.0867  0.0864 -0.6738
   27BArF    C3  341   0.921   0.852   3.184  0.7879  0.3640  0.0606
   27BArF    C4  342   0.899   0.799   3.315  0.6298 -0.1889 -0.0712
   27BArF    C5  343   0.786   0.835   3.383  0.3158  0.5492 -0.6663
   27BArF     H  344   0.662   1.065   3.167 -0.6098 -0.0098  1.6478
   27BArF    H1  345   1.008   0.824   3.124 -1.9657  0.0965 -4.2376
   27BArF    H2  346   0.773   0.786   3.480  2.5931  1.4406  0.1670
   27BArF    C6  347   0.857   0.999   2.985  0.0746 -0.6003  0.3368
   27BArF    C7  348   0.990   0.692   3.377 -0.2307 -0.5005  0.0772
   27BArF     F  349   0.780   0.933   2.896 -0.0783  0.3261  0.0050
   27BArF    F1  350   0.823   1.126   2.981  0.4348  0.0900 -0.6378
   27BArF    F2  351   0.986   0.992   2.949  0.0850  0.0939  0.1246
   27BArF    F3  352   0.922   0.571   3.392 -0.2387  0.8844 -0.0866
   27BArF    F4  353   1.033   0.726   3.498  0.8799 -0.3009  0.0264
   27BArF    F5  354   1.105   0.669   3.306 -0.0604  0.0328 -0.1944
   27BArF    F6  355   0.129   1.247   3.527 -0.3915  0.2733 -0.2915
   27BArF    F7  356   0.130   0.988   2.985  0.0706  0.6374 -0.0015
   27BArF    F8  357   0.350   0.984   2.944  0.0785 -0.6811  0.8076
   27BArF    C8  358   0.156   1.279   3.400  0.2367 -0.0784 -0.6792
   27BArF    F9  359   0.215   1.395   3.402 -0.3933 -0.0979  0.6444
   27BArF    C9  360   0.225   1.129   3.216 -0.4837  0.5173  0.0571
   27BArF   C10  361   0.254   0.959   3.033  0.3857  0.1357 -0.2221
   27BArF    H3  362   0.144   1.162   3.150 -0.0510 -0.1392 -0.8302
   27BArF   C11  363   0.255   1.180   3.343  0.1941  0.3123 -0.6012
   27BArF   C12  364   0.294   1.023   3.165 -0.9499 -0.1074  0.1226
   27BArF   C13  365   0.372   1.141   3.404 -0.3410  0.3256 -0.6164
   27BArF   C14  366   0.410   0.981   3.233  0.3721  0.3691 -0.7605
   27BArF   C15  367   0.451   1.044   3.351  0.3677  0.2594  0.5297
   27BArF    H4  368   0.407   1.174   3.502  0.5767  0.2935 -0.9237
   27BArF    H5  369   0.476   0.908   3.186  1.6923  0.9472  0.1306
   27BArF   F10  370   0.041   1.288   3.341 -0.5705 -0.0861 -0.2122
   27BArF   F11  371   0.243   0.831   3.052  0.1613  0.2795 -0.5350
   27BArF   F12  372   0.380   0.509   3.774 -0.4736 -0.3763  0.5928
   27BArF   F13  373   0.498   1.121   3.923 -0.1262  0.1367 -0.2621
   27BArF   F14  374   0.311   1.035   3.924 -0.2366 -0.1869  0.8751
   27BArF   C16  375   0.441   0.565   3.666 -0.5294  0.2087 -0.0506
   27BArF   F15  376   0.365   0.532   3.559 -0.2510 -0.0875 -0.3359
   27BArF   C17  377   0.452   0.786   3.786  0.2650 -0.1215 -0.1065
   27BArF   C18  378   0.442   1.001   3.920  0.6949  0.6346  0.4018
   27BArF    H6  379   0.429   0.729   3.876  0.5171  1.5729  1.0592
   27BArF   C19  380   0.462   0.715   3.666 -0.2066 -0.4639 -0.6679
   27BArF   C20  381   0.473   0.922   3.800 -0.5236  0.0508  0.7704
   27BArF   C21  382   0.518   0.782   3.553  0.3889  0.7535 -0.5408
   27BArF   C22  383   0.508   0.988   3.677 -0.7428 -0.3218  0.3899
   27BArF   C23  384   0.538   0.917   3.557  0.2907 -0.3314  0.0853
   27BArF    H7  385   0.526   0.721   3.463 -0.5863 -1.5531  0.8245
   27BArF    H8  386   0.517   1.096   3.680 -0.4087 -0.3559  2.7348
   27BArF   F16  387   0.552   0.493   3.662 -0.3551  0.3998 -0.1746
   27BArF   F17  388   0.460   0.950   4.035 -0.1015  0.8188  0.0636
   27BArF   F18  389   0.867   1.196   3.848  0.2634  0.3570 -0.2875
   27BArF   F19  390   0.675   1.602   3.410  0.8026  0.5476  0.4678
   27BArF   F20  391   0.845   1.525   3.292  0.5113 -0.1154 -0.0999
   27BArF   C24  392   0.934   1.231   3.737  0.0530 -0.2858 -0.7034
   27BArF   F21  393   1.042   1.150   3.716  0.6012 -0.4947 -0.1024
   27BArF   C25  394   0.836   1.355   3.539 -0.9493  0.0287  0.6859
   27BArF   C26  395   0.729   1.491   3.346 -0.0031 -0.0827 -0.5404
   27BArF    H9  396   0.886   1.447   3.570  1.3855 -0.7430 -0.5213
   27BArF   C27  397   0.851   1.235   3.614  0.3860  0.1376 -0.0292
   27BArF   C28  398   0.743   1.364   3.432 -0.7719  0.2128  0.4785
   27BArF   C29  399   0.774   1.125   3.578 -0.1972  0.3487  0.1047
   27BArF   C30  400   0.677   1.251   3.399 -0.3549  0.0739  0.2979
   27BArF   C31  401   0.680   1.132   3.475 -0.4782 -0.3591  0.0155
   27BArF   H10  402   0.789   1.027   3.625 -1.8756  0.2291  0.4604
   27BArF   H11  403   0.630   1.246   3.301  1.1057 -1.8565 -0.3732
   27BArF   F22  404   0.989   1.349   3.762  0.0636 -0.5357 -0.3230
   27BArF   F23  405   0.642   1.475   3.247  0.1572  0.0323  0.4396
   27BArF     B  406   0.587   1.000   3.422 -0.3305  0.9480 -0.7489
   28BArF     C  407   2.769   0.598   2.632 -0.0368  0.0746  0.9501
   28BArF    C1  408   2.882   0.574   2.550 -0.0752 -0.3085 -0.0033
   28BArF    C2  409   2.908   0.668   2.448 -0.6458 -1.0582  0.6169
   28BArF    C3  410   2.828   0.782   2.432  0.3737 -0.7709  0.6092
   28BArF    C4  411   2.713   0.800   2.508 -0.2069  0.2961 -0.1692
   28BArF    C5  412   2.685   0.703   2.606  0.0367  0.3313 -0.4305
   28BArF     H  413   2.954   0.494   2.570  0.8718  0.9262  1.8004
   28BArF    H1  414   2.848   0.847   2.346 -0.9829 -1.6566 -0.4314
   28BArF    H2  415   2.600   0.717   2.673 -0.4997  0.2642 -1.0782
   28BArF    C6  416   3.029   0.644   2.356 -0.3905  0.1036 -0.5084
   28BArF    C7  417   2.622   0.922   2.490  0.0891  0.1117 -0.3367
   28BArF     F  418   3.001   0.569   2.245  0.3713 -0.0050  0.4668
   28BArF    F1  419   3.070   0.757   2.292 -0.5541 -0.0151 -0.4343
   28BArF    F2  420   3.135   0.583   2.416  0.0245 -0.1829  0.0418
   28BArF    F3  421   2.504   0.896   2.421 -0.0451 -0.3591  0.0908
   28BArF    F4  422   2.680   1.016   2.427 -0.5118 -0.2893 -0.0511
   28BArF    F5  423   2.582   0.976   2.603 -0.6399 -0.5598 -0.5209
   28BArF    F6  424   2.472   0.080   2.530  0.5140  0.3662 -0.4223
   28BArF    F7  425   2.150   0.549   2.804  0.0496 -0.3372  0.2158
   28BArF    F8  426   2.140   0.329   2.838 -0.3372  0.1584  0.5306
   28BArF    C8  427   2.454   0.201   2.475 -0.0384  0.0425  0.0756
   28BArF    F9  428   2.334   0.200   2.410 -0.1621  0.7972  0.2679
   28BArF    C9  429   2.345   0.325   2.662 -0.0109 -0.0857 -0.2812
   28BArF   C10  430   2.214   0.443   2.856  0.3739 -0.0180 -0.1201
   28BArF    H3  431   2.259   0.265   2.631 -0.5435  0.4796  0.0769
   28BArF   C11  432   2.458   0.309   2.580 -0.2873 -0.2393  0.2347
   28BArF   C12  433   2.343   0.413   2.777  0.6211  0.1183  0.1242
   28BArF   C13  434   2.573   0.376   2.619 -0.3338  0.4285  0.2125
   28BArF   C14  435   2.464   0.478   2.806 -0.2563 -0.4022 -0.0015
   28BArF   C15  436   2.582   0.457   2.731  0.2702 -0.3325 -0.1195
   28BArF    H4  437   2.662   0.356   2.558 -0.3602 -1.0592  0.6082
   28BArF    H5  438   2.474   0.530   2.902 -0.9617  0.2421 -0.2680
   28BArF   F10  439   2.559   0.214   2.387 -0.3947 -0.1886  0.8069
   28BArF   F11  440   2.223   0.491   2.980  0.6554 -0.1847 -0.4723
   28BArF   F12  441   2.719  -0.016   2.787  0.0555 -0.3766  0.4284
   28BArF   F13  442   3.278   0.324   2.973 -0.4247 -0.1898  0.1906
   28BArF   F14  443   3.296   0.262   2.768  0.1113 -0.3426 -0.1392
   28BArF   C16  444   2.824   0.011   2.858  0.1620  1.1910 -0.1677
   28BArF   F15  445   2.907  -0.091   2.830 -0.1397 -0.0824 -0.2623
   28BArF   C17  446   3.020   0.174   2.845  0.2139 -0.1759 -0.3140
   28BArF   C18  447   3.225   0.337   2.852 -0.6644  0.5129  0.1711
   28BArF    H6  448   3.090   0.090   2.855  2.7263  1.5848 -1.8646
   28BArF   C19  449   2.879   0.148   2.842 -0.3361 -0.0791 -0.2152
   28BArF   C20  450   3.071   0.307   2.838 -0.2633  0.3806  0.0216
   28BArF   C21  451   2.792   0.255   2.818  0.5691 -0.5141  0.2871
   28BArF   C22  452   2.978   0.412   2.816 -0.0280 -0.2603 -0.1459
   28BArF   C23  453   2.838   0.387   2.798 -0.5169  0.4049 -1.3420
   28BArF    H7  454   2.685   0.236   2.814  0.3744  0.5213  0.4627
   28BArF    H8  455   3.019   0.512   2.801 -0.5720  0.3233  1.9036
   28BArF   F16  456   2.777  -0.019   2.983  0.0701 -0.2812  0.3101
   28BArF   F17  457   3.254   0.462   2.804 -0.3635  0.2898  0.1685
   28BArF   F18  458   2.909   0.998   3.131  0.0438 -0.1464 -0.1927
   28BArF   F19  459   2.525   0.614   3.295  0.5920 -0.6747 -0.7031
   28BArF   F20  460   2.634   0.435   3.269 -0.2433 -0.2244 -0.2697
   28BArF   C24  461   2.889   0.937   3.014 -0.0659 -0.2602  0.1929
   28BArF   F21  462   3.008   0.908   2.968 -0.0260 -0.0985  0.2022
   28BArF   C25  463   2.765   0.754   3.144  0.5505 -0.7162  0.3889
   28BArF   C26  464   2.652   0.566   3.273  0.1055  0.0243  0.4585
   28BArF    H9  465   2.762   0.810   3.237  1.7970 -0.6061  0.3685
   28BArF   C27  466   2.817   0.805   3.020 -0.2904  0.0431 -0.4262
   28BArF   C28  467   2.708   0.625   3.147 -0.0622 -0.2011  0.1506
   28BArF   C29  468   2.796   0.734   2.901  0.2851 -0.8441 -0.4122
   28BArF   C30  469   2.703   0.555   3.024  0.0301 -0.2005 -0.3338
   28BArF   C31  470   2.741   0.606   2.906 -0.5277  0.2720  0.1254
   28BArF   H10  471   2.816   0.784   2.806 -0.8897 -0.4056 -0.4542
   28BArF   H11  472   2.660   0.455   3.017  2.2454 -1.1604 -1.0461
   28BArF   F22  473   2.831   1.023   2.925 -0.1101 -0.2038  0.1782
   28BArF   F23  474   2.735   0.592   3.373  0.3500  0.1829  0.1691
   28BArF     B  475   2.732   0.510   2.768 -0.3999 -0.3771  0.2266
   29BArF     C  476   2.299   0.555   0.838  0.3276 -0.0525  0.0585
   29BArF    C1  477   2.244   0.676   0.900 -0.3731  0.2379  0.0395
   29BArF    C2  478   2.323   0.738   0.998 -0.4679 -0.3633  0.2838
   29BArF    C3  479   2.448   0.684   1.037 -0.5232  0.1477  0.5356
   29BArF    C4  480   2.492   0.566   0.986  0.1882  0.0722 -0.3625
   29BArF    C5  481   2.422   0.509   0.880 -0.4337 -0.4207  0.7391
   29BArF     H  482   2.147   0.722   0.882 -1.5978 -1.6108  1.4575
   29BArF    H1  483   2.517   0.729   1.109  2.1488 -1.0046 -1.1514
   29BArF    H2  484   2.454   0.414   0.836  1.3547 -0.0125  1.0749
   29BArF    C6  485   2.281   0.872   1.060  0.1816 -0.4766  0.4154
   29BArF    C7  486   2.623   0.502   1.038 -0.6955  0.2400  0.1249
   29BArF     F  487   2.355   0.903   1.159 -0.0570  0.6532 -0.2843
   29BArF    F1  488   2.273   0.966   0.972  0.2285 -0.5113  0.4862
   29BArF    F2  489   2.163   0.874   1.115 -0.2733  0.3792  0.4710
   29BArF    F3  490   2.727   0.579   1.008 -0.0264  0.9025 -0.4536
   29BArF    F4  491   2.651   0.379   0.988  0.4112  0.3147  0.0292
   29BArF    F5  492   2.617   0.481   1.170 -0.2298  0.2566  0.3137
   29BArF    F6  493   1.977   0.904   0.472 -0.6318 -0.4148  0.1847
   29BArF    F7  494   2.559   0.562   0.274 -0.6776 -0.4609  0.2708
   29BArF    F8  495   2.578   0.776   0.262  0.2098 -0.5981 -0.1548
   29BArF    C8  496   2.107   0.919   0.430  0.3256 -0.0420 -0.4177
   29BArF    F9  497   2.148   1.033   0.485 -0.4829  0.2983 -0.1278
   29BArF    C9  498   2.334   0.793   0.394  1.0090  0.2327 -0.4186
   29BArF   C10  499   2.556   0.673   0.350  0.2277  0.4027 -0.1545
   29BArF    H3  500   2.358   0.867   0.318  0.1724  0.5767 -0.3540
   29BArF   C11  501   2.208   0.804   0.461 -0.7010 -0.1457  0.0758
   29BArF   C12  502   2.419   0.682   0.428 -0.1691 -0.3224  0.2735
   29BArF   C13  503   2.181   0.707   0.564  0.8660  0.6824  0.0287
   29BArF   C14  504   2.377   0.585   0.522 -0.5667  0.2800  0.5019
   29BArF   C15  505   2.251   0.591   0.580 -0.3339  0.1368  0.5231
   29BArF    H4  506   2.092   0.721   0.627  0.9162  1.0832  0.0106
   29BArF    H5  507   2.440   0.497   0.542 -0.1476  0.2466 -0.8109
   29BArF   F10  508   2.089   0.940   0.299 -0.3594  0.3303 -0.1952
   29BArF   F11  509   2.666   0.661   0.436  0.4780 -0.7481  0.2263
   29BArF   F12  510   2.343  -0.112   0.848 -0.2486  0.4131  0.3196
   29BArF   F13  511   2.222   0.168   0.296  0.3939  0.4559 -0.0266
   29BArF   F14  512   2.411   0.072   0.347  0.0571  0.1830 -0.2626
   29BArF   C16  513   2.289   0.003   0.889 -0.4332  0.5925 -1.0361
   29BArF   F15  514   2.350   0.039   1.000  0.1725 -0.5242 -0.1943
   29BArF   C17  515   2.289   0.054   0.638 -0.0263  0.4633 -0.4955
   29BArF   C18  516   2.282   0.086   0.385 -0.3209  0.2604  0.8523
   29BArF    H6  517   2.308  -0.049   0.608 -0.0548  0.0599  0.8377
   29BArF   C19  518   2.285   0.103   0.772  0.6442  0.0338 -0.7110
   29BArF   C20  519   2.273   0.139   0.525  0.0033  0.0032  0.3774
   29BArF   C21  520   2.256   0.238   0.794 -0.3158  0.5071  0.1207
   29BArF   C22  521   2.246   0.277   0.554 -0.5578 -0.0105  0.7527
   29BArF   C23  522   2.241   0.329   0.687 -0.4173 -0.3044  0.4666
   29BArF    H7  523   2.242   0.273   0.897  1.0752  1.6428 -0.0364
   29BArF    H8  524   2.228   0.352   0.476 -2.1317 -0.0546  1.0349
   29BArF   F16  525   2.163  -0.015   0.939 -0.0502  0.1574 -0.1894
   29BArF   F17  526   2.222  -0.033   0.378  0.4820 -0.1650 -0.2919
   29BArF   F18  527   1.747   0.545   0.442 -0.1140 -0.3839  0.8605
   29BArF   F19  528   1.676   0.404   1.061  0.3866  0.5748 -0.3982
   29BArF   F20  529   1.859   0.295   1.078  0.0471  0.0633  0.2206
   29BArF   C24  530   1.699   0.532   0.563 -0.3939  0.4994  0.0233
   29BArF   F21  531   1.615   0.425   0.566 -0.1737 -0.2946 -0.1594
   29BArF   C25  532   1.762   0.466   0.797 -0.1221  0.4472 -0.2522
   29BArF   C26  533   1.811   0.417   1.046  0.1552  0.6674 -0.4246
   29BArF    H9  534   1.654   0.465   0.817 -0.1800  2.5067 -0.2768
   29BArF   C27  535   1.808   0.501   0.669  0.5405 -0.2804 -0.2959
   29BArF   C28  536   1.856   0.434   0.901  0.5910 -0.9457 -0.1726
   29BArF   C29  537   1.947   0.499   0.641  0.2045 -0.0785 -0.6246
   29BArF   C30  538   1.995   0.446   0.865  0.5092 -0.7715  0.0828
   29BArF   C31  539   2.039   0.485   0.742 -0.1822  0.0738 -0.2970
   29BArF   H10  540   1.988   0.526   0.544  0.3728 -0.2916 -0.6136
   29BArF   H11  541   2.075   0.434   0.938 -1.7830  1.3576  3.2188
   29BArF   F22  542   1.635   0.643   0.594  0.2401 -0.3934 -0.2265
   29BArF   F23  543   1.846   0.508   1.132 -0.2013 -0.1413 -0.2803
   29BArF     B  544   2.208   0.486   0.709  0.8622 -1.6244 -0.5163
   30DCM    CL1  545   1.319   2.426   2.293 -0.0328 -0.1031 -0.3735
   30DCM     C1  546   1.290   2.596   2.235  0.1072  0.1111 -0.1253
   30DCM     H1  547   1.251   2.586   2.133 -0.2223 -4.2731  0.2409
   30DCM     H2  548   1.390   2.637   2.247  1.2548 -2.1681 -1.2149
   30DCM    CL2  549   1.172   2.670   2.346 -0.2441 -0.3231  0.1288
   31DCM    CL1  550   3.310   1.021   2.206  0.4277  0.0053 -0.3001
   31DCM     C1  551   3.335   0.863   2.126  0.0205 -0.0715  0.2062
   31DCM     H1  552   3.259   0.855   2.047 -1.8445 -0.8795  1.9823
   31DCM     H2  553   3.337   0.781   2.199  2.1382 -0.7033 -0.4915
   31DCM    CL2  554   3.499   0.884   2.047  0.0292 -0.0405 -0.9454
   32DCM    CL1  555   1.382   1.024   2.867  0.2710  0.1521 -0.6240
   32DCM     C1  556   1.512   0.999   2.744  0.1991 -0.2875  0.1578
   32DCM     H1  557   1.601   0.946   2.780  1.8128  2.4956  0.5770
   32DCM     H2  558   1.543   1.097   2.705 -1.7487 -0.6898 -2.7691
   32DCM    CL2  559   1.455   0.897   2.602  0.2412 -0.2714 -0.1943
   33DCM    CL1  560   1.618   3.376   2.405  0.2576  0.6252  0.0250
   33DCM     C1  561   1.665   3.402   2.230  0.4509  0.4505  0.2126
   33DCM     H1  562   1.775   3.396   2.227  0.5979  0.2919  3.1500
   33DCM     H2  563   1.618   3.498   2.206  0.3921  0.7304  1.3792
   33DCM    CL2  564   1.585   3.284   2.118  0.0337  0.0089  0.5872
   34DCM    CL1  565   2.728   3.387   1.343 -0.1072  0.3106  0.0967
   34DCM     C1  566   2.627   3.525   1.397  0.7999  0.2254 -0.4730
   34DCM     H1  567   2.663   3.618   1.352  0.9328  1.2147  1.5771
   34DCM     H2  568   2.618   3.528   1.507  1.2834 -2.2261 -0.3192
   34DCM    CL2  569   2.465   3.499   1.339  0.4607 -0.0628  0.0157
   35DCM    CL1  570   0.974   1.070   1.478 -0.2679  0.0058 -0.1848
   35DCM     C1  571   1.124   1.106   1.383 -0.7732 -0.1872 -0.4995
   35DCM     H1  572   1.118   1.208   1.343  0.2298  0.8653  1.8661
   35DCM     H2  573   1.131   1.031   1.303  1.5997 -0.9129  0.3006
   35DCM    CL2  574   1.267   1.095   1.490  0.1746  0.1507 -0.6344
   36DCM    CL1  575   3.722   0.532   1.192  0.2604 -0.3752  0.0401
   36DCM     C1  576   3.896   0.500   1.164 -0.2722 -0.4912 -0.1549
   36DCM     H1  577   3.904   0.406   1.107  1.4961 -1.4853  1.5945
   36DCM     H2  578   3.957   0.498   1.255 -1.7604 -0.4930  0.8758
   36DCM    CL2  579   3.976   0.633   1.071  0.0981  0.1927 -0.0292
   37DCM    CL1  580   2.140   1.639   0.675  0.2452 -0.4888 -0.2983
   37DCM     C1  581   1.969   1.623   0.625 -0.3938 -0.5734  0.4710
   37DCM     H1  582   1.961   1.677   0.530  0.4436 -0.7802  0.2691
   37DCM     H2  583   1.895   1.655   0.698 -1.7855 -1.5429 -0.4523
   37DCM    CL2  584   1.936   1.456   0.593 -0.0456  0.0761  0.1964
   38DCM    CL1  585   0.725   3.668   1.835  0.2958  0.0210  0.0287
   38DCM     C1  586   0.621   3.778   1.743 -0.1597 -0.3155  0.8802
   38DCM     H1  587   0.678   3.865   1.709 -0.6764 -0.9792 -1.9330
   38DCM     H2  588   0.535   3.808   1.803 -1.1349 -0.7312 -0.2734
   38DCM    CL2  589   0.552   3.691   1.604  0.2834  0.1475 -0.2772
   39DCM    CL1  590   2.808   3.554   2.607 -0.2007 -0.2876 -0.0739
   39DCM     C1  591   2.986   3.555   2.593  0.8427  0.6365  0.1048
   39DCM     H1  592   3.018   3.657   2.571 -2.4844  1.3644 -2.1246
   39DCM     H2  593   3.019   3.509   2.499  1.1450  0.4977  0.2750
   39DCM    CL2  594   3.076   3.485   2.733  0.1993  0.2377 -0.1774
   40DCM    CL1  595   1.054   1.182   2.688 -0.3015  0.5254 -0.3007
   40DCM     C1  596   1.152   1.297   2.789 -0.2501  0.2010 -0.3354
   40DCM     H1  597   1.261   1.282   2.784 -0.4291 -1.7037  0.4567
   40DCM     H2  598   1.109   1.288   2.889 -0.7737 -0.6367 -0.6240
   40DCM    CL2  599   1.109   1.464   2.746  0.1357 -0.5950 -0.2963
   41DCM    CL1  600   1.149   1.317   0.107 -0.1586  0.1093  0.0301
   41DCM     C1  601   1.147   1.150   0.035 -0.3167  0.3885  0.2550
   41DCM     H1  602   1.219   1.148  -0.048  1.2340  0.5123  1.5516
   41DCM     H2  603   1.045   1.138  -0.002 -0.3228  0.1915  0.3364
   41DCM    CL2  604   1.200   1.019   0.148 -0.2887 -0.0909  0.2095
   42DCM    CL1  605   2.222   0.438   1.213 -0.1785 -0.1152 -0.0613
   42DCM     C1  606   2.125   0.559   1.305 -0.2659 -0.2587 -0.9917
   42DCM     H1  607   2.038   0.577   1.241 -1.5102 -3.0735 -0.2290
   42DCM     H2  608   2.179   0.651   1.331  1.3204 -1.1134 -1.2022
   42DCM    CL2  609   2.059   0.497   1.468  0.2411 -0.2849  0.0846
   43DCM    CL1  610   0.378   2.695   0.508 -0.1678  0.2090  0.0753
   43DCM     C1  611   0.271   2.673   0.645 -0.1115  0.2891 -0.4522
   43DCM     H1  612   0.206   2.760   0.663 -0.0862  0.1785  0.2192
   43DCM     H2  613   0.335   2.644   0.729 -2.0601 -2.7815  0.1587
   43DCM    CL2  614   0.170   2.529   0.599 -0.4718  0.2757  0.1619
   44DCM    CL1  615   2.501   0.919   2.885  0.2088  0.0567  0.1801
   44DCM     C1  616   2.410   0.830   3.014  0.1000  0.1444  0.4298
   44DCM     H1  617   2.413   0.903   3.096 -1.7089  0.8343 -0.0754
   44DCM     H2  618   2.461   0.735   3.031 -0.5517 -0.2602  0.1353
   44DCM    CL2  619   2.237   0.799   2.962  0.2556 -0.0684  0.0655
   45DCM    CL1  620   1.735   1.843   3.792  0.0177  0.0070  0.1529
   45DCM     C1  621   1.692   1.823   3.625  0.0087 -0.5608  0.9389
   45DCM     H1  622   1.609   1.754   3.607  0.1681 -0.0430 -2.2874
   45DCM     H2  623   1.776   1.784   3.567 -1.1282 -1.8978  0.1079
   45DCM    CL2  624   1.658   1.989   3.570  0.4067  0.0739  0.1147
   46DCM    CL1  625   0.567   0.710   1.860  0.3667 -0.2462 -0.3342
   46DCM     C1  626   0.700   0.600   1.817 -0.3685 -0.5481 -0.0423
   46DCM     H1  627   0.669   0.513   1.758 -1.6042  0.1183 -0.4131
   46DCM     H2  628   0.746   0.566   1.911 -0.8081  1.9109  1.1396
   46DCM    CL2  629   0.839   0.686   1.730 -0.0171  0.4834 -0.1378
   47DCM    CL1  630   2.760   0.643   0.034  0.5551 -0.0144 -0.5043
   47DCM     C1  631   2.925   0.671   0.086 -0.3634  0.1402 -0.1737
   47DCM     H1  632   2.954   0.604   0.167  0.8922  0.6883 -0.1364
   47DCM     H2  633   2.943   0.776   0.113  1.0668 -0.6330  2.2042
   47DCM    CL2  634   3.021   0.608  -0.051 -0.1183  0.1931  0.1315
   48DCM    CL1  635   0.292   1.119   2.515  0.0326 -0.6059 -0.0511
   48DCM     C1  636   0.376   0.963   2.477  0.4763 -0.2638  0.2867
   48DCM     H1  637   0.420   0.926   2.570 -0.6718  1.1900  1.4664
   48DCM     H2  638   0.430   0.984   2.384 -1.6809 -1.9793 -1.4930
   48DCM    CL2  639   0.254   0.834   2.413 -0.3232  0.3125 -0.4107
   49DCM    CL1  640   1.613   1.020   1.214 -0.0486 -0.5567 -0.5913
   49DCM     C1  641   1.619   0.865   1.124 -0.0213 -0.6603  0.0772
   49DCM     H1  642   1.543   0.859   1.045 -0.6146  0.2760  0.5666
   49DCM     H2  643   1.596   0.795   1.205  1.1309  1.9641  2.8489
   49DCM    CL2  644   1.774   0.825   1.044 -0.0575 -0.4958  0.0798
   50DCM    CL1  645   1.432   0.230   2.177  0.1494  0.2929  0.3939
   50DCM     C1  646   1.469   0.163   2.336 -0.1546  0.1497 -0.0257
   50DCM     H1  647   1.556   0.210   2.384  0.5069 -2.1607  1.2015
   50DCM     H2  648   1.477   0.054   2.334 -0.5200  0.1072  0.5835
   50DCM    CL2  649   1.341   0.210   2.454  0.0761 -0.1016 -0.1866
   51DCM    CL1  650   1.143   0.457   1.481  0.2512  0.0511 -0.0180
   51DCM     C1  651   1.183   0.420   1.652  0.0275 -0.1349  0.2896
   51DCM     H1  652   1.161   0.508   1.714 -1.5203  0.8438 -1.5607
   51DCM     H2  653   1.281   0.375   1.671 -0.3127 -0.5685  1.0731
   51DCM    CL2  654   1.059   0.310   1.714 -0.3127  0.0230 -0.2834
   52DCM    CL1  655   2.746   3.083   3.430  0.2582 -0.3632 -0.1572
   52DCM     C1  656   2.731   3.211   3.309 -0.2113 -0.0706  0.2025
   52DCM     H1  657   2.674   3.162   3.229  0.1440  0.8975 -0.6672
   52DCM     H2  658   2.829   3.241   3.270 -0.5112  0.1033 -0.4529
   52DCM    CL2  659   2.626   3.343   3.367 -0.3810 -0.0623  0.2880
   53DCM    CL1  660   0.782   2.075   3.258 -0.2456  0.3397 -0.0221
   53DCM     C1  661   0.653   1.993   3.158  0.5532 -0.1726 -0.0529
   53DCM     H1  662   0.560   1.983   3.214  0.6282  0.5827  0.2172
   53DCM     H2  663   0.696   1.897   3.127 -0.3842 -0.3096 -0.9772
   53DCM    CL2  664   0.618   2.093   3.014 -0.3876 -0.3016 -0.2269
   54DCM    CL1  665   1.407   3.121   3.799  0.1007 -0.0559 -0.0398
   54DCM     C1  666   1.350   2.955   3.852  0.0388  0.2166  0.0862
   54DCM     H1  667   1.320   2.910   3.757 -0.7579 -0.2784  0.5660
   54DCM     H2  668   1.266   2.968   3.922  0.5514  0.7648  0.6217
   54DCM    CL2  669   1.485   2.864   3.922  0.0252 -0.1462 -0.1150
   55DCM    CL1  670   3.542   1.202   1.880 -0.2286  0.0784 -0.4297
   55DCM     C1  671   3.543   1.260   2.048 -0.7499  0.2892  0.2409
   55DCM     H1  672   3.630   1.215   2.097 -1.5014 -1.8590 -0.2620
   55DCM     H2  673   3.450   1.224   2.094  0.1919 -2.7820  0.0129
   55DCM    CL2  674   3.532   1.441   2.056  0.1388  0.0778  0.0121
   56DCM    CL1  675   3.299   3.451   1.779  0.3445  0.2478 -0.4285
   56DCM     C1  676   3.455   3.474   1.859  0.1485 -0.5883  0.1752
   56DCM     H1  677   3.437   3.523   1.956 -1.0764 -0.1503 -0.2569
   56DCM     H2  678   3.516   3.535   1.792  0.5291  0.8387  1.7513
   56DCM    CL2  679   3.534   3.310   1.858  0.1695  0.1601  0.5149
   57DCM    CL1  680   2.869   1.497   1.743  0.5895  0.1323  0.0395
   57DCM     C1  681   2.729   1.537   1.632 -0.1506  0.2407  0.5239
   57DCM     H1  682   2.686   1.628   1.676 -1.2528  0.0160 -0.0314
   57DCM     H2  683   2.657   1.455   1.618 -0.7924  0.8432  0.2383
   57DCM    CL2  684   2.791   1.591   1.470  0.0368  0.3902  0.3262
   58DCM    CL1  685   0.152   2.853   1.225  0.2575  0.3659  0.2804
   58DCM     C1  686   0.045   2.761   1.116  0.5956 -0.1903  0.0715
   58DCM     H1  687  -0.062   2.781   1.127  0.7462  0.9742 -0.3537
   58DCM     H2  688   0.061   2.654   1.133 -0.0465 -0.3755 -0.4855
   58DCM    CL2  689   0.088   2.783   0.944  0.2446  0.2511  0.0260
   59DCM    CL1  690   2.084   2.667   1.569 -0.0772 -0.1201 -0.1773
   59DCM     C1  691   1.919   2.683   1.490 -0.5164  0.5655  0.3041
   59DCM     H1  692   1.836   2.662   1.558  1.6250 -0.2321  2.8725
   59DCM     H2  693   1.926   2.618   1.402  1.1753  0.1350  0.7075
   59DCM    CL2  694   1.890   2.840   1.409  0.1372  0.0531  0.4494
   60DCM    CL1  695   1.057   0.395   1.149  0.3562  0.0079 -0.5512
   60DCM     C1  696   1.185   0.483   1.061 -0.3143 -0.4973 -1.0566
   60DCM     H1  697   1.176   0.591   1.083 -0.5057 -1.0202  1.8879
   60DCM     H2  698   1.160   0.462   0.957 -2.9338 -2.9984 -0.0415
   60DCM    CL2  699   1.351   0.423   1.095 -0.2990  0.3233  0.0109
   61DCM    CL1  700   1.131   1.326   3.387 -0.1066 -0.1766  0.3122
   61DCM     C1  701   1.126   1.296   3.209 -0.4825  0.3821  0.2141
   61DCM     H1  702   1.116   1.391   3.156  2.5842  0.3733 -0.5899
   61DCM     H2  703   1.045   1.223   3.199  0.2681 -0.5623  0.8276
   61DCM    CL2  704   1.275   1.207   3.140 -0.2025  0.2794  0.4670
   62DCM    CL1  705   1.298   1.877   1.393  0.0186  0.2062 -0.3932
   62DCM     C1  706   1.371   1.762   1.514  0.2154  0.2978 -0.4900
   62DCM     H1  707   1.479   1.774   1.507  0.0437  3.1152  0.4513
   62DCM     H2  708   1.338   1.660   1.488  0.9544  0.3751 -1.7938
   62DCM    CL2  709   1.308   1.796   1.676  0.1279  0.2481 -0.0648
   63DCM    CL1  710   3.173   1.501   3.343  0.1506  0.0831  0.4773
   63DCM     C1  711   3.134   1.675   3.376 -0.6325  0.2356 -0.3050
   63DCM     H1  712   3.227   1.722   3.410 -0.7740 -0.5644  1.2424
   63DCM     H2  713   3.059   1.675   3.456 -0.8384 -1.7558 -0.4537
   63DCM    CL2  714   3.097   1.766   3.221  0.2242  0.2873 -0.0384
   64DCM    CL1  715   3.942   3.468   3.969 -0.3053 -0.3787 -0.1798
   64DCM     C1  716   4.067   3.389   3.853 -0.3434  0.3708  0.3108
   64DCM     H1  717   4.067   3.448   3.760 -0.0250  0.5168  0.4035
   64DCM     H2  718   4.015   3.295   3.834  0.4599 -0.1737  0.7475
   64DCM    CL2  719   4.231   3.360   3.929  0.0497  0.0635 -0.3457
   65DCM    CL1  720   3.319   2.001   0.089 -0.1131  0.5503  0.1792
   65DCM     C1  721   3.174   2.096   0.136 -0.2112  0.7662 -0.1549
   65DCM     H1  722   3.143   2.173   0.064  0.2170  1.3120  0.2392
   65DCM     H2  723   3.209   2.146   0.227  1.2930 -0.0822 -0.2367
   65DCM    CL2  724   3.037   1.991   0.177  0.0092  0.1266  0.0292
   66DCM    CL1  725   0.310   0.836   0.396  0.2892  0.2597 -0.0241
   66DCM     C1  726   0.175   0.736   0.473  0.3745  0.0777  0.5140
   66DCM     H1  727   0.118   0.800   0.541 -0.2279  3.3019 -2.7243
   66DCM     H2  728   0.235   0.661   0.526 -0.4125  0.5159  2.0928
   66DCM    CL2  729   0.068   0.670   0.345  0.0163  0.2091  0.0480
   67DCM    CL1  730   3.463   3.687   2.327  0.0331  0.1968 -0.2097
   67DCM     C1  731   3.637   3.635   2.313 -0.0194 -0.8093  0.7157
   67DCM     H1  732   3.711   3.641   2.393  2.7731 -2.4038 -1.5325
   67DCM     H2  733   3.681   3.696   2.232  2.5058 -2.3116  0.8516
   67DCM    CL2  734   3.647   3.461   2.274 -0.3020  0.1045 -0.5046
   68DCM    CL1  735   2.453   1.514   2.449 -0.0934 -0.0506 -0.3243
   68DCM     C1  736   2.483   1.337   2.486 -0.0643 -0.4202  0.5413
   68DCM     H1  737   2.423   1.317   2.576 -0.0412 -2.5646  0.1370
   68DCM     H2  738   2.587   1.314   2.512 -0.3143 -3.0038 -0.3767
   68DCM    CL2  739   2.429   1.225   2.351 -0.6173 -0.2524  0.1211
   69DCM    CL1  740   0.882   0.072   2.628 -0.1391  0.2854 -0.0514
   69DCM     C1  741   0.920   0.185   2.761 -0.4214  0.4184 -0.2652
   69DCM     H1  742   0.964   0.125   2.842  0.8986  0.5518 -0.8613
   69DCM     H2  743   0.834   0.248   2.786 -0.1697  0.8027 -0.3632
   69DCM    CL2  744   1.052   0.307   2.729  0.2294  0.5141  0.1966
   70DCM    CL1  745   0.959   0.585   3.031 -0.0726 -0.3737 -0.2274
   70DCM     C1  746   0.814   0.563   2.925  0.0566 -0.4273  0.2132
   70DCM     H1  747   0.829   0.463   2.885  0.3203 -0.3156  0.0301
   70DCM     H2  748   0.820   0.629   2.837  0.3481 -0.1149  0.4618
   70DCM    CL2  749   0.669   0.583   3.031 -0.2547  0.1135  0.0040
   71DCM    CL1  750   1.672   2.864   3.099 -0.0603 -0.5059 -0.2711
   71DCM     C1  751   1.738   2.703   3.051  0.5543  0.0942 -0.5954
   71DCM     H1  752   1.811   2.716   2.970  0.8447 -0.4672 -0.4283
   71DCM     H2  753   1.658   2.638   3.013  0.6783 -0.9963  0.9331
   71DCM    CL2  754   1.820   2.629   3.199  0.1378  0.4727  0.0704
   72DCM    CL1  755   0.943   2.031   2.644  0.2810 -0.0154  0.3447
   72DCM     C1  756   1.120   2.080   2.637 -0.2093  0.1068 -0.8271
   72DCM     H1  757   1.175   2.001   2.584 -1.0944 -1.8894  1.0656
   72DCM     H2  758   1.159   2.109   2.735 -1.4852  1.2018 -0.6169
   72DCM    CL2  759   1.144   2.234   2.537 -0.1676  0.1223 -0.1052
   73DCM    CL1  760   1.294   1.701   3.392  0.2487  0.0431  0.2181
   73DCM     C1  761   1.298   1.864   3.463  0.3293 -0.3603  0.2911
   73DCM     H1  762   1.195   1.903   3.457  0.5623  0.2452  0.1945
   73DCM     H2  763   1.374   1.923   3.410 -1.9027  0.3478 -2.3552
   73DCM    CL2  764   1.338   1.877   3.638  0.0088 -0.0714  0.4563
   74DCM    CL1  765   3.591   2.836   1.661  0.2166  0.0599 -0.0818
   74DCM     C1  766   3.466   2.711   1.627  0.2046 -0.0764  0.7141
   74DCM     H1  767   3.491   2.623   1.689  0.3014  0.4032  1.3665
   74DCM     H2  768   3.460   2.689   1.520  0.4511 -0.3502  0.7533
   74DCM    CL2  769   3.307   2.771   1.678  0.8533 -0.0624  0.1832
   75DCM    CL1  770   3.999   1.606   3.594  0.0271 -0.1931 -0.4138
   75DCM     C1  771   3.915   1.756   3.552  0.2678  0.4249  0.8396
   75DCM     H1  772   3.944   1.801   3.456  0.5032 -2.4205 -0.5245
   75DCM     H2  773   3.931   1.824   3.635 -2.9679  2.3992  0.0528
   75DCM    CL2  774   3.736   1.734   3.546 -0.0720 -0.1354 -0.0134
   76DCM    CL1  775   0.302   1.670   2.651  0.2261  0.1049 -0.0293
   76DCM     C1  776   0.451   1.686   2.756  0.0200  0.1571 -0.2972
   76DCM     H1  777   0.525   1.605   2.747 -2.2177 -2.1330  0.6268
   76DCM     H2  778   0.424   1.685   2.863  1.0404  1.8378  0.0110
   76DCM    CL2  779   0.525   1.843   2.727 -0.4573 -0.4920 -0.1540
   77DCM    CL1  780   3.278   3.003   2.602 -0.2717  0.1955 -0.2950
   77DCM     C1  781   3.221   3.166   2.650  0.3224 -0.1800  0.8084
   77DCM     H1  782   3.218   3.156   2.759  0.1797 -1.5552  0.6971
   77DCM     H2  783   3.122   3.184   2.605  0.7286 -2.3045 -1.1005
   77DCM    CL2  784   3.336   3.290   2.587  0.0196 -0.1017  0.2604
   78DCM    CL1  785   2.139   2.040   3.618  0.6764  0.0177 -0.0953
   78DCM     C1  786   2.154   2.070   3.439 -0.2110 -0.1433 -0.3275
   78DCM     H1  787   2.218   2.157   3.418  0.2862 -0.7580 -1.4475
   78DCM     H2  788   2.051   2.088   3.407 -0.6633 -2.5839 -0.4618
   78DCM    CL2  789   2.209   1.927   3.348  0.4637 -0.0006  0.1900
   79DCM    CL1  790   0.554   0.181   3.167  0.5637  0.5117 -0.1661
   79DCM     C1  791   0.486   0.031   3.091 -0.7865 -0.3856 -0.8828
   79DCM     H1  792   0.563  -0.040   3.122 -0.3616  0.6557  0.5949
   79DCM     H2  793   0.476   0.046   2.983 -0.1583  0.8278 -0.7857
   79DCM    CL2  794   0.338  -0.040   3.168  0.0496  0.2637  0.5770
   80DCM    CL1  795   0.608   2.898   2.883  0.1014 -0.3138 -0.1526
   80DCM     C1  796   0.522   2.752   2.845 -0.0259  0.5746 -0.7096
   80DCM     H1  797   0.428   2.756   2.902 -0.4031  0.3655 -1.3094
   80DCM     H2  798   0.579   2.665   2.880  0.6582  0.1204 -2.8214
   80DCM    CL2  799   0.500   2.739   2.675  0.1357 -0.0969  0.2916
   81DCM    CL1  800   0.783   0.129   3.491  0.1329 -0.3353 -0.0515
   81DCM     C1  801   0.851   0.269   3.400 -0.0162 -0.0592  0.9997
   81DCM     H1  802   0.920   0.318   3.471 -0.4997 -0.1585  1.5445
   81DCM     H2  803   0.769   0.339   3.383  1.9060  1.7346 -1.7964
   81DCM    CL2  804   0.926   0.213   3.246 -0.0633 -0.1530  0.5199
   82DCM    CL1  805   1.913   0.170   3.084 -0.3529 -0.9945  0.0613
   82DCM     C1  806   1.829   0.213   2.934  0.3705 -0.2804 -0.3571
   82DCM     H1  807   1.735   0.156   2.937  0.4111 -0.3266  0.2345
   82DCM     H2  808   1.894   0.181   2.853  1.6875 -2.0387  1.3041
   82DCM    CL2  809   1.782   0.388   2.929 -0.0614 -0.5537  0.1372
   83DCM    CL1  810   0.797   3.247   2.792 -0.0107 -0.0661 -0.0864
   83DCM     C1  811   0.780   3.344   2.646 -0.3625  0.6112 -0.0324
   83DCM     H1  812   0.876   3.395   2.637  0.7566 -1.2082  0.9835
   83DCM     H2  813   0.700   3.418   2.658 -1.4832 -0.2054 -2.0363
   83DCM    CL2  814   0.750   3.225   2.519  0.6231  0.0254 -0.1647
   84DCM    CL1  815   0.771   1.750   0.659 -0.5130 -0.0883 -0.1601
   84DCM     C1  816   0.894   1.873   0.628  0.6208  0.2032 -0.4330
   84DCM     H1  817   0.933   1.858   0.527  0.1401 -0.6723 -0.5014
   84DCM     H2  818   0.976   1.863   0.700 -0.2020 -0.9413  0.3982
   84DCM    CL2  819   0.811   2.035   0.630 -0.1595 -0.0906  0.3617
   85DCM    CL1  820   0.541   2.364   1.910 -0.2393 -0.0946 -0.0144
   85DCM     C1  821   0.587   2.269   1.757  0.2822  0.0616  0.3983
   85DCM     H1  822   0.548   2.168   1.779 -2.6118  1.2830  1.3956
   85DCM     H2  823   0.693   2.267   1.728  0.3293  1.6885  0.4037
   85DCM    CL2  824   0.491   2.323   1.611  0.3709 -0.1439 -0.4014
   86DCM    CL1  825   3.055   0.928   0.349  0.1429 -0.5454  0.3205
   86DCM     C1  826   3.006   0.790   0.457 -0.6212 -0.6958  0.2059
   86DCM     H1  827   3.011   0.692   0.408 -2.4493 -0.2902 -0.8784
   86DCM     H2  828   2.900   0.809   0.476 -0.3356 -0.3904  1.5435
   86DCM    CL2  829   3.080   0.784   0.619  0.0082 -0.1533 -0.2698
   87DCM    CL1  830   0.696   3.737   2.632 -0.0359 -0.0475 -0.4195
   87DCM     C1  831   0.554   3.852   2.605 -0.1631  0.5535 -0.3896
   87DCM     H1  832   0.492   3.805   2.527  2.6978 -1.5436 -1.5503
   87DCM     H2  833   0.589   3.951   2.574 -0.9325  1.3031  1.0475
   87DCM    CL2  834   0.447   3.858   2.745  0.0108  0.2612 -0.3228
   88DCM    CL1  835   1.226   3.282   2.521  0.2401  0.0601  0.1888
   88DCM     C1  836   1.350   3.335   2.642  0.6310 -0.1086 -0.1595
   88DCM     H1  837   1.346   3.443   2.659  0.2775 -0.1244 -0.1309
   88DCM     H2  838   1.449   3.313   2.601 -0.3568 -0.4989 -2.4909
   88DCM    CL2  839   1.316   3.256   2.800 -0.0750  0.0203  0.1552
   89DCM    CL1  840   0.656   0.379   2.518  0.1457 -0.2878 -0.3333
   89DCM     C1  841   0.630   0.500   2.391 -0.6175  0.4827  0.3778
   89DCM     H1  842   0.604   0.449   2.298 -0.3485  0.5126  0.2847
   89DCM     H2  843   0.726   0.552   2.381 -0.2471  0.3299  2.6015
   89DCM    CL2  844   0.508   0.615   2.448  0.1081 -0.1626  0.1569
   90DCM    CL1  845   2.940   3.277   0.927  0.1898 -0.5781  0.0776
   90DCM     C1  846   2.826   3.162   1.006 -0.1725 -0.6806  0.3460
   90DCM     H1  847   2.729   3.186   0.961 -0.0046 -0.2256  0.2175
   90DCM     H2  848   2.823   3.177   1.114 -2.0992 -1.6631  0.4617
   90DCM    CL2  849   2.860   2.995   0.953 -0.3263  0.1135  0.3008
   91DCM    CL1  850   1.735   3.777   0.403  0.1008  0.4081 -0.6063
   91DCM     C1  851   1.880   3.726   0.302  0.2639 -0.3971  0.5923
   91DCM     H1  852   1.843   3.644   0.240 -0.6242 -0.1101  0.7250
   91DCM     H2  853   1.956   3.696   0.375  0.6222  0.4584  0.5861
   91DCM    CL2  854   1.947   3.853   0.200 -0.0245  0.1346  0.2048
   92DCM    CL1  855   0.446   0.088   0.563 -0.0227  0.1626  0.1940
   92DCM     C1  856   0.414  -0.092   0.554 -0.2186 -0.3941 -0.7454
   92DCM     H1  857   0.360  -0.118   0.462 -0.4501 -4.0582  0.2881
   92DCM     H2  858   0.351  -0.122   0.639  1.8404  0.0446  1.0271
   92DCM    CL2  859   0.557  -0.204   0.546  0.4243  0.3238 -0.1823
   93DCM    CL1  860   2.048   3.308   0.398 -0.0043 -0.3696  0.4348
   93DCM     C1  861   2.194   3.247   0.487  0.0722  0.4120  0.5259
   93DCM     H1  862   2.211   3.301   0.580 -0.3815 -0.2234  0.9872
   93DCM     H2  863   2.280   3.264   0.420 -0.7005  3.9543  0.2444
   93DCM    CL2  864   2.160   3.080   0.532 -0.1079 -0.2996 -0.1544
   94DCM    CL1  865   0.122   2.364   1.375  0.0409 -0.3275  0.8830
   94DCM     C1  866   0.195   2.198   1.404  0.3044  0.0395 -0.3301
   94DCM     H1  867   0.293   2.198   1.454  1.0368  0.4126 -1.7238
   94DCM     H2  868   0.213   2.148   1.309 -0.5369 -0.9876  0.0354
   94DCM    CL2  869   0.078   2.100   1.507 -0.2769  0.4809  0.2168
   95DCM    CL1  870   1.876   1.103   1.865  0.2656 -0.1073 -0.2067
   95DCM     C1  871   2.028   1.190   1.849 -0.3318 -0.4558 -0.0328
   95DCM     H1  872   2.007   1.298   1.848  0.2356 -0.3411 -0.9874
   95DCM     H2  873   2.068   1.142   1.760 -0.8889  1.3389 -1.3167
   95DCM    CL2  874   2.143   1.169   1.988  0.0012 -0.4719  0.5192
   96DCM    CL1  875   0.833   1.584   2.494  0.4235 -0.1277 -0.2140
   96DCM     C1  876   0.942   1.446   2.462 -0.0302  0.4375 -0.1441
   96DCM     H1  877   0.905   1.355   2.511 -0.9796  0.6517 -0.4394
   96DCM     H2  878   1.043   1.476   2.492 -0.9807  2.8960  0.8364
   96DCM    CL2  879   0.957   1.433   2.289  0.1019  0.1814  0.0481
   97DCM    CL1  880   0.661   1.864   2.260 -0.3820  0.2429  0.0883
   97DCM     C1  881   0.546   1.996   2.314 -0.2160  0.0062  0.0569
   97DCM     H1  882   0.458   1.945   2.354  0.1549 -0.5404  0.1884
   97DCM     H2  883   0.512   2.059   2.231  1.7347  1.7367  0.4986
   97DCM    CL2  884   0.625   2.100   2.439 -0.5936 -0.1585  0.1672
   98DCM    CL1  885   1.185   2.567   2.922 -0.0391  0.1796  0.2299
   98DCM     C1  886   1.338   2.644   2.882 -0.1851 -0.3379 -0.0712
   98DCM     H1  887   1.395   2.675   2.970  1.6296  1.1789 -1.6708
   98DCM     H2  888   1.317   2.730   2.817 -2.3125  0.2454  1.2800
   98DCM    CL2  889   1.433   2.524   2.782  0.3108 -0.2972  0.2907
   99DCM    CL1  890   2.304   2.311   0.098  0.0979 -0.0255 -0.2489
   99DCM     C1  891   2.234   2.204  -0.028  0.7467 -0.6273  0.6185
   99DCM     H1  892   2.159   2.257  -0.088  1.2335 -0.9814 -0.3261
   99DCM     H2  893   2.192   2.116   0.021 -0.7585 -0.4214 -0.2404
   99DCM    CL2  894   2.366   2.140  -0.141 -0.0719  0.0349  0.0757
  100DCM    CL1  895   3.388   1.118   0.357  0.0676  0.2466  0.2673
  100DCM     C1  896   3.418   1.036   0.513  0.3906 -0.2079  0.1948
  100DCM     H1  897   3.381   0.934   0.495  1.2495 -0.2920 -1.2492
  100DCM     H2  898   3.371   1.095   0.593 -2.2427  0.7653 -1.9150
  100DCM    CL2  899   3.594   1.001   0.543 -0.1737 -0.2291  0.1439
  101DCM    CL1  900   2.093   3.119   1.687 -0.2459  0.4239  0.2199
  101DCM     C1  901   2.127   3.106   1.511  0.1126 -0.0081  0.0297
  101DCM     H1  902   2.028   3.103   1.463  0.5733 -0.2437 -0.9425
  101DCM     H2  903   2.183   3.013   1.495  1.1992  0.6194  0.1169
  101DCM    CL2  904   2.217   3.244   1.445  0.0140  0.0134  0.2276
  102DCM    CL1  905   0.226   0.873   1.587  0.0124  0.0906 -0.3761
  102DCM     C1  906   0.286   0.929   1.745 -0.5899  0.8087 -0.1816
  102DCM     H1  907   0.314   1.034   1.732 -0.1489  0.5689 -1.3569
  102DCM     H2  908   0.375   0.870   1.770  0.1014  1.6722 -0.5600
  102DCM    CL2  909   0.161   0.903   1.867 -0.1715  0.1805 -0.1375
  103DCM    CL1  910   3.861   3.104   4.000  0.0435  0.5152  0.0022
  103DCM     C1  911   3.730   3.209   3.937  0.5846  1.0802 -0.2992
  103DCM     H1  912   3.765   3.269   3.852  1.3907 -0.0910 -0.8155
  103DCM     H2  913   3.697   3.272   4.020 -0.7529 -0.6747  0.5632
  103DCM    CL2  914   3.592   3.091   3.909  0.1659 -0.3416  0.1661
  104DCM    CL1  915   2.584   1.228   3.460  0.3983  0.1057  0.1587
  104DCM     C1  916   2.593   1.148   3.301  0.2877  0.7770  0.2360
  104DCM     H1  917   2.688   1.176   3.252  0.6477 -1.4174 -0.4260
  104DCM     H2  918   2.497   1.176   3.256 -0.4017 -0.4885  0.8579
  104DCM    CL2  919   2.590   0.974   3.349 -0.1445  0.1450 -0.2863
  105DCM    CL1  920   2.204   1.879   0.924 -0.2500 -0.1195  0.1282
  105DCM     C1  921   2.051   1.966   0.886  0.2658 -0.1677 -1.0584
  105DCM     H1  922   2.019   1.930   0.788 -0.5643  1.0337 -1.2628
  105DCM     H2  923   2.081   2.070   0.903  1.7504 -0.8773  1.0791
  105DCM    CL2  924   1.924   1.933   1.009 -0.0474 -0.0189 -0.0736
  106DCM    CL1  925   1.192   2.508   1.890  0.2038 -0.0095  0.2914
  106DCM     C1  926   1.168   2.676   1.824  0.1670 -0.0507  0.0097
  106DCM     H1  927   1.082   2.671   1.755  1.0512 -1.3123 -1.0548
  106DCM     H2  928   1.264   2.703   1.780 -0.5403  0.0903 -1.5217
  106DCM    CL2  929   1.133   2.779   1.966  0.9191  0.1849  0.4387
  107DCM    CL1  930   0.080   3.541   1.781  0.4333  0.3344  0.1554
  107DCM     C1  931   0.112   3.489   1.607 -1.1259 -0.4290  0.2470
  107DCM     H1  932   0.129   3.581   1.550 -1.7322 -0.9386 -0.7824
  107DCM     H2  933   0.019   3.439   1.579 -1.1052 -1.2976  1.6546
  107DCM    CL2  934   0.258   3.396   1.573 -0.1355 -0.1940 -0.4965
  108DCM    CL1  935   0.618   2.048   1.110 -0.3885  0.4811  0.4169
  108DCM     C1  936   0.661   1.899   1.009  0.2752  0.0351  0.2184
  108DCM     H1  937   0.725   1.929   0.925  1.3614  0.2075  1.0756
  108DCM     H2  938   0.568   1.855   0.973  0.8745  1.5510 -3.7140
  108DCM    CL2  939   0.750   1.784   1.121 -0.6484  0.1526  0.2032
  109DCM    CL1  940   3.002   3.073   3.929 -0.4007 -0.2366 -0.3514
  109DCM     C1  941   2.896   2.936   3.890 -0.1650 -0.0922  0.7135
  109DCM     H1  942   2.789   2.958   3.894 -0.4062 -1.2246  0.8305
  109DCM     H2  943   2.917   2.850   3.955  0.6885 -0.6564 -0.2687
  109DCM    CL2  944   2.950   2.871   3.732  0.3170  0.2273  0.5317
  110DCM    CL1  945   2.593   3.274   0.331 -0.1286  0.1236  0.5982
  110DCM     C1  946   2.684   3.415   0.268 -0.5499 -0.4747  0.1355
  110DCM     H1  947   2.623   3.477   0.202 -2.6068 -2.5711 -0.0846
  110DCM     H2  948   2.764   3.380   0.201 -0.0941  0.2836  0.2787
  110DCM    CL2  949   2.749   3.512   0.400 -0.3885 -0.1406  0.1017
  111DCM    CL1  950   0.261   2.445   0.112  0.1735 -0.0355  0.2354
  111DCM     C1  951   0.311   2.471   0.276  0.4649  0.7560  0.3471
  111DCM     H1  952   0.225   2.480   0.344  0.4259 -0.4612  0.4744
  111DCM     H2  953   0.381   2.555   0.268  2.1433 -0.7404 -1.8046
  111DCM    CL2  954   0.421   2.341   0.336 -0.0016  0.8715  0.1239
  112DCM    CL1  955   0.464   3.473   2.279  0.1910 -0.1245 -0.0351
  112DCM     C1  956   0.446   3.436   2.101  0.6746  0.9127 -0.0470
  112DCM     H1  957   0.398   3.338   2.094 -0.9245  1.6658 -0.0841
  112DCM     H2  958   0.541   3.434   2.047  0.6604  0.3840 -0.0578
  112DCM    CL2  959   0.328   3.545   2.024 -0.2262  0.2029 -0.0263
  113DCM    CL1  960   1.529   3.070   0.169 -0.1946  0.4686 -0.0724
  113DCM     C1  961   1.622   3.155   0.037 -0.0369  0.0377  0.4752
  113DCM     H1  962   1.622   3.092  -0.053  0.0274  0.6666  0.0347
  113DCM     H2  963   1.728   3.157   0.067  0.2474 -2.9555 -0.0241
  113DCM    CL2  964   1.567   3.321  -0.017  0.1198  0.2566  0.1864
  114DCM    CL1  965   0.906   2.863   3.115 -0.4014  0.0956 -0.0677
  114DCM     C1  966   0.929   2.984   2.994  0.2880  0.2706 -0.8691
  114DCM     H1  967   0.836   2.986   2.935 -0.2422  2.4846 -0.0350
  114DCM     H2  968   1.010   2.957   2.926  0.1702 -0.4798 -0.7215
  114DCM    CL2  969   0.957   3.150   3.069 -0.3713 -0.0305 -0.3060
  115DCM    CL1  970   2.734   0.993   0.668  0.0143 -0.1142  0.1321
  115DCM     C1  971   2.577   0.972   0.583  0.1562  0.3634  0.1596
  115DCM     H1  972   2.561   0.863   0.578  1.0614  0.2018  0.5589
  115DCM     H2  973   2.585   1.025   0.487  0.8622 -0.4688 -0.2659
  115DCM    CL2  974   2.453   1.062   0.682 -0.2024 -0.1364  0.4084
  116DCM    CL1  975   1.482   0.822   3.433 -0.1398  0.1403  0.0309
  116DCM     C1  976   1.361   0.869   3.308 -1.1153  0.0065  0.6588
  116DCM     H1  977   1.355   0.978   3.298 -1.4701  0.0241  1.0197
  116DCM     H2  978   1.263   0.818   3.310 -0.5772 -1.6387 -3.7107
  116DCM    CL2  979   1.427   0.812   3.144 -0.0593 -0.2581 -0.1296
  117DCM    CL1  980   2.241   2.148   2.036  0.3918  0.0213 -0.2233
  117DCM     C1  981   2.097   2.198   2.126  0.3575 -0.0831 -0.2434
  117DCM     H1  982   2.108   2.303   2.157  0.0481  0.3870 -1.6522
  117DCM     H2  983   2.093   2.133   2.214  0.9619  1.0200  0.6243
  117DCM    CL2  984   1.957   2.173   2.022 -0.0186 -0.2922  0.2609
  118DCM    CL1  985   3.671   2.270   2.357 -0.1333  0.0987  0.0944
  118DCM     C1  986   3.793   2.225   2.484  0.2784  0.1896  0.5616
  118DCM     H1  987   3.896   2.232   2.447  0.1141 -1.5741 -0.3026
  118DCM     H2  988   3.761   2.129   2.524  2.1263 -0.9524 -0.5443
  118DCM    CL2  989   3.771   2.325   2.629 -0.0498 -0.6433  0.2914
  119DCM    CL1  990   3.334   0.776   0.946  0.2587  0.0440  0.3061
  119DCM     C1  991   3.244   0.906   1.030 -0.1790 -0.5897  0.0411
  119DCM     H1  992   3.315   0.957   1.097 -0.0757 -0.1251 -0.4107
  119DCM     H2  993   3.151   0.869   1.074 -1.3470 -0.9442 -2.5337
  119DCM    CL2  994   3.178   1.036   0.913 -0.4145 -0.0758  0.0687
  120DCM    CL1  995   3.442   1.842   3.253  0.3149  0.1043  0.2009
  120DCM     C1  996   3.545   1.693   3.271  0.1153 -0.3258 -0.5355
  120DCM     H1  997   3.483   1.625   3.331  0.4189 -1.5788 -1.5966
  120DCM     H2  998   3.642   1.719   3.314 -0.6621  1.1496  0.4216
  120DCM    CL2  999   3.564   1.620   3.109 -0.2265 -0.2039  0.2026
  121DCM    CL1 1000   3.277   1.317   2.992  0.0742  0.3613 -0.3471
  121DCM     C1 1001   3.247   1.496   2.985  0.6256  0.0655  0.5575
  121DCM     H1 1002   3.276   1.532   2.886 -0.5377  2.9578  1.1770
  121DCM     H2 1003   3.292   1.546   3.071  0.5972  1.2365 -0.0916
  121DCM    CL2 1004   3.065   1.521   2.986  0.2224  0.6062 -0.3065
  122DCM    CL1 1005   1.924   2.368   1.155 -0.2767  0.3379 -0.1099
  122DCM     C1 1006   1.810   2.239   1.210  0.2902  0.4591 -0.1026
  122DCM     H1 1007   1.754   2.279   1.294  1.6549  3.6728 -0.5650
  122DCM     H2 1008   1.881   2.162   1.242 -1.0390 -0.4422  0.7651
  122DCM    CL2 1009   1.707   2.197   1.073 -0.3281 -0.0812  0.6277
  123DCM    CL1 1010   2.777   0.039   1.309  0.1502 -0.1629  0.4787
  123DCM     C1 1011   2.791  -0.061   1.457  0.1211  0.4745  0.7176
  123DCM     H1 1012   2.851  -0.149   1.434 -1.8553 -0.5497 -0.8443
  123DCM     H2 1013   2.692  -0.076   1.501 -0.6793 -0.8838 -1.3837
  123DCM    CL2 1014   2.878   0.023   1.587 -0.2573  0.0609  0.0849
  124DCM    CL1 1015   2.736   2.249   0.031 -0.0064 -0.0430  0.1125
  124DCM     C1 1016   2.798   2.357   0.154 -0.0724  0.5102  0.1781
  124DCM     H1 1017   2.870   2.297   0.211  0.9237  0.2707 -1.2758
  124DCM     H2 1018   2.716   2.379   0.223  0.6420 -0.1531  1.2648
  124DCM    CL2 1019   2.888   2.499   0.088  0.0147  0.0516 -0.3347
  125DCM    CL1 1020   0.191   1.747   3.869  0.6987 -0.2562  0.0564
  125DCM     C1 1021   0.270   1.710   4.023 -0.4021  0.1696  0.3019
  125DCM     H1 1022   0.339   1.791   4.050  0.1795 -0.5990  1.1753
  125DCM     H2 1023   0.319   1.614   4.007 -3.2247 -1.4554  0.7436
  125DCM    CL2 1024   0.152   1.690   4.157  0.5451 -0.0815  0.4238
  126DCM    CL1 1025   0.711   0.038   1.335 -0.3544  0.0360 -0.0259
  126DCM     C1 1026   0.806   0.195   1.348  0.1805 -0.3499  0.5360
  126DCM     H1 1027   0.799   0.245   1.251 -1.1760 -1.5478 -0.0262
  126DCM     H2 1028   0.907   0.171   1.383  0.4689  1.9267  1.4128
  126DCM    CL2 1029   0.742   0.316   1.457  0.3901 -0.0873  0.0143
  127DCM    CL1 1030   1.627   1.110   3.552  0.0759  0.1309  0.0365
  127DCM     C1 1031   1.731   1.117   3.696 -0.7024  0.2391 -0.1645
  127DCM     H1 1032   1.654   1.113   3.774 -0.3024 -0.1439  0.2180
  127DCM     H2 1033   1.787   1.210   3.690 -0.8372  0.3013 -0.5434
  127DCM    CL2 1034   1.854   0.981   3.685 -0.2169  0.0290  0.1142
  128DCM    CL1 1035   0.338   1.350   3.766 -0.0822 -0.1688 -0.0450
  128DCM     C1 1036   0.445   1.468   3.679 -0.2179 -0.4079  0.1444
  128DCM     H1 1037   0.387   1.541   3.623 -0.2889 -0.0068  0.7333
  128DCM     H2 1038   0.516   1.408   3.621  0.3516  0.6258 -0.2507
  128DCM    CL2 1039   0.534   1.571   3.796 -0.3222 -0.0484  0.2471
  129DCM    CL1 1040   3.856   0.822   0.739 -0.0199  0.2651  0.2878
  129DCM     C1 1041   3.734   0.794   0.869 -0.1692 -0.0146 -0.2216
  129DCM     H1 1042   3.780   0.753   0.960  1.1004  0.1570 -0.7714
  129DCM     H2 1043   3.678   0.723   0.807  0.9835  1.0244 -2.5419
  129DCM    CL2 1044   3.639   0.944   0.893  0.3270 -0.2573  0.1407
  130DCM    CL1 1045   1.845   0.726   2.919  0.1577  0.1965 -0.3208
  130DCM     C1 1046   1.860   0.707   2.740  0.3483  0.4447 -0.5705
  130DCM     H1 1047   1.955   0.658   2.718  0.3966  0.6934 -0.9293
  130DCM     H2 1048   1.851   0.804   2.688 -1.8428  0.7765  0.2911
  130DCM    CL2 1049   1.725   0.601   2.692 -0.1368 -0.1934  0.1474
  131DCM    CL1 1050   2.333   2.514   1.370  0.0930 -0.3388 -0.0372
  131DCM     C1 1051   2.251   2.629   1.265  0.0379  0.4026 -0.2083
  131DCM     H1 1052   2.223   2.718   1.322 -0.7691 -1.4086  2.3854
  131DCM     H2 1053   2.155   2.588   1.231 -1.3258  3.4822 -0.3792
  131DCM    CL2 1054   2.336   2.665   1.116  0.2959 -0.0278  0.1629
  132DCM    CL1 1055   2.537   3.955   3.983  0.0241 -0.0116 -0.2283
  132DCM     C1 1056   2.610   3.843   4.113  0.3747 -0.1476  0.3767
  132DCM     H1 1057   2.557   3.842   4.208 -0.1313 -3.2526  0.1517
  132DCM     H2 1058   2.707   3.892   4.123 -0.0714  1.4259 -1.9673
  132DCM    CL2 1059   2.636   3.679   4.039 -0.2548 -0.4621 -0.1761
  133DCM    CL1 1060   0.918   1.541   1.319  0.5015 -0.4418 -0.1358
  133DCM     C1 1061   0.940   1.581   1.493 -0.6328 -0.2829 -0.3961
  133DCM     H1 1062   0.851   1.573   1.556  0.9457  0.3938  2.0626
  133DCM     H2 1063   0.976   1.685   1.489  1.1032 -0.8656 -1.6671
  133DCM    CL2 1064   1.051   1.471   1.573  0.0430  0.2981 -0.4600
  134DCM    CL1 1065   1.016   2.104   1.568 -0.3182 -0.0225 -0.3772
  134DCM     C1 1066   1.059   2.121   1.743 -0.2248 -0.3872 -0.7467
  134DCM     H1 1067   1.116   2.212   1.766 -1.2727  0.1898 -0.3823
  134DCM     H2 1068   1.114   2.029   1.768  2.2992  1.7511  2.4689
  134DCM    CL2 1069   0.918   2.119   1.851 -0.4935  0.2178 -0.3367
  135DCM    CL1 1070   2.237   1.105   3.231 -0.1483  0.1497 -0.0892
  135DCM     C1 1071   2.148   1.236   3.313 -0.4254 -0.1382 -0.1895
  135DCM     H1 1072   2.044   1.204   3.327 -0.2301 -0.7273 -0.0588
  135DCM     H2 1073   2.151   1.327   3.252 -0.0806  0.7850  1.1738
  135DCM    CL2 1074   2.226   1.260   3.476 -0.1281 -0.3251  0.0153
  136DCM    CL1 1075   0.493   1.423   2.461  0.6053  0.0106 -0.0594
  136DCM     C1 1076   0.570   1.372   2.301 -0.1290  0.3767  0.0675
  136DCM     H1 1077   0.629   1.454   2.261 -2.4809  1.1526 -2.1088
  136DCM     H2 1078   0.493   1.355   2.225  1.3302  0.6948 -1.5364
  136DCM    CL2 1079   0.675   1.225   2.305  0.1573 -0.1426  0.0604
  137DCM    CL1 1080   3.203   1.103   2.738  0.1763 -0.1018 -0.4967
  137DCM     C1 1081   3.126   0.980   2.634 -1.0879  0.3294 -0.2066
  137DCM     H1 1082   3.144   1.006   2.529  0.8034 -0.6434 -0.1651
  137DCM     H2 1083   3.023   0.981   2.670 -0.3506  0.5726  1.9898
  137DCM    CL2 1084   3.165   0.805   2.673  0.3019  0.2374 -0.2142
  138DCM    CL1 1085   2.580   2.657   3.352 -0.0774  0.5542  0.5279
  138DCM     C1 1086   2.741   2.731   3.317  0.3668 -0.1754  0.3447
  138DCM     H1 1087   2.725   2.839   3.327 -1.9698 -0.1637 -2.4079
  138DCM     H2 1088   2.768   2.700   3.215 -2.2486  0.2519 -0.5599
  138DCM    CL2 1089   2.860   2.670   3.438 -0.3833 -0.2458  0.1260
  139DCM    CL1 1090   1.459   1.597   3.900 -0.1716 -0.1990 -0.0116
  139DCM     C1 1091   1.557   1.453   3.936  0.2338 -0.1643 -0.4904
  139DCM     H1 1092   1.625   1.462   4.020  2.4391 -1.7737 -1.9814
  139DCM     H2 1093   1.624   1.435   3.851 -0.0697 -2.2404 -0.3488
  139DCM    CL2 1094   1.448   1.309   3.964 -0.1883  0.2724 -0.3984
  140DCM    CL1 1095   4.031   1.032   2.227  0.3181 -0.2287 -0.3982
  140DCM     C1 1096   3.981   0.859   2.210  0.0989  0.4360  0.0978
  140DCM     H1 1097   3.975   0.804   2.305  0.5177 -0.7166 -0.5275
  140DCM     H2 1098   4.063   0.805   2.160 -0.7553 -0.0751 -0.7766
  140DCM    CL2 1099   3.823   0.825   2.125 -0.0314 -0.2893 -0.3790
  141DCM    CL1 1100   3.209   2.690   0.686 -0.0568 -0.0658  0.0332
  141DCM     C1 1101   3.236   2.844   0.788  1.1775 -0.2180  0.7649
  141DCM     H1 1102   3.180   2.831   0.881 -0.2858  1.8401  0.2539
  141DCM     H2 1103   3.198   2.936   0.741  2.0348 -0.6955 -0.9283
  141DCM    CL2 1104   3.407   2.873   0.824  0.4154  0.1230  0.0815
  142DCM    CL1 1105   0.287   3.358   0.360 -0.2887  0.1118  0.0185
  142DCM     C1 1106   0.270   3.490   0.235 -0.3823  0.5736 -0.5649
  142DCM     H1 1107   0.251   3.585   0.285  0.5931  0.8139 -0.6212
  142DCM     H2 1108   0.201   3.454   0.158  0.5910 -1.0420 -0.7350
  142DCM    CL2 1109   0.432   3.516   0.149  0.1236 -0.2878  0.0844
  143DCM    CL1 1110   1.592   3.416   1.807 -0.4243 -0.5233  0.0570
  143DCM     C1 1111   1.425   3.476   1.778 -0.4972  0.0381 -0.4011
  143DCM     H1 1112   1.414   3.522   1.678 -0.6597 -1.4723 -1.1028
  143DCM     H2 1113   1.396   3.536   1.865 -1.3091 -1.8711  0.7007
  143DCM    CL2 1114   1.307   3.339   1.775 -0.1404  0.3737  0.2597
  144DCM    CL1 1115   3.683   2.004   3.785  0.1395  0.1707  0.2220
  144DCM     C1 1116   3.680   2.156   3.878 -0.2831 -0.4704  0.6171
  144DCM     H1 1117   3.578   2.186   3.907 -1.5126 -1.7125 -2.0157
  144DCM     H2 1118   3.729   2.240   3.827 -1.3460  0.6075  1.3397
  144DCM    CL2 1119   3.759   2.140   4.037 -0.5270  0.2959 -0.0389
  145DCM    CL1 1120   3.368   2.467   0.193 -0.2710  0.4362  0.0161
  145DCM     C1 1121   3.278   2.499   0.343  0.0926 -0.0254 -0.0716
  145DCM     H1 1122   3.274   2.606   0.367 -2.1555  0.1984 -1.1667
  145DCM     H2 1123   3.332   2.458   0.429  0.4588 -1.6807 -1.0452
  145DCM    CL2 1124   3.113   2.434   0.343  0.0358  0.2061 -0.0661
  146DCM    CL1 1125   0.692   2.428   0.946  0.5366  0.0287  0.2162
  146DCM     C1 1126   0.524   2.357   0.919  0.5384  0.1211  0.0720
  146DCM     H1 1127   0.444   2.413   0.969  0.1002 -0.2514 -0.2091
  146DCM     H2 1128   0.535   2.255   0.957  0.4543 -0.6854 -1.9516
  146DCM    CL2 1129   0.493   2.334   0.744 -0.3870 -0.1752  0.2304
  147DCM    CL1 1130   2.324   1.898   1.700 -0.0909 -0.2008  0.3576
  147DCM     C1 1131   2.362   1.838   1.858 -0.1236 -0.1560  0.4725
  147DCM     H1 1132   2.277   1.788   1.907 -0.4779  0.1351  0.1598
  147DCM     H2 1133   2.412   1.916   1.916  1.0796 -0.8729  0.4304
  147DCM    CL2 1134   2.472   1.699   1.830 -0.0655  0.0675 -0.3941
  148DCM    CL1 1135   3.334   3.436   3.943 -0.1018  0.4610  0.4874
  148DCM     C1 1136   3.190   3.385   4.042 -0.8418 -0.5033 -0.3181
  148DCM     H1 1137   3.157   3.284   4.014 -0.8313 -0.3923 -0.7434
  148DCM     H2 1138   3.104   3.452   4.030 -1.8299 -2.1159 -3.3944
  148DCM    CL2 1139   3.246   3.399   4.210 -0.3650  0.2000 -0.1677
  149DCM    CL1 1140   1.247   3.842   3.090 -0.1075 -0.2729  0.1977
  149DCM     C1 1141   1.138   3.969   3.157  0.3883  1.4051 -0.2001
  149DCM     H1 1142   1.037   3.927   3.156  0.8209  0.3142  0.4658
  149DCM     H2 1143   1.144   4.058   3.093  1.3550  1.6441  0.2057
  149DCM    CL2 1144   1.186   4.000   3.330 -0.1678  0.3917 -0.5045
  150DCM    CL1 1145   3.301   3.606   3.499 -0.1284 -0.0744  0.0803
  150DCM     C1 1146   3.400   3.611   3.349  0.5684 -0.5071 -0.0619
  150DCM     H1 1147   3.326   3.645   3.275  0.4051 -0.3250  0.1857
  150DCM     H2 1148   3.445   3.520   3.307 -0.6024  0.1438 -2.9659
  150DCM    CL2 1149   3.521   3.746   3.338  0.2945 -0.3179  0.1022
  151DCM    CL1 1150   1.510   1.318   0.896  0.3972  0.0356  0.0812
  151DCM     C1 1151   1.652   1.210   0.897  0.2837 -0.1943 -0.4647
  151DCM     H1 1152   1.697   1.206   0.997  1.9201  3.7246 -0.8926
  151DCM     H2 1153   1.728   1.250   0.830  0.6547  0.4889  0.3519
  151DCM    CL2 1154   1.606   1.045   0.835  0.2136  0.1754  0.2606
  152DCM    CL1 1155   0.240   0.552   0.869  0.0752 -0.1026  0.1585
  152DCM     C1 1156   0.407   0.617   0.845 -0.3127  0.1173  0.7471
  152DCM     H1 1157   0.447   0.602   0.744 -0.8703 -2.2988  0.8253
  152DCM     H2 1158   0.477   0.567   0.913  1.1962 -0.4417 -1.1217
  152DCM    CL2 1159   0.398   0.786   0.896 -0.0126 -0.0702  0.0936
  153DCM    CL1 1160   1.452   3.614   3.313 -0.2359  0.3932 -0.0638
  153DCM     C1 1161   1.332   3.488   3.286 -0.3562 -0.2844  0.1923
  153DCM     H1 1162   1.237   3.511   3.336 -1.8021  0.4217 -2.6715
  153DCM     H2 1163   1.366   3.394   3.330  1.2288 -1.3501 -3.0411
  153DCM    CL2 1164   1.329   3.472   3.104  0.1579 -0.1177  0.5697
  154DCM    CL1 1165   0.383   0.086   1.124 -0.4394 -0.2173 -0.3153
  154DCM     C1 1166   0.250   0.048   1.243 -0.0059  0.3505  0.0553
  154DCM     H1 1167   0.161   0.006   1.194  0.8356 -0.4335 -0.8382
  154DCM     H2 1168   0.228   0.139   1.300 -0.2414  0.1998  0.2031
  154DCM    CL2 1169   0.303  -0.073   1.370 -0.1941 -0.0958 -0.1382
  155DCM    CL1 1170   2.058   2.059   2.542 -0.0546  0.0376 -0.1199
  155DCM     C1 1171   2.163   2.202   2.587  0.4675 -0.3560  0.5758
  155DCM     H1 1172   2.217   2.164   2.674  1.8185 -1.4662 -0.6908
  155DCM     H2 1173   2.100   2.290   2.605  0.0398 -0.7264  0.9067
  155DCM    CL2 1174   2.274   2.236   2.449 -0.1482  0.1551 -0.6483
  156DCM    CL1 1175   1.882   1.510   1.622  0.2601 -0.5430  0.0789
  156DCM     C1 1176   2.016   1.616   1.568 -0.3425 -0.4384 -0.6712
  156DCM     H1 1177   2.103   1.562   1.529  0.1667 -0.2492  0.1771
  156DCM     H2 1178   2.045   1.686   1.647  0.2041  0.3138 -1.5182
  156DCM    CL2 1179   1.969   1.742   1.443 -0.5761 -0.2556  0.0487
  157DCM    CL1 1180   3.126   3.755   0.740 -0.4146  0.0983 -0.3658
  157DCM     C1 1181   3.058   3.884   0.842 -0.0704  0.2238 -0.1456
  157DCM     H1 1182   2.949   3.872   0.847  0.0634 -0.6533  1.1300
  157DCM     H2 1183   3.104   3.980   0.813  1.4826 -0.9816 -1.8920
  157DCM    CL2 1184   3.111   3.857   1.008  0.1580 -0.0605  0.1175
  158DCM    CL1 1185   2.992   1.828   2.489 -0.1536  0.2841 -0.2710
  158DCM     C1 1186   3.123   1.748   2.401 -0.0016 -0.3143  0.0147
  158DCM     H1 1187   3.129   1.642   2.427  1.6695 -0.2454  0.0304
  158DCM     H2 1188   3.219   1.794   2.426  0.0719  0.3411 -1.3815
  158DCM    CL2 1189   3.115   1.775   2.223 -0.0082  0.3907  0.2564
  159DCM    CL1 1190   2.056   1.575   3.314 -0.3384  0.0254 -0.4320
  159DCM     C1 1191   1.984   1.655   3.456 -0.2446  0.1562  0.2723
  159DCM     H1 1192   1.875   1.648   3.447  0.0079 -2.6231 -1.6961
  159DCM     H2 1193   2.022   1.756   3.474  2.2941 -0.6078 -0.4282
  159DCM    CL2 1194   2.029   1.572   3.609  0.3058 -0.0703  0.0808
  160DCM    CL1 1195   2.949   0.100   2.478  0.0864  0.2297 -0.0468
  160DCM     C1 1196   2.876   0.183   2.340  0.4300 -0.4766  0.4411
  160DCM     H1 1197   2.866   0.290   2.361 -1.9780 -0.2668 -1.3606
  160DCM     H2 1198   2.775   0.142   2.334 -0.4697  1.6187  0.4150
  160DCM    CL2 1199   2.966   0.168   2.180  0.4188  0.2017 -0.0610
  161DCM    CL1 1200   1.149   2.967   0.607  0.3596  0.1606 -0.2373
  161DCM     C1 1201   1.006   3.022   0.513  0.7462  0.2991 -0.3442
  161DCM     H1 1202   1.024   3.006   0.406  0.9531 -2.2268 -0.0007
  161DCM     H2 1203   0.974   3.124   0.536 -0.1591  0.5027 -2.3129
  161DCM    CL2 1204   0.876   2.911   0.540 -0.1041  0.0306 -0.1634
  162DCM    CL1 1205   3.773   0.472   3.499  0.2315 -0.1914 -0.1196
  162DCM     C1 1206   3.614   0.394   3.523  0.1286 -0.3687  0.1716
  162DCM     H1 1207   3.635   0.289   3.546  0.2723 -0.2872  0.4210
  162DCM     H2 1208   3.548   0.404   3.436 -1.3540 -3.4624  0.8011
  162DCM    CL2 1209   3.512   0.448   3.662 -0.0777 -0.0978 -0.2397
  163DCM    CL1 1210   0.699   3.000   3.459  0.0171 -0.1191 -0.1436
  163DCM     C1 1211   0.549   2.944   3.367  0.5151  0.1563 -0.7759
  163DCM     H1 1212   0.576   2.882   3.281 -0.4096  0.8256 -1.5645
  163DCM     H2 1213   0.482   3.025   3.335  0.0156 -0.0986 -0.4027
  163DCM    CL2 1214   0.456   2.833   3.472  0.0265  0.4342  0.0588
  164DCM    CL1 1215   0.663   2.882   2.070  0.6718 -0.4284  0.5833
  164DCM     C1 1216   0.745   2.846   2.226 -0.5578  0.2654 -0.2963
  164DCM     H1 1217   0.831   2.913   2.239 -0.1260 -0.4977  0.9557
  164DCM     H2 1218   0.767   2.739   2.235  0.3089  0.6049  3.3216
  164DCM    CL2 1219   0.629   2.891   2.357 -0.1862  0.2604  0.1139
  165DCM    CL1 1220   0.166   1.566   1.806 -0.1109 -0.3795 -0.0045
  165DCM     C1 1221   0.168   1.454   1.945 -0.9299 -0.4206 -0.1910
  165DCM     H1 1222   0.214   1.361   1.910 -0.5411 -0.5767  0.7115
  165DCM     H2 1223   0.062   1.441   1.972 -1.4071 -1.3069 -2.3164
  165DCM    CL2 1224   0.277   1.511   2.077  0.4282  0.1721  0.2458
  166DCM    CL1 1225   0.188   0.096   2.403 -0.0974 -0.5226  0.2387
  166DCM     C1 1226   0.316   0.208   2.351  0.2090 -0.7710  0.7423
  166DCM     H1 1227   0.355   0.261   2.438  0.4465  0.0241  0.1712
  166DCM     H2 1228   0.283   0.284   2.279  0.5985 -0.2115  1.1495
  166DCM    CL2 1229   0.468   0.139   2.277 -0.2531  0.4702 -0.1564
  167DCM    CL1 1230   0.445   0.422   2.013  0.4889 -0.1602  0.4713
  167DCM     C1 1231   0.290   0.514   2.021 -0.2056 -0.3544 -0.4895
  167DCM     H1 1232   0.207   0.462   1.973  0.3682  0.0184 -1.9289
  167DCM     H2 1233   0.307   0.616   1.985  0.6569 -0.7183 -1.1704
  167DCM    CL2 1234   0.239   0.524   2.190  0.2002  0.0678 -0.0636
  168DCM    CL1 1235   0.108   2.796   4.040 -0.0178 -0.0420 -0.3315
  168DCM     C1 1236   0.176   2.837   4.199  0.3520 -0.1178  0.9215
  168DCM     H1 1237   0.284   2.820   4.205  0.5102 -1.4647 -2.9349
  168DCM     H2 1238   0.124   2.777   4.274 -0.0469 -2.4868 -1.1087
  168DCM    CL2 1239   0.136   3.006   4.239 -0.3327  0.3086  0.0696
  169DCM    CL1 1240   0.913   2.540   3.717  0.2903 -0.1433 -0.1411
  169DCM     C1 1241   0.886   2.664   3.593  0.0028 -0.6120 -0.1878
  169DCM     H1 1242   0.780   2.687   3.574  0.9210  3.5783 -1.2752
  169DCM     H2 1243   0.929   2.630   3.498 -1.4148 -2.3610 -0.2533
  169DCM    CL2 1244   0.973   2.808   3.648  0.0811  0.5702  0.0829
  170DCM    CL1 1245   2.831   1.942   0.849  0.0620 -0.0059  0.0460
  170DCM     C1 1246   2.712   1.814   0.900 -0.2462  0.6189 -0.0214
  170DCM     H1 1247   2.722   1.719   0.847  2.9028  1.2668 -0.7938
  170DCM     H2 1248   2.616   1.867   0.898 -0.3787  0.3958  0.4439
  170DCM    CL2 1249   2.750   1.771   1.070 -0.1539  0.0098  0.1149
  171DCM    CL1 1250   1.309   2.345   1.181  0.0318  0.1234 -0.0242
  171DCM     C1 1251   1.257   2.279   1.338 -0.1909  0.6574  0.4551
  171DCM     H1 1252   1.276   2.171   1.340 -0.6886  0.5744  2.2120
  171DCM     H2 1253   1.149   2.293   1.344 -0.6925 -2.6272  1.0552
  171DCM    CL2 1254   1.329   2.363   1.474  0.4583 -0.1968  0.2365
  172DCM    CL1 1255   2.932   3.859   2.206 -0.7400 -0.2606  0.0487
  172DCM     C1 1256   3.095   3.812   2.270 -0.4409  0.3733  0.2808
  172DCM     H1 1257   3.089   3.786   2.376  0.2706 -1.9397 -0.1682
  172DCM     H2 1258   3.174   3.880   2.236 -0.0883  0.1854  0.7123
  172DCM    CL2 1259   3.157   3.661   2.187 -0.1863  0.2070 -0.2058
  173DCM    CL1 1260   1.447   3.953   3.590  0.1282 -0.1175  0.2000
  173DCM     C1 1261   1.524   3.792   3.607 -0.0323 -0.1861 -0.1072
  173DCM     H1 1262   1.584   3.806   3.697 -1.0108  0.7241  0.4254
  173DCM     H2 1263   1.586   3.772   3.519 -0.4906 -0.0703 -0.4581
  173DCM    CL2 1264   1.404   3.654   3.643 -0.1391  0.0031 -0.1013
  174DCM    CL1 1265   2.771   1.120   0.271  0.0753  0.1921 -0.0077
  174DCM     C1 1266   2.894   1.198   0.165  0.6628  0.2391  0.1317
  174DCM     H1 1267   2.970   1.242   0.231  0.5044 -0.5329  0.8481
  174DCM     H2 1268   2.842   1.272   0.103  0.5542 -0.9260 -1.1987
  174DCM    CL2 1269   2.979   1.095   0.047 -0.0035 -0.1065  0.0785
  175DCM    CL1 1270   3.170   2.091   1.268 -0.0790 -0.1864 -0.0422
  175DCM     C1 1271   3.080   2.175   1.138  0.2383 -0.1396  0.4061
  175DCM     H1 1272   2.975   2.145   1.149  0.8737 -1.5688  3.7246
  175DCM     H2 1273   3.109   2.128   1.044  0.8061 -2.4227  1.6418
  175DCM    CL2 1274   3.107   2.359   1.136  0.4160  0.1690 -0.2271
  176DCM    CL1 1275   2.618   0.020   2.122 -0.0938  0.3853 -0.0724
  176DCM     C1 1276   2.602   0.086   1.954  0.0324  0.6183 -0.0851
  176DCM     H1 1277   2.656   0.020   1.885 -1.8166  0.1032 -1.1096
  176DCM     H2 1278   2.647   0.185   1.943  0.9205  0.0210 -2.2593
  176DCM    CL2 1279   2.427   0.114   1.926 -0.0236 -0.4729  0.1651
  177DCM    CL1 1280   0.398   2.824   1.715  0.0354 -0.5898 -0.6387
  177DCM     C1 1281   0.292   2.943   1.624  0.3228 -0.1501  0.1306
  177DCM     H1 1282   0.254   3.012   1.700  0.9729 -0.0980  0.4151
  177DCM     H2 1283   0.222   2.880   1.568  1.2111 -0.3059 -0.8325
  177DCM    CL2 1284   0.380   3.030   1.495 -0.3791 -0.4698  0.0465
  178DCM    CL1 1285   1.055   0.170   3.802  0.0668 -0.0035  0.1134
  178DCM     C1 1286   1.186   0.177   3.923 -0.1238 -0.4420 -0.1983
  178DCM     H1 1287   1.211   0.075   3.954 -1.3105 -0.8192 -0.4272
  178DCM     H2 1288   1.165   0.242   4.008  1.6327 -1.3158  0.9780
  178DCM    CL2 1289   1.332   0.259   3.831  0.1434  0.1618  0.3167
  179DCM    CL1 1290   1.356   2.247   3.212  0.3899  0.2360 -0.4262
  179DCM     C1 1291   1.291   2.250   3.047 -0.5883  0.1658 -0.0870
  179DCM     H1 1292   1.371   2.297   2.989 -1.0293  1.2596  0.1537
  179DCM     H2 1293   1.196   2.305   3.037 -0.7352  0.2071  1.4005
  179DCM    CL2 1294   1.268   2.075   3.002 -0.4278 -0.9776 -0.0685
  180DCM    CL1 1295   1.640   2.670   0.292 -0.0710  0.2183 -0.3907
  180DCM     C1 1296   1.690   2.499   0.298  0.0383  0.6064  1.0189
  180DCM     H1 1297   1.611   2.425   0.314 -1.2423  1.6515 -0.1909
  180DCM     H2 1298   1.766   2.494   0.377 -0.2164  1.2817  1.3067
  180DCM    CL2 1299   1.777   2.444   0.146 -0.7039  0.5235  0.1241
  181DCM    CL1 1300   3.078   2.416   1.800 -0.2325  0.0936 -0.0178
  181DCM     C1 1301   3.072   2.355   1.627  0.1579 -0.3868 -0.4125
  181DCM     H1 1302   3.152   2.416   1.583  2.8533 -2.4814  1.2663
  181DCM     H2 1303   2.974   2.385   1.588  1.1899  1.6668 -1.5944
  181DCM    CL2 1304   3.119   2.181   1.597 -0.1637  0.1196 -0.1148
  182DCM    CL1 1305   3.662   2.829   2.331  0.0369 -0.2477 -0.1233
  182DCM     C1 1306   3.793   2.710   2.299  0.7450 -0.3031  0.9926
  182DCM     H1 1307   3.866   2.767   2.241  0.2024 -0.2357  0.3595
  182DCM     H2 1308   3.755   2.625   2.241 -0.7935  0.6852  0.4854
  182DCM    CL2 1309   3.871   2.654   2.447 -0.3333  0.3744 -0.5509
  183DCM    CL1 1310   3.672   2.500   3.635  0.1836 -0.3584  0.0613
  183DCM     C1 1311   3.506   2.537   3.705  0.3773 -0.5345 -0.0424
  183DCM     H1 1312   3.426   2.478   3.660 -1.3183  1.3929  0.3052
  183DCM     H2 1313   3.482   2.643   3.709  1.6346 -0.2644  1.3198
  183DCM    CL2 1314   3.498   2.488   3.880 -0.1772 -0.0595  0.0033
  184DCM    CL1 1315   0.052   2.023   4.009 -0.0512 -0.4285 -0.1872
  184DCM     C1 1316   0.168   2.157   4.020 -0.5827 -0.8898 -0.0036
  184DCM     H1 1317   0.176   2.188   4.125  2.2457  2.9177 -1.1127
  184DCM     H2 1318   0.152   2.235   3.945 -1.2661 -0.3467  0.7027
  184DCM    CL2 1319   0.340   2.101   3.979  0.0720 -0.1661 -0.5581
  185DCM    CL1 1320   1.474   2.843   2.109 -0.0053 -0.5930  0.0019
  185DCM     C1 1321   1.416   2.985   2.011 -0.6044 -0.0000  0.2686
  185DCM     H1 1322   1.378   2.954   1.913 -0.5994  1.2471 -0.1450
  185DCM     H2 1323   1.488   3.067   1.994  0.2118 -0.8460 -0.4731
  185DCM    CL2 1324   1.295   3.062   2.111  0.0769 -0.1678 -0.1324
  186DCM    CL1 1325   0.032   2.090   3.682 -0.2104 -0.2248 -0.6515
  186DCM     C1 1326   0.117   2.114   3.525  0.0571  0.7927 -0.5498
  186DCM     H1 1327   0.214   2.063   3.530 -0.0155  0.5871 -1.2454
  186DCM     H2 1328   0.129   2.223   3.526  0.0054  0.7984 -0.4747
  186DCM    CL2 1329   0.018   2.065   3.383  0.0664 -0.0127 -0.3753
  187DCM    CL1 1330   0.539   1.878   3.603 -0.0384  0.1161 -0.1509
  187DCM     C1 1331   0.579   2.051   3.642  0.2104 -1.1279 -0.6537
  187DCM     H1 1332   0.642   2.085   3.559 -2.5666  2.3167 -1.5788
  187DCM     H2 1333   0.636   2.066   3.734 -1.0586  1.1091 -0.1689
  187DCM    CL2 1334   0.428   2.153   3.636 -0.0751 -0.2647  0.1050
  188DCM    CL1 1335   2.089   3.164   3.915 -0.0878 -0.4810  0.3879
  188DCM     C1 1336   2.252   3.114   3.970 -0.2443 -0.0760 -0.8121
  188DCM     H1 1337   2.324   3.167   3.906  0.9247 -0.0628  0.4621
  188DCM     H2 1338   2.253   3.005   3.961 -3.2629 -0.5268  2.0692
  188DCM    CL2 1339   2.272   3.171   4.140  0.3359 -0.4613 -0.0244
  189DCM    CL1 1340   3.562   1.462   0.714 -0.2478 -0.3860 -0.2893
  189DCM     C1 1341   3.469   1.401   0.576  0.4282 -0.4705  0.6262
  189DCM     H1 1342   3.389   1.342   0.624  0.1454  0.5087  1.3820
  189DCM     H2 1343   3.536   1.339   0.515  0.1826  2.3145 -2.7781
  189DCM    CL2 1344   3.400   1.533   0.478 -0.1096 -0.1490  0.4461
  190DCM    CL1 1345   2.197   2.231   0.622 -0.1455 -0.1127 -0.2809
  190DCM     C1 1346   2.233   2.360   0.504  0.4639  0.1409 -0.1996
  190DCM     H1 1347   2.207   2.456   0.550  1.5483 -0.0608  0.8756
  190DCM     H2 1348   2.168   2.339   0.419  2.1739 -1.3575 -1.1994
  190DCM    CL2 1349   2.409   2.368   0.452  0.0035  0.6905 -0.4451
  191DCM    CL1 1350   3.356   2.850   3.809  0.4129  0.0633 -0.0538
  191DCM     C1 1351   3.283   2.767   3.955 -0.4057  0.1055  0.3592
  191DCM     H1 1352   3.220   2.835   4.014  0.6612  0.5574  1.0172
  191DCM     H2 1353   3.357   2.731   4.028  0.6209 -1.4466 -1.3777
  191DCM    CL2 1354   3.183   2.623   3.908 -0.1027  0.0687 -0.0960
  192DCM    CL1 1355   1.842   2.126   1.642  0.0295 -0.1533  0.1413
  192DCM     C1 1356   1.974   2.237   1.688 -0.6529 -0.6363 -0.0838
  192DCM     H1 1357   2.048   2.175   1.740 -1.0246  0.0672  1.3313
  192DCM     H2 1358   1.934   2.314   1.754 -3.4778 -1.7426 -0.3735
  192DCM    CL2 1359   2.036   2.314   1.540  0.1357  0.1857  0.2411
  193DCM    CL1 1360   4.048   1.338   1.274  0.4411 -0.4039 -0.0913
  193DCM     C1 1361   4.075   1.382   1.445 -0.4675 -0.0116  0.9309
  193DCM     H1 1362   4.181   1.361   1.463 -0.4242  0.0770  0.7871
  193DCM     H2 1363   4.020   1.316   1.512  0.3706 -3.0417 -1.1447
  193DCM    CL2 1364   4.038   1.560   1.465  0.2918  0.4506  0.3282
  194DCM    CL1 1365   1.043   1.678   3.080 -0.1978  0.0287 -0.3090
  194DCM     C1 1366   1.012   1.817   2.964  0.7819 -1.0733 -0.3349
  194DCM     H1 1367   1.113   1.850   2.935  0.5806 -2.1684 -2.5075
  194DCM     H2 1368   0.948   1.890   3.014 -0.5436 -2.5349  0.1790
  194DCM    CL2 1369   0.920   1.757   2.817  0.1291  0.4592 -0.3302
  195DCM    CL1 1370   1.881   0.601   3.332 -0.0465  0.4213 -0.0266
  195DCM     C1 1371   1.782   0.644   3.475 -0.4076 -0.2891 -0.5012
  195DCM     H1 1372   1.703   0.568   3.477  2.0791 -3.0849  0.8360
  195DCM     H2 1373   1.738   0.744   3.470  1.8739  1.0108  2.3180
  195DCM    CL2 1374   1.880   0.630   3.634  0.2868  0.1333  0.4323
  196DCM    CL1 1375   3.803   1.786   1.578  0.1658 -0.2238  0.1783
  196DCM     C1 1376   3.839   1.868   1.734 -0.0669  0.3527 -0.4100
  196DCM     H1 1377   3.854   1.976   1.721 -2.2150  0.9321  1.2929
  196DCM     H2 1378   3.929   1.815   1.766  0.0101 -0.3119 -1.6571
  196DCM    CL2 1379   3.688   1.861   1.842 -0.2481  0.1226  0.1578
  197DCM    CL1 1380   3.081   3.186   0.617  0.2845  0.3730 -0.6798
  197DCM     C1 1381   2.995   3.335   0.584  0.1990 -0.2695 -0.8464
  197DCM     H1 1382   3.006   3.402   0.670 -0.3921  2.1682 -2.5349
  197DCM     H2 1383   2.890   3.316   0.562  0.2242 -1.9569  0.3669
  197DCM    CL2 1384   3.076   3.422   0.450 -0.2963  0.0175 -0.0556
  198DCM    CL1 1385   0.994   1.625   0.889 -0.1899  0.0291  0.1215
  198DCM     C1 1386   1.126   1.699   0.985 -0.1018 -0.7138 -0.4139
  198DCM     H1 1387   1.177   1.620   1.042 -0.1393 -2.8333 -3.1346
  198DCM     H2 1388   1.071   1.767   1.052  1.0730  1.8870 -1.9451
  198DCM    CL2 1389   1.243   1.780   0.882 -0.1482 -0.1508 -0.4459
  199DCM    CL1 1390   0.307   0.401   0.310  0.1039  0.1395  0.0501
  199DCM     C1 1391   0.190   0.266   0.313 -0.1640 -0.3174 -0.8031
  199DCM     H1 1392   0.159   0.241   0.415  0.9529  2.0003  0.1846
  199DCM     H2 1393   0.236   0.183   0.259 -0.0067  1.1986 -3.1579
  199DCM    CL2 1394   0.035   0.301   0.216 -0.1416 -0.2510 -0.3228
  200DCM    CL1 1395   1.426   1.614   2.913 -0.0002 -0.1284 -0.3167
  200DCM     C1 1396   1.555   1.740   2.897  0.1227  0.1733  0.2600
  200DCM     H1 1397   1.644   1.703   2.950  0.5490  0.4203 -0.2643
  200DCM     H2 1398   1.518   1.837   2.931 -1.2824  0.0713 -0.8844
  200DCM    CL2 1399   1.591   1.772   2.726 -0.0991 -0.2295  0.0694
  201DCM    CL1 1400   3.624   1.886   2.417 -0.0593 -0.4338 -0.3874
  201DCM     C1 1401   3.674   1.781   2.269  0.6326 -0.6085  0.0349
  201DCM     H1 1402   3.695   1.676   2.295  2.1464 -0.0653  1.2138
  201DCM     H2 1403   3.760   1.829   2.220 -1.0325  1.3573 -1.0886
  201DCM    CL2 1404   3.542   1.796   2.154  0.2186  0.1915 -0.1731
  202DCM    CL1 1405   2.993   3.717   0.195  0.2690  0.4045  0.1480
  202DCM     C1 1406   3.080   3.866   0.239 -0.1923  0.2253  0.4072
  202DCM     H1 1407   3.161   3.833   0.304 -0.6389 -0.1732  0.7687
  202DCM     H2 1408   3.017   3.930   0.302  0.6329  0.1162  1.3683
  202DCM    CL2 1409   3.156   3.955   0.098  0.0498 -0.0521  0.4977
  203DCM    CL1 1410   1.592   2.807   1.703  0.0510  0.0228  0.1374
  203DCM     C1 1411   1.708   2.880   1.821 -0.1468 -0.3331  0.5953
  203DCM     H1 1412   1.660   2.920   1.911 -0.2032  1.8876 -0.3579
  203DCM     H2 1413   1.773   2.950   1.767 -1.1816 -1.3186 -2.0486
  203DCM    CL2 1414   1.844   2.765   1.852 -0.1726  0.0764 -0.3842
  204DCM    CL1 1415   3.360   1.786   3.611  0.0350 -0.2998  0.2014
  204DCM     C1 1416   3.386   1.742   3.779  0.0859  0.1223  0.6753
  204DCM     H1 1417   3.296   1.687   3.807  0.7704 -0.1129  2.5487
  204DCM     H2 1418   3.383   1.829   3.845 -1.1790 -1.1379  2.3585
  204DCM    CL2 1419   3.530   1.636   3.801  0.1477 -0.2313 -0.0070
  205DCM    CL1 1420   1.752   1.779   0.282  0.2948  0.3042  0.2567
  205DCM     C1 1421   1.793   1.845   0.122 -0.4951  0.3561 -0.2369
  205DCM     H1 1422   1.728   1.932   0.108 -3.2475 -1.5567 -0.3401
  205DCM     H2 1423   1.768   1.769   0.046  2.7333 -0.0844 -0.9870
  205DCM    CL2 1424   1.973   1.889   0.101 -0.0492 -0.3527 -0.0477
  206DCM    CL1 1425   0.793   1.114   1.804 -0.0601  0.3392  0.1531
  206DCM     C1 1426   0.731   1.206   1.947  0.0272  0.7527  0.1762
  206DCM     H1 1427   0.699   1.304   1.910 -1.4398 -0.6463 -2.5121
  206DCM     H2 1428   0.807   1.210   2.026 -0.3317 -0.2301  0.5845
  206DCM    CL2 1429   0.582   1.118   2.005 -0.0208  0.0669  0.2957
  207DCM    CL1 1430   3.859   3.627   0.661 -0.0252 -0.1245 -0.2837
  207DCM     C1 1431   3.985   3.582   0.781  0.4000  0.7156 -0.4058
  207DCM     H1 1432   3.996   3.654   0.864 -0.3799  2.5141 -1.7853
  207DCM     H2 1433   4.083   3.570   0.734  0.7584 -2.1288  0.9036
  207DCM    CL2 1434   3.945   3.424   0.857 -0.1777  0.1888  0.2611
  208DCM    CL1 1435   4.001   3.135   3.622  0.1223  0.2179  0.5986
  208DCM     C1 1436   4.122   3.002   3.673  0.0232 -0.4541  0.4005
  208DCM     H1 1437   4.124   2.990   3.782 -2.9230 -1.4916  0.4094
  208DCM     H2 1438   4.221   3.031   3.635  0.3718 -1.4114  0.5464
  208DCM    CL2 1439   4.091   2.838   3.603  0.1474 -0.2609 -0.1591
  209DCM    CL1 1440   1.005   0.479   2.341  0.2415 -0.1401 -0.2058
  209DCM     C1 1441   1.047   0.330   2.248 -0.1999  0.1458 -0.2748
  209DCM     H1 1442   1.086   0.255   2.318 -0.1197  2.2416  2.0767
  209DCM     H2 1443   1.115   0.356   2.166 -0.4148 -0.8143 -0.7766
  209DCM    CL2 1444   0.896   0.265   2.173  0.1400  0.1848 -0.4080
  210DCM    CL1 1445   1.086   0.693   0.393  0.1117  0.3988  0.0347
  210DCM     C1 1446   0.924   0.731   0.333  0.4470 -0.0233 -0.3278
  210DCM     H1 1447   0.886   0.803   0.406 -1.0403 -0.6581 -0.4393
  210DCM     H2 1448   0.873   0.635   0.332 -0.5071  0.4702 -1.4150
  210DCM    CL2 1449   0.909   0.794   0.161 -0.0250  0.1178 -0.0022
  211DCM    CL1 1450   3.770   2.854   1.294  0.3041 -0.0228  0.1170
  211DCM     C1 1451   3.679   2.728   1.204 -0.5584 -0.0126  0.0730
  211DCM     H1 1452   3.730   2.633   1.219 -1.6828 -0.3783  1.8915
  211DCM     H2 1453   3.664   2.759   1.100  1.7682  0.7928 -0.0878
  211DCM    CL2 1454   3.511   2.721   1.251 -0.0470  0.0512  0.0441
  212DCM    CL1 1455   1.814   2.654   2.696 -0.4602 -0.1144 -0.4805
  212DCM     C1 1456   1.861   2.792   2.589  0.0531 -0.4426  0.5782
  212DCM     H1 1457   1.779   2.861   2.565  1.7024  0.8977 -1.5937
  212DCM     H2 1458   1.891   2.753   2.491 -0.9348 -0.7377  0.3828
  212DCM    CL2 1459   2.007   2.867   2.651 -0.0359 -0.0567  0.1785
  213DCM    CL1 1460   1.707   1.140   3.214  0.5755 -0.2162 -0.0740
  213DCM     C1 1461   1.838   1.029   3.160 -0.2511 -0.5333  0.2102
  213DCM     H1 1462   1.904   1.075   3.085 -0.3401 -1.6710 -0.6044
  213DCM     H2 1463   1.795   0.936   3.121 -2.3220  0.2043  0.6344
  213DCM    CL2 1464   1.932   0.992   3.309 -0.1962  0.1140  0.2000
  214DCM    CL1 1465   3.942   1.371   0.165  0.0493  0.2755  0.2256
  214DCM     C1 1466   3.792   1.417   0.255  0.5930  0.2164 -0.6037
  214DCM     H1 1467   3.713   1.351   0.217  0.6777 -0.5028  0.4340
  214DCM     H2 1468   3.767   1.523   0.245 -4.1046 -0.4112  1.4968
  214DCM    CL2 1469   3.827   1.379   0.430 -0.1869 -0.0721  0.2166
  215DCM    CL1 1470   1.862   2.359   3.422  0.1943  0.3013 -0.0154
  215DCM     C1 1471   1.998   2.436   3.518  0.0819 -0.0440 -0.0288
  215DCM     H1 1472   1.959   2.538   3.531 -0.5657  0.1538 -2.9053
  215DCM     H2 1473   2.096   2.434   3.469 -0.0283 -1.5351 -0.2326
  215DCM    CL2 1474   2.002   2.355   3.678  0.0680  0.0851 -0.1833
  216DCM    CL1 1475   1.611   0.199   3.471 -0.2451  0.0889 -0.0498
  216DCM     C1 1476   1.551   0.175   3.304  0.7746 -0.1491  0.3767
  216DCM     H1 1477   1.597   0.261   3.253 -0.1888 -0.0202 -0.3016
  216DCM     H2 1478   1.442   0.170   3.298  0.9095 -2.5330 -2.7278
  216DCM    CL2 1479   1.604   0.025   3.219 -0.3310 -0.1603 -0.4267
  217DCM    CL1 1480   1.980   1.048   1.542  0.1635 -0.2492 -0.0795
  217DCM     C1 1481   1.879   1.120   1.413 -0.5637 -0.1502 -0.5710
  217DCM     H1 1482   1.853   1.040   1.342 -1.8905 -0.2976  0.0566
  217DCM     H2 1483   1.927   1.198   1.353  0.1244  0.3460  0.6011
  217DCM    CL2 1484   1.736   1.184   1.485 -0.4408 -0.1627  0.1683
  218DCM    CL1 1485   2.752   3.814   3.291  0.0694 -0.2361 -0.4841
  218DCM     C1 1486   2.740   3.648   3.358 -0.2248  0.0354 -0.9046
  218DCM     H1 1487   2.755   3.579   3.274  0.6432 -0.7260 -0.1510
  218DCM     H2 1488   2.642   3.634   3.404  1.6048 -3.3521  2.5716
  218DCM    CL2 1489   2.874   3.589   3.468  0.2401  0.5062 -0.2365
  219DCM    CL1 1490   1.669   1.810   1.757 -0.0754 -0.7685  0.4220
  219DCM     C1 1491   1.752   1.814   1.918  0.4781  0.1822 -0.1391
  219DCM     H1 1492   1.687   1.871   1.985 -0.6720 -1.2903  0.0505
  219DCM     H2 1493   1.857   1.847   1.913  0.2486  0.9771  0.1730
  219DCM    CL2 1494   1.751   1.641   1.967  0.1287 -0.2397  0.0389
  220DCM    CL1 1495   0.095   2.609   2.927  0.5623 -0.4175  0.1204
  220DCM     C1 1496   0.024   2.699   2.781  0.5508 -0.0322  0.5251
  220DCM     H1 1497  -0.085   2.706   2.786  0.4822 -1.4391  1.7494
  220DCM     H2 1498   0.067   2.644   2.696  1.0413  0.1238  0.6699
  220DCM    CL2 1499   0.099   2.868   2.754  0.1618  0.2330  0.6187
  221DCM    CL1 1500   3.832   2.198   2.005 -0.0391  0.5849 -0.2070
  221DCM     C1 1501   3.882   2.371   2.010  0.9514  0.1642  0.3377
  221DCM     H1 1502   3.800   2.441   2.028  1.1220  0.4333  0.0831
  221DCM     H2 1503   3.947   2.398   1.926 -0.9955  2.0256 -0.6567
  221DCM    CL2 1504   3.986   2.386   2.156  0.0980  0.1576 -0.1594
  222DCM    CL1 1505   3.907   1.384   3.075  0.3168  0.1324  0.1791
  222DCM     C1 1506   4.056   1.403   2.977 -0.1546  0.0272  0.3342
  222DCM     H1 1507   4.022   1.482   2.909  0.0963 -2.7809 -3.4105
  222DCM     H2 1508   4.077   1.310   2.923 -0.4594  0.5156 -0.6393
  222DCM    CL2 1509   4.195   1.447   3.070 -0.1715  0.2400 -0.1651
  223DCM    CL1 1510   2.333   3.080   3.111 -0.1594  0.6726  0.0172
  223DCM     C1 1511   2.235   3.148   2.970 -0.5093  0.5688 -0.0875
  223DCM     H1 1512   2.134   3.110   2.987 -0.5466  1.0030  0.7374
  223DCM     H2 1513   2.279   3.104   2.880 -1.3077  0.1406 -0.2802
  223DCM    CL2 1514   2.222   3.325   2.962 -0.6335  0.0736  0.2076
  224DCM    CL1 1515   0.138   0.054   0.890 -0.1166  0.2843  0.3243
  224DCM     C1 1516   0.060   0.216   0.947  0.5071 -0.7647  0.3518
  224DCM     H1 1517   0.080   0.295   0.873  0.7701 -1.2440 -0.0929
  224DCM     H2 1518   0.099   0.238   1.047  0.9481  0.2070 -0.0155
  224DCM    CL2 1519  -0.118   0.189   0.947 -0.3425  0.3220 -0.0004
  225DCM    CL1 1520   1.380   0.366   3.059  0.1128  0.0059 -0.2337
  225DCM     C1 1521   1.427   0.475   2.929  0.5218 -0.3799  0.9786
  225DCM     H1 1522   1.529   0.515   2.937  1.1552 -1.7108 -0.0440
  225DCM     H2 1523   1.354   0.556   2.925  1.9495  0.9793  1.2368
  225DCM    CL2 1524   1.404   0.404   2.768 -0.4513 -0.3955 -0.2800
  226DCM    CL1 1525   1.103   2.284   3.561 -0.1855  0.1087 -0.1052
  226DCM     C1 1526   1.258   2.367   3.590 -0.0826 -0.1130  0.8487
  226DCM     H1 1527   1.239   2.448   3.661 -0.4072  0.7575 -0.2052
  226DCM     H2 1528   1.300   2.422   3.506  0.5425 -0.2332  1.0737
  226DCM    CL2 1529   1.394   2.257   3.628  0.5354  0.7827 -0.4316
  227DCM    CL1 1530   0.768   2.816   1.767 -0.5569  0.0315 -0.0559
  227DCM     C1 1531   0.752   2.639   1.730  0.4196  0.0510  0.4158
  227DCM     H1 1532   0.650   2.633   1.692 -0.9017  4.1238  2.6908
  227DCM     H2 1533   0.748   2.590   1.829 -1.7416 -2.5074 -0.8244
  227DCM    CL2 1534   0.875   2.565   1.614 -0.0900 -0.0984 -0.2223
  228DCM    CL1 1535   3.115   2.696   2.615  0.1789 -0.4180 -0.2552
  228DCM     C1 1536   3.045   2.793   2.473  0.1148 -0.3918 -0.3276
  228DCM     H1 1537   3.088   2.893   2.475 -2.0237  0.5615  0.7228
  228DCM     H2 1538   2.937   2.798   2.493 -0.5993 -3.0490 -2.7889
  228DCM    CL2 1539   3.064   2.716   2.310 -0.3445 -0.3786  0.2076
  229DCM    CL1 1540   1.902   1.415   1.101  0.3676 -0.0148  0.2649
  229DCM     C1 1541   1.993   1.573   1.100 -0.3780  0.1481  0.4363
  229DCM     H1 1542   1.946   1.657   1.152  1.2629  1.2602  0.2010
  229DCM     H2 1543   2.017   1.598   0.996  2.4104  2.0413  1.4283
  229DCM    CL2 1544   2.146   1.552   1.179  0.1232 -0.0498 -0.1029
  230DCM    CL1 1545   1.700   3.768   2.404  0.2874  0.0071 -0.3706
  230DCM     C1 1546   1.700   3.837   2.236  0.4636  1.1913  0.0067
  230DCM     H1 1547   1.757   3.931   2.234  1.8261  0.4419  1.7673
  230DCM     H2 1548   1.596   3.859   2.209 -0.0306 -1.7223 -0.7488
  230DCM    CL2 1549   1.758   3.725   2.104 -0.2435  0.5255 -0.1840
  231DCM    CL1 1550   1.001   3.709   2.841  0.3970 -0.0342 -0.0450
  231DCM     C1 1551   0.855   3.695   2.954  0.7231  0.4817 -0.3743
  231DCM     H1 1552   0.877   3.633   3.041 -1.9352 -1.6100 -1.0761
  231DCM     H2 1553   0.776   3.642   2.901  0.7568  1.2091 -1.1846
  231DCM    CL2 1554   0.803   3.856   3.008 -0.4817 -0.2062 -0.0675
  232DCM    CL1 1555   3.343   4.031   2.400  0.0842  0.3453  0.1199
  232DCM     C1 1556   3.370   4.205   2.455 -0.3331  0.0982 -0.9025
  232DCM     H1 1557   3.457   4.245   2.401  0.4518 -1.6855 -1.0411
  232DCM     H2 1558   3.365   4.207   2.564  0.5158 -2.7652 -0.7354
  232DCM    CL2 1559   3.231   4.300   2.387 -0.0126 -0.3479  0.0995
  233DCM    CL1 1560   2.244   2.066   1.296  0.0164 -0.0724 -0.1608
  233DCM     C1 1561   2.363   1.932   1.278  0.6164  0.1880  0.3577
  233DCM     H1 1562   2.317   1.849   1.224  1.0807  0.5621 -0.6444
  233DCM     H2 1563   2.409   1.912   1.375  1.1188  0.6057  0.2142
  233DCM    CL2 1564   2.491   1.984   1.161  0.2973  0.0107 -0.0232
  234DCM    CL1 1565   1.298   3.640   2.141  0.4708 -0.1153  0.4871
  234DCM     C1 1566   1.143   3.563   2.099  0.6291  0.8205 -0.0988
  234DCM     H1 1567   1.091   3.559   2.195  0.1291 -1.6321 -0.3964
  234DCM     H2 1568   1.153   3.469   2.042  0.8182  1.1986 -0.6977
  234DCM    CL2 1569   1.042   3.674   1.997  0.2434 -0.3070  0.0910
  235DCM    CL1 1570   2.013   2.290   3.118  0.2012  0.1750 -0.1630
  235DCM     C1 1571   1.884   2.295   2.988  0.4764  0.3086  0.1162
  235DCM     H1 1572   1.801   2.358   3.023  1.0761  0.2870  1.6495
  235DCM     H2 1573   1.856   2.189   2.983  0.3881  0.2193  1.8703
  235DCM    CL2 1574   1.964   2.359   2.837  0.2551  0.2537  0.4843
  236DCM    CL1 1575   3.963   0.259   3.311  0.2278 -0.2964  0.1235
  236DCM     C1 1576   3.878   0.121   3.240  0.8575 -0.0864  0.4553
  236DCM     H1 1577   3.769   0.133   3.252  0.7640 -1.2520  0.8969
  236DCM     H2 1578   3.907   0.024   3.282  1.8921  0.0758  0.1409
  236DCM    CL2 1579   3.905   0.129   3.061 -0.1259 -0.1731  0.0232
  237DCM    CL1 1580   3.832   1.649   4.040  0.0663 -0.3707  0.1204
  237DCM     C1 1581   3.775   1.791   4.141 -0.4853 -0.0475 -0.7607
  237DCM     H1 1582   3.758   1.875   4.071 -0.8818 -0.2078 -0.8616
  237DCM     H2 1583   3.847   1.806   4.222 -0.8998 -0.2993 -0.3441
  237DCM    CL2 1584   3.625   1.743   4.228 -0.3490 -0.1218  0.2289
  238DCM    CL1 1585   3.598   2.538   0.786 -0.3557  0.2161 -0.2479
  238DCM     C1 1586   3.469   2.451   0.881 -0.0771 -0.6201  0.5612
  238DCM     H1 1587   3.447   2.351   0.841 -2.6087  0.5152 -1.1933
  238DCM     H2 1588   3.380   2.515   0.879  1.3402  1.5542 -3.1111
  238DCM    CL2 1589   3.541   2.433   1.045 -0.2428  0.3862  0.2616
  239DCM    CL1 1590   2.347   1.878   0.140 -0.1877 -0.0676 -0.2996
  239DCM     C1 1591   2.523   1.903   0.106  1.3920 -0.1017  0.5854
  239DCM     H1 1592   2.548   1.972   0.187  3.0756  0.4011 -0.3253
  239DCM     H2 1593   2.525   1.946   0.005  0.6998  0.6907  0.9024
  239DCM    CL2 1594   2.631   1.756   0.129 -0.2159  0.2798  0.0210
  240DCM    CL1 1595   2.904   3.117   2.842 -0.0368 -0.1390 -0.1662
  240DCM     C1 1596   2.756   3.220   2.848  0.0246 -0.4242  0.0624
  240DCM     H1 1597   2.736   3.243   2.743  0.2779  0.0020  0.1023
  240DCM     H2 1598   2.772   3.305   2.916 -0.0114  0.2536 -0.7611
  240DCM    CL2 1599   2.614   3.130   2.911 -0.3628  0.4017  0.0037
  241DCM    CL1 1600   1.305   2.719   0.736 -0.2182 -0.4387  0.2170
  241DCM     C1 1601   1.408   2.681   0.585 -0.2605 -0.1783 -0.0380
  241DCM     H1 1602   1.417   2.769   0.520  2.0290  0.1743  0.6517
  241DCM     H2 1603   1.365   2.598   0.529  0.9710  0.5541 -2.1758
  241DCM    CL2 1604   1.574   2.616   0.634 -0.0532  0.3479 -0.0331
  242DCM    CL1 1605   3.419   1.545   1.141  0.0273  0.2134 -0.2261
  242DCM     C1 1606   3.445   1.722   1.179  1.3236 -0.1844 -0.0161
  242DCM     H1 1607   3.360   1.781   1.142  2.7590  2.5994  0.9007
  242DCM     H2 1608   3.546   1.752   1.148  0.3569  0.9528 -2.2905
  242DCM    CL2 1609   3.414   1.756   1.357 -0.0333  0.1014  0.0219
  243DCM    CL1 1610   0.879   3.130   0.855  0.3907 -0.3967  0.2214
  243DCM     C1 1611   0.894   3.301   0.893 -0.8565 -0.4844 -0.6004
  243DCM     H1 1612   0.794   3.346   0.884 -1.0472 -0.0282  2.5052
  243DCM     H2 1613   0.955   3.361   0.825 -0.9052  1.6984  1.1299
  243DCM    CL2 1614   0.970   3.317   1.056 -0.6181 -0.3175  0.1455
  244DCM    CL1 1615   1.408   0.042   0.799  0.1205  0.2627  0.1424
  244DCM     C1 1616   1.331  -0.081   0.903  0.2142  0.6749 -0.3133
  244DCM     H1 1617   1.374  -0.082   1.004  1.5805  0.5707 -0.8617
  244DCM     H2 1618   1.335  -0.179   0.855 -0.0151  0.6987 -0.3805
  244DCM    CL2 1619   1.155  -0.049   0.918  0.2900 -0.2478  0.0146
  245DCM    CL1 1620   0.440   2.874   0.968  0.0462  0.4140  0.0229
  245DCM     C1 1621   0.566   2.948   0.862  0.5440  0.6831  0.7734
  245DCM     H1 1622   0.629   3.018   0.918  0.2017  1.8433 -0.2680
  245DCM     H2 1623   0.513   2.993   0.777  0.1597 -1.8197 -0.4100
  245DCM    CL2 1624   0.669   2.826   0.793 -0.0062  0.0968  0.3312
  246DCM    CL1 1625   2.793   2.334   1.367  0.3922  0.0494  0.3629
  246DCM     C1 1626   2.753   2.442   1.234  0.3773 -0.2519  0.3077
  246DCM     H1 1627   2.834   2.512   1.209  1.2738 -1.5881 -0.6674
  246DCM     H2 1628   2.663   2.500   1.258 -0.9483 -2.2030  0.3042
  246DCM    CL2 1629   2.728   2.339   1.080  0.1345  0.2307  0.0638
  247DCM    CL1 1630   1.480   1.533   1.275  0.0113  0.1910 -0.0452
  247DCM     C1 1631   1.442   1.662   1.152  0.5889  0.5108  0.2931
  247DCM     H1 1632   1.345   1.710   1.171  0.1738  0.0422 -0.5435
  247DCM     H2 1633   1.457   1.620   1.051 -0.9774 -2.0169  1.0183
  247DCM    CL2 1634   1.565   1.797   1.173  0.3099  0.3778  0.0464
  248DCM    CL1 1635   1.153   3.949   2.359 -0.2823  0.0365  0.1247
  248DCM     C1 1636   1.227   3.890   2.515  0.0353  0.1432 -0.3858
  248DCM     H1 1637   1.141   3.895   2.582 -0.2420 -0.1755 -0.7147
  248DCM     H2 1638   1.309   3.951   2.554 -0.5718 -0.9257  2.8297
  248DCM    CL2 1639   1.273   3.714   2.523 -0.1472 -0.3692 -0.1596
  249DCM    CL1 1640   3.745   0.241   1.385 -0.0389  0.0157 -0.1012
  249DCM     C1 1641   3.883   0.139   1.326 -0.1094  0.4249 -0.4518
  249DCM     H1 1642   3.860   0.118   1.221  0.7103  2.5514 -1.1127
  249DCM     H2 1643   3.889   0.043   1.377  2.5471  0.6472 -0.2082
  249DCM    CL2 1644   4.032   0.232   1.341 -0.4290 -0.1226  0.2191
  250DCM    CL1 1645   3.602   3.753   1.928  0.0589 -0.1474 -0.2827
  250DCM     C1 1646   3.758   3.677   1.881  0.4289 -0.2744 -0.1945
  250DCM     H1 1647   3.759   3.571   1.906  1.4393 -0.1675  0.2230
  250DCM     H2 1648   3.836   3.738   1.927  0.4782  2.9358 -3.9200
  250DCM    CL2 1649   3.783   3.685   1.696  0.4144  0.0356  0.1573
  251DCM    CL1 1650   3.249   3.282   3.210  0.2519  0.0386  0.2644
  251DCM     C1 1651   3.142   3.350   3.088  0.1219  0.0620 -0.1181
  251DCM     H1 1652   3.089   3.265   3.044 -0.9477 -0.0907  1.4126
  251DCM     H2 1653   3.199   3.405   3.012  0.3719 -0.2933 -0.1931
  251DCM    CL2 1654   3.025   3.448   3.174  0.1398 -0.5548 -0.1580
  252DCM    CL1 1655   1.006   3.544   3.514 -0.3709  0.5443  0.1669
  252DCM     C1 1656   0.961   3.705   3.433 -0.7346  1.1655 -0.2184
  252DCM     H1 1657   1.042   3.723   3.362 -0.5590 -1.0518 -0.6547
  252DCM     H2 1658   0.941   3.780   3.511  0.2911  3.5788 -2.1397
  252DCM    CL2 1659   0.811   3.683   3.343 -0.0866 -0.1030  0.0562
  253DCM    CL1 1660   1.765   2.743   1.083 -0.5385  0.1523 -0.2452
  253DCM     C1 1661   1.624   2.728   0.970 -0.2307 -0.1075  0.1575
  253DCM     H1 1662   1.602   2.621   0.960 -1.2013  0.2003 -1.3733
  253DCM     H2 1663   1.630   2.765   0.867  1.5877  0.2087  0.3459
  253DCM    CL2 1664   1.483   2.819   1.044 -0.9111  0.3666  0.3183
  254DCM    CL1 1665   3.420   2.292   3.033 -0.3647 -0.3236  0.1908
  254DCM     C1 1666   3.404   2.336   2.852  0.1806  0.2138  0.1017
  254DCM     H1 1667   3.396   2.247   2.789 -1.4675  0.4298 -0.0535
  254DCM     H2 1668   3.494   2.390   2.820  0.5292 -0.8482 -0.7644
  254DCM    CL2 1669   3.252   2.427   2.841  0.0847 -0.1708 -0.4027
  255DCM    CL1 1670   3.439   0.082   3.288 -0.0471  0.1588  0.4215
  255DCM     C1 1671   3.311   0.200   3.306  0.4040 -0.0060  0.5651
  255DCM     H1 1672   3.217   0.163   3.263  0.0102  1.0280  0.5059
  255DCM     H2 1673   3.326   0.298   3.261  0.5793 -0.0293  0.5730
  255DCM    CL2 1674   3.292   0.233   3.482  0.1171  0.1615  0.1015
  256DCM    CL1 1675   3.066   1.761   0.635  0.2170  0.2220  0.1150
  256DCM     C1 1676   3.003   1.761   0.466 -0.2500  0.1996 -0.6604
  256DCM     H1 1677   2.992   1.866   0.436 -1.6187  0.1638 -0.3442
  256DCM     H2 1678   2.908   1.708   0.469  0.1291 -0.4900 -0.6743
  256DCM    CL2 1679   3.121   1.684   0.348 -0.0365 -0.2911  0.0040
  257DCM    CL1 1680   2.241   1.324   0.854 -0.3930 -0.1517 -0.4029
  257DCM     C1 1681   2.144   1.213   0.752  0.2077 -0.2559  0.6886
  257DCM     H1 1682   2.203   1.124   0.728  1.1244  0.6056 -0.4091
  257DCM     H2 1683   2.109   1.268   0.663 -0.4082 -1.1911  0.3434
  257DCM    CL2 1684   2.018   1.156   0.875 -0.1542  0.2843 -0.1895
  258DCM    CL1 1685   2.935   1.483   2.665 -0.1169  0.0725 -0.1305
  258DCM     C1 1686   2.805   1.594   2.730  0.0718  0.3445  0.3312
  258DCM     H1 1687   2.765   1.647   2.643  1.1549 -2.4707 -2.0471
  258DCM     H2 1688   2.840   1.648   2.818  0.8846  0.5709 -0.1206
  258DCM    CL2 1689   2.684   1.479   2.797 -0.0556 -0.5180  0.0735
  259DCM    CL1 1690   1.354   3.027   3.214 -0.2602  0.2895 -0.0036
  259DCM     C1 1691   1.219   3.047   3.337  0.4140  0.0370 -0.1276
  259DCM     H1 1692   1.208   2.957   3.400  0.2918  0.1697  0.0406
  259DCM     H2 1693   1.125   3.067   3.284 -0.3697  0.4466  1.3819
  259DCM    CL2 1694   1.237   3.198   3.434  0.1653  0.2483 -0.1208
  260DCM    CL1 1695   1.559   2.263   1.963  0.3274  0.3731 -0.1803
  260DCM     C1 1696   1.523   2.407   1.850  0.5083  0.2793 -0.6369
  260DCM     H1 1697   1.423   2.391   1.808 -0.2744  0.8607  0.9236
  260DCM     H2 1698   1.593   2.433   1.770 -0.0834  0.5995 -1.0576
  260DCM    CL2 1699   1.513   2.551   1.955 -0.3467  0.2986  0.1891
  261DCM    CL1 1700   2.517   0.520   2.027 -0.3435 -0.3588  0.2436
  261DCM     C1 1701   2.524   0.608   2.186 -0.4043 -0.1126 -0.2439
  261DCM     H1 1702   2.424   0.617   2.228  0.7314 -2.1323  3.4098
  261DCM     H2 1703   2.579   0.700   2.166 -2.1007  0.9266 -0.2677
  261DCM    CL2 1704   2.637   0.523   2.303 -0.1533 -0.0304  0.2879
  262DCM    CL1 1705   3.126   0.097   1.212 -0.1820  0.1634 -0.0488
  262DCM     C1 1706   3.275   0.191   1.233  0.8090 -0.2424  0.1122
  262DCM     H1 1707   3.330   0.178   1.326 -0.9644  0.0340  1.2489
  262DCM     H2 1708   3.241   0.295   1.230  0.6409 -0.2977  0.0866
  262DCM    CL2 1709   3.390   0.167   1.097  0.7194  0.1738 -0.0828
  263DCM    CL1 1710   3.494   2.884   3.467  0.1194  0.0838  0.0582
  263DCM     C1 1711   3.632   2.984   3.405  0.1674 -0.5678  0.2296
  263DCM     H1 1712   3.705   2.925   3.349 -1.1301 -1.4882 -0.5294
  263DCM     H2 1713   3.685   3.033   3.487  0.5008 -2.2870  1.0838
  263DCM    CL2 1714   3.577   3.108   3.279  0.1833 -0.0177  0.0609
  264DCM    CL1 1715   2.354   2.600   2.735  0.0155 -0.6240 -0.0307
  264DCM     C1 1716   2.337   2.690   2.576 -0.4070 -0.5127 -0.3288
  264DCM     H1 1717   2.239   2.666   2.532 -0.6670 -1.4385  0.7134
  264DCM     H2 1718   2.411   2.654   2.503  0.2245  0.7214 -0.3174
  264DCM    CL2 1719   2.357   2.861   2.617  0.3076  0.0443 -0.1044
  265DCM    CL1 1720   3.093   0.230   0.861 -0.2166  0.0716 -0.1119
  265DCM     C1 1721   3.059   0.349   0.990  0.1350 -0.0895 -0.0069
  265DCM     H1 1722   3.118   0.322   1.078 -0.5207 -0.4643  0.3329
  265DCM     H2 1723   2.951   0.351   1.008 -0.3874 -0.0103 -2.7022
  265DCM    CL2 1724   3.113   0.512   0.932 -0.2750 -0.2810  0.3326
  266DCM    CL1 1725   2.778   1.068   1.477  0.2959  0.0615  0.0343
  266DCM     C1 1726   2.913   1.134   1.572  0.2148  0.2678 -0.1291
  266DCM     H1 1727   2.933   1.239   1.547 -2.8450  1.4612  1.8271
  266DCM     H2 1728   3.002   1.073   1.552  1.1402  1.7111 -0.6074
  266DCM    CL2 1729   2.890   1.136   1.751 -0.0338 -0.6793  0.0903
  267DCM    CL1 1730   0.975   3.322   2.215 -0.3577  0.2064  0.4473
  267DCM     C1 1731   0.807   3.363   2.173  0.2810 -0.5825  0.0794
  267DCM     H1 1732   0.804   3.455   2.113  1.0229 -1.0984 -0.7726
  267DCM     H2 1733   0.754   3.383   2.268  2.6066 -1.4317  1.6442
  267DCM    CL2 1734   0.739   3.234   2.074  0.5923 -0.4302  0.0427
  268DCM    CL1 1735   3.349   3.040   2.243  0.4081 -0.3291 -0.0168
  268DCM     C1 1736   3.411   3.072   2.076  0.7083  0.1121 -0.1569
  268DCM     H1 1737   3.399   3.179   2.055 -1.1010  0.0138  0.1521
  268DCM     H2 1738   3.359   3.014   1.998  2.2959 -0.0361 -1.1390
  268DCM    CL2 1739   3.576   3.016   2.070  0.0721  0.0554 -0.0121
  269DCM    CL1 1740   2.207   0.769   2.155 -0.1537  0.1270  0.2402
  269DCM     C1 1741   2.058   0.872   2.157 -0.4292  0.3334 -0.5746
  269DCM     H1 1742   2.066   0.948   2.078  0.0313 -1.0846 -1.9401
  269DCM     H2 1743   2.053   0.906   2.261  2.0798 -1.3988  0.1962
  269DCM    CL2 1744   1.907   0.774   2.140  0.1051  0.3929 -0.1268
  270DCM    CL1 1745   1.688   1.513   2.309 -0.2425  0.0135 -0.4221
  270DCM     C1 1746   1.619   1.675   2.364  0.0879  0.7722 -0.1309
  270DCM     H1 1747   1.639   1.676   2.472 -0.9389 -0.3377  0.0999
  270DCM     H2 1748   1.512   1.687   2.346 -0.2329 -1.1439  0.2484
  270DCM    CL2 1749   1.708   1.805   2.273  0.1282 -0.0660  0.3300
  271DCM    CL1 1750   2.785   2.420   0.691  0.1106 -0.1583  0.0009
  271DCM     C1 1751   2.791   2.595   0.735  0.0859 -0.4318 -0.1790
  271DCM     H1 1752   2.741   2.641   0.649  0.4347 -1.8471 -1.1945
  271DCM     H2 1753   2.898   2.620   0.737  0.3163 -1.2189 -1.1941
  271DCM    CL2 1754   2.717   2.630   0.900 -0.0553 -0.2579  0.1880
  272DCM    CL1 1755   0.250   3.196   1.198  0.1499 -0.2086  0.0458
  272DCM     C1 1756   0.226   3.259   1.023 -0.0776  0.2228  0.4355
  272DCM     H1 1757   0.152   3.339   1.035  0.4268  0.7243  0.1965
  272DCM     H2 1758   0.188   3.182   0.954 -1.7815  1.3633  0.0416
  272DCM    CL2 1759   0.369   3.342   0.952  0.1148  0.3921 -0.7370
  273DCM    CL1 1760   1.407   0.564   3.692  0.2517  0.0722 -0.4003
  273DCM     C1 1761   1.296   0.488   3.575 -0.0728  0.1182 -0.5693
  273DCM     H1 1762   1.219   0.563   3.553 -0.6374 -0.8447 -2.0119
  273DCM     H2 1763   1.241   0.400   3.611 -0.8377  0.4544 -0.8973
  273DCM    CL2 1764   1.396   0.465   3.427 -0.0343  0.1366 -0.2267
  274DCM    CL1 1765   0.352   2.732   3.790 -0.1246 -0.2385 -0.2013
  274DCM     C1 1766   0.384   2.560   3.749  0.7831 -0.2099  0.1574
  274DCM     H1 1767   0.330   2.529   3.659 -1.8420  0.9042  1.2317
  274DCM     H2 1768   0.339   2.511   3.836  0.2754  0.5008  0.3049
  274DCM    CL2 1769   0.554   2.504   3.745 -0.3294 -0.0023  0.0493
  275DCM    CL1 1770   3.101   2.606   1.326 -0.2997  0.1591  0.1689
  275DCM     C1 1771   2.973   2.714   1.400  0.3430 -0.7268  0.1340
  275DCM     H1 1772   3.023   2.793   1.456  3.7088 -2.4228 -0.2423
  275DCM     H2 1773   2.910   2.654   1.467 -0.2505 -1.1032 -0.7365
  275DCM    CL2 1774   2.857   2.782   1.276  0.6403 -0.2545 -0.0669
  276DCM    CL1 1775   3.873   0.017   1.997 -0.2756 -0.0430  0.2510
  276DCM     C1 1776   3.694   0.050   1.997 -0.1601  0.2074 -0.3865
  276DCM     H1 1777   3.646  -0.005   1.916  2.3897 -0.5747 -1.4483
  276DCM     H2 1778   3.683   0.159   1.990 -0.7687  0.1588 -0.2822
  276DCM    CL2 1779   3.642  -0.017   2.157 -0.4041 -0.1718  0.0887
  277DCM    CL1 1780   3.620   3.429   2.975  0.5389  0.1171  0.2114
  277DCM     C1 1781   3.655   3.255   2.955  0.2957  0.2910 -0.3925
  277DCM     H1 1782   3.662   3.208   3.054  2.5297  0.9004 -0.2017
  277DCM     H2 1783   3.734   3.233   2.883  0.4338  0.1174 -0.1906
  277DCM    CL2 1784   3.515   3.176   2.878 -0.0473 -0.4276 -0.0949
  278DCM    CL1 1785   0.539   0.116   3.862 -0.3177 -0.1133  0.3800
  278DCM     C1 1786   0.512  -0.062   3.860 -0.3294  0.5177  0.0803
  278DCM     H1 1787   0.415  -0.089   3.817 -0.0625  1.8933 -1.4934
  278DCM     H2 1788   0.514  -0.102   3.962  0.2132 -3.2906 -1.2407
  278DCM    CL2 1789   0.641  -0.147   3.767 -0.3009 -0.2323  0.0806
  279DCM    CL1 1790   3.775   2.104   1.173  0.0350 -0.1566  0.0158
  279DCM     C1 1791   3.931   2.043   1.249 -0.4438 -0.6313 -0.1386
  279DCM     H1 1792   3.907   1.959   1.315  1.0402  0.7471  2.3214
  279DCM     H2 1793   3.977   2.124   1.308 -1.4931  1.1590 -1.6633
  279DCM    CL2 1794   4.040   2.002   1.117 -0.1591 -0.0617  0.0433
  280DCM    CL1 1795   1.663   3.300   3.037  0.0759 -0.5094 -0.3230
  280DCM     C1 1796   1.626   3.299   3.212 -0.0214  0.8293 -0.2594
  280DCM     H1 1797   1.530   3.248   3.219 -0.0759  1.1567  2.4066
  280DCM     H2 1798   1.618   3.403   3.247 -1.3395  0.3391  0.9693
  280DCM    CL2 1799   1.745   3.204   3.304 -0.2054 -0.1072 -0.4578
  281DCM    CL1 1800   0.773   0.543   1.219  0.0902  0.6136 -0.1011
  281DCM     C1 1801   0.859   0.659   1.330  0.4601  0.0722  0.3172
  281DCM     H1 1802   0.955   0.614   1.359  0.1029 -1.7369 -1.1572
  281DCM     H2 1803   0.789   0.664   1.414  0.2208  0.1865  0.1119
  281DCM    CL2 1804   0.860   0.821   1.246  0.2334 -0.3148 -0.1731
  282DCM    CL1 1805   1.829   2.881   3.940 -0.0913  0.3388 -0.2750
  282DCM     C1 1806   1.905   2.732   4.009  0.3550 -0.3017  0.0287
  282DCM     H1 1807   1.822   2.670   4.044 -0.7525  1.0020 -0.2074
  282DCM     H2 1808   1.963   2.749   4.101 -0.5753 -1.0649  0.7759
  282DCM    CL2 1809   2.001   2.629   3.893 -0.1274  0.5156 -0.1075
  283DCM    CL1 1810   3.596   0.024   2.948 -0.1978 -0.4858 -0.0743
  283DCM     C1 1811   3.620  -0.107   3.066 -0.0574  0.4258  0.3439
  283DCM     H1 1812   3.531  -0.112   3.130 -0.1523 -0.1457  0.1784
  283DCM     H2 1813   3.702  -0.076   3.133  0.1899  0.3122  0.0973
  283DCM    CL2 1814   3.646  -0.265   2.985  0.1779 -0.2983  0.1553
  284DCM    CL1 1815   2.313   1.975   2.946  0.0965 -0.0564 -0.0244
  284DCM     C1 1816   2.425   1.948   2.806  0.1013 -0.4848  0.6151
  284DCM     H1 1817   2.528   1.930   2.842 -0.3939 -1.7821  1.4582
  284DCM     H2 1818   2.420   2.023   2.727  0.1689 -2.2713 -1.1543
  284DCM    CL2 1819   2.383   1.792   2.722  0.7502 -0.3147 -0.0392
  285DCM    CL1 1820   0.854   0.150   0.970 -0.0940 -0.4034  0.0613
  285DCM     C1 1821   0.749   0.053   0.858 -0.2941  0.1848 -0.0298
  285DCM     H1 1822   0.753  -0.052   0.888 -1.6829 -0.0683 -0.6393
  285DCM     H2 1823   0.796   0.060   0.759  0.8336 -0.4978  0.4502
  285DCM    CL2 1824   0.582   0.111   0.851 -0.0003 -0.4614 -0.1056
  286DCM    CL1 1825   0.294   1.142   1.235 -0.7076  0.2533  0.1479
  286DCM     C1 1826   0.327   0.961   1.246  0.2976 -0.5037 -0.5365
  286DCM     H1 1827   0.377   0.939   1.341 -2.7060  2.3854  1.9306
  286DCM     H2 1828   0.379   0.919   1.158 -2.1245 -1.7159 -1.5009
  286DCM    CL2 1829   0.165   0.876   1.237  0.2630  0.2917  0.0480
  287DCM    CL1 1830   2.187   1.555   2.010  0.3753  0.0059 -0.2886
  287DCM     C1 1831   2.226   1.661   2.151 -0.1508 -0.2182  0.6855
  287DCM     H1 1832   2.315   1.720   2.127  0.3133 -0.0078  2.7332
  287DCM     H2 1833   2.251   1.582   2.223  0.8056 -0.7941 -0.2554
  287DCM    CL2 1834   2.101   1.790   2.180  0.4315  0.1520  0.0653
  288DCM    CL1 1835   0.726   3.567   0.792 -0.2105 -0.2108 -0.0691
  288DCM     C1 1836   0.782   3.616   0.958 -1.2760  0.2087 -0.3312
  288DCM     H1 1837   0.785   3.531   1.028 -1.6748 -1.9425 -2.7856
  288DCM     H2 1838   0.707   3.687   0.996  0.4722  0.3219  3.3964
  288DCM    CL2 1839   0.946   3.691   0.957 -0.1466  0.2403  0.3463
  289DCM    CL1 1840   2.801   2.575   2.961  0.1701  0.1602  0.2327
  289DCM     C1 1841   2.828   2.731   2.874  0.4112  0.7504 -0.1151
  289DCM     H1 1842   2.930   2.742   2.836  0.3032 -1.8253 -1.3419
  289DCM     H2 1843   2.811   2.802   2.956  0.7114 -2.4213  2.9353
  289DCM    CL2 1844   2.710   2.736   2.740 -0.2662 -0.0860 -0.0925
  290DCM    CL1 1845   1.914   3.134   2.094  0.0903 -0.2256  0.6336
  290DCM     C1 1846   2.094   3.173   2.087 -0.1513 -0.2127 -0.5014
  290DCM     H1 1847   2.130   3.267   2.130  1.4946  0.6690 -3.4741
  290DCM     H2 1848   2.114   3.190   1.980 -0.6294  0.1030 -0.5488
  290DCM    CL2 1849   2.179   3.043   2.174  0.1550 -0.0361  0.3571
  291DCM    CL1 1850   0.558   4.032   0.191 -0.2968 -0.0919  0.5272
  291DCM     C1 1851   0.726   3.966   0.224 -0.2042  0.3578  0.3801
  291DCM     H1 1852   0.755   3.893   0.147  3.4358  0.7526  1.1887
  291DCM     H2 1853   0.726   3.924   0.325 -0.4495  0.5460  0.4580
  291DCM    CL2 1854   0.855   4.098   0.229 -0.2641  0.2730  0.1464
  292DCM    CL1 1855   1.688   2.956   3.599  0.6220 -0.2709 -0.3968
  292DCM     C1 1856   1.829   2.915   3.491 -0.1147 -0.3900 -0.7396
  292DCM     H1 1857   1.870   3.014   3.468 -3.1243  1.5294  1.2845
  292DCM     H2 1858   1.792   2.854   3.409  0.1456  1.0890 -2.0011
  292DCM    CL2 1859   1.954   2.820   3.579 -0.1139 -0.1521 -0.0437
  293DCM    CL1 1860   0.950   2.190   2.264 -0.0458 -0.2575  0.2362
  293DCM     C1 1861   0.882   2.331   2.360 -0.3793 -0.4060  0.9748
  293DCM     H1 1862   0.973   2.368   2.410 -1.4927  0.3523  2.5079
  293DCM     H2 1863   0.813   2.300   2.438  1.2017 -0.7257  2.3103
  293DCM    CL2 1864   0.793   2.439   2.241  0.1955  0.2032 -0.0968
  294DCM    CL1 1865   1.798   2.348   0.650 -0.3011 -0.1698  0.1497
  294DCM     C1 1866   1.903   2.429   0.778 -0.4529  0.0111 -0.2547
  294DCM     H1 1867   2.007   2.395   0.779 -0.1414  0.9221 -0.3408
  294DCM     H2 1868   1.856   2.408   0.875  0.3669  1.6104  0.5417
  294DCM    CL2 1869   1.890   2.608   0.767 -0.1473 -0.0293 -0.4085
  295DCM    CL1 1870   1.891   1.505   0.079  0.0351  0.0242 -0.1122
  295DCM     C1 1871   2.028   1.461  -0.021  0.2631 -0.7474 -0.8171
  295DCM     H1 1872   2.102   1.417   0.046 -2.6272 -2.3609  1.5775
  295DCM     H2 1873   2.061   1.545  -0.084  1.4593 -2.0470 -1.9613
  295DCM    CL2 1874   1.998   1.324  -0.144  0.1702 -0.1410 -0.5929
  296DCM    CL1 1875   0.710   2.784   0.138  0.0885 -0.0447  0.1628
  296DCM     C1 1876   0.832   2.694   0.050  0.1019  0.7255  0.4091
  296DCM     H1 1877   0.932   2.707   0.095 -1.0633  1.2874  3.0243
  296DCM     H2 1878   0.821   2.725  -0.054 -0.8499  0.2271  0.3516
  296DCM    CL2 1879   0.766   2.529   0.037  0.0000 -0.1143 -0.1958
  297DCM    CL1 1880   2.438   3.514   0.695 -0.2674  0.1629  0.0744
  297DCM     C1 1881   2.361   3.563   0.849 -0.3682  0.2464  0.0178
  297DCM     H1 1882   2.254   3.543   0.859 -0.3105 -0.3200 -0.4275
  297DCM     H2 1883   2.380   3.665   0.884  1.2806  0.0179 -0.1046
  297DCM    CL2 1884   2.433   3.459   0.970 -0.4651 -0.1260  0.1594
  298DCM    CL1 1885   3.139   1.292   1.153  0.3138  0.1480  0.1706
  298DCM     C1 1886   3.087   1.445   1.071 -0.4450  0.5732 -0.7158
  298DCM     H1 1887   3.152   1.528   1.099  1.2346 -1.2651  1.1996
  298DCM     H2 1888   2.978   1.456   1.083 -0.5771  1.3895 -2.3431
  298DCM    CL2 1889   3.107   1.422   0.893  0.0677  0.1183  0.1169
  299DCM    CL1 1890   0.704   3.381   3.170  0.1493  0.5279  0.0450
  299DCM     C1 1891   0.615   3.246   3.230  0.2338  0.6890  0.0105
  299DCM     H1 1892   0.609   3.260   3.338  2.6950  1.7245  0.0934
  299DCM     H2 1893   0.659   3.149   3.203 -1.6665 -0.2233  0.0355
  299DCM    CL2 1894   0.454   3.253   3.153 -0.1324 -0.0150 -0.2087
  300DCM    CL1 1895   3.235   1.668   1.874 -0.1522  0.1406  0.2959
  300DCM     C1 1896   3.151   1.821   1.823 -0.8753 -0.6966 -0.4099
  300DCM     H1 1897   3.219   1.904   1.843 -2.5156  0.2736  1.4196
  300DCM     H2 1898   3.071   1.825   1.898  1.8320  0.8056  2.6396
  300DCM    CL2 1899   3.086   1.817   1.658  0.0531 -0.1127 -0.5606
  301DCM    CL1 1900   0.477   0.372   4.041 -0.2215 -0.0623 -0.5639
  301DCM     C1 1901   0.614   0.490   4.040  0.5344 -0.6263 -0.1907
  301DCM     H1 1902   0.635   0.522   3.938  0.3240  1.9524  0.5224
  301DCM     H2 1903   0.711   0.445   4.067  1.4278  0.3320 -1.6670
  301DCM    CL2 1904   0.599   0.636   4.151 -0.3516 -0.0968 -0.3732
  302DCM    CL1 1905   3.749   1.203   3.416  0.3350  0.3304  0.2369
  302DCM     C1 1906   3.577   1.185   3.352  0.2091 -0.3288 -1.2479
  302DCM     H1 1907   3.540   1.092   3.398 -0.1028 -0.0244 -0.8763
  302DCM     H2 1908   3.582   1.171   3.244  0.8501 -0.3359 -1.2237
  302DCM    CL2 1909   3.484   1.332   3.395  0.2304  0.1826  0.3264
  303DCM    CL1 1910   1.658   0.926   4.023  0.0232 -0.2274  0.2395
  303DCM     C1 1911   1.587   0.845   3.876 -0.2126  0.0519 -0.4081
  303DCM     H1 1912   1.576   0.740   3.905 -0.5963  0.8049  2.4140
  303DCM     H2 1913   1.656   0.861   3.791 -0.4875 -1.6362 -0.9923
  303DCM    CL2 1914   1.425   0.920   3.833 -0.0924  0.3412 -0.1685
  304DCM    CL1 1915   2.586   0.210   0.621 -0.0883 -0.2838  0.2829
  304DCM     C1 1916   2.726   0.165   0.730  0.6399 -0.6439 -0.4080
  304DCM     H1 1917   2.776   0.254   0.770  2.1586 -0.2202 -2.9697
  304DCM     H2 1918   2.799   0.113   0.666 -1.1753 -1.4005 -1.9502
  304DCM    CL2 1919   2.659   0.067   0.859 -0.4338  0.1584  0.3402
  305DCM    CL1 1920   3.854   3.452   1.440  0.5655  0.3020  0.0329
  305DCM     C1 1921   3.920   3.369   1.294  0.7055  0.4970  0.2927
  305DCM     H1 1922   3.852   3.385   1.210 -0.9726  1.0931  1.7033
  305DCM     H2 1923   3.952   3.266   1.315  0.3459  0.1918 -0.6187
  305DCM    CL2 1924   4.079   3.451   1.267 -0.1795 -0.2222  0.3478
  306DCM    CL1 1925   0.536   3.033   0.317 -0.1570  0.1723  0.3631
  306DCM     C1 1926   0.463   3.128   0.186 -0.0870  0.3909  0.3359
  306DCM     H1 1927   0.515   3.225   0.182  0.1377  0.2426 -0.5659
  306DCM     H2 1928   0.359   3.149   0.214 -0.5737 -0.1628 -0.9650
  306DCM    CL2 1929   0.466   3.041   0.022  0.1839  0.0834 -0.2153
  307DCM    CL1 1930   3.515   0.355   1.642 -0.2547  0.1569  0.1308
  307DCM     C1 1931   3.390   0.243   1.700 -1.1809 -0.0619  0.3186
  307DCM     H1 1932   3.291   0.289   1.694 -0.5607  1.2266 -0.4478
  307DCM     H2 1933   3.415   0.219   1.804 -1.3351  2.5115  1.0069
  307DCM    CL2 1934   3.366   0.097   1.600 -0.3744 -0.3065 -0.1223
  308DCM    CL1 1935   3.929   0.753   2.819  0.7124  0.0634 -0.5398
  308DCM     C1 1936   3.923   0.825   2.652 -0.0637 -0.8568 -0.6862
  308DCM     H1 1937   3.987   0.913   2.638  1.4915 -2.1568 -2.2282
  308DCM     H2 1938   3.819   0.851   2.631 -0.5819 -1.0613  1.4563
  308DCM    CL2 1939   3.987   0.702   2.535  0.2169 -0.2842 -0.2959
  309DCM    CL1 1940   0.937   3.591   1.440 -0.2016  0.0039 -0.1338
  309DCM     C1 1941   1.014   3.556   1.598 -0.0051 -0.3371 -0.1510
  309DCM     H1 1942   1.025   3.448   1.614  0.9048 -0.2838 -0.3475
  309DCM     H2 1943   0.948   3.596   1.676 -0.4012 -1.9869  0.3860
  309DCM    CL2 1944   1.173   3.644   1.613  0.3620  0.0296  0.1330
  310DCM    CL1 1945   2.741   3.834   0.681 -0.0371 -0.2458  0.2513
  310DCM     C1 1946   2.649   3.880   0.532 -0.0591 -0.2488  0.0970
  310DCM     H1 1947   2.560   3.938   0.560  0.4470  1.5431 -1.7742
  310DCM     H2 1948   2.622   3.788   0.480 -1.6479  0.8282 -1.0902
  310DCM    CL2 1949   2.753   3.984   0.421 -0.0244  0.4963 -0.2608
  311DCM    CL1 1950   2.301   2.666   0.748 -0.0102  0.0113 -0.1888
  311DCM     C1 1951   2.282   2.827   0.658  0.3722  0.7236 -0.5054
  311DCM     H1 1952   2.223   2.901   0.714 -1.3891 -0.9346 -0.0766
  311DCM     H2 1953   2.234   2.798   0.565  3.5135 -0.0808 -2.0245
  311DCM    CL2 1954   2.455   2.885   0.647  0.1542  0.1253 -0.2128
  312DCM    CL1 1955   0.071   2.473   1.666  0.0347  0.5415  0.2590
  312DCM     C1 1956  -0.017   2.606   1.571 -0.0011 -0.1244  0.2623
  312DCM     H1 1957   0.017   2.608   1.467 -2.2834  0.8517 -0.5037
  312DCM     H2 1958   0.024   2.694   1.622  0.2199 -0.1198  0.0778
  312DCM    CL2 1959  -0.196   2.590   1.589 -0.2292  0.4060 -0.2081
  313DCM    CL1 1960   2.449   1.004   0.030 -0.0805  0.1670 -0.0917
  313DCM     C1 1961   2.291   1.078   0.072 -0.5226 -0.6417 -0.2891
  313DCM     H1 1962   2.297   1.174   0.020  0.7882 -0.3743  0.3142
  313DCM     H2 1963   2.273   1.081   0.180 -0.2012 -0.8219 -0.2291
  313DCM    CL2 1964   2.159   0.988  -0.010  0.1488  0.2133 -0.5173
  314DCM    CL1 1965   2.739   2.068   0.405  0.0270 -0.3907 -0.2980
  314DCM     C1 1966   2.582   2.039   0.500 -0.2506  0.3533  0.4868
  314DCM     H1 1967   2.498   2.085   0.445  0.0961  0.0709 -0.2985
  314DCM     H2 1968   2.606   2.085   0.597 -0.5588 -1.0474  1.2411
  314DCM    CL2 1969   2.547   1.865   0.530  0.2804 -0.1251  0.3531
  315DCM    CL1 1970   0.906   2.752   2.729 -0.1191 -0.1065  0.1731
  315DCM     C1 1971   0.940   2.903   2.637 -0.2756 -0.2127 -0.6173
  315DCM     H1 1972   0.881   2.982   2.684 -0.4412 -0.5253 -0.2926
  315DCM     H2 1973   0.917   2.895   2.530  0.0438  0.0709 -0.7099
  315DCM    CL2 1974   1.118   2.937   2.654 -0.0215 -0.0594 -0.1293
  316DCM    CL1 1975   0.320   0.190   3.633  0.0094 -0.0524 -0.3689
  316DCM     C1 1976   0.353   0.047   3.532 -0.0750  0.1361  0.1166
  316DCM     H1 1977   0.449   0.002   3.560  0.5593  0.4330 -1.4908
  316DCM     H2 1978   0.355   0.088   3.430 -0.7358  1.4092  0.5897
  316DCM    CL2 1979   0.232  -0.088   3.542 -0.0091 -0.5838 -0.0907
  317DCM    CL1 1980   3.448   0.613   2.408  0.4099 -0.2794  0.1243
  317DCM     C1 1981   3.532   0.573   2.558 -0.2931  0.2986 -0.2526
  317DCM     H1 1982   3.637   0.546   2.538  0.3920  1.6775  1.2463
  317DCM     H2 1983   3.477   0.492   2.606 -0.4080  0.6916  0.2817
  317DCM    CL2 1984   3.524   0.708   2.678  0.3544  0.1757  0.0319
  318DCM    CL1 1985   0.694   0.730   0.636 -0.2702 -0.1169  0.0571
  318DCM     C1 1986   0.839   0.761   0.750  1.1761 -0.2358 -0.2021
  318DCM     H1 1987   0.795   0.826   0.826 -0.2924 -0.9377 -0.4083
  318DCM     H2 1988   0.918   0.801   0.686 -0.8589  1.0626 -2.0599
  318DCM    CL2 1989   0.903   0.607   0.828  0.1449 -0.1607  0.1171
  319DCM    CL1 1990   3.347   2.005   0.917 -0.3315 -0.0820 -0.4699
  319DCM     C1 1991   3.510   1.959   0.845  0.0933 -0.4598  1.0498
  319DCM     H1 1992   3.602   1.967   0.903  1.2995  0.7086 -0.9036
  319DCM     H2 1993   3.525   2.013   0.751  1.6733 -1.0909  0.9086
  319DCM    CL2 1994   3.501   1.779   0.796 -0.3696 -0.1482  0.2318
  320DCM    CL1 1995   1.008   0.419   0.076 -0.3913 -0.1422 -0.3378
  320DCM     C1 1996   1.085   0.361   0.225  0.5765 -0.1239  0.4933
  320DCM     H1 1997   1.036   0.265   0.247 -2.3020  1.4839  1.7404
  320DCM     H2 1998   1.054   0.427   0.308  0.7291 -0.1922  0.6042
  320DCM    CL2 1999   1.269   0.352   0.222  0.0762 -0.4447  0.0054
  321DCM    CL1 2000   1.287   2.118   0.398 -0.5711 -0.1441 -0.0497
  321DCM     C1 2001   1.399   2.027   0.513  0.2877  0.5645 -0.3298
  321DCM     H1 2002   1.448   1.937   0.474  1.9469  0.7104  1.2593
  321DCM     H2 2003   1.336   1.990   0.594  1.2806  0.3278  0.3571
  321DCM    CL2 2004   1.518   2.121   0.606 -0.0180  0.3865  0.0598
  322DCM    CL1 2005   0.890   2.434   3.143 -0.3636  0.0459 -0.2124
  322DCM     C1 2006   0.716   2.429   3.187  0.4797  0.3588  1.0305
  322DCM     H1 2007   0.684   2.324   3.195 -1.6677  0.7964 -0.7243
  322DCM     H2 2008   0.659   2.478   3.107  1.8624 -1.7343 -1.3777
  322DCM    CL2 2009   0.702   2.496   3.351  0.1318 -0.2831 -0.0364
  323DCM    CL1 2010   3.606   1.242   2.403 -0.0743 -0.0137  0.0387
  323DCM     C1 2011   3.518   1.117   2.491  0.5535 -0.3083 -0.3886
  323DCM     H1 2012   3.530   1.019   2.444  0.3659 -0.6975  0.3587
  323DCM     H2 2013   3.411   1.140   2.485  0.6774 -0.0711 -2.2975
  323DCM    CL2 2014   3.567   1.103   2.665  0.4321  0.1044 -0.0158
  324DCM    CL1 2015   2.546   1.016   1.997  0.4155  0.6446 -0.2170
  324DCM     C1 2016   2.684   0.975   2.105  0.0686 -0.3258  0.2518
  324DCM     H1 2017   2.639   0.938   2.198 -0.6513  1.3419  0.6061
  324DCM     H2 2018   2.733   1.069   2.132 -0.3805 -0.7211  2.6706
  324DCM    CL2 2019   2.801   0.866   2.022 -0.3088 -0.0362 -0.5126
  325DCM    CL1 2020   0.626   2.040   0.309  0.2824  0.2746 -0.5174
  325DCM     C1 2021   0.494   1.947   0.233  0.4531 -0.0499 -0.1149
  325DCM     H1 2022   0.540   1.855   0.195  3.7037  0.7439  1.5882
  325DCM     H2 2023   0.445   2.012   0.159 -0.2640  0.8576  1.1254
  325DCM    CL2 2024   0.374   1.906   0.367 -0.5472  0.0427 -0.2617
  326DCM    CL1 2025   1.542   0.040   0.166 -0.3335  0.1950  0.1674
  326DCM     C1 2026   1.697   0.093   0.244 -0.7452 -0.3292 -0.3318
  326DCM     H1 2027   1.727   0.004   0.299  0.2039 -0.8553 -1.6477
  326DCM     H2 2028   1.669   0.176   0.310  0.8621 -0.0259  0.0204
  326DCM    CL2 2029   1.827   0.128   0.117 -0.1248 -0.2448 -0.1625
  327DCM    CL1 2030   2.151   3.510   0.135 -0.3388 -0.0027  0.2442
  327DCM     C1 2031   2.332   3.518   0.141  0.1147  0.2205  0.1062
  327DCM     H1 2032   2.362   3.578   0.054 -0.8628  0.6556  0.0516
  327DCM     H2 2033   2.372   3.418   0.159  0.2545  0.2012 -0.2909
  327DCM    CL2 2034   2.354   3.615   0.285  0.4102  0.3542 -0.2908
  328DCM    CL1 2035   1.594   0.828   1.895  0.3514 -0.1013  0.4313
  328DCM     C1 2036   1.591   0.894   1.728  0.3221 -0.2433  0.3374
  328DCM     H1 2037   1.608   1.001   1.742 -0.3186 -0.0976  0.0421
  328DCM     H2 2038   1.494   0.868   1.685 -0.2543 -0.9856  1.9750
  328DCM    CL2 2039   1.730   0.826   1.646 -0.6366  0.2768  0.2794
  329DCM    CL1 2040   2.166   2.792   3.290 -0.2587 -0.3267  0.0114
  329DCM     C1 2041   2.235   2.717   3.142 -0.3325  0.3018 -0.5070
  329DCM     H1 2042   2.208   2.611   3.145  0.6033  0.0138 -1.5891
  329DCM     H2 2043   2.342   2.738   3.144 -0.1141 -0.7749 -0.0417
  329DCM    CL2 2044   2.166   2.794   2.998 -0.1583 -0.2512 -0.1764
  330DCM    CL1 2045   2.849   2.301   2.315  0.1914 -0.5779  0.3198
  330DCM     C1 2046   2.960   2.366   2.441 -0.6870  0.5208 -0.4708
  330DCM     H1 2047   2.904   2.434   2.506 -2.1564  1.5025 -2.6415
  330DCM     H2 2048   3.035   2.419   2.382 -0.1502 -0.9524 -1.1858
  330DCM    CL2 2049   3.029   2.233   2.536  0.0324 -0.2084 -0.1127
  331DCM    CL1 2050   2.158   1.114   2.791 -0.3876  0.0047  0.1266
  331DCM     C1 2051   2.213   1.017   2.653  0.5058 -0.2094  0.0505
  331DCM     H1 2052   2.288   0.947   2.692  1.4666  0.3220 -0.8023
  331DCM     H2 2053   2.264   1.072   2.573  1.1484 -0.8383  0.0111
  331DCM    CL2 2054   2.073   0.919   2.592 -0.2169 -0.2315 -0.3701
  332DCM    CL1 2055   2.286   3.811   2.188  0.4814 -0.3582  0.3541
  332DCM     C1 2056   2.352   3.926   2.303 -0.6526 -0.7321 -0.1706
  332DCM     H1 2057   2.318   4.026   2.275 -1.8846 -0.2507  2.6736
  332DCM     H2 2058   2.461   3.920   2.297 -0.3798  2.0737  0.5442
  332DCM    CL2 2059   2.312   3.869   2.479 -0.2051 -0.1233  0.2400
  333DCM    CL1 2060   0.236   0.319   1.697  0.0301 -0.3992  0.0551
  333DCM     C1 2061   0.261   0.424   1.556 -0.1043 -0.1421  0.0241
  333DCM     H1 2062   0.269   0.530   1.583 -0.5156 -0.3206  0.8970
  333DCM     H2 2063   0.175   0.402   1.491  0.6711  0.3988 -1.2227
  333DCM    CL2 2064   0.420   0.380   1.467 -0.1401  0.0551 -0.0394
  334DCM    CL1 2065   2.571   2.728   2.237  0.0274  0.3159 -0.3896
  334DCM     C1 2066   2.581   2.545   2.271 -0.4114 -0.4075  0.3070
  334DCM     H1 2067   2.628   2.532   2.370  2.2683  0.1046 -0.8104
  334DCM     H2 2068   2.641   2.515   2.185  1.1950 -0.0562  1.2530
  334DCM    CL2 2069   2.414   2.485   2.273  0.1783  0.0333 -0.0658
  335DCM    CL1 2070   0.010   2.440   3.604  0.0846 -0.0455  0.0237
  335DCM     C1 2071  -0.025   2.535   3.757 -0.5223  0.5914  0.3999
  335DCM     H1 2072  -0.096   2.615   3.734  0.8532  2.3311  1.8946
  335DCM     H2 2073   0.068   2.570   3.804 -0.2227  0.4208 -0.0604
  335DCM    CL2 2074  -0.112   2.430   3.876 -0.0844 -0.0066 -0.2067
  336DCM    CL1 2075   2.181   0.774   1.743  0.1263 -0.2333 -0.0687
  336DCM     C1 2076   2.071   0.637   1.781 -0.4406 -0.5266  0.1820
  336DCM     H1 2077   2.029   0.600   1.687  0.8506 -1.4662 -0.0452
  336DCM     H2 2078   1.990   0.669   1.848  0.4538 -1.7568  1.9270
  336DCM    CL2 2079   2.159   0.504   1.874 -0.0152  0.0633  0.2757
  337DCM    CL1 2080   2.248   2.349   0.949 -0.5197 -0.1097 -0.3518
  337DCM     C1 2081   2.390   2.234   0.958  0.1691 -0.7331  0.2733
  337DCM     H1 2082   2.350   2.132   0.962 -0.7723 -0.4499 -1.2948
  337DCM     H2 2083   2.454   2.250   1.046 -0.9238  0.1081  0.9592
  337DCM    CL2 2084   2.492   2.265   0.814 -0.2378 -0.4659  0.1944
  338DCM    CL1 2085   1.122   2.874   1.129 -0.1954  0.2601  0.0209
  338DCM     C1 2086   0.998   2.831   1.011  0.5115 -0.1667 -0.3752
  338DCM     H1 2087   1.044   2.846   0.913  1.9539 -1.4206  0.0665
  338DCM     H2 2088   0.915   2.902   1.011  2.6027  2.4331  0.7703
  338DCM    CL2 2089   0.949   2.655   1.009 -0.0989  0.0392  0.2973
  339DCM    CL1 2090   3.294   3.995   2.009 -0.1687 -0.0560  0.1299
  339DCM     C1 2091   3.133   4.006   1.927 -0.4349  1.5696  0.2447
  339DCM     H1 2092   3.121   4.098   1.867 -1.0209  1.0468 -0.4649
  339DCM     H2 2093   3.057   3.985   2.003  0.1934 -0.5312  0.3348
  339DCM    CL2 2094   3.101   3.864   1.814  0.0394 -0.1693  0.1420
  340DCM    CL1 2095   1.090   3.744   0.630  0.0192 -0.1969  0.4104
  340DCM     C1 2096   1.226   3.839   0.568 -0.0996  0.1803  0.4912
  340DCM     H1 2097   1.318   3.797   0.610  0.4047 -0.0066 -0.7691
  340DCM     H2 2098   1.196   3.936   0.607 -1.3675  0.2084 -0.4648
  340DCM    CL2 2099   1.229   3.835   0.388 -0.5691 -0.1695  0.1039
  341DCM    CL1 2100   2.539   3.806   1.777 -0.2473  0.1100 -0.0817
  341DCM     C1 2101   2.389   3.876   1.708  0.9437  0.4414  0.1843
  341DCM     H1 2102   2.375   3.984   1.724 -0.2116  0.8370 -2.7579
  341DCM     H2 2103   2.307   3.820   1.755  0.2407  0.0612 -1.3973
  341DCM    CL2 2104   2.387   3.834   1.530 -0.1348  0.1240  0.1582
  342DCM    CL1 2105   1.787   1.142   2.423  0.5936  0.1014 -0.2218
  342DCM     C1 2106   1.672   1.015   2.377  0.2899  0.5134 -0.5152
  342DCM     H1 2107   1.572   1.039   2.415  0.6047 -0.7483  1.2392
  342DCM     H2 2108   1.696   0.913   2.410  1.3477  0.9484  0.0908
  342DCM    CL2 2109   1.650   1.022   2.197  0.0503  0.2063 -0.0348
  343DCM    CL1 2110   2.978   1.887   3.647 -0.0012  0.2609 -0.3061
  343DCM     C1 2111   2.865   1.764   3.724 -0.6894 -0.0219  0.2080
  343DCM     H1 2112   2.794   1.730   3.648 -0.8300  1.3278 -0.2985
  343DCM     H2 2113   2.808   1.823   3.796  0.5251  2.3588 -0.6503
  343DCM    CL2 2114   2.967   1.632   3.805 -0.7669 -0.0895 -0.3058
  344DCM    CL1 2115   0.682   1.367   2.814  0.2466 -0.5693  0.2311
  344DCM     C1 2116   0.536   1.260   2.822  0.2657  0.6826  0.1978
  344DCM     H1 2117   0.577   1.163   2.791  0.4849  0.4250  1.2461
  344DCM     H2 2118   0.454   1.292   2.757 -0.0083 -1.8349 -0.8185
  344DCM    CL2 2119   0.496   1.264   2.998 -0.2902  0.2217  0.0581
  345DCM    CL1 2120   3.963   2.507   3.278  0.0456 -0.6485  0.0211
  345DCM     C1 2121   3.849   2.633   3.336  0.4384  0.4223 -0.3541
  345DCM     H1 2122   3.910   2.705   3.390  0.7626 -1.0885  1.3796
  345DCM     H2 2123   3.777   2.590   3.406  2.4012 -1.2685  0.7122
  345DCM    CL2 2124   3.757   2.709   3.203  0.0555 -0.5299 -0.3984
  346DCM    CL1 2125   3.993   2.286   3.021 -0.2116  0.3803 -0.3037
  346DCM     C1 2126   3.811   2.289   3.000  0.2618 -0.6687 -0.4036
  346DCM     H1 2127   3.785   2.346   2.910  0.4034 -0.8324 -0.5480
  346DCM     H2 2128   3.772   2.351   3.082  0.2466 -0.4975 -0.5411
  346DCM    CL2 2129   3.743   2.124   2.984  0.2801 -0.1507  0.6154
  347DCM    CL1 2130   3.276   2.902   0.391 -0.0853  0.4850 -0.3499
  347DCM     C1 2131   3.298   3.065   0.329 -0.4662 -0.9829 -0.3273
  347DCM     H1 2132   3.398   3.100   0.359 -1.1681  0.9027 -0.0427
  347DCM     H2 2133   3.219   3.128   0.371 -0.3246 -1.1043  0.1324
  347DCM    CL2 2134   3.292   3.076   0.153 -0.3848 -0.3618  0.0742
  348DCM    CL1 2135   2.858   0.849   1.089 -0.1351 -0.4471  0.0980
  348DCM     C1 2136   2.839   1.028   1.083  0.0565 -0.5173 -0.1642
  348DCM     H1 2137   2.872   1.054   0.981 -0.2067  1.4222  0.2145
  348DCM     H2 2138   2.902   1.082   1.154 -3.5296  3.9533  0.0641
  348DCM    CL2 2139   2.667   1.082   1.100 -0.2622 -0.4340  0.4867
  349DCM    CL1 2140   2.616   0.273   1.535 -0.3200  0.1768 -0.0087
  349DCM     C1 2141   2.474   0.343   1.455 -0.2069  0.0971  0.4391
  349DCM     H1 2142   2.467   0.293   1.357  0.6448  3.2553 -1.3657
  349DCM     H2 2143   2.487   0.450   1.433 -0.3198 -0.0817 -0.5580
  349DCM    CL2 2144   2.318   0.335   1.550 -0.1925  0.4244  0.3286
  350DCM    CL1 2145   1.370   1.432   2.411 -0.2579 -0.1493  0.3923
  350DCM     C1 2146   1.367   1.296   2.291  0.8941 -1.0322 -0.6733
  350DCM     H1 2147   1.472   1.278   2.266  1.5767  0.3292  0.9955
  350DCM     H2 2148   1.301   1.328   2.208 -1.3391 -1.2251  0.9293
  350DCM    CL2 2149   1.310   1.147   2.371  0.0396  0.0598  0.1614
  351DCM    CL1 2150   1.104   3.451   3.892  0.1247 -0.0372  0.2632
  351DCM     C1 2151   0.952   3.544   3.928  0.4433  0.6977  0.1669
  351DCM     H1 2152   0.888   3.474   3.982  1.4647 -0.7742 -0.4603
  351DCM     H2 2153   0.908   3.573   3.832  1.6956 -0.4404 -0.7906
  351DCM    CL2 2154   0.991   3.692   4.029  0.3861  0.3359  0.0435
  352DCM    CL1 2155   0.676   1.090   0.778  0.0515  0.3598  0.4484
  352DCM     C1 2156   0.568   1.081   0.627 -0.0803  0.1838 -0.9700
  352DCM     H1 2157   0.564   0.975   0.599  0.9536  0.0077 -0.4760
  352DCM     H2 2158   0.600   1.155   0.553 -1.0171  2.0078  0.3786
  352DCM    CL2 2159   0.399   1.103   0.686 -0.0340 -0.1653  0.2235
  353DCM    CL1 2160   3.456   2.337   1.466 -0.3063 -0.0212  0.7557
  353DCM     C1 2161   3.486   2.174   1.389  0.0877 -0.3228 -0.3011
  353DCM     H1 2162   3.503   2.179   1.281  0.8927  1.6293 -0.1210
  353DCM     H2 2163   3.397   2.110   1.397 -0.3411  0.0452 -1.6986
  353DCM    CL2 2164   3.629   2.099   1.475  0.1781  0.0381  0.3179
  354DCM    CL1 2165   1.518   2.160   2.536 -0.4802 -0.1677  0.2810
  354DCM     C1 2166   1.638   2.231   2.653  0.3699 -0.6000 -0.4038
  354DCM     H1 2167   1.628   2.340   2.652  0.2257 -0.5877  0.7997
  354DCM     H2 2168   1.740   2.206   2.624  0.6891  0.2364 -0.0416
  354DCM    CL2 2169   1.607   2.145   2.803 -0.1216 -0.0171 -0.1571
  355DCM    CL1 2170   3.794   2.203   0.313 -0.0100  0.2761 -0.4805
  355DCM     C1 2171   3.795   2.387   0.287  0.5738  0.0228  0.0847
  355DCM     H1 2172   3.786   2.431   0.387  1.1643 -1.7959  0.9916
  355DCM     H2 2173   3.710   2.407   0.221 -0.0014  0.6968  1.0001
  355DCM    CL2 2174   3.954   2.437   0.207 -0.1943 -0.1963  0.1992
  356DCM    CL1 2175   2.450   3.488   2.324  0.0874  0.3979 -0.0050
  356DCM     C1 2176   2.468   3.423   2.491 -0.0018  0.3339  0.3310
  356DCM     H1 2177   2.466   3.512   2.556 -0.4563  0.8966 -0.4327
  356DCM     H2 2178   2.564   3.371   2.488  0.6335  1.5060 -0.3294
  356DCM    CL2 2179   2.334   3.311   2.520 -0.0384 -0.0648 -0.1172
  357DCM    CL1 2180   3.271   0.949   1.805 -0.5878 -0.8086  0.3564
  357DCM     C1 2181   3.117   0.854   1.828  0.6930 -0.1227  0.0692
  357DCM     H1 2182   3.042   0.893   1.758  1.1235  2.1159  0.8013
  357DCM     H2 2183   3.076   0.878   1.926  1.7670 -0.0200  0.5023
  357DCM    CL2 2184   3.144   0.681   1.799  0.1146 -0.3428 -0.3945
  358DCM    CL1 2185   2.680   1.614   3.420  0.0337  0.1205  0.4494
  358DCM     C1 2186   2.681   1.583   3.245  0.2141  0.3555 -0.1751
  358DCM     H1 2187   2.615   1.498   3.224  1.9153 -1.4525  1.3228
  358DCM     H2 2188   2.785   1.566   3.214  0.2196 -0.9391  0.4658
  358DCM    CL2 2189   2.622   1.725   3.154 -0.7420  0.1851  0.0901
  359DCM    CL1 2190   2.626   1.365   0.459  0.1627 -0.2771 -0.0399
  359DCM     C1 2191   2.736   1.354   0.595 -0.1961 -0.1194  0.1753
  359DCM     H1 2192   2.774   1.252   0.604  0.0096 -0.1669 -1.0511
  359DCM     H2 2193   2.680   1.382   0.685 -2.1448 -0.7988 -0.7663
  359DCM    CL2 2194   2.881   1.461   0.574  0.0503 -0.3874  0.1905
  360DCM    CL1 2195   0.682   2.005   4.018  0.0065  0.5432  0.1372
  360DCM     C1 2196   0.755   2.172   4.021 -0.2619  0.1859  0.6984
  360DCM     H1 2197   0.825   2.176   4.106 -0.9969  0.2064  1.3124
  360DCM     H2 2198   0.669   2.240   4.024 -0.5407  0.0561 -2.2483
  360DCM    CL2 2199   0.841   2.179   3.864  0.1632 -0.4519 -0.2092
  361DCM    CL1 2200   3.990   1.782   2.408  0.4928  0.1104 -0.1866
  361DCM     C1 2201   4.083   1.831   2.257 -0.5937 -0.2766  0.0647
  361DCM     H1 2202   4.185   1.794   2.271  0.5395  2.1762 -1.0894
  361DCM     H2 2203   4.083   1.941   2.256  0.8765 -0.2409  0.9827
  361DCM    CL2 2204   4.045   1.759   2.098 -0.3982  0.0877  0.0517
  362DCM    CL1 2205   3.017   0.575   1.252 -0.0006 -0.3406 -0.1419
  362DCM     C1 2206   2.950   0.533   1.413 -0.5652 -0.3608 -0.1266
  362DCM     H1 2207   2.841   0.534   1.413 -0.6433 -2.8581 -0.3742
  362DCM     H2 2208   2.998   0.580   1.500 -0.4302 -0.0781 -0.3504
  362DCM    CL2 2209   2.994   0.357   1.436  0.0535 -0.1122  0.1130
  363DCM    CL1 2210   3.852   2.818   1.933 -0.4312  0.2344  0.0339
  363DCM     C1 2211   4.029   2.774   1.935  0.3216  0.1673  0.0830
  363DCM     H1 2212   4.037   2.669   1.908  0.8817  0.2924 -0.2414
  363DCM     H2 2213   4.079   2.801   2.029 -0.2157 -2.5701  1.2489
  363DCM    CL2 2214   4.086   2.875   1.797  0.0585 -0.1877 -0.1900
  364DCM    CL1 2215   1.771   3.329   1.275  0.2666  0.1312 -0.2483
  364DCM     C1 2216   1.727   3.314   1.448 -0.3856 -0.2531 -0.3127
  364DCM     H1 2217   1.644   3.382   1.467  0.2427  0.3380  0.4324
  364DCM     H2 2218   1.814   3.347   1.506 -1.5437  2.4537  0.0090
  364DCM    CL2 2219   1.678   3.141   1.456  0.2618 -0.1952 -0.0164
  365DCM    CL1 2220   0.076   0.514   3.031  0.0276 -0.0857 -0.0938
  365DCM     C1 2221   0.140   0.548   3.191 -0.1662  0.1427 -0.5009
  365DCM     H1 2222   0.061   0.531   3.265  0.7459  0.4255  0.5725
  365DCM     H2 2223   0.182   0.649   3.190  1.1515 -0.3084  1.5959
  365DCM    CL2 2224   0.281   0.445   3.237 -0.3249  0.0181  0.1529
  366DCM    CL1 2225   2.297   1.458   2.785 -0.0382 -0.1819 -0.1314
  366DCM     C1 2226   2.280   1.370   2.941  0.6712  0.1162 -0.7341
  366DCM     H1 2227   2.329   1.273   2.928 -0.0943 -0.3235 -0.3667
  366DCM     H2 2228   2.172   1.355   2.956  0.8775  0.7497  1.9651
  366DCM    CL2 2229   2.372   1.461   3.074 -0.0689  0.1995  0.2517
  367DCM    CL1 2230   3.559   3.370   1.228  0.3102 -0.2200  0.3701
  367DCM     C1 2231   3.540   3.524   1.323  0.3829  0.2303  0.5573
  367DCM     H1 2232   3.586   3.600   1.259  0.2739  1.0109  1.3950
  367DCM     H2 2233   3.597   3.518   1.416 -0.5702 -2.6455  1.0567
  367DCM    CL2 2234   3.371   3.555   1.364  0.0727  0.0718  0.2118
  368DCM    CL1 2235   0.636   3.396   1.379  0.2511 -0.1157  0.0595
  368DCM     C1 2236   0.664   3.239   1.457  0.0453 -0.1328  0.5445
  368DCM     H1 2237   0.592   3.168   1.415  1.5884 -0.4613 -1.7533
  368DCM     H2 2238   0.659   3.248   1.566  0.3378 -0.5750  0.5965
  368DCM    CL2 2239   0.832   3.191   1.406 -0.0147 -0.0225 -0.2316
  369DCM    CL1 2240   0.934   1.778   3.833  0.1404 -0.3484 -0.2290
  369DCM     C1 2241   0.959   1.804   3.650  0.8690  0.1966  0.2207
  369DCM     H1 2242   0.871   1.769   3.595  1.3699  1.1383 -1.2313
  369DCM     H2 2243   1.055   1.760   3.623  0.9819 -0.1040  1.0790
  369DCM    CL2 2244   0.954   1.982   3.619 -0.4615 -0.0702 -0.1909
  370DCM    CL1 2245   3.149   2.376   3.704 -0.1911  0.2075 -0.1700
  370DCM     C1 2246   3.122   2.285   3.859 -0.0530 -0.4598  0.1256
  370DCM     H1 2247   3.101   2.361   3.934  0.1466  0.5025 -0.7754
  370DCM     H2 2248   3.219   2.238   3.878  0.8578  1.6423  0.9196
  370DCM    CL2 2249   2.984   2.172   3.838 -0.1663 -0.1014 -0.0291
  371DCM    CL1 2250   0.344   2.676   2.048  0.1552  0.4570  0.2819
  371DCM     C1 2251   0.453   2.644   2.186 -0.6343  0.3270  0.6134
  371DCM     H1 2252   0.430   2.719   2.262 -0.6147 -0.0280  0.9716
  371DCM     H2 2253   0.557   2.650   2.150  0.3094 -2.8602  2.4022
  371DCM    CL2 2254   0.422   2.481   2.246 -0.3273  0.0475 -0.0437
  372DCM    CL1 2255   1.939   3.911   1.776  0.3125  0.5143  0.0182
  372DCM     C1 2256   1.794   3.894   1.669  1.1559  0.2862  0.2076
  372DCM     H1 2257   1.821   3.911   1.564  0.0935 -0.1986 -0.1572
  372DCM     H2 2258   1.741   3.983   1.704  0.6760  0.6019 -1.2675
  372DCM    CL2 2259   1.699   3.742   1.696 -0.3987 -0.5331  0.4109
  373DCM    CL1 2260   1.003   0.674   3.843  0.1782 -0.2196  0.4519
  373DCM     C1 2261   0.960   0.847   3.816 -0.1978  0.2170  0.4168
  373DCM     H1 2262   0.931   0.841   3.711  0.7102 -0.0620  0.1752
  373DCM     H2 2263   1.046   0.914   3.827  0.7849 -0.8317 -0.6795
  373DCM    CL2 2264   0.802   0.885   3.887 -0.4213 -0.1189 -0.0517
  374DCM    CL1 2265   1.490   0.582   2.435 -0.0514 -0.2840  0.2442
  374DCM     C1 2266   1.340   0.663   2.380  0.9220 -0.7151  0.2527
  374DCM     H1 2267   1.292   0.717   2.462 -0.5928 -2.2797  0.4348
  374DCM     H2 2268   1.273   0.586   2.340  0.4401 -1.0002  1.5680
  374DCM    CL2 2269   1.370   0.793   2.259 -0.2087  0.2896 -0.1428
  375DCM    CL1 2270   3.294   1.216   1.583 -0.1503 -0.4153  0.0205
  375DCM     C1 2271   3.262   1.346   1.704 -0.2300 -0.3714 -0.1299
  375DCM     H1 2272   3.205   1.421   1.648 -0.1741 -1.0767 -1.1424
  375DCM     H2 2273   3.362   1.387   1.719 -0.8332  1.0424  0.2229
  375DCM    CL2 2274   3.184   1.290   1.863 -0.1168  0.0420  0.3799
  376DCM    CL1 2275   3.857   3.315   1.760 -0.1095 -0.0255 -0.1098
  376DCM     C1 2276   3.868   3.150   1.677  0.6090 -0.0137  0.2160
  376DCM     H1 2277   3.782   3.126   1.615  0.0028  0.2743  0.9299
  376DCM     H2 2278   3.872   3.080   1.762  0.5175  1.1858  1.2476
  376DCM    CL2 2279   4.022   3.132   1.580 -0.4241 -0.0793 -0.0270
  377DCM    CL1 2280   3.649   2.166   3.328 -0.2592  0.1405 -0.1568
  377DCM     C1 2281   3.482   2.164   3.387 -0.0477  0.0288  0.0168
  377DCM     H1 2282   3.436   2.075   3.343  0.7700  1.9382 -5.5406
  377DCM     H2 2283   3.426   2.251   3.349 -2.3877 -2.0569 -1.6099
  377DCM    CL2 2284   3.474   2.147   3.561 -0.4395 -0.3658  0.0098
  378DCM    CL1 2285   3.246   2.718   2.032 -0.3015 -0.1049  0.2671
  378DCM     C1 2286   3.348   2.566   2.014 -0.0933  0.8726  0.0867
  378DCM     H1 2287   3.355   2.543   1.907  0.7924 -1.2699  0.5426
  378DCM     H2 2288   3.289   2.489   2.065  0.4055  0.1827 -0.3623
  378DCM    CL2 2289   3.513   2.571   2.077 -0.1292  0.3487 -0.0135
  379DCM    CL1 2290   2.981   2.825   0.196 -0.0236  0.3107 -0.4019
  379DCM     C1 2291   2.927   2.988   0.267  0.1484 -0.1214  1.0507
  379DCM     H1 2292   2.901   3.032   0.169  1.5001 -3.9127 -1.2446
  379DCM     H2 2293   3.013   3.040   0.312 -0.1778  1.8694 -0.4639
  379DCM    CL2 2294   2.782   2.992   0.374  0.4483  0.3402  0.1305
  380DCM    CL1 2295   1.873   0.186   2.219 -0.0150  0.1308  0.2741
  380DCM     C1 2296   2.020   0.220   2.118 -0.0346  0.5996 -0.0507
  380DCM     H1 2297   2.059   0.320   2.139  0.8494  0.0925  0.8179
  380DCM     H2 2298   1.997   0.212   2.012  2.1383 -0.0862 -0.5172
  380DCM    CL2 2299   2.138   0.090   2.153 -0.0356  0.4640  0.5151
  381DCM    CL1 2300   2.043   3.497   1.110 -0.0746  0.1059  0.0890
  381DCM     C1 2301   2.094   3.660   1.181  0.2869  0.2219 -0.3477
  381DCM     H1 2302   2.202   3.666   1.165  0.5106  0.2131  1.0419
  381DCM     H2 2303   2.069   3.666   1.287 -2.9965  0.5835 -1.0183
  381DCM    CL2 2304   1.999   3.779   1.089  0.2225  0.1675  0.5289
  382DCM    CL1 2305   3.825   1.938   0.675 -0.0502 -0.0762 -0.1352
  382DCM     C1 2306   3.874   2.034   0.811 -0.1502 -0.1324 -0.7442
  382DCM     H1 2307   3.980   2.057   0.828 -0.5806  1.3894  0.0584
  382DCM     H2 2308   3.824   1.991   0.899  0.4701 -0.2173 -0.4288
  382DCM    CL2 2309   3.819   2.200   0.783 -0.1457 -0.3657  0.2574
  383DCM    CL1 2310   2.260   3.546   3.816  0.1915  0.2966  0.1986
  383DCM     C1 2311   2.322   3.707   3.797 -0.1321 -0.4809  0.3013
  383DCM     H1 2312   2.346   3.761   3.889 -2.0934 -0.1060  0.6497
  383DCM     H2 2313   2.241   3.759   3.744  0.5111  0.7458  0.4810
  383DCM    CL2 2314   2.448   3.679   3.673  0.2483  0.0937  0.3748
  384DCM    CL1 2315   3.391   3.636   2.777  0.1695 -0.0997  0.1219
  384DCM     C1 2316   3.395   3.806   2.721 -0.5035  0.1849 -0.7110
  384DCM     H1 2317   3.457   3.807   2.631  0.0697 -3.0804 -0.5041
  384DCM     H2 2318   3.427   3.869   2.805 -0.3935 -0.6979 -0.0755
  384DCM    CL2 2319   3.230   3.854   2.670 -0.3108  0.1789  0.4177
  385DCM    CL1 2320   2.970   0.272   1.809 -0.0930  0.0793 -0.3948
  385DCM     C1 2321   2.841   0.395   1.813  0.6562 -0.4740 -0.3374
  385DCM     H1 2322   2.744   0.343   1.817  1.0946 -1.2920 -0.0420
  385DCM     H2 2323   2.848   0.469   1.732 -3.3698  0.7655  0.2104
  385DCM    CL2 2324   2.865   0.484   1.967  0.1768  0.0530  0.2629
  386DCM    CL1 2325   2.712   2.489   1.698 -0.0336 -0.1517  0.0554
  386DCM     C1 2326   2.541   2.468   1.762 -0.0919 -0.6526 -0.5935
  386DCM     H1 2327   2.466   2.445   1.685 -0.8030 -0.0437 -0.0959
  386DCM     H2 2328   2.505   2.543   1.833 -1.3755  1.2445 -3.0794
  386DCM    CL2 2329   2.562   2.309   1.846 -0.3244 -0.1380  0.1677
  387DCM    CL1 2330   2.213   0.676   3.916  0.3020 -0.2043 -0.0394
  387DCM     C1 2331   2.356   0.645   4.014  0.4255 -0.0068  0.3153
  387DCM     H1 2332   2.327   0.639   4.119  0.9564  0.9576  0.5293
  387DCM     H2 2333   2.421   0.734   4.008  0.1674  0.0951 -1.8951
  387DCM    CL2 2334   2.461   0.508   3.959  0.0022  0.0708 -0.2193
  388DCM    CL1 2335   0.554   1.546   0.999  0.2494  0.3157 -0.0798
  388DCM     C1 2336   0.468   1.510   0.845 -0.1966 -1.3081 -0.5801
  388DCM     H1 2337   0.400   1.425   0.856  0.7762 -2.0098  0.1989
  388DCM     H2 2338   0.543   1.486   0.769 -0.8768 -0.7812 -1.4295
  388DCM    CL2 2339   0.360   1.645   0.792 -0.0788  0.1310  0.2371
  389DCM    CL1 2340   0.107   2.429   2.521  0.7244 -0.3468  0.2631
  389DCM     C1 2341   0.266   2.377   2.581  0.0223  0.3069 -0.0050
  389DCM     H1 2342   0.316   2.448   2.648  2.4524 -1.0706 -0.2668
  389DCM     H2 2343   0.328   2.346   2.497 -0.5855 -0.5725 -0.1363
  389DCM    CL2 2344   0.240   2.229   2.676  0.3636  0.0450 -0.2238
  390DCM    CL1 2345   0.840   3.634   2.334 -0.3449 -0.0955 -0.2679
  390DCM     C1 2346   0.789   3.802   2.281 -0.1331  0.0143  0.2186
  390DCM     H1 2347   0.876   3.830   2.220  0.8201 -1.6040  0.7775
  390DCM     H2 2348   0.775   3.866   2.369 -0.0949  1.6765 -0.9330
  390DCM    CL2 2349   0.648   3.787   2.170  0.3046 -0.0001 -0.0299
  391DCM    CL1 2350   0.923   1.075   0.446  0.2992 -0.0778  0.3569
  391DCM     C1 2351   1.047   1.188   0.524 -0.7678  0.1906  0.1384
  391DCM     H1 2352   1.072   1.273   0.460 -0.9202  0.6783  0.7257
  391DCM     H2 2353   1.135   1.123   0.532  0.4498  1.7767  0.0730
  391DCM    CL2 2354   0.978   1.256   0.679 -0.5301 -0.1989  0.3683
  392DCM    CL1 2355   2.206   0.724   3.323 -0.4532  0.1228  0.0461
  392DCM     C1 2356   2.157   0.770   3.495 -0.0005  0.6583 -0.5368
  392DCM     H1 2357   2.100   0.691   3.545 -0.2364  1.3277  0.2701
  392DCM     H2 2358   2.099   0.862   3.484  0.9588  1.1680 -1.4694
  392DCM    CL2 2359   2.300   0.836   3.585  0.4585 -0.0275  0.2962
  393DCM    CL1 2360   1.383   2.340   3.996 -0.1942 -0.2479  0.2014
  393DCM     C1 2361   1.224   2.417   3.958 -0.1086  0.1343  0.2980
  393DCM     H1 2362   1.160   2.406   4.046 -1.6813 -1.9182 -1.0004
  393DCM     H2 2363   1.188   2.362   3.870  0.9411  0.2149 -0.1929
  393DCM    CL2 2364   1.205   2.582   3.902 -0.0527 -0.0315  0.1306
  394DCM    CL1 2365   0.272   1.773   3.436  0.0080  0.2849 -0.4118
  394DCM     C1 2366   0.243   1.783   3.260  0.3657  0.2255 -0.0708
  394DCM     H1 2367   0.188   1.874   3.233 -0.5928 -0.1824  0.4712
  394DCM     H2 2368   0.171   1.701   3.248 -0.5196  0.6848  1.6669
  394DCM    CL2 2369   0.382   1.751   3.149 -0.1502 -0.1029 -0.0766
  395DCM    CL1 2370   4.024   1.703   0.906  0.3241 -0.0108 -0.1677
  395DCM     C1 2371   3.890   1.586   0.905 -0.6731 -0.3325 -0.0479
  395DCM     H1 2372   3.926   1.498   0.960 -0.1242  0.0360  0.1879
  395DCM     H2 2373   3.859   1.561   0.803  0.0505  0.6452 -0.5235
  395DCM    CL2 2374   3.749   1.633   0.997 -0.4840  0.1808 -0.7742
  396DCM    CL1 2375   2.629   3.226   4.013  0.1610  0.1373  0.0773
  396DCM     C1 2376   2.678   3.307   3.866 -0.2757 -0.1048  0.3258
  396DCM     H1 2377   2.608   3.387   3.840  0.6772  1.0500  1.1990
  396DCM     H2 2378   2.695   3.225   3.794  1.5331 -0.1488  0.7676
  396DCM    CL2 2379   2.842   3.375   3.907 -0.3497  0.3009  0.2378
  397DCM    CL1 2380   0.152   2.013   0.728  0.0750  0.1879 -0.5370
  397DCM     C1 2381   0.203   2.126   0.599 -1.0079  0.0710 -0.2282
  397DCM     H1 2382   0.267   2.083   0.521  1.7027  3.7951 -0.3882
  397DCM     H2 2383   0.263   2.198   0.657 -1.0327 -0.8215  0.9585
  397DCM    CL2 2384   0.061   2.200   0.527  0.1965 -0.2638 -0.2486
  398DCM    CL1 2385   3.824   3.795   2.605 -0.1353 -0.2854  0.1009
  398DCM     C1 2386   3.774   3.963   2.656 -0.1744  0.0595  0.1190
  398DCM     H1 2387   3.860   4.018   2.694 -0.5048  0.2593  0.5820
  398DCM     H2 2388   3.700   3.963   2.737  0.4350 -1.0378  0.7030
  398DCM    CL2 2389   3.696   4.045   2.523 -0.2777 -0.1147 -0.0000
  399DCM    CL1 2390   0.921   0.228   0.513 -0.0157  0.1915 -0.4838
  399DCM     C1 2391   0.748   0.282   0.551 -0.0892  0.5576  0.1368
  399DCM     H1 2392   0.744   0.322   0.653 -0.4420 -0.4115  0.5156
  399DCM     H2 2393   0.680   0.197   0.534  1.3970 -0.9456  1.4039
  399DCM    CL2 2394   0.712   0.409   0.439  0.0179  0.7056  0.1212
  400DCM    CL1 2395   2.167   2.551   2.019  0.0176  0.1260 -0.6096
  400DCM     C1 2396   2.026   2.616   2.117  0.1081  0.3745 -0.4897
  400DCM     H1 2397   1.957   2.534   2.138  1.1814  0.0346  1.9979
  400DCM     H2 2398   1.981   2.694   2.055 -0.4701  0.9353  0.6261
  400DCM    CL2 2399   2.090   2.666   2.281 -0.1146 -0.4197 -0.2557
  401DCM    CL1 2400   3.568   3.613   0.940  0.2136 -0.0767  0.2884
  401DCM     C1 2401   3.392   3.622   0.970 -0.5769 -0.0623  0.1212
  401DCM     H1 2402   3.353   3.712   0.922  0.4547  0.0681 -0.4986
  401DCM     H2 2403   3.353   3.598   1.070 -1.2848  0.7543  0.0449
  401DCM    CL2 2404   3.305   3.492   0.869 -0.3628  0.0119 -0.0088
  402DCM    CL1 2405   0.067   3.766   1.054 -0.0380 -0.0058  0.1454
  402DCM     C1 2406  -0.092   3.840   1.113  0.1212  0.1479  0.6931
  402DCM     H1 2407  -0.168   3.772   1.072  1.0115 -0.0491 -0.6803
  402DCM     H2 2408  -0.103   3.941   1.072 -2.7557 -0.3499 -0.0313
  402DCM    CL2 2409  -0.115   3.837   1.292 -0.2171 -0.0894 -0.2293
  403DCM    CL1 2410   0.930   0.775   2.543  0.0452  0.6746  0.2106
  403DCM     C1 2411   1.069   0.820   2.650 -0.2466 -0.3631 -0.0612
  403DCM     H1 2412   1.028   0.890   2.724 -1.5678 -1.6194  0.4478
  403DCM     H2 2413   1.147   0.876   2.597  0.5275  0.7638  2.1266
  403DCM    CL2 2414   1.138   0.658   2.695 -0.3220  0.1071 -0.0964
  404DCM    CL1 2415   0.219   0.412   2.648 -0.0277 -0.2079 -0.0617
  404DCM     C1 2416   0.338   0.502   2.745 -0.6907  0.4415  0.2406
  404DCM     H1 2417   0.295   0.554   2.832 -0.4441 -2.1348  2.0020
  404DCM     H2 2418   0.395   0.567   2.678 -2.0914  0.1632 -1.3066
  404DCM    CL2 2419   0.437   0.378   2.833 -0.0630 -0.1151  0.1190
  405DCM    CL1 2420   1.163   1.078   2.030 -0.3639  0.3978  0.0398
  405DCM     C1 2421   1.063   0.943   2.097  0.1387 -0.7865 -0.1379
  405DCM     H1 2422   1.117   0.849   2.080 -0.6331 -0.9718 -1.7133
  405DCM     H2 2423   0.973   0.936   2.036  0.4184  1.4536 -0.9013
  405DCM    CL2 2424   1.037   0.986   2.277 -0.4300  0.2698 -0.4312
  406DCM    CL1 2425   2.557   1.596   3.773  0.0577 -0.0974  0.0681
  406DCM     C1 2426   2.422   1.675   3.684  0.0664  0.2926 -0.7961
  406DCM     H1 2427   2.341   1.600   3.689  1.9039 -1.7235  2.4877
  406DCM     H2 2428   2.465   1.704   3.588  1.0151  2.8821  0.3411
  406DCM    CL2 2429   2.350   1.812   3.785 -0.0778 -0.4425 -0.5351
  407DCM    CL1 2430   1.910   4.014   0.555  0.2481  0.1253  0.8960
  407DCM     C1 2431   1.934   4.168   0.655  0.6629  0.4703 -0.6583
  407DCM     H1 2432   1.964   4.251   0.591  3.1593 -0.4751 -0.8393
  407DCM     H2 2433   2.011   4.134   0.726 -0.2394  0.9964  0.6173
  407DCM    CL2 2434   1.780   4.191   0.746 -0.3763  0.1648 -0.0089
  408DCM    CL1 2435   3.601   0.899   1.534  0.3089 -0.1303 -0.7225
  408DCM     C1 2436   3.674   0.909   1.697  0.4404 -1.1310 -0.4215
  408DCM     H1 2437   3.603   0.862   1.766 -0.0247 -2.2033 -1.5956
  408DCM     H2 2438   3.694   1.015   1.715 -1.3457 -0.8887  0.2914
  408DCM    CL2 2439   3.823   0.809   1.724  0.3909 -0.0977  0.1134
  409DCM    CL1 2440   0.540   1.438   0.428  0.3936  0.1190  0.2893
  409DCM     C1 2441   0.375   1.505   0.417  0.5713 -0.3345  0.8368
  409DCM     H1 2442   0.362   1.557   0.321  1.2251 -0.6605  0.5698
  409DCM     H2 2443   0.371   1.565   0.508  0.3169 -2.5170  2.3287
  409DCM    CL2 2444   0.237   1.391   0.450  0.1473 -0.2146 -0.2163
  410DCM    CL1 2445   3.580   3.163   0.527 -0.2819  0.1547 -0.0620
  410DCM     C1 2446   3.639   3.301   0.428  0.6317 -0.3109 -0.0160
  410DCM     H1 2447   3.742   3.324   0.458  0.3034  0.7163  0.3715
  410DCM     H2 2448   3.555   3.369   0.448 -0.8536 -2.3756  1.1628
  410DCM    CL2 2449   3.636   3.268   0.255  0.2291 -0.0529 -0.0213
  411DCM    CL1 2450   3.180   3.241   3.565 -0.2721  0.0049  0.2682
  411DCM     C1 2451   3.203   3.060   3.582  0.2521 -0.1936  0.5496
  411DCM     H1 2452   3.142   3.016   3.662  0.3175 -3.7196 -1.1235
  411DCM     H2 2453   3.310   3.037   3.584  0.4417  0.6602  0.7939
  411DCM    CL2 2454   3.131   2.977   3.430  0.1681 -0.5594 -0.2955
  412DCM    CL1 2455   1.429   0.488   1.859 -0.3516  0.3483 -0.0727
  412DCM     C1 2456   1.304   0.620   1.909  0.2288  0.4738 -0.0737
  412DCM     H1 2457   1.264   0.673   1.822  1.0797  0.6373 -0.3772
  412DCM     H2 2458   1.351   0.687   1.981 -0.1162  0.4647  0.1602
  412DCM    CL2 2459   1.167   0.551   2.000  0.3653  0.6357  0.0255
  413DCM    CL1 2460   3.982   3.539   2.990  0.1635 -0.3472  0.3819
  413DCM     C1 2461   3.921   3.577   2.827  0.3114  0.3301  0.9419
  413DCM     H1 2462   3.984   3.658   2.789 -0.9627  0.4401 -1.0813
  413DCM     H2 2463   3.815   3.605   2.835 -0.1081 -0.4696 -1.1552
  413DCM    CL2 2464   3.945   3.448   2.712  0.3779  0.1124 -0.2181
  414DCM    CL1 2465   0.182   3.544   3.265  0.2338  0.0284  0.3082
  414DCM     C1 2466   0.326   3.609   3.185 -0.0982 -0.4583  0.1069
  414DCM     H1 2467   0.299   3.709   3.149  0.4668 -0.5548 -0.5990
  414DCM     H2 2468   0.357   3.535   3.111 -2.7070 -0.6045 -0.9694
  414DCM    CL2 2469   0.471   3.637   3.291  0.4408 -0.0193 -0.4353
  415DCM    CL1 2470   0.085   1.370   2.409 -0.2455 -0.2861  0.1947
  415DCM     C1 2471  -0.017   1.409   2.265 -0.2601 -0.0605  0.9953
  415DCM     H1 2472  -0.030   1.313   2.213 -2.5786 -1.7600  4.3065
  415DCM     H2 2473   0.021   1.493   2.207 -1.5626  0.0100  0.1948
  415DCM    CL2 2474  -0.182   1.445   2.319  0.1194 -0.4960 -0.0785
  416DCM    CL1 2475   2.873   1.244   2.275  0.8729 -0.2710  0.1025
  416DCM     C1 2476   2.873   1.334   2.115  0.8432 -0.3791  0.6361
  416DCM     H1 2477   2.907   1.262   2.039  1.0714 -1.1557  1.4618
  416DCM     H2 2478   2.939   1.421   2.123  0.7546 -0.2742  0.2709
  416DCM    CL2 2479   2.699   1.388   2.071 -0.6709 -0.1213  0.2432
  417DCM    CL1 2480   0.374   3.334   2.795  0.1195 -0.2026 -0.4510
  417DCM     C1 2481   0.365   3.231   2.650  0.3962  0.8216  0.3292
  417DCM     H1 2482   0.389   3.130   2.687 -2.7568  0.1113  0.8018
  417DCM     H2 2483   0.427   3.271   2.569 -1.1553  1.4101 -0.6139
  417DCM    CL2 2484   0.188   3.230   2.610 -0.4988 -0.2474  0.0955
  418DCM    CL1 2485   3.098   2.242   3.208 -0.1085  0.4272 -0.5840
  418DCM     C1 2486   3.084   2.113   3.342  0.4150  0.0356 -0.2635
  418DCM     H1 2487   3.093   2.162   3.440  0.5823  1.2370 -0.8682
  418DCM     H2 2488   3.159   2.034   3.329  0.1059 -0.3811  0.3986
  418DCM    CL2 2489   2.921   2.037   3.330 -0.1074 -0.1834 -0.1524
  419DCM    CL1 2490   2.291   1.309   1.638 -0.2456 -0.3433  0.4531
  419DCM     C1 2491   2.413   1.205   1.559  0.3599  0.5288 -0.6473
  419DCM     H1 2492   2.368   1.133   1.490  1.7757 -0.6040 -0.4566
  419DCM     H2 2493   2.461   1.155   1.644  0.0006 -1.4076 -1.5314
  419DCM    CL2 2494   2.520   1.315   1.467 -0.4874 -0.2883  0.3663
  420DCM    CL1 2495   1.575   3.898   2.762  0.1906 -0.4533 -0.5484
  420DCM     C1 2496   1.493   3.954   2.905  0.1250 -0.1174  0.1282
  420DCM     H1 2497   1.564   3.946   2.988 -1.9042  1.8394  2.2160
  420DCM     H2 2498   1.404   3.891   2.899  0.0414  0.0942 -1.2353
  420DCM    CL2 2499   1.429   4.118   2.885  0.1702  0.3961  0.1731
  421DCM    CL1 2500   1.719   3.636   3.069 -0.0827 -0.1554  0.2104
  421DCM     C1 2501   1.879   3.695   3.014  0.8259 -0.0696  0.3982
  421DCM     H1 2502   1.918   3.629   2.935  0.5210 -0.7512  0.8113
  421DCM     H2 2503   1.948   3.695   3.099  2.8858  1.3327 -1.1607
  421DCM    CL2 2504   1.882   3.868   2.960 -0.1133 -0.1486 -0.1585
  422DCM    CL1 2505   1.563   0.577   0.162  0.3134  0.0501 -0.0848
  422DCM     C1 2506   1.487   0.508   0.011 -0.3481  0.4836 -0.0919
  422DCM     H1 2507   1.482   0.586  -0.066  1.1698 -0.2364 -0.9667
  422DCM     H2 2508   1.383   0.482   0.034 -0.3965  0.7953  0.0605
  422DCM    CL2 2509   1.586   0.375  -0.051  0.2438 -0.1530 -0.3390
  423DCM    CL1 2510   2.322   1.265   0.329 -0.0771 -0.2339 -0.0640
  423DCM     C1 2511   2.250   1.413   0.390 -0.7545  0.2957 -0.2262
  423DCM     H1 2512   2.245   1.425   0.499 -2.8627 -0.4824 -0.1828
  423DCM     H2 2513   2.148   1.406   0.350  0.4055  0.4392 -3.4201
  423DCM    CL2 2514   2.324   1.566   0.320  0.0070 -0.0606 -0.0773
  424DCM    CL1 2515   0.187   3.083   0.694  0.4120 -0.2974 -0.2894
  424DCM     C1 2516   0.076   3.202   0.613 -0.8663 -0.0508 -0.0337
  424DCM     H1 2517   0.106   3.245   0.517 -1.4688  3.4265  1.2021
  424DCM     H2 2518   0.058   3.286   0.680 -2.2830 -0.2335 -0.1401
  424DCM    CL2 2519  -0.079   3.103   0.583 -0.3628 -0.3357  0.1689
  425DCM    CL1 2520   1.666   0.505   1.379 -0.1982  0.0126 -0.2073
  425DCM     C1 2521   1.499   0.546   1.433  0.1291  0.3961 -0.0636
  425DCM     H1 2522   1.487   0.510   1.536  0.4519  0.5613  0.0359
  425DCM     H2 2523   1.434   0.491   1.364  2.2194 -1.1082 -0.9538
  425DCM    CL2 2524   1.468   0.728   1.429 -0.2654 -0.5564 -0.3580
  426DCM    CL1 2525   3.232   1.396   2.288  0.0554 -0.0131 -0.1957
  426DCM     C1 2526   3.374   1.494   2.327  0.1852 -0.0587 -0.3347
  426DCM     H1 2527   3.371   1.583   2.262 -1.6715  0.3765  0.3028
  426DCM     H2 2528   3.459   1.427   2.307 -0.7257 -0.7405 -2.1282
  426DCM    CL2 2529   3.391   1.553   2.493 -0.0301 -0.2774  0.2146
  427DCM    CL1 2530   2.604   1.705   2.160  0.3049  0.1680 -0.1284
  427DCM     C1 2531   2.655   1.857   2.246  0.0115 -0.1026 -0.0971
  427DCM     H1 2532   2.706   1.922   2.174  0.5936  0.7641  1.0629
  427DCM     H2 2533   2.733   1.842   2.321  1.8527  0.4396 -1.7910
  427DCM    CL2 2534   2.519   1.929   2.342  0.0204 -0.0008  0.2532
  428DCM    CL1 2535   2.280   3.175   3.627  0.3987 -0.1944 -0.1101
  428DCM     C1 2536   2.183   3.211   3.482 -0.0294  0.3312  0.3495
  428DCM     H1 2537   2.088   3.247   3.523 -0.8200 -2.3739  1.1305
  428DCM     H2 2538   2.159   3.125   3.419 -2.0470  1.1389 -0.0710
  428DCM    CL2 2539   2.257   3.344   3.382 -0.2110  0.1158 -0.0561
  429DCM    CL1 2540   1.434   3.969   1.921 -0.0406 -0.3586  0.7115
  429DCM     C1 2541   1.370   4.072   1.786  0.9425  0.0363 -0.0715
  429DCM     H1 2542   1.281   4.117   1.831  0.6832 -1.3300  0.8352
  429DCM     H2 2543   1.340   4.006   1.704  0.4133  0.2234 -0.0284
  429DCM    CL2 2544   1.478   4.204   1.738  0.1783  0.1819 -0.0353
  430DCM    CL1 2545   1.642   2.990   2.355 -0.3802  0.3179  0.0524
  430DCM     C1 2546   1.494   3.001   2.454  0.5131  0.5389 -0.5183
  430DCM     H1 2547   1.411   2.994   2.382  0.8768  0.1992 -0.9060
  430DCM     H2 2548   1.488   3.098   2.506  1.8235  0.5217 -0.3190
  430DCM    CL2 2549   1.490   2.866   2.577 -0.1050  0.4274 -0.3372
  431DCM    CL1 2550   1.512   3.042   0.766 -0.0282 -0.0684  0.1144
  431DCM     C1 2551   1.534   3.000   0.592 -0.1577  0.4221 -0.2701
  431DCM     H1 2552   1.434   2.976   0.555  0.3724 -0.5933 -1.1250
  431DCM     H2 2553   1.607   2.917   0.583 -1.3931 -0.9472  1.6639
  431DCM    CL2 2554   1.594   3.139   0.496 -0.3457 -0.1244 -0.3436
  432DCM    CL1 2555   0.385   1.298   1.598  0.1539  0.4260  0.0949
  432DCM     C1 2556   0.498   1.404   1.700  1.2644  0.1334 -0.4458
  432DCM     H1 2557   0.498   1.358   1.800  1.1380  0.9543 -0.0580
  432DCM     H2 2558   0.446   1.500   1.707  0.4459 -0.2903 -0.5828
  432DCM    CL2 2559   0.670   1.422   1.653  0.3574  0.3919 -0.0141
  433DCM    CL1 2560   3.263   0.768   1.412  0.2776 -0.0586 -0.4333
  433DCM     C1 2561   3.392   0.644   1.434  0.5495  0.2591  0.4821
  433DCM     H1 2562   3.390   0.588   1.529  1.4456  1.0644  0.9968
  433DCM     H2 2563   3.489   0.691   1.415  1.1882 -0.9472  0.6282
  433DCM    CL2 2564   3.359   0.517   1.306  0.1330  0.2721  0.0858
  434DCM    CL1 2565   3.576   3.884   1.427  0.5086 -0.2429 -0.4390
  434DCM     C1 2566   3.490   3.951   1.289  0.7775 -0.3320  0.4085
  434DCM     H1 2567   3.472   4.058   1.300  0.1888 -0.0783 -2.3541
  434DCM     H2 2568   3.403   3.886   1.273  1.0858 -0.2713 -1.7547
  434DCM    CL2 2569   3.590   3.954   1.140 -0.1279 -0.1074 -0.3289
  435DCM    CL1 2570   2.673   1.426   0.975 -0.6569 -0.0406  0.1957
  435DCM     C1 2571   2.528   1.468   1.077 -0.4102  0.2066 -0.4601
  435DCM     H1 2572   2.546   1.475   1.184 -1.4044 -0.0751 -0.2602
  435DCM     H2 2573   2.453   1.388   1.068 -1.6103  1.3308 -0.9025
  435DCM    CL2 2574   2.444   1.617   1.020  0.4887  0.0311  0.0164
  436DCM    CL1 2575   2.269   2.604   3.636 -0.0901  0.2595  0.2735
  436DCM     C1 2576   2.390   2.478   3.568 -0.4822 -0.2373 -0.0194
  436DCM     H1 2577   2.389   2.390   3.633 -0.9622 -0.0684  0.2134
  436DCM     H2 2578   2.486   2.531   3.567 -0.1657 -0.7855 -1.5601
  436DCM    CL2 2579   2.340   2.438   3.397  0.0501 -0.3139 -0.1971
  437DCM    CL1 2580   3.618   0.344   3.164 -0.4218  0.0436  0.1745
  437DCM     C1 2581   3.624   0.458   3.021  0.1536 -0.2663 -0.1141
  437DCM     H1 2582   3.665   0.558   3.040 -1.8048  0.6858 -0.5610
  437DCM     H2 2583   3.520   0.473   2.989  0.3908 -0.1314 -0.8612
  437DCM    CL2 2584   3.717   0.399   2.881 -0.0926  0.2237  0.5933
  438DCM    CL1 2585   1.724   2.678   2.247 -0.7733 -0.1092  0.1040
  438DCM     C1 2586   1.645   2.526   2.294  0.5935  0.1690  0.8430
  438DCM     H1 2587   1.573   2.501   2.216  2.0211  0.5326 -0.6340
  438DCM     H2 2588   1.605   2.524   2.396  0.9092 -3.1455  1.0078
  438DCM    CL2 2589   1.756   2.391   2.287  0.1421 -0.1540  0.1018
  439DCM    CL1 2590   2.460   2.935   1.353  0.2687 -0.2162  0.0778
  439DCM     C1 2591   2.434   3.056   1.214 -0.4454  0.7640  0.1538
  439DCM     H1 2592   2.497   3.144   1.236  1.4269 -0.4177 -0.2034
  439DCM     H2 2593   2.327   3.075   1.202 -0.6451  0.1422  0.8525
  439DCM    CL2 2594   2.494   2.973   1.069 -0.4481 -0.1278  0.2221
  440DCM    CL1 2595   3.669   3.198   2.539  0.1009  0.3238  0.2764
  440DCM     C1 2596   3.794   3.153   2.419 -0.0164  0.6149 -0.2652
  440DCM     H1 2597   3.850   3.243   2.392  1.9612 -0.4340  0.1070
  440DCM     H2 2598   3.742   3.117   2.330  0.8746 -0.5374 -0.3472
  440DCM    CL2 2599   3.919   3.027   2.463  0.0677 -0.0977 -0.2719
  441DCM    CL1 2600   3.575   1.035   1.221  0.2866 -0.2092 -0.1713
  441DCM     C1 2601   3.554   1.187   1.122 -0.4897 -0.7726  0.1449
  441DCM     H1 2602   3.456   1.234   1.135 -0.4999 -0.1057 -1.9451
  441DCM     H2 2603   3.566   1.156   1.018  2.3866  1.5097 -0.3473
  441DCM    CL2 2604   3.685   1.307   1.151  0.1545  0.5980  0.2024
  442DCM    CL1 2605   1.246   3.937   1.326 -0.5064  0.2739 -0.1604
  442DCM     C1 2606   1.078   3.946   1.378  0.3954 -0.5015 -0.8830
  442DCM     H1 2607   1.035   3.846   1.387  1.6907 -0.9302  0.9005
  442DCM     H2 2608   1.034   4.015   1.305 -1.4987 -1.6822 -0.9089
  442DCM    CL2 2609   1.063   4.030   1.540 -0.5411 -0.2162 -0.3931
  443DCM    CL1 2610   2.802   3.752   1.125  0.1313  0.2358 -0.1271
  443DCM     C1 2611   2.643   3.719   1.048 -0.0499  0.1517  0.3233
  443DCM     H1 2612   2.606   3.622   1.080  1.4750 -0.4160  0.4236
  443DCM     H2 2613   2.662   3.726   0.940 -1.0663  3.4362  0.2251
  443DCM    CL2 2614   2.528   3.849   1.092 -0.1076 -0.0415 -0.3461
  444DCM    CL1 2615   3.665   1.577   2.766 -0.2453 -0.2700 -0.1584
  444DCM     C1 2616   3.776   1.719   2.783 -0.1600  0.5128  0.2635
  444DCM     H1 2617   3.769   1.748   2.889 -0.3098 -1.1103  0.7250
  444DCM     H2 2618   3.748   1.802   2.718 -0.5431 -1.6189 -2.5004
  444DCM    CL2 2619   3.943   1.672   2.734  0.2111  0.6581 -0.2769
  445DCM    CL1 2620   2.009   3.553   1.555  0.1766 -0.0079 -0.0972
  445DCM     C1 2621   1.980   3.515   1.734 -0.2512 -0.0488 -0.0559
  445DCM     H1 2622   1.894   3.448   1.743 -1.1983  0.8176 -1.9788
  445DCM     H2 2623   1.950   3.615   1.768 -0.6947 -0.4786  0.8573
  445DCM    CL2 2624   2.130   3.465   1.822 -0.0589  0.0769  0.0538
  446DCM    CL1 2625   0.617   2.736   1.391 -0.1173  0.4134 -0.2730
  446DCM     C1 2626   0.600   2.647   1.239 -1.0379 -0.1692  0.3579
  446DCM     H1 2627   0.696   2.634   1.188 -1.4541  2.3660 -1.2012
  446DCM     H2 2628   0.543   2.707   1.168  0.7752  1.4348  0.1869
  446DCM    CL2 2629   0.522   2.483   1.258 -0.1052  0.1670 -0.2094
  447DCM    CL1 2630   3.470   3.965   0.790  0.2666 -0.0180 -0.5330
  447DCM     C1 2631   3.636   3.999   0.699  0.3805 -0.0568 -0.1635
  447DCM     H1 2632   3.646   4.108   0.693 -0.5654  0.2161  2.1101
  447DCM     H2 2633   3.628   3.947   0.603 -1.3653  0.6289 -0.4464
  447DCM    CL2 2634   3.771   3.939   0.800  0.1616 -0.2776  0.0022
  448DCM    CL1 2635   3.917   0.359   1.742  0.0576  0.2846  0.0255
  448DCM     C1 2636   3.890   0.518   1.820  0.1445  0.7147 -0.4120
  448DCM     H1 2637   3.790   0.556   1.794  0.9610  3.9830  0.6752
  448DCM     H2 2638   3.971   0.586   1.792 -0.9296  3.1600  1.9355
  448DCM    CL2 2639   3.917   0.496   1.993 -0.0474  0.2061 -0.7013
  449DCM    CL1 2640   1.798   1.201   2.783  0.2223 -0.3024  0.2076
  449DCM     C1 2641   1.718   1.360   2.787 -0.0256  0.3211 -0.3301
  449DCM     H1 2642   1.793   1.435   2.759 -0.9124  1.1009 -0.6728
  449DCM     H2 2643   1.681   1.381   2.888 -0.9215 -0.3268 -0.5127
  449DCM    CL2 2644   1.575   1.367   2.681  0.3531  0.4487 -0.2409
  450DCM    CL1 2645   1.088   2.149   0.051  0.1216 -0.1981 -0.2741
  450DCM     C1 2646   1.154   2.022  -0.061  0.5287  0.9405  0.1715
  450DCM     H1 2647   1.163   2.052  -0.166  1.3066 -0.4170 -0.1661
  450DCM     H2 2648   1.089   1.934  -0.054  0.1315  1.3117  1.5455
  450DCM    CL2 2649   1.312   1.967   0.001 -0.2386 -0.2862 -0.0208
  451DCM    CL1 2650   4.027   3.765   2.136 -0.2090  0.2404 -0.1023
  451DCM     C1 2651   4.173   3.847   2.210  0.2833  0.2218 -0.0630
  451DCM     H1 2652   4.149   3.954   2.216 -0.7067 -0.0525  2.4561
  451DCM     H2 2653   4.267   3.837   2.156 -0.3635 -1.2865 -0.9678
  451DCM    CL2 2654   4.181   3.780   2.384 -0.1215 -0.0612 -0.4086
  452DCM    CL1 2655   3.788   3.127   1.062  0.1125  0.1688  0.4602
  452DCM     C1 2656   3.702   3.093   0.910 -0.2336  0.2977 -0.0784
  452DCM     H1 2657   3.717   3.166   0.831  0.5183 -0.0262 -0.2407
  452DCM     H2 2658   3.597   3.083   0.940  0.4496  0.2125  2.5279
  452DCM    CL2 2659   3.759   2.936   0.845  0.4156  0.1276  0.2134
  453DCM    CL1 2660   3.682   1.502   1.721  0.0262  0.0641 -0.0639
  453DCM     C1 2661   3.731   1.417   1.565  0.7686  0.0849 -0.1975
  453DCM     H1 2662   3.830   1.451   1.532  1.5344 -1.4015  0.4555
  453DCM     H2 2663   3.661   1.443   1.485  2.1751  1.0218 -1.1831
  453DCM    CL2 2664   3.718   1.237   1.574 -0.4348  0.4202  0.3341
  454DCM    CL1 2665   3.866   1.265   1.973  0.0055  0.3880 -0.3553
  454DCM     C1 2666   3.968   1.132   1.906  0.0167 -0.5311 -0.0617
  454DCM     H1 2667   3.902   1.052   1.871  0.3331 -1.1211  0.6715
  454DCM     H2 2668   4.034   1.100   1.987 -0.7104 -2.2978 -0.1217
  454DCM    CL2 2669   4.063   1.194   1.762 -0.1220  0.0246 -0.1021
  455DCM    CL1 2670   0.028   0.010   1.681 -0.2818  0.1768  0.0609
  455DCM     C1 2671   0.164  -0.109   1.715  0.4817 -0.4509  0.4769
  455DCM     H1 2672   0.262  -0.088   1.670  0.4192  0.9248  0.9438
  455DCM     H2 2673   0.131  -0.201   1.666 -0.1195  0.4537 -0.8505
  455DCM    CL2 2674   0.203  -0.136   1.886 -0.1219  0.3149 -0.0268
  456DCM    CL1 2675   0.394   1.662   1.426  0.1502 -0.2851 -0.2835
  456DCM     C1 2676   0.572   1.717   1.423  0.8858  0.9866  0.3374
  456DCM     H1 2677   0.590   1.788   1.342  1.1431  0.0514 -0.4402
  456DCM     H2 2678   0.633   1.629   1.397 -1.1596 -0.6560  0.7808
  456DCM    CL2 2679   0.624   1.780   1.580  0.0597 -0.0756 -0.3118
  457DCM    CL1 2680   0.049   3.051   3.289 -0.0112  0.0647 -0.2712
  457DCM     C1 2681  -0.068   3.065   3.151 -0.1235 -0.0576 -0.2698
  457DCM     H1 2682  -0.161   3.101   3.195 -0.2568  1.0468 -1.3997
  457DCM     H2 2683  -0.069   2.967   3.103 -1.0703  0.8863 -2.2701
  457DCM    CL2 2684  -0.014   3.180   3.026  0.1550  0.2979 -0.6793
  458DCM    CL1 2685   2.788   3.489   2.096 -0.1803 -0.0765  0.1728
  458DCM     C1 2686   2.642   3.555   2.033  0.6176  0.0940  0.4724
  458DCM     H1 2687   2.671   3.636   1.965  0.4526 -0.8302 -0.7323
  458DCM     H2 2688   2.592   3.592   2.123  2.0196  1.2589  0.8064
  458DCM    CL2 2689   2.543   3.429   1.941 -0.0249  0.1403 -0.1082
  459DCM    CL1 2690   1.491   1.283   1.714  0.4715 -0.0486  0.0018
  459DCM     C1 2691   1.563   1.408   1.821 -0.0210 -0.0944  0.3628
  459DCM     H1 2692   1.541   1.502   1.768 -1.7843 -1.8168 -2.1662
  459DCM     H2 2693   1.665   1.371   1.838  0.6695  1.8197  0.6182
  459DCM    CL2 2694   1.497   1.421   1.982  0.2405 -0.2091  0.1750
  460DCM    CL1 2695   1.476   3.135   1.197 -0.3346  0.0895  0.4135
  460DCM     C1 2696   1.379   3.277   1.147 -0.7738  0.4893 -0.0139
  460DCM     H1 2697   1.277   3.256   1.181 -0.1685 -0.6580  1.1647
  460DCM     H2 2698   1.395   3.285   1.039 -2.1648 -1.1325 -0.3862
  460DCM    CL2 2699   1.436   3.423   1.237  0.2773  0.3637  0.2414
  461DCM    CL1 2700   3.659   2.885   0.094 -0.2152 -0.5747 -0.0901
  461DCM     C1 2701   3.795   2.776   0.050 -0.4689  0.2976 -0.0517
  461DCM     H1 2702   3.776   2.676   0.092  2.9803  0.4431  2.3090
  461DCM     H2 2703   3.895   2.804   0.086  0.5530 -2.9890  0.0567
  461DCM    CL2 2704   3.810   2.764  -0.133 -0.0946 -0.1623  0.0800
  462DCM    CL1 2705   3.075   3.786   1.338  0.1253 -0.0296 -0.1623
  462DCM     C1 2706   3.008   3.647   1.423  0.1493  0.1482 -0.4915
  462DCM     H1 2707   3.088   3.600   1.481  0.0031  0.2685 -0.1886
  462DCM     H2 2708   2.965   3.585   1.344 -1.4975  1.8933 -1.0417
  462DCM    CL2 2709   2.871   3.684   1.534  0.1889  0.2039  0.3154
  463DCM    CL1 2710   2.496   0.758   1.470 -0.3835  0.2827 -0.4824
  463DCM     C1 2711   2.517   0.734   1.645  0.4901  0.6010  0.1020
  463DCM     H1 2712   2.421   0.701   1.688  0.8426 -0.0754  0.3871
  463DCM     H2 2713   2.545   0.828   1.694 -0.9130  2.2484 -2.0504
  463DCM    CL2 2714   2.635   0.593   1.666  0.0398 -0.3692  0.4647
  464DCM    CL1 2715   1.504   2.633   3.544 -0.0591  0.0160  0.1286
  464DCM     C1 2716   1.663   2.632   3.632  1.0157  0.1954  0.3335
  464DCM     H1 2717   1.662   2.711   3.707 -1.2503 -0.7548  1.4114
  464DCM     H2 2718   1.744   2.626   3.558 -0.2065 -1.2705 -0.9646
  464DCM    CL2 2719   1.684   2.493   3.742  0.0215  0.1543 -0.3795
  465DCM    CL1 2720   2.621   1.306   3.990  0.1105 -0.0978  0.0456
  465DCM     C1 2721   2.529   1.405   4.103  0.1838  0.2325  0.0853
  465DCM     H1 2722   2.593   1.494   4.112 -1.1343  1.4059 -1.5861
  465DCM     H2 2723   2.520   1.345   4.194  0.2363  2.4248  1.6241
  465DCM    CL2 2724   2.361   1.449   4.040 -0.0396  0.2304  0.1303
  466DCM    CL1 2725   0.243   3.145   1.940  0.0394  0.0391  0.0687
  466DCM     C1 2726   0.422   3.148   1.932 -0.4359 -0.4856  0.6890
  466DCM     H1 2727   0.454   3.055   1.884  0.4021 -1.8361  3.6554
  466DCM     H2 2728   0.479   3.159   2.025 -0.9256 -1.8268  1.1700
  466DCM    CL2 2729   0.464   3.277   1.813  0.4638  0.2754  0.2348
  467DCM    CL1 2730   0.848   0.064   1.893 -0.2430 -0.1657 -0.2978
  467DCM     C1 2731   0.723   0.117   1.771 -0.6074  0.6362 -0.0922
  467DCM     H1 2732   0.744   0.074   1.672 -0.9331 -1.4432  0.6882
  467DCM     H2 2733   0.727   0.226   1.768 -0.6315  0.6360 -0.1309
  467DCM    CL2 2734   0.549   0.093   1.815 -0.2115 -0.0076 -0.2294
  468DCM    CL1 2735   2.671   1.951   1.553 -0.1118  0.0685  0.1258
  468DCM     C1 2736   2.787   2.051   1.648  0.1561 -0.2408  0.9590
  468DCM     H1 2737   2.771   2.159   1.638 -0.2329 -0.3816 -0.0333
  468DCM     H2 2738   2.887   2.028   1.609 -0.6285  0.1843 -1.5101
  468DCM    CL2 2739   2.772   1.999   1.817  0.1808 -0.1112  0.0043
  469DCM    CL1 2740   2.303   2.684   0.099  0.2057  0.0334 -0.1693
  469DCM     C1 2741   2.413   2.698   0.248  0.3538 -0.4702 -0.6742
  469DCM     H1 2742   2.402   2.610   0.312  0.9778 -1.6179 -2.0673
  469DCM     H2 2743   2.401   2.787   0.311  1.3672 -0.6880 -0.1502
  469DCM    CL2 2744   2.590   2.703   0.193  0.1912  0.2971 -0.0417
  470DCM    CL1 2745   1.991   0.542   0.247 -0.3281  0.0342 -0.1781
  470DCM     C1 2746   1.910   0.672   0.164  1.2367  0.6385  0.0609
  470DCM     H1 2747   1.973   0.760   0.145  1.0410  1.3153  2.2707
  470DCM     H2 2748   1.820   0.701   0.219  0.8602  0.0417 -0.2298
  470DCM    CL2 2749   1.849   0.626   0.001  0.1203 -0.0062  0.0564
  471DCM    CL1 2750   2.162   3.780   0.614  0.2028  0.1840 -0.0888
  471DCM     C1 2751   2.010   3.698   0.671 -0.4063 -0.9122 -0.2620
  471DCM     H1 2752   1.933   3.701   0.593 -0.7750  0.7886  0.1256
  471DCM     H2 2753   1.969   3.746   0.761 -0.5791 -2.9463  0.8224
  471DCM    CL2 2754   2.040   3.527   0.716  0.4986 -0.3088  0.0785
  472DCM    CL1 2755   1.886   3.007   0.835 -0.1335  0.3527 -0.4077
  472DCM     C1 2756   1.954   3.081   0.978 -0.6815 -0.3718 -0.3413
  472DCM     H1 2757   1.923   3.026   1.069 -0.9640 -0.9429 -0.7767
  472DCM     H2 2758   1.927   3.187   0.984 -1.4174 -0.6219  2.1554
  472DCM    CL2 2759   2.130   3.072   0.961 -0.1101  0.3887  0.9639
  473DCM    CL1 2760   1.116   1.445   1.928  0.0798 -0.1984 -0.2483
  473DCM     C1 2761   1.057   1.614   1.890  0.0214 -0.0993 -0.4912
  473DCM     H1 2762   1.074   1.631   1.783  1.8383  1.0925 -0.0475
  473DCM     H2 2763   1.117   1.685   1.949 -0.6179 -0.5684  0.7787
  473DCM    CL2 2764   0.880   1.630   1.935 -0.2207 -0.5288 -0.1359
  474DCM    CL1 2765   2.687   2.041   2.657  0.1077  0.1006 -0.0407
  474DCM     C1 2766   2.674   2.193   2.561  0.3240  0.6046 -0.3259
  474DCM     H1 2767   2.589   2.203   2.493  1.2663  1.1263 -1.4609
  474DCM     H2 2768   2.767   2.187   2.503  1.0045 -1.3528  0.8627
  474DCM    CL2 2769   2.685   2.334   2.666  0.2087  0.2956  0.2247
  475DCM    CL1 2770   2.333   4.048   2.846 -0.0550 -0.6301 -0.0421
  475DCM     C1 2771   2.433   3.953   2.964  0.3951  0.7262 -0.4587
  475DCM     H1 2772   2.528   3.936   2.912  0.4308  1.3394 -0.5998
  475DCM     H2 2773   2.391   3.852   2.966 -0.2852  0.9973 -0.6545
  475DCM    CL2 2774   2.467   4.041   3.116 -0.3961  0.0787  0.1333
  476DCM    CL1 2775   0.315   1.870   1.724  0.2088 -0.2087 -0.2424
  476DCM     C1 2776   0.395   1.851   1.886 -0.4740 -0.6397  0.0357
  476DCM     H1 2777   0.492   1.902   1.880 -1.5083  1.3913 -0.1454
  476DCM     H2 2778   0.395   1.742   1.894  0.6010 -0.5560  1.6841
  476DCM    CL2 2779   0.295   1.936   2.007  0.2776  0.0520  0.6401
  477DCM    CL1 2780   3.837   2.746   0.465 -0.0774 -0.1453 -0.1236
  477DCM     C1 2781   3.682   2.837   0.485 -0.7207 -0.1943  0.1990
  477DCM     H1 2782   3.673   2.904   0.399 -0.0904 -1.2677 -0.7330
  477DCM     H2 2783   3.684   2.897   0.577 -3.1634  0.1316  0.1019
  477DCM    CL2 2784   3.538   2.739   0.511  0.0785  0.4074  0.4435
  478DCM    CL1 2785   3.117   2.688   3.055  0.1457 -0.2938  0.2528
  478DCM     C1 2786   3.275   2.771   3.073  0.2722 -0.3857 -0.4249
  478DCM     H1 2787   3.302   2.771   3.180  1.7296 -0.6073 -0.7783
  478DCM     H2 2788   3.267   2.875   3.042 -0.1059  0.3400  1.8965
  478DCM    CL2 2789   3.404   2.710   2.970 -0.4258  0.0783  0.3258
  479DCM    CL1 2790   1.725   3.414   0.939 -0.1779 -0.3021  0.1877
  479DCM     C1 2791   1.659   3.583   0.952 -0.4171  0.0477  0.4322
  479DCM     H1 2792   1.736   3.660   0.967  1.3941 -1.1126 -2.1844
  479DCM     H2 2793   1.576   3.597   1.022  0.1961  1.1104  0.9693
  479DCM    CL2 2794   1.593   3.614   0.790 -0.2124 -0.0215  0.3324
  480DCM    CL1 2795   0.197   2.827   2.408  0.5627 -0.0424 -0.0716
  480DCM     C1 2796   0.201   2.996   2.356 -0.2104 -0.2469 -0.1244
  480DCM     H1 2797   0.194   3.057   2.447  0.0797  0.9105 -0.8647
  480DCM     H2 2798   0.110   3.009   2.296 -0.6175 -0.0205  0.5369
  480DCM    CL2 2799   0.340   3.023   2.255  0.3855 -0.7298 -0.1541
  481DCM    CL1 2800   0.815   3.310   3.725  0.2871  0.3000 -0.0345
  481DCM     C1 2801   0.645   3.249   3.750  0.5147 -0.8655 -0.2597
  481DCM     H1 2802   0.611   3.227   3.852 -0.4073 -0.5762 -0.4958
  481DCM     H2 2803   0.622   3.174   3.673  0.2923 -0.6100 -0.4419
  481DCM    CL2 2804   0.548   3.385   3.690 -0.3158 -0.1697 -0.0051
  482DCM    CL1 2805   3.300   1.972   2.801 -0.1900  0.1523 -0.1881
  482DCM     C1 2806   3.128   2.013   2.858  0.0527  0.2226 -0.2647
  482DCM     H1 2807   3.077   2.050   2.768  1.0391 -0.1223 -0.9835
  482DCM     H2 2808   3.121   2.086   2.940  0.0401 -1.5065  1.3354
  482DCM    CL2 2809   3.064   1.851   2.902  0.0415  0.0444 -0.0247
  483DCM    CL1 2810   1.526   1.110   0.476  0.1639 -0.4365  0.1076
  483DCM     C1 2811   1.591   1.095   0.311  0.4462 -0.2681  0.2358
  483DCM     H1 2812   1.508   1.060   0.249 -0.1806  0.8861  0.4042
  483DCM     H2 2813   1.687   1.043   0.316  0.9258  0.6232  0.6600
  483DCM    CL2 2814   1.629   1.262   0.251 -0.2493  0.2064 -0.0038
  484DCM    CL1 2815   2.175   0.493   2.372 -0.1889 -0.2548 -0.4888
  484DCM     C1 2816   2.000   0.486   2.423  0.7991 -0.5261  0.3144
  484DCM     H1 2817   1.939   0.481   2.331 -0.3216 -1.7053  1.0898
  484DCM     H2 2818   1.971   0.577   2.477 -1.5482 -0.6562 -0.5871
  484DCM    CL2 2819   1.962   0.339   2.526  0.1991 -0.1672  0.1796
  485DCM    CL1 2820   3.314   3.032   1.151 -0.1299 -0.2029 -0.0826
  485DCM     C1 2821   3.145   3.060   1.208  0.8498 -0.2158  0.2893
  485DCM     H1 2822   3.122   3.002   1.299  1.0613 -3.5320 -1.6105
  485DCM     H2 2823   3.077   3.031   1.127 -1.4337 -1.8427  2.6187
  485DCM    CL2 2824   3.104   3.236   1.252 -0.2320  0.2483  0.0660
  486DCM    CL1 2825   3.477   2.549   3.311 -0.3069 -0.0955  0.0179
  486DCM     C1 2826   3.300   2.526   3.305  0.2308  0.2656  0.0187
  486DCM     H1 2827   3.279   2.419   3.314  2.0884 -0.1297  0.1857
  486DCM     H2 2828   3.275   2.573   3.209  2.2363  0.4059 -0.4802
  486DCM    CL2 2829   3.242   2.636   3.439  0.3537 -0.0349  0.2187
  487DCM    CL1 2830   0.414   3.748   1.092  0.0907 -0.2481 -0.3800
  487DCM     C1 2831   0.370   3.599   1.180 -0.3586  0.0219 -0.6120
  487DCM     H1 2832   0.442   3.520   1.158  0.0122  0.2401 -0.1866
  487DCM     H2 2833   0.271   3.567   1.144 -0.5243 -0.0521 -0.0998
  487DCM    CL2 2834   0.356   3.624   1.361  0.0545  0.3749  0.2331
  488DCM    CL1 2835   2.018   1.851   2.826  0.4268  0.3425 -0.1080
  488DCM     C1 2836   2.062   1.719   2.942  0.0833  0.2001  0.4170
  488DCM     H1 2837   2.055   1.761   3.042 -2.3040  2.0990 -0.4411
  488DCM     H2 2838   2.160   1.676   2.916  0.4357  0.4895  1.2465
  488DCM    CL2 2839   1.937   1.583   2.929 -0.2244 -0.1324 -0.3778
  489DCM    CL1 2840   3.184   3.886   3.106  0.0874  0.2271 -0.2807
  489DCM     C1 2841   3.033   3.929   3.184 -0.5346  0.2739  0.3629
  489DCM     H1 2842   2.960   3.850   3.162  0.4406 -0.9944  1.5657
  489DCM     H2 2843   2.994   4.029   3.158 -2.8616 -0.8959 -1.0512
  489DCM    CL2 2844   3.062   3.919   3.360  0.0081  0.3679  0.0768
  490DCM    CL1 2845   3.736   0.346   2.327 -0.2587  0.5152 -0.3645
  490DCM     C1 2846   3.896   0.302   2.399 -0.5177  0.6748  0.0249
  490DCM     H1 2847   3.924   0.198   2.379  0.5678  0.5208  2.0601
  490DCM     H2 2848   3.893   0.322   2.507  1.3171 -0.0804  0.2506
  490DCM    CL2 2849   4.010   0.415   2.317  0.1223 -0.1112  0.2961
  491DCM    CL1 2850   0.036   1.675   0.533  0.3982 -0.2354 -0.0033
  491DCM     C1 2851  -0.093   1.747   0.436  0.7175  0.5748 -0.2452
  491DCM     H1 2852  -0.180   1.757   0.502 -1.3358  3.1069 -3.0965
  491DCM     H2 2853  -0.123   1.682   0.353  1.6494 -0.6800  0.3662
  491DCM    CL2 2854  -0.055   1.911   0.362  0.8358  0.0792  0.0822
  492DCM    CL1 2855   1.235   0.921   0.708  0.0483  0.0456 -0.1761
  492DCM     C1 2856   1.315   0.759   0.689 -0.3467  0.4281  0.4169
  492DCM     H1 2857   1.424   0.774   0.681 -0.8708  3.7404 -3.1496
  492DCM     H2 2858   1.277   0.722   0.594 -0.5099  0.0055  0.6436
  492DCM    CL2 2859   1.269   0.663   0.836 -0.2379 -0.0482  0.3333
  493DCM    CL1 2860   3.158   2.130   2.091  0.0500 -0.0816 -0.1231
  493DCM     C1 2861   3.336   2.104   2.085  0.8634 -0.7418 -0.2967
  493DCM     H1 2862   3.360   2.003   2.049  0.4006 -0.4276 -1.5487
  493DCM     H2 2863   3.376   2.128   2.184 -1.1877 -1.0784  0.6551
  493DCM    CL2 2864   3.431   2.219   1.980  0.0874 -0.0999 -0.3692
  494DCM    CL1 2865   3.364   2.407   2.400 -0.1099  0.1997  0.1961
  494DCM     C1 2866   3.445   2.565   2.437 -0.9131  0.0996  0.3063
  494DCM     H1 2867   3.404   2.649   2.381 -1.1548  0.2238  0.6599
  494DCM     H2 2868   3.549   2.544   2.410 -1.5226 -1.5263 -0.9729
  494DCM    CL2 2869   3.464   2.601   2.611 -0.3691  0.3853 -0.2574
  495DCM    CL1 2870   0.604   2.379   2.612 -0.0651  0.2390  0.2221
  495DCM     C1 2871   0.720   2.293   2.726  0.1080  0.5597  0.1294
  495DCM     H1 2872   0.775   2.216   2.671 -0.3338  0.6796 -0.4969
  495DCM     H2 2873   0.663   2.250   2.809 -0.6827 -1.7302 -1.4809
  495DCM    CL2 2874   0.840   2.412   2.782 -0.5438 -0.2110  0.0388
  496DCM    CL1 2875   1.260   1.754   2.448 -0.0979  0.1016  0.1471
  496DCM     C1 2876   1.112   1.747   2.342  0.4173 -0.1387 -0.7588
  496DCM     H1 2877   1.019   1.752   2.399 -0.3084 -0.1988 -1.9014
  496DCM     H2 2878   1.127   1.653   2.287  1.6847 -0.1887 -0.3678
  496DCM    CL2 2879   1.119   1.879   2.219  0.0652  0.2627 -0.4519
  497DCM    CL1 2880   0.026   1.078   0.692 -0.2746 -0.0099  0.3976
  497DCM     C1 2881  -0.090   1.172   0.799 -0.1126  0.0635  0.3263
  497DCM     H1 2882  -0.033   1.257   0.839 -1.1669  0.8489  0.2161
  497DCM     H2 2883  -0.104   1.099   0.879  3.4735 -0.3376  0.7537
  497DCM    CL2 2884  -0.248   1.217   0.723 -0.1167 -0.1079  0.3198
  498DCM    CL1 2885   1.237   2.891   0.263 -0.2237  0.3495 -0.1677
  498DCM     C1 2886   1.289   2.737   0.181  0.4782 -0.4661  0.1429
  498DCM     H1 2887   1.394   2.710   0.194  1.0426  0.6315 -1.7853
  498DCM     H2 2888   1.269   2.743   0.074 -0.5037  0.6743  0.3740
  498DCM    CL2 2889   1.183   2.601   0.253 -0.3217 -0.0321  0.0436
  499DCM    CL1 2890   0.937   2.331   0.357 -0.0978  0.1926 -0.2376
  499DCM     C1 2891   0.912   2.367   0.531 -0.0308  0.9992  0.6994
  499DCM     H1 2892   0.970   2.292   0.586 -0.2906 -0.1153 -0.5082
  499DCM     H2 2893   0.805   2.360   0.554  0.2565 -0.9024  1.6901
  499DCM    CL2 2894   0.977   2.528   0.571 -0.0710 -0.1898 -0.3596
  500DCM    CL1 2895   0.678   3.502   0.387  0.2259 -0.2333  0.1648
  500DCM     C1 2896   0.780   3.377   0.477  0.1686  0.1537  0.3917
  500DCM     H1 2897   0.812   3.437   0.563  1.1838  0.2633 -0.0416
  500DCM     H2 2898   0.862   3.342   0.412  0.7297  1.7567  0.2055
  500DCM    CL2 2899   0.683   3.234   0.531 -0.1863 -0.2293 -0.3498
  501DCM    CL1 2900   3.779   3.461   3.581  0.3147 -0.3809 -0.4536
  501DCM     C1 2901   3.602   3.437   3.636 -0.0703  0.4983  0.1651
  501DCM     H1 2902   3.548   3.507   3.571 -0.9062 -0.5248 -0.2647
  501DCM     H2 2903   3.602   3.443   3.745  0.1181 -2.5680  0.4174
  501DCM    CL2 2904   3.538   3.275   3.602 -0.0139 -0.0248 -0.1109
  502DCM    CL1 2905   3.793   2.880   2.911 -0.4236 -0.2331 -0.0652
  502DCM     C1 2906   3.743   2.788   2.765 -0.4123 -0.3972  0.7170
  502DCM     H1 2907   3.813   2.806   2.682 -0.7979 -0.4103  0.3835
  502DCM     H2 2908   3.646   2.832   2.740 -1.0299 -2.7341 -1.4965
  502DCM    CL2 2909   3.740   2.617   2.803  0.1221  0.0223  0.1322
  503DCM    CL1 2910   2.829   2.834   1.815  0.2197 -0.1784  0.1466
  503DCM     C1 2911   2.911   2.871   1.968  0.5298 -0.4161  0.2671
  503DCM     H1 2912   2.989   2.794   1.977 -0.6798 -2.1988 -2.8103
  503DCM     H2 2913   2.847   2.893   2.054 -0.5942 -0.9025 -0.4165
  503DCM    CL2 2914   3.022   3.016   1.965  0.3669 -0.3007 -0.2487
  504DCM    CL1 2915   2.782   3.005   2.316 -0.1038 -0.3317  0.4794
  504DCM     C1 2916   2.941   3.091   2.294 -0.7302 -0.3395  0.6001
  504DCM     H1 2917   2.934   3.138   2.195 -1.0497 -2.2066 -0.2984
  504DCM     H2 2918   3.023   3.020   2.312  1.4439  2.4120  2.4845
  504DCM    CL2 2919   2.952   3.227   2.410  0.0075  0.0781  0.4630
  505DCM    CL1 2920   2.026   3.721   3.328 -0.3207  0.0658 -0.1273
  505DCM     C1 2921   2.020   3.884   3.406  0.3563 -0.6165  0.0989
  505DCM     H1 2922   2.054   3.882   3.510  3.3038  0.8895 -0.7372
  505DCM     H2 2923   1.913   3.910   3.401  0.0150 -1.8965  0.2080
  505DCM    CL2 2924   2.112   4.018   3.320 -0.1370 -0.1007  0.2256
  506DCM    CL1 2925   1.786   3.451   2.696  0.2784  0.2221 -0.2715
  506DCM     C1 2926   1.945   3.425   2.619  0.4305 -0.7795  0.3772
  506DCM     H1 2927   2.027   3.454   2.685  1.6302  1.4054 -1.9140
  506DCM     H2 2928   1.956   3.478   2.523 -0.1635 -0.8877  0.2481
  506DCM    CL2 2929   1.957   3.252   2.567  0.4407 -0.0194  0.4096
  507DCM    CL1 2930   3.474   1.343   0.057 -0.0607 -0.1026  0.1815
  507DCM     C1 2931   3.378   1.488   0.116  0.2322  0.1374 -0.2495
  507DCM     H1 2932   3.435   1.580   0.133 -0.7361  0.7005  0.0220
  507DCM     H2 2933   3.331   1.453   0.209  0.3905 -0.1543 -0.2784
  507DCM    CL2 2934   3.244   1.512  -0.006 -0.0595  0.2515 -0.2698
  508DCM    CL1 2935   4.043   1.884   3.021  0.3244  0.0028  0.0267
  508DCM     C1 2936   4.166   1.931   2.894 -0.2082  0.4108  0.3885
  508DCM     H1 2937   4.114   1.992   2.819  2.6875  3.3494  0.5501
  508DCM     H2 2938   4.215   1.842   2.853 -0.8240  0.6460 -0.9074
  508DCM    CL2 2939   4.298   2.046   2.940 -0.0593 -0.1590  0.1099
  509DCM    CL1 2940   3.966   3.300   0.304 -0.2926  0.1822  0.5193
  509DCM     C1 2941   3.978   3.474   0.356 -0.3637 -0.0871  0.0179
  509DCM     H1 2942   4.084   3.494   0.375  0.2192 -0.6706 -2.2959
  509DCM     H2 2943   3.909   3.486   0.440 -0.4159  1.4970 -0.2085
  509DCM    CL2 2944   3.918   3.591   0.226  0.0703  0.4214  0.2429
  510DCM    CL1 2945   2.702   2.085   3.011 -0.1615  0.2232 -0.2033
  510DCM     C1 2946   2.666   2.205   3.144 -0.3500 -0.1983  0.1393
  510DCM     H1 2947   2.753   2.269   3.162  0.0091 -0.5842 -0.1936
  510DCM     H2 2948   2.640   2.152   3.237  3.3552 -1.3922  0.6890
  510DCM    CL2 2949   2.518   2.299   3.112  0.5853  0.2500 -0.2220
  511DCM    CL1 2950   2.628   1.981   3.548 -0.0706 -0.0930 -0.2617
  511DCM     C1 2951   2.698   2.136   3.606  0.2378 -0.2866  0.0041
  511DCM     H1 2952   2.808   2.133   3.612  0.1817  0.3993  4.0991
  511DCM     H2 2953   2.645   2.150   3.701 -3.8717 -1.1624 -1.9474
  511DCM    CL2 2954   2.656   2.262   3.493 -0.2242  0.2979  0.2699
  512DCM    CL1 2955   1.306   2.941   1.662  0.0054  0.2553 -0.1320
  512DCM     C1 2956   1.345   2.931   1.489  0.1257 -0.1893 -0.1717
  512DCM     H1 2957   1.442   2.979   1.469  0.7446 -1.2084  0.3124
  512DCM     H2 2958   1.263   2.982   1.438  0.5260  0.1378 -0.5010
  512DCM    CL2 2959   1.357   2.758   1.447  0.1032 -0.2880 -0.0593
  513DCM    CL1 2960   3.905   3.342   2.123  0.1101  0.3776  0.1844
  513DCM     C1 2961   4.070   3.409   2.122 -0.3516 -0.2178 -0.4283
  513DCM     H1 2962   4.063   3.517   2.134  0.3594 -0.2275  0.1649
  513DCM     H2 2963   4.117   3.379   2.027  1.4530 -1.5940  0.8124
  513DCM    CL2 2964   4.155   3.333   2.257  0.0023 -0.1826  0.6463
  514DCM    CL1 2965   3.426   0.302   2.090 -0.4186  0.0119 -0.0043
  514DCM     C1 2966   3.489   0.467   2.117 -0.3657 -1.2100  0.5006
  514DCM     H1 2967   3.564   0.459   2.197 -0.5724 -0.0420  0.8389
  514DCM     H2 2968   3.411   0.535   2.152  0.5715 -0.7894  1.8880
  514DCM    CL2 2969   3.555   0.522   1.962  0.0274  0.2275  0.1657
  515DCM    CL1 2970   1.375   0.219   1.354  0.2834  0.3395  0.2639
  515DCM     C1 2971   1.547   0.162   1.324  0.2237  0.1888  0.0784
  515DCM     H1 2972   1.590   0.171   1.424  1.6205  0.1741 -0.5029
  515DCM     H2 2973   1.599   0.226   1.251 -0.4973  2.3916  1.3847
  515DCM    CL2 2974   1.561  -0.005   1.252  0.1358  0.2863 -0.3910
  516DCM    CL1 2975   1.642   1.477   3.415  0.1861 -0.0729  0.1395
  516DCM     C1 2976   1.588   1.502   3.247  0.1800 -0.3619  0.4885
  516DCM     H1 2977   1.480   1.522   3.248  0.1704 -0.2014 -1.2209
  516DCM     H2 2978   1.601   1.405   3.197 -0.2645  0.0184 -0.3909
  516DCM    CL2 2979   1.701   1.611   3.173  0.2422 -0.4451  0.0348
  517DCM    CL1 2980   1.982   1.606   2.591  0.0466 -0.2421 -0.2662
  517DCM     C1 2981   2.083   1.563   2.453 -0.2705  0.8741  0.2164
  517DCM     H1 2982   2.186   1.597   2.468  0.8425 -1.7277 -0.8074
  517DCM     H2 2983   2.048   1.608   2.359 -0.4057 -0.9626 -0.6793
  517DCM    CL2 2984   2.112   1.383   2.428  0.1353 -0.2514 -0.1269
  518DCM    CL1 2985   0.151   2.409   0.984  0.1957 -0.0391  0.0639
  518DCM     C1 2986  -0.019   2.369   1.028 -0.4841  0.1694 -0.1270
  518DCM     H1 2987  -0.027   2.338   1.132 -2.3515 -1.7526 -0.7688
  518DCM     H2 2988  -0.038   2.280   0.968 -1.2090  0.5009 -0.3946
  518DCM    CL2 2989  -0.137   2.499   0.974  0.0750 -0.0281 -0.1221
  519DCM    CL1 2990   3.258   2.089   0.552 -0.3328 -0.3068 -0.0194
  519DCM     C1 2991   3.348   1.953   0.476  0.1646  0.0968  0.1258
  519DCM     H1 2992   3.290   1.913   0.392 -1.0462  1.9627  0.0239
  519DCM     H2 2993   3.369   1.873   0.547  1.5975  0.4430  0.1176
  519DCM    CL2 2994   3.501   2.011   0.405  0.0920  0.2090  0.7787
  520DCM    CL1 2995   3.564   0.964   0.027  0.0454  0.0834  0.2288
  520DCM     C1 2996   3.396   0.939   0.084 -0.3191 -0.2715  0.0897
  520DCM     H1 2997   3.332   1.018   0.043  1.5047  0.0057 -2.5101
  520DCM     H2 2998   3.376   0.916   0.189 -0.1723 -0.7270  0.0194
  520DCM    CL2 2999   3.338   0.790  -0.005  0.0239  0.0706  0.2330
  521DCM    CL1 3000   0.134   0.093   2.751  0.1039  0.6618 -0.2998
  521DCM     C1 3001   0.114  -0.076   2.689  0.7053  0.5261 -0.1223
  521DCM     H1 3002   0.210  -0.114   2.652  0.6621  0.9501 -0.6928
  521DCM     H2 3003   0.028  -0.089   2.622  1.0311  1.4948 -0.7546
  521DCM    CL2 3004   0.084  -0.164   2.848 -0.2576  0.1492  0.3491
  522DCM    CL1 3005   0.402   2.386   3.013  0.1006 -0.1963  0.3296
  522DCM     C1 3006   0.311   2.355   3.164  0.4211  1.0460  0.1315
  522DCM     H1 3007   0.208   2.336   3.131  0.5523  0.2152  0.1713
  522DCM     H2 3008   0.314   2.433   3.240 -1.3810 -0.4480  1.8543
  522DCM    CL2 3009   0.370   2.217   3.258 -0.0804  0.1583  0.0291
  523DCM    CL1 3010   1.369   3.825   3.938  0.1836  0.0428 -0.1209
  523DCM     C1 3011   1.436   3.756   4.095  0.6344 -0.1555  0.3312
  523DCM     H1 3012   1.370   3.670   4.113 -0.7377  0.7466 -0.2568
  523DCM     H2 3013   1.443   3.828   4.177  2.3357 -0.9316  0.9318
  523DCM    CL2 3014   1.592   3.679   4.065 -0.0697  0.1016 -0.2726
  524DCM    CL1 3015   2.513   2.892   3.955 -0.2387  0.3799  0.0924
  524DCM     C1 3016   2.567   2.793   3.814  0.5892 -0.0813 -0.0574
  524DCM     H1 3017   2.496   2.713   3.792 -0.2683  0.7583 -0.4290
  524DCM     H2 3018   2.670   2.756   3.827  1.1117  0.9908 -0.9500
  524DCM    CL2 3019   2.569   2.902   3.672  0.3387 -0.4599 -0.1133
  525DCM    CL1 3020   2.083   3.984   1.417  0.1212  0.0216  0.0405
  525DCM     C1 3021   2.005   4.111   1.306 -0.3463  0.3792 -0.1844
  525DCM     H1 3022   1.968   4.056   1.218 -0.0780 -4.3017  2.3064
  525DCM     H2 3023   2.087   4.181   1.284 -0.6639  0.9530  0.4401
  525DCM    CL2 3024   1.869   4.213   1.380 -0.2720 -0.3562  0.0710
  526DCM    CL1 3025   1.986   0.011   2.675 -0.0246  0.1618  0.0365
  526DCM     C1 3026   1.960  -0.133   2.568  0.4096  0.8093  0.3070
  526DCM     H1 3027   2.005  -0.124   2.468 -1.2001 -2.2839 -0.8337
  526DCM     H2 3028   1.851  -0.140   2.574  0.3974 -0.5204 -0.8923
  526DCM    CL2 3029   2.024  -0.281   2.641  0.2028  0.0598  0.1708
  527DCM    CL1 3030   0.838   3.226   0.078 -0.1587  0.1614  0.2877
  527DCM     C1 3031   0.967   3.122   0.001  0.8478 -0.3102  0.1209
  527DCM     H1 3032   1.022   3.070   0.080 -0.0416  0.2870  1.1603
  527DCM     H2 3033   1.044   3.174  -0.058  1.2295  1.4788  2.0930
  527DCM    CL2 3034   0.872   2.998  -0.101 -0.2369  0.2630  0.1491
  528DCM    CL1 3035   1.757   3.475   3.595  0.1320 -0.1689 -0.4987
  528DCM     C1 3036   1.720   3.423   3.762  0.2646  0.5644  0.3016
  528DCM     H1 3037   1.721   3.313   3.765 -1.5393  0.3194 -2.8642
  528DCM     H2 3038   1.631   3.469   3.806  1.5542  2.4364  1.0754
  528DCM    CL2 3039   1.846   3.476   3.878 -0.3668  0.1997 -0.0009
  529DCM    CL1 3040   0.737   1.202   1.226 -0.1636 -0.2138 -0.0944
  529DCM     C1 3041   0.866   1.235   1.109  0.6065 -0.3279  0.0287
  529DCM     H1 3042   0.943   1.286   1.168 -0.6234  1.7949 -0.1326
  529DCM     H2 3043   0.824   1.294   1.027 -1.9079  0.9980  2.1532
  529DCM    CL2 3044   0.955   1.093   1.034  0.1424  0.2134 -0.1523
  530DCM    CL1 3045   0.967   2.077   1.061 -0.3712 -0.1043  0.0689
  530DCM     C1 3046   0.947   2.210   0.946 -0.4703 -0.2239  0.8223
  530DCM     H1 3047   0.974   2.304   0.995  0.8211 -0.1444  0.0184
  530DCM     H2 3048   0.842   2.215   0.914 -0.8203 -0.3532  1.8918
  530DCM    CL2 3049   1.052   2.194   0.803 -0.5122  0.3876  0.0037
  531DCM    CL1 3050   1.193   3.377   0.551  0.1862 -0.2142  0.0577
  531DCM     C1 3051   1.256   3.328   0.388 -0.5480 -0.4078 -0.3093
  531DCM     H1 3052   1.311   3.235   0.405 -0.9607 -0.4668  0.8204
  531DCM     H2 3053   1.315   3.407   0.340 -0.3366 -0.2461  0.2105
  531DCM    CL2 3054   1.118   3.297   0.284 -0.1019 -0.1112  0.4154
   4.05188   4.05188   4.05188
