# Supplementary material for: Dissecting the Effects of Cage Structure in the Catalytic Activation of Imide Chlorenium-Ion Donors
Source: J Am Chem Soc. 2025 Mar 21;147(13):11456–64. doi: 10.1021/jacs.5c01249 (PMC11969530; doi:10.1021/jacs.5c01249)
Supplement: Supplementary file 3 — ja5c01249_si_003.zip [file ja5c01249_si_003.zip › SI_MD/C3/1_em.gro]

Good gRace! Old Maple Actually Chews Slate
 3054
    1Pd      Pd    1   3.376   2.803   3.242
    2Pd      Pd    2   0.806   2.236   3.332
    3UNK     C0    3   0.004   2.551   2.789
    3UNK     C1    4   3.867   2.533   2.759
    3UNK     C2    5   3.823   2.413   2.701
    3UNK     C3    6   3.915   2.310   2.674
    3UNK     C4    7   0.050   2.327   2.705
    3UNK     C5    8   0.096   2.447   2.763
    3UNK     C6    9   0.232   2.461   2.797
    3UNK     C7   10   0.321   2.354   2.775
    3UNK     C8   11   0.275   2.236   2.714
    3UNK     C9   12   0.140   2.222   2.679
    3UNK    C10   13   0.457   2.357   2.822
    3UNK    C11   14   0.568   2.347   2.867
    3UNK    C12   15   0.700   2.322   2.932
    3UNK    C13   16   0.823   2.341   2.868
    3UNK    C14   17   0.942   2.309   2.935
    3UNK    C15   18   0.936   2.261   3.066
    3UNK    N16   19   0.817   2.244   3.129
    3UNK    C17   20   0.703   2.271   3.062
    3UNK    C18   21   3.768   2.630   2.793
    3UNK    C19   22   3.676   2.703   2.823
    3UNK    C20   23   3.556   2.780   2.866
    3UNK    C21   24   3.534   2.804   3.001
    3UNK    N22   25   3.419   2.855   3.051
    3UNK    C23   26   3.322   2.891   2.965
    3UNK    C24   27   3.337   2.877   2.827
    3UNK    C25   28   3.454   2.819   2.777
    3UNK    H26   29   0.037   2.644   2.833
    3UNK    H27   30   3.718   2.398   2.679
    3UNK    H28   31   3.880   2.217   2.630
    3UNK    H29   32   0.268   2.552   2.844
    3UNK    H30   33   0.344   2.154   2.697
    3UNK    H31   34   0.105   2.130   2.633
    3UNK    H32   35   0.825   2.378   2.766
    3UNK    H33   36   1.038   2.321   2.887
    3UNK    H34   37   1.025   2.235   3.121
    3UNK    H35   38   0.611   2.252   3.115
    3UNK    H36   39   3.609   2.774   3.073
    3UNK    H37   40   3.232   2.934   3.007
    3UNK    H38   41   3.257   2.909   2.761
    3UNK    H39   42   3.468   2.803   2.671
    4UNK     C0   43   0.142   3.020   3.221
    4UNK     C1   44   0.045   3.094   3.150
    4UNK     C2   45   0.077   3.151   3.026
    4UNK     C3   46   0.205   3.134   2.972
    4UNK     C4   47   0.302   3.060   3.042
    4UNK     C5   48   0.271   3.003   3.167
    4UNK     C6   49   0.369   2.929   3.236
    4UNK     C7   50   0.496   2.910   3.179
    4UNK     C8   51   0.527   2.967   3.055
    4UNK     C9   52   0.430   3.042   2.986
    4UNK    C10   53   0.595   2.827   3.244
    4UNK    C11   54   0.678   2.755   3.290
    4UNK    C12   55   0.783   2.659   3.339
    4UNK    C13   56   0.890   2.698   3.421
    4UNK    C14   57   0.982   2.602   3.464
    4UNK    C15   58   0.967   2.469   3.424
    4UNK    N16   59   0.865   2.431   3.343
    4UNK    C17   60   0.777   2.525   3.302
    4UNK    C18   61   3.911   3.106   3.199
    4UNK    C19   62   3.795   3.113   3.233
    4UNK    C20   63   3.649   3.113   3.266
    4UNK    C21   64   3.585   2.993   3.294
    4UNK    N22   65   3.451   2.980   3.308
    4UNK    C23   66   3.375   3.092   3.304
    4UNK    C24   67   3.431   3.217   3.282
    4UNK    C25   68   3.569   3.228   3.260
    4UNK    H26   69   0.117   2.976   3.317
    4UNK    H27   70   0.002   3.207   2.970
    4UNK    H28   71   0.229   3.178   2.875
    4UNK    H29   72   0.346   2.885   3.332
    4UNK    H30   73   0.624   2.952   3.010
    4UNK    H31   74   0.454   3.086   2.889
    4UNK    H32   75   0.899   2.802   3.451
    4UNK    H33   76   1.065   2.629   3.529
    4UNK    H34   77   1.036   2.393   3.456
    4UNK    H35   78   0.696   2.491   3.238
    4UNK    H36   79   3.643   2.902   3.300
    4UNK    H37   80   3.269   3.081   3.321
    4UNK    H38   81   3.366   3.304   3.280
    4UNK    H39   82   3.614   3.324   3.238
    5UNK     C0   83   3.791   2.118   3.292
    5UNK     C1   84   3.664   2.135   3.351
    5UNK     C2   85   3.636   2.080   3.477
    5UNK     C3   86   3.735   2.007   3.545
    5UNK     C4   87   3.862   1.991   3.488
    5UNK     C5   88   3.891   2.046   3.361
    5UNK     C6   89   0.019   2.029   3.305
    5UNK     C7   90   0.118   1.959   3.377
    5UNK     C8   91   0.088   1.905   3.503
    5UNK     C9   92   3.961   1.920   3.558
    5UNK    C10   93   0.253   1.947   3.329
    5UNK    C11   94   0.370   1.939   3.301
    5UNK    C12   95   0.518   1.937   3.279
    5UNK    C13   96   0.587   1.834   3.214
    5UNK    C14   97   0.726   1.839   3.203
    5UNK    C15   98   0.795   1.948   3.258
    5UNK    N16   99   0.729   2.048   3.321
    5UNK    C17  100   0.595   2.040   3.332
    5UNK    C18  101   3.562   2.216   3.289
    5UNK    C19  102   3.476   2.289   3.247
    5UNK    C20  103   3.370   2.387   3.209
    5UNK    C21  104   3.405   2.521   3.192
    5UNK    N22  105   3.316   2.620   3.176
    5UNK    C23  106   3.184   2.589   3.169
    5UNK    C24  107   3.140   2.457   3.180
    5UNK    C25  108   3.234   2.356   3.202
    5UNK    H26  109   3.811   2.161   3.195
    5UNK    H27  110   3.539   2.094   3.523
    5UNK    H28  111   3.713   1.965   3.642
    5UNK    H29  112   0.043   2.072   3.208
    5UNK    H30  113   0.165   1.850   3.558
    5UNK    H31  114   3.938   1.877   3.655
    5UNK    H32  115   0.532   1.749   3.173
    5UNK    H33  116   0.783   1.760   3.156
    5UNK    H34  117   0.903   1.954   3.254
    5UNK    H35  118   0.546   2.120   3.387
    5UNK    H36  119   3.509   2.550   3.197
    5UNK    H37  120   3.114   2.671   3.153
    5UNK    H38  121   3.034   2.436   3.174
    5UNK    H39  122   3.202   2.253   3.215
    6UNK     C0  123   3.951   2.572   3.768
    6UNK     C1  124   3.857   2.674   3.796
    6UNK     C2  125   3.895   2.785   3.874
    6UNK     C3  126   0.025   2.794   3.924
    6UNK     C4  127   0.119   2.694   3.896
    6UNK     C5  128   0.082   2.582   3.818
    6UNK     C6  129   0.179   2.483   3.789
    6UNK     C7  130   0.311   2.497   3.838
    6UNK     C8  131   0.345   2.607   3.918
    6UNK     C9  132   0.249   2.706   3.946
    6UNK    C10  133   0.415   2.405   3.801
    6UNK    C11  134   0.510   2.339   3.768
    6UNK    C12  135   0.632   2.268   3.719
    6UNK    C13  136   0.716   2.191   3.802
    6UNK    C14  137   0.832   2.134   3.748
    6UNK    C15  138   0.863   2.155   3.614
    6UNK    N16  139   0.783   2.230   3.535
    6UNK    C17  140   0.672   2.285   3.587
    6UNK    C18  141   3.724   2.673   3.742
    6UNK    C19  142   3.613   2.684   3.696
    6UNK    C20  143   3.479   2.712   3.637
    6UNK    C21  144   3.461   2.702   3.499
    6UNK    N22  145   3.349   2.742   3.435
    6UNK    C23  146   3.245   2.788   3.508
    6UNK    C24  147   3.253   2.797   3.647
    6UNK    C25  148   3.371   2.760   3.712
    6UNK    H26  149   3.921   2.487   3.708
    6UNK    H27  150   3.823   2.864   3.895
    6UNK    H28  151   0.053   2.881   3.984
    6UNK    H29  152   0.153   2.398   3.727
    6UNK    H30  153   0.446   2.617   3.956
    6UNK    H31  154   0.277   2.791   0.007
    6UNK    H32  155   0.690   2.178   3.906
    6UNK    H33  156   0.899   2.074   3.809
    6UNK    H34  157   0.951   2.112   3.569
    6UNK    H35  158   0.612   2.346   3.520
    6UNK    H36  159   3.542   2.666   3.437
    6UNK    H37  160   3.155   2.817   3.455
    6UNK    H38  161   3.167   2.834   3.703
    6UNK    H39  162   3.381   2.770   3.820
    7NCS     C0  163   1.849   2.356   2.162
    7NCS     C1  164   1.914   2.293   2.039
    7NCS     C2  165   1.914   2.141   2.069
    7NCS     C3  166   1.837   2.128   2.200
    7NCS     N4  167   1.807   2.254   2.242
    7NCS    CL5  168   1.723   2.282   2.389
    7NCS     O6  169   1.807   2.024   2.255
    7NCS     O7  170   1.836   2.474   2.185
    7NCS     H8  171   2.015   2.333   2.026
    7NCS     H9  172   1.854   2.318   1.951
    7NCS    H10  173   2.015   2.102   2.084
    7NCS    H11  174   1.863   2.083   1.991
    8UNK     C0  175   1.324   1.508   3.626
    8UNK     H1  176   1.384   1.507   3.534
    8UNK     H2  177   1.336   1.607   3.672
    8UNK     C3  178   1.379   1.399   3.721
    8UNK     O4  179   1.188   1.484   3.595
    8UNK     C5  180   1.321   1.405   3.865
    8UNK     C6  181   1.172   1.374   3.872
    8UNK     C7  182   1.087   1.463   3.927
    8UNK     H8  183   0.980   1.444   3.933
    8UNK     H9  184   1.122   1.556   3.970
    8UNK    H10  185   1.376   1.334   3.929
    8UNK    H11  186   1.342   1.504   3.907
    8UNK    H12  187   1.363   1.300   3.678
    8UNK    H13  188   1.487   1.411   3.729
    8UNK    C14  189   1.122   1.247   3.813
    8UNK    C15  190   1.030   1.006   3.697
    8UNK    C16  191   1.191   1.126   3.833
    8UNK    C17  192   1.005   1.246   3.733
    8UNK    C18  193   0.960   1.126   3.675
    8UNK    C19  194   1.145   1.006   3.776
    8UNK    H20  195   1.281   1.125   3.894
    8UNK    H21  196   0.950   1.338   3.715
    8UNK    H22  197   0.870   1.126   3.614
    8UNK    H23  198   1.200   0.914   3.793
    8UNK    H24  199   0.995   0.913   3.653
    8UNK    H25  200   1.163   1.404   3.647
    9OPC     OW  201   2.871   0.555   3.340
    9OPC    HW1  202   2.831   0.572   3.416
    9OPC    HW2  203   2.907   0.632   3.318
    9OPC     MW  204   2.870   0.569   3.348
   10OPC     OW  205   0.989   1.661   3.288
   10OPC    HW1  206   1.048   1.633   3.230
   10OPC    HW2  207   1.022   1.634   3.365
   10OPC     MW  208   1.003   1.653   3.291
   11OPC     OW  209   3.673   3.944   3.167
   11OPC    HW1  210   3.629   3.990   3.108
   11OPC    HW2  211   3.718   0.004   3.210
   11OPC     MW  212   3.673   3.959   3.164
   12OPC     OW  213   1.557   2.849   2.069
   12OPC    HW1  214   1.591   2.929   2.082
   12OPC    HW2  215   1.610   2.796   2.113
   12OPC     MW  216   1.570   2.853   2.077
   13OPC     OW  217   3.150   3.760   3.862
   13OPC    HW1  218   3.138   3.834   3.905
   13OPC    HW2  219   3.158   3.700   3.925
   13OPC     MW  220   3.150   3.762   3.877
   14OPC     OW  221   0.080   0.602   3.490
   14OPC    HW1  222   0.022   0.666   3.505
   14OPC    HW2  223   0.049   0.562   3.420
   14OPC     MW  224   0.067   0.606   3.482
   15OPC     OW  225   1.132   1.997   3.940
   15OPC    HW1  226   1.129   1.956   0.017
   15OPC    HW2  227   1.213   2.031   3.938
   15OPC     MW  228   1.144   1.996   3.951
   16OPC     OW  229   2.654   0.241   0.243
   16OPC    HW1  230   2.575   0.274   0.260
   16OPC    HW2  231   2.707   0.310   0.252
   16OPC     MW  232   2.650   0.256   0.247
   17OPC     OW  233   0.785   1.838   0.846
   17OPC    HW1  234   0.756   1.820   0.766
   17OPC    HW2  235   0.734   1.903   0.873
   17OPC     MW  236   0.773   1.845   0.838
   18OPC     OW  237   1.942   1.257   3.894
   18OPC    HW1  238   1.962   1.342   3.899
   18OPC    HW2  239   1.881   1.254   3.832
   18OPC     MW  240   1.936   1.269   3.886
   19OPC     OW  241   2.055   2.455   1.497
   19OPC    HW1  242   1.995   2.470   1.435
   19OPC    HW2  243   2.116   2.515   1.481
   19OPC     MW  244   2.055   2.466   1.485
   20OPC     OW  245   2.012   2.921   1.567
   20OPC    HW1  246   2.019   2.999   1.606
   20OPC    HW2  247   1.926   2.914   1.552
   20OPC     MW  248   2.000   2.931   1.571
   21OPC     OW  249   2.698   3.851   0.743
   21OPC    HW1  250   2.654   3.899   0.801
   21OPC    HW2  251   2.667   3.877   0.666
   21OPC     MW  252   2.687   3.862   0.740
   22OPC     OW  253   2.365   1.098   2.704
   22OPC    HW1  254   2.287   1.135   2.691
   22OPC    HW2  255   2.371   1.093   2.791
   22OPC     MW  256   2.354   1.103   2.715
   23OPC     OW  257   3.154   3.334   3.427
   23OPC    HW1  258   3.114   3.407   3.399
   23OPC    HW2  259   3.148   3.340   3.514
   23OPC     MW  260   3.147   3.346   3.436
   24OPC     OW  261   2.834   3.384   1.181
   24OPC    HW1  262   2.806   3.362   1.260
   24OPC    HW2  263   2.780   3.450   1.158
   24OPC     MW  264   2.822   3.391   1.189
   25OPC     OW  265   0.511   1.978   3.627
   25OPC    HW1  266   0.559   1.907   3.642
   25OPC    HW2  267   0.441   1.967   3.678
   25OPC     MW  268   0.508   1.966   3.637
   26BArF     C  269   1.302   3.917   1.404
   26BArF    C1  270   1.281   3.823   1.301
   26BArF    C2  271   1.357   3.827   1.182
   26BArF    C3  272   1.456   3.927   1.167
   26BArF    C4  273   1.477   0.023   1.269
   26BArF    C5  274   1.398   0.017   1.386
   26BArF     H  275   1.205   3.747   1.316
   26BArF    H1  276   1.515   3.930   1.075
   26BArF    H2  277   1.413   0.094   1.462
   26BArF    C6  278   1.334   3.722   1.073
   26BArF    C7  279   1.583   0.133   1.253
   26BArF     F  280   1.207   3.679   1.068
   26BArF    F1  281   1.362   3.768   0.950
   26BArF    F2  282   1.411   3.614   1.091
   26BArF    F3  283   1.662   0.142   1.362
   26BArF    F4  284   1.529   0.254   1.236
   26BArF    F5  285   1.666   0.113   1.149
   26BArF    F6  286   1.173   3.628   2.052
   26BArF    F7  287   1.595   3.531   1.632
   26BArF    F8  288   1.485   3.356   1.687
   26BArF    C8  289   1.104   3.594   1.943
   26BArF    F9  290   0.988   3.660   1.948
   26BArF    C9  291   1.284   3.533   1.773
   26BArF   C10  292   1.477   3.470   1.616
   26BArF    H3  293   1.303   3.443   1.832
   26BArF   C11  294   1.184   3.623   1.815
   26BArF   C12  295   1.362   3.560   1.658
   26BArF   C13  296   1.161   3.740   1.739
   26BArF   C14  297   1.336   3.677   1.584
   26BArF   C15  298   1.234   3.766   1.622
   26BArF    H4  299   1.086   3.813   1.770
   26BArF    H5  300   1.399   3.699   1.498
   26BArF   F10  301   1.074   3.464   1.956
   26BArF   F11  302   1.470   3.434   1.487
   26BArF   F12  303   1.563   0.175   1.984
   26BArF   F13  304   0.967   0.288   1.832
   26BArF   F14  305   1.122   0.394   1.937
   26BArF   C16  306   1.555   0.115   1.864
   26BArF   F15  307   1.601   3.990   1.883
   26BArF   C17  308   1.322   0.218   1.841
   26BArF   C18  309   1.093   0.332   1.821
   26BArF    H6  310   1.351   0.295   1.913
   26BArF   C19  311   1.414   0.118   1.805
   26BArF   C20  312   1.192   0.222   1.784
   26BArF   C21  313   1.375   0.022   1.709
   26BArF   C22  314   1.157   0.123   1.690
   26BArF   C23  315   1.248   0.024   1.650
   26BArF    H7  316   1.445   3.943   1.678
   26BArF    H8  317   1.056   0.125   1.648
   26BArF   F16  318   1.643   0.177   1.785
   26BArF   F17  319   1.091   0.429   1.728
   26BArF   F18  320   0.764   0.255   1.344
   26BArF   F19  321   0.727   3.676   1.596
   26BArF   F20  322   0.595   3.773   1.458
   26BArF   C24  323   0.855   0.181   1.278
   26BArF   F21  324   0.959   0.262   1.254
   26BArF   C25  325   0.794   3.955   1.379
   26BArF   C26  326   0.721   3.729   1.473
   26BArF    H9  327   0.693   3.970   1.338
   26BArF   C27  328   0.891   0.055   1.357
   26BArF   C28  329   0.826   3.838   1.451
   26BArF   C29  330   1.021   0.037   1.410
   26BArF   C30  331   0.957   3.823   1.502
   26BArF   C31  332   1.054   3.923   1.484
   26BArF   H10  333   1.099   0.112   1.394
   26BArF   H11  334   0.982   3.730   1.554
   26BArF   F22  335   0.801   0.151   1.159
   26BArF   F23  336   0.736   3.628   1.386
   26BArF     B  337   1.209   3.907   1.540
   27BArF     C  338   1.925   1.726   3.170
   27BArF    C1  339   1.969   1.791   3.286
   27BArF    C2  340   1.921   1.919   3.322
   27BArF    C3  341   1.827   1.982   3.239
   27BArF    C4  342   1.782   1.920   3.120
   27BArF    C5  343   1.834   1.793   3.086
   27BArF     H  344   2.043   1.739   3.348
   27BArF    H1  345   1.789   2.081   3.266
   27BArF    H2  346   1.804   1.749   2.991
   27BArF    C6  347   1.972   1.990   3.448
   27BArF    C7  348   1.681   1.988   3.027
   27BArF     F  349   2.029   1.907   3.537
   27BArF    F1  350   2.063   2.083   3.418
   27BArF    F2  351   1.873   2.053   3.514
   27BArF    F3  352   1.577   1.907   3.001
   27BArF    F4  353   1.735   2.021   2.909
   27BArF    F5  354   1.628   2.100   3.079
   27BArF    F6  355   1.990   1.013   3.233
   27BArF    F7  356   1.662   1.464   3.548
   27BArF    F8  357   1.758   1.307   3.658
   27BArF    C8  358   2.069   1.096   3.303
   27BArF    F9  359   2.185   1.104   3.236
   27BArF    C9  360   1.926   1.259   3.438
   27BArF   C10  361   1.782   1.414   3.581
   27BArF    H3  362   1.912   1.179   3.512
   27BArF   C11  363   2.004   1.232   3.324
   27BArF   C12  364   1.866   1.385   3.458
   27BArF   C13  365   2.020   1.335   3.228
   27BArF   C14  366   1.886   1.486   3.361
   27BArF   C15  367   1.964   1.462   3.247
   27BArF    H4  368   2.079   1.317   3.138
   27BArF    H5  369   1.839   1.583   3.375
   27BArF   F10  370   2.097   1.033   3.418
   27BArF   F11  371   1.840   1.505   3.661
   27BArF   F12  372   1.510   1.322   2.822
   27BArF   F13  373   2.105   1.251   2.715
   27BArF   F14  374   1.939   1.265   2.579
   27BArF   C16  375   1.556   1.432   2.883
   27BArF   F15  376   1.502   1.431   3.006
   27BArF   C17  377   1.785   1.389   2.779
   27BArF   C18  378   2.011   1.335   2.668
   27BArF    H6  379   1.734   1.344   2.693
   27BArF   C19  380   1.709   1.439   2.886
   27BArF   C20  381   1.927   1.395   2.782
   27BArF   C21  382   1.776   1.497   2.996
   27BArF   C22  383   1.990   1.457   2.892
   27BArF   C23  384   1.915   1.510   2.998
   27BArF    H7  385   1.720   1.535   3.082
   27BArF    H8  386   2.099   1.462   2.895
   27BArF   F16  387   1.502   1.537   2.819
   27BArF   F17  388   2.076   1.430   2.600
   27BArF   F18  389   2.441   1.761   2.785
   27BArF   F19  390   2.514   1.413   3.256
   27BArF   F20  391   2.603   1.607   3.281
   27BArF   C24  392   2.369   1.827   2.878
   27BArF   F21  393   2.268   1.886   2.812
   27BArF   C25  394   2.420   1.682   3.080
   27BArF   C26  395   2.486   1.541   3.284
   27BArF    H9  396   2.525   1.712   3.069
   27BArF   C27  397   2.324   1.733   2.990
   27BArF   C28  398   2.382   1.597   3.186
   27BArF   C29  399   2.189   1.695   3.006
   27BArF   C30  400   2.246   1.563   3.200
   27BArF   C31  401   2.149   1.610   3.109
   27BArF   H10  402   2.111   1.733   2.939
   27BArF   H11  403   2.217   1.500   3.284
   27BArF   F22  404   2.448   1.926   2.922
   27BArF   F23  405   2.444   1.545   3.411
   27BArF     B  406   1.988   1.577   3.131
   28BArF     C  407   1.100   0.412   0.509
   28BArF    C1  408   1.117   0.390   0.646
   28BArF    C2  409   1.009   0.404   0.737
   28BArF    C3  410   0.883   0.442   0.687
   28BArF    C4  411   0.864   0.468   0.550
   28BArF    C5  412   0.974   0.454   0.462
   28BArF     H  413   1.215   0.360   0.682
   28BArF    H1  414   0.798   0.452   0.756
   28BArF    H2  415   0.959   0.476   0.356
   28BArF    C6  416   1.029   0.378   0.887
   28BArF    C7  417   0.726   0.507   0.498
   28BArF     F  418   1.124   0.286   0.912
   28BArF    F1  419   1.063   0.490   0.952
   28BArF    F2  420   0.917   0.333   0.945
   28BArF    F3  421   0.648   0.400   0.477
   28BArF    F4  422   0.729   0.574   0.382
   28BArF    F5  423   0.659   0.585   0.584
   28BArF    F6  424   1.492   3.989   0.090
   28BArF    F7  425   1.083   3.852   0.491
   28BArF    F8  426   1.271   3.778   0.562
   28BArF    C8  427   1.545   0.035   0.204
   28BArF    F9  428   1.622   0.139   0.170
   28BArF    C9  429   1.374   3.970   0.382
   28BArF   C10  430   1.197   3.890   0.549
   28BArF    H3  431   1.409   3.866   0.373
   28BArF   C11  432   1.435   0.070   0.304
   28BArF   C12  433   1.267   4.000   0.469
   28BArF   C13  434   1.389   0.203   0.317
   28BArF   C14  435   1.222   0.133   0.477
   28BArF   C15  436   1.284   0.236   0.404
   28BArF    H4  437   1.434   0.283   0.259
   28BArF    H5  438   1.136   0.155   0.541
   28BArF   F10  439   1.628   3.939   0.250
   28BArF   F11  440   1.166   3.928   0.674
   28BArF   F12  441   1.001   0.172   3.920
   28BArF   F13  442   1.475   0.590   3.976
   28BArF   F14  443   1.335   0.585   3.814
   28BArF   C16  444   0.954   0.281   3.982
   28BArF   F15  445   0.861   0.239   0.069
   28BArF   C17  446   1.147   0.448   3.971
   28BArF   C18  447   1.345   0.608   3.946
   28BArF    H6  448   1.127   0.458   3.864
   28BArF   C19  449   1.066   0.361   0.048
   28BArF   C20  450   1.254   0.520   0.031
   28BArF   C21  451   1.094   0.347   0.185
   28BArF   C22  452   1.276   0.506   0.170
   28BArF   C23  453   1.196   0.421   0.248
   28BArF    H7  454   1.038   0.276   0.247
   28BArF    H8  455   1.359   0.559   0.215
   28BArF   F16  456   0.889   0.353   3.889
   28BArF   F17  457   1.319   0.738   3.963
   28BArF   F18  458   1.438   0.942   0.443
   28BArF   F19  459   1.793   0.492   0.553
   28BArF   F20  460   1.728   0.554   0.748
   28BArF   C24  461   1.378   0.872   0.540
   28BArF   F21  462   1.247   0.899   0.532
   28BArF   C25  463   1.532   0.674   0.580
   28BArF   C26  464   1.691   0.484   0.640
   28BArF    H9  465   1.604   0.744   0.624
   28BArF   C27  466   1.410   0.723   0.531
   28BArF   C28  467   1.561   0.536   0.579
   28BArF   C29  468   1.318   0.632   0.474
   28BArF   C30  469   1.466   0.447   0.522
   28BArF   C31  470   1.346   0.495   0.468
   28BArF   H10  471   1.221   0.666   0.436
   28BArF   H11  472   1.487   0.340   0.522
   28BArF   F22  473   1.421   0.926   0.656
   28BArF   F23  474   1.684   0.356   0.680
   28BArF     B  475   1.230   0.392   0.407
   29BArF     C  476   2.702   1.616   0.679
   29BArF    C1  477   2.757   1.563   0.797
   29BArF    C2  478   2.736   1.624   0.922
   29BArF    C3  479   2.662   1.744   0.928
   29BArF    C4  480   2.609   1.802   0.810
   29BArF    C5  481   2.630   1.737   0.687
   29BArF     H  482   2.813   1.470   0.789
   29BArF    H1  483   2.645   1.792   1.025
   29BArF    H2  484   2.589   1.783   0.597
   29BArF    C6  485   2.791   1.561   1.050
   29BArF    C7  486   2.524   1.929   0.816
   29BArF     F  487   2.815   1.430   1.038
   29BArF    F1  488   2.907   1.618   1.087
   29BArF    F2  489   2.707   1.575   1.153
   29BArF    F3  490   2.395   1.903   0.796
   29BArF    F4  491   2.560   2.017   0.721
   29BArF    F5  492   2.533   1.994   0.933
   29BArF    F6  493   2.508   1.011   0.288
   29BArF    F7  494   2.314   1.256   0.791
   29BArF    F8  495   2.389   1.054   0.785
   29BArF    C8  496   2.623   1.070   0.325
   29BArF    F9  497   2.674   1.126   0.214
   29BArF    C9  498   2.528   1.131   0.553
   29BArF   C10  499   2.426   1.183   0.783
   29BArF    H3  500   2.481   1.032   0.556
   29BArF   C11  501   2.604   1.168   0.440
   29BArF   C12  502   2.510   1.221   0.661
   29BArF   C13  503   2.663   1.296   0.437
   29BArF   C14  504   2.570   1.348   0.654
   29BArF   C15  505   2.650   1.385   0.545
   29BArF    H4  506   2.723   1.329   0.352
   29BArF    H5  507   2.553   1.417   0.737
   29BArF   F10  508   2.707   0.971   0.360
   29BArF   F11  509   2.492   1.204   0.898
   29BArF   F12  510   2.244   1.724   0.183
   29BArF   F13  511   2.803   1.642   0.000
   29BArF   F14  512   2.687   1.821   3.971
   29BArF   C16  513   2.302   1.733   0.304
   29BArF   F15  514   2.232   1.653   0.386
   29BArF   C17  515   2.529   1.739   0.188
   29BArF   C18  516   2.753   1.750   0.063
   29BArF    H6  517   2.481   1.790   0.105
   29BArF   C19  518   2.451   1.700   0.299
   29BArF   C20  519   2.668   1.711   0.184
   29BArF   C21  520   2.514   1.633   0.407
   29BArF   C22  521   2.727   1.645   0.294
   29BArF   C23  522   2.652   1.609   0.407
   29BArF    H7  523   2.457   1.601   0.494
   29BArF    H8  524   2.834   1.622   0.288
   29BArF   F16  525   2.282   1.859   0.345
   29BArF   F17  526   2.859   1.825   0.099
   29BArF   F18  527   3.284   1.776   0.418
   29BArF   F19  528   3.198   1.244   0.350
   29BArF   F20  529   3.294   1.275   0.541
   29BArF   C24  530   3.174   1.781   0.495
   29BArF   F21  531   3.100   1.883   0.448
   29BArF   C25  532   3.167   1.526   0.486
   29BArF   C26  533   3.175   1.272   0.479
   29BArF    H9  534   3.275   1.525   0.472
   29BArF   C27  535   3.098   1.649   0.498
   29BArF   C28  536   3.098   1.403   0.494
   29BArF   C29  537   2.959   1.647   0.516
   29BArF   C30  538   2.958   1.405   0.512
   29BArF   C31  539   2.887   1.526   0.520
   29BArF   H10  540   2.902   1.740   0.525
   29BArF   H11  541   2.904   1.310   0.520
   29BArF   F22  542   3.214   1.816   0.618
   29BArF   F23  543   3.109   1.166   0.529
   29BArF     B  544   2.723   1.534   0.537
   30DCM    CL1  545   0.647   0.146   0.828
   30DCM     C1  546   0.800   0.057   0.796
   30DCM     H1  547   0.785   3.951   0.817
   30DCM     H2  548   0.879   0.099   0.859
   30DCM    CL2  549   0.848   0.076   0.623
   31DCM    CL1  550   2.544   3.250   2.500
   31DCM     C1  551   2.650   3.116   2.558
   31DCM     H1  552   2.709   3.152   2.643
   31DCM     H2  553   2.715   3.084   2.475
   31DCM    CL2  554   2.551   2.974   2.610
   32DCM    CL1  555   1.001   2.730   2.379
   32DCM     C1  556   0.982   2.556   2.334
   32DCM     H1  557   1.079   2.519   2.299
   32DCM     H2  558   0.907   2.548   2.255
   32DCM    CL2  559   0.929   2.460   2.477
   33DCM    CL1  560   3.119   1.523   1.688
   33DCM     C1  561   3.179   1.615   1.545
   33DCM     H1  562   3.134   1.715   1.547
   33DCM     H2  563   3.152   1.561   1.454
   33DCM    CL2  564   3.359   1.632   1.550
   34DCM    CL1  565   0.033   2.949   2.041
   34DCM     C1  566   0.146   2.994   1.908
   34DCM     H1  567   0.090   2.999   1.814
   34DCM     H2  568   0.226   2.919   1.902
   34DCM    CL2  569   0.220   3.155   1.941
   35DCM    CL1  570   1.570   3.688   3.966
   35DCM     C1  571   1.657   3.621   0.109
   35DCM     H1  572   1.659   3.512   0.099
   35DCM     H2  573   1.605   3.653   0.200
   35DCM    CL2  574   1.827   3.682   0.115
   36DCM    CL1  575   2.786   1.095   2.683
   36DCM     C1  576   2.848   1.080   2.514
   36DCM     H1  577   2.957   1.077   2.517
   36DCM     H2  578   2.811   1.166   2.456
   36DCM    CL2  579   2.787   0.928   2.438
   37DCM    CL1  580   0.923   1.393   0.286
   37DCM     C1  581   0.791   1.372   0.407
   37DCM     H1  582   0.819   1.292   0.477
   37DCM     H2  583   0.698   1.348   0.355
   37DCM    CL2  584   0.767   1.525   0.501
   38DCM    CL1  585   1.688   2.911   1.246
   38DCM     C1  586   1.756   3.058   1.168
   38DCM     H1  587   1.806   3.030   1.076
   38DCM     H2  588   1.825   3.106   1.238
   38DCM    CL2  589   1.625   3.175   1.128
   39DCM    CL1  590   0.006   0.557   1.055
   39DCM     C1  591   3.981   0.415   1.163
   39DCM     H1  592   3.894   0.433   1.227
   39DCM     H2  593   0.071   0.399   1.223
   39DCM    CL2  594   3.950   0.267   1.065
   40DCM    CL1  595   2.729   2.702   1.648
   40DCM     C1  596   2.847   2.838   1.645
   40DCM     H1  597   2.796   2.928   1.607
   40DCM     H2  598   2.932   2.810   1.581
   40DCM    CL2  599   2.908   2.872   1.811
   41DCM    CL1  600   1.954   3.215   0.900
   41DCM     C1  601   2.055   3.214   0.750
   41DCM     H1  602   2.049   3.313   0.703
   41DCM     H2  603   2.017   3.136   0.683
   41DCM    CL2  604   2.227   3.179   0.790
   42DCM    CL1  605   2.161   0.111   2.253
   42DCM     C1  606   2.323   0.032   2.250
   42DCM     H1  607   2.377   0.060   2.341
   42DCM     H2  608   2.376   0.066   2.160
   42DCM    CL2  609   2.304   3.853   2.245
   43DCM    CL1  610   3.465   2.196   0.302
   43DCM     C1  611   3.454   2.377   0.305
   43DCM     H1  612   3.380   2.409   0.230
   43DCM     H2  613   3.553   2.419   0.284
   43DCM    CL2  614   3.400   2.434   0.467
   44DCM    CL1  615   3.224   3.457   3.088
   44DCM     C1  616   3.157   3.336   2.971
   44DCM     H1  617   3.128   3.389   2.880
   44DCM     H2  618   3.071   3.286   3.017
   44DCM    CL2  619   3.283   3.215   2.930
   45DCM    CL1  620   0.534   2.439   0.869
   45DCM     C1  621   0.610   2.416   1.031
   45DCM     H1  622   0.530   2.409   1.106
   45DCM     H2  623   0.676   2.502   1.051
   45DCM    CL2  624   0.707   2.265   1.034
   46DCM    CL1  625   0.445   1.539   3.772
   46DCM     C1  626   0.420   1.365   3.813
   46DCM     H1  627   0.476   1.341   3.904
   46DCM     H2  628   0.453   1.303   3.729
   46DCM    CL2  629   0.246   1.331   3.844
   47DCM    CL1  630   0.447   1.222   0.198
   47DCM     C1  631   0.452   1.157   0.367
   47DCM     H1  632   0.547   1.104   0.381
   47DCM     H2  633   0.367   1.090   0.382
   47DCM    CL2  634   0.441   1.291   0.487
   48DCM    CL1  635   1.388   2.693   1.282
   48DCM     C1  636   1.520   2.589   1.216
   48DCM     H1  637   1.584   2.650   1.151
   48DCM     H2  638   1.475   2.505   1.161
   48DCM    CL2  639   1.621   2.522   1.350
   49DCM    CL1  640   2.745   3.251   2.905
   49DCM     C1  641   2.574   3.199   2.930
   49DCM     H1  642   2.550   3.118   2.859
   49DCM     H2  643   2.508   3.285   2.915
   49DCM    CL2  644   2.552   3.137   3.098
   50DCM    CL1  645   3.215   2.876   1.593
   50DCM     C1  646   3.213   3.023   1.489
   50DCM     H1  647   3.243   2.994   1.387
   50DCM     H2  648   3.282   3.097   1.530
   50DCM    CL2  649   3.048   3.093   1.483
   51DCM    CL1  650   0.378   0.568   0.189
   51DCM     C1  651   0.365   0.630   0.358
   51DCM     H1  652   0.466   0.645   0.398
   51DCM     H2  653   0.310   0.556   0.418
   51DCM    CL2  654   0.277   0.787   0.361
   52DCM    CL1  655   1.360   2.721   2.519
   52DCM     C1  656   1.538   2.717   2.548
   52DCM     H1  657   1.559   2.662   2.641
   52DCM     H2  658   1.575   2.820   2.555
   52DCM    CL2  659   1.623   2.635   2.412
   53DCM    CL1  660   0.912   2.470   0.112
   53DCM     C1  661   0.873   2.646   0.114
   53DCM     H1  662   0.925   2.695   0.031
   53DCM     H2  663   0.904   2.688   0.211
   53DCM    CL2  664   0.696   2.672   0.096
   54DCM    CL1  665   2.277   1.129   2.364
   54DCM     C1  666   2.421   1.235   2.387
   54DCM     H1  667   2.454   1.226   2.491
   54DCM     H2  668   2.392   1.338   2.362
   54DCM    CL2  669   2.556   1.185   2.278
   55DCM    CL1  670   3.821   2.849   1.779
   55DCM     C1  671   3.761   2.938   1.635
   55DCM     H1  672   3.723   2.865   1.563
   55DCM     H2  673   3.842   2.997   1.591
   55DCM    CL2  674   3.626   3.049   1.682
   56DCM    CL1  675   1.443   2.145   1.357
   56DCM     C1  676   1.581   2.114   1.245
   56DCM     H1  677   1.573   2.012   1.206
   56DCM     H2  678   1.675   2.130   1.299
   56DCM    CL2  679   1.575   2.228   1.105
   57DCM    CL1  680   2.100   3.905   0.309
   57DCM     C1  681   2.031   3.863   0.471
   57DCM     H1  682   2.042   3.756   0.487
   57DCM     H2  683   1.926   3.893   0.472
   57DCM    CL2  684   2.117   3.952   0.602
   58DCM    CL1  685   1.541   0.209   2.617
   58DCM     C1  686   1.402   0.228   2.503
   58DCM     H1  687   1.310   0.239   2.561
   58DCM     H2  688   1.398   0.140   2.437
   58DCM    CL2  689   1.424   0.375   2.400
   59DCM    CL1  690   3.114   2.478   0.143
   59DCM     C1  691   3.094   2.635   0.229
   59DCM     H1  692   3.159   2.636   0.318
   59DCM     H2  693   2.988   2.646   0.258
   59DCM    CL2  694   3.138   2.773   0.121
   60DCM    CL1  695   0.190   1.319   3.142
   60DCM     C1  696   0.053   1.257   3.242
   60DCM     H1  697   0.000   1.179   3.186
   60DCM     H2  698   3.986   1.341   3.267
   60DCM    CL2  699   0.115   1.185   3.396
   61DCM    CL1  700   3.671   0.561   1.322
   61DCM     C1  701   3.581   0.421   1.391
   61DCM     H1  702   3.637   0.329   1.370
   61DCM     H2  703   3.481   0.417   1.345
   61DCM    CL2  704   3.562   0.440   1.569
   62DCM    CL1  705   2.211   3.906   3.371
   62DCM     C1  706   2.080   0.022   3.329
   62DCM     H1  707   2.091   0.112   3.392
   62DCM     H2  708   1.983   3.973   3.345
   62DCM    CL2  709   2.092   0.073   3.156
   63DCM    CL1  710   3.930   3.620   1.418
   63DCM     C1  711   0.075   3.583   1.520
   63DCM     H1  712   0.145   3.522   1.461
   63DCM     H2  713   0.042   3.530   1.610
   63DCM    CL2  714   0.159   3.734   1.570
   64DCM    CL1  715   0.680   1.071   1.450
   64DCM     C1  716   0.834   1.021   1.528
   64DCM     H1  717   0.855   1.089   1.612
   64DCM     H2  718   0.914   1.026   1.453
   64DCM    CL2  719   0.824   0.853   1.592
   65DCM    CL1  720   0.572   3.758   3.307
   65DCM     C1  721   0.433   3.852   3.372
   65DCM     H1  722   0.471   3.938   3.429
   65DCM     H2  723   0.372   3.786   3.435
   65DCM    CL2  724   0.329   3.914   3.237
   66DCM    CL1  725   2.785   1.787   2.599
   66DCM     C1  726   2.811   1.919   2.719
   66DCM     H1  727   2.831   1.875   2.817
   66DCM     H2  728   2.720   1.981   2.722
   66DCM    CL2  729   2.951   2.023   2.672
   67DCM    CL1  730   3.815   1.611   1.044
   67DCM     C1  731   3.637   1.588   1.019
   67DCM     H1  732   3.622   1.504   0.951
   67DCM     H2  733   3.596   1.681   0.978
   67DCM    CL2  734   3.555   1.553   1.176
   68DCM    CL1  735   2.756   3.992   1.663
   68DCM     C1  736   2.799   3.869   1.538
   68DCM     H1  737   2.891   3.902   1.487
   68DCM     H2  738   2.715   3.860   1.468
   68DCM    CL2  739   2.830   3.709   1.615
   69DCM    CL1  740   3.628   1.964   1.083
   69DCM     C1  741   3.487   2.068   1.039
   69DCM     H1  742   3.402   2.004   1.015
   69DCM     H2  743   3.515   2.131   0.953
   69DCM    CL2  744   3.442   2.176   1.177
   70DCM    CL1  745   3.834   0.339   1.810
   70DCM     C1  746   3.868   0.260   1.652
   70DCM     H1  747   3.773   0.240   1.602
   70DCM     H2  748   3.924   0.167   1.670
   70DCM    CL2  749   3.968   0.367   1.547
   71DCM    CL1  750   1.001   1.082   1.180
   71DCM     C1  751   0.913   1.119   1.027
   71DCM     H1  752   0.955   1.059   0.946
   71DCM     H2  753   0.922   1.227   1.006
   71DCM    CL2  754   0.738   1.080   1.044
   72DCM    CL1  755   0.520   1.989   2.901
   72DCM     C1  756   0.357   1.920   2.865
   72DCM     H1  757   0.351   1.897   2.758
   72DCM     H2  758   0.280   1.992   2.895
   72DCM    CL2  759   0.331   1.767   2.957
   73DCM    CL1  760   0.213   1.890   2.039
   73DCM     C1  761   0.134   1.841   2.193
   73DCM     H1  762   0.151   1.919   2.268
   73DCM     H2  763   0.177   1.745   2.225
   73DCM    CL2  764   3.957   1.820   2.169
   74DCM    CL1  765   1.311   2.908   0.437
   74DCM     C1  766   1.194   2.802   0.526
   74DCM     H1  767   1.174   2.847   0.624
   74DCM     H2  768   1.238   2.702   0.536
   74DCM    CL2  769   1.039   2.789   0.435
   75DCM    CL1  770   2.480   2.718   3.825
   75DCM     C1  771   2.446   2.802   3.669
   75DCM     H1  772   2.501   2.897   3.667
   75DCM     H2  773   2.338   2.818   3.661
   75DCM    CL2  774   2.498   2.700   3.530
   76DCM    CL1  775   2.466   3.846   1.305
   76DCM     C1  776   2.414   3.697   1.393
   76DCM     H1  777   2.315   3.715   1.437
   76DCM     H2  778   2.488   3.673   1.470
   76DCM    CL2  779   2.402   3.558   1.279
   77DCM    CL1  780   2.403   1.606   2.101
   77DCM     C1  781   2.289   1.507   2.002
   77DCM     H1  782   2.345   1.458   1.921
   77DCM     H2  783   2.210   1.572   1.963
   77DCM    CL2  784   2.213   1.379   2.104
   78DCM    CL1  785   1.010   0.806   0.828
   78DCM     C1  786   1.132   0.816   0.961
   78DCM     H1  787   1.186   0.721   0.965
   78DCM     H2  788   1.080   0.836   1.056
   78DCM    CL2  789   1.249   0.950   0.930
   79DCM    CL1  790   2.423   3.727   2.982
   79DCM     C1  791   2.377   3.900   3.005
   79DCM     H1  792   2.352   3.917   3.110
   79DCM     H2  793   2.291   3.922   2.940
   79DCM    CL2  794   2.513   0.009   2.960
   80DCM    CL1  795   1.273   0.240   3.679
   80DCM     C1  796   1.370   0.130   3.785
   80DCM     H1  797   1.355   0.160   3.890
   80DCM     H2  798   1.475   0.136   3.756
   80DCM    CL2  799   1.314   3.959   3.766
   81DCM    CL1  800   2.356   1.782   3.653
   81DCM     C1  801   2.386   1.939   3.570
   81DCM     H1  802   2.431   2.008   3.642
   81DCM     H2  803   2.290   1.977   3.533
   81DCM    CL2  804   2.498   1.917   3.431
   82DCM    CL1  805   3.988   0.524   2.256
   82DCM     C1  806   0.038   0.574   2.422
   82DCM     H1  807   3.979   0.519   2.495
   82DCM     H2  808   0.026   0.682   2.431
   82DCM    CL2  809   0.212   0.534   2.450
   83DCM    CL1  810   1.800   1.408   0.572
   83DCM     C1  811   1.778   1.513   0.426
   83DCM     H1  812   1.711   1.461   0.356
   83DCM     H2  813   1.877   1.531   0.382
   83DCM    CL2  814   1.705   1.671   0.473
   84DCM    CL1  815   0.452   0.786   1.568
   84DCM     C1  816   0.369   0.654   1.659
   84DCM     H1  817   0.279   0.625   1.605
   84DCM     H2  818   0.346   0.690   1.760
   84DCM    CL2  819   0.477   0.510   1.674
   85DCM    CL1  820   0.248   3.664   2.153
   85DCM     C1  821   0.157   3.509   2.142
   85DCM     H1  822   0.228   3.427   2.134
   85DCM     H2  823   0.090   3.514   2.055
   85DCM    CL2  824   0.057   3.486   2.291
   86DCM    CL1  825   1.193   0.955   1.495
   86DCM     C1  826   1.321   0.865   1.405
   86DCM     H1  827   1.279   0.772   1.366
   86DCM     H2  828   1.405   0.845   1.473
   86DCM    CL2  829   1.380   0.964   1.267
   87DCM    CL1  830   3.612   0.326   3.091
   87DCM     C1  831   3.750   0.357   2.979
   87DCM     H1  832   3.824   0.419   3.031
   87DCM     H2  833   3.711   0.407   2.889
   87DCM    CL2  834   3.827   0.202   2.930
   88DCM    CL1  835   1.387   1.739   0.761
   88DCM     C1  836   1.271   1.841   0.854
   88DCM     H1  837   1.214   1.777   0.922
   88DCM     H2  838   1.205   1.893   0.783
   88DCM    CL2  839   1.359   1.965   0.951
   89DCM    CL1  840   1.965   0.683   1.775
   89DCM     C1  841   2.043   0.605   1.632
   89DCM     H1  842   2.151   0.623   1.637
   89DCM     H2  843   1.999   0.647   1.541
   89DCM    CL2  844   2.014   0.427   1.634
   90DCM    CL1  845   1.840   3.959   2.596
   90DCM     C1  846   1.997   3.937   2.510
   90DCM     H1  847   2.065   0.017   2.542
   90DCM     H2  848   1.979   3.941   2.402
   90DCM    CL2  849   2.071   3.778   2.552
   91DCM    CL1  850   3.014   3.423   1.970
   91DCM     C1  851   2.932   3.429   1.810
   91DCM     H1  852   2.999   3.476   1.737
   91DCM     H2  853   2.839   3.486   1.820
   91DCM    CL2  854   2.892   3.263   1.753
   92DCM    CL1  855   0.467   2.909   1.683
   92DCM     C1  856   0.570   2.790   1.595
   92DCM     H1  857   0.648   2.754   1.663
   92DCM     H2  858   0.613   2.839   1.507
   92DCM    CL2  859   0.472   2.648   1.540
   93DCM    CL1  860   2.964   2.472   2.508
   93DCM     C1  861   2.880   2.329   2.438
   93DCM     H1  862   2.775   2.330   2.470
   93DCM     H2  863   2.931   2.237   2.471
   93DCM    CL2  864   2.884   2.334   2.257
   94DCM    CL1  865   0.725   1.883   0.351
   94DCM     C1  866   0.745   2.018   0.233
   94DCM     H1  867   0.645   2.055   0.206
   94DCM     H2  868   0.801   1.980   0.147
   94DCM    CL2  869   0.838   2.153   0.308
   95DCM    CL1  870   3.180   0.184   3.440
   95DCM     C1  871   3.044   0.294   3.486
   95DCM     H1  872   3.023   0.361   3.402
   95DCM     H2  873   3.073   0.350   3.576
   95DCM    CL2  874   2.896   0.199   3.523
   96DCM    CL1  875   0.345   2.659   1.923
   96DCM     C1  876   0.237   2.588   1.797
   96DCM     H1  877   0.278   2.492   1.765
   96DCM     H2  878   0.231   2.658   1.712
   96DCM    CL2  879   0.071   2.563   1.863
   97DCM    CL1  880   2.373   3.409   2.196
   97DCM     C1  881   2.265   3.511   2.297
   97DCM     H1  882   2.191   3.560   2.233
   97DCM     H2  883   2.325   3.585   2.351
   97DCM    CL2  884   2.177   3.411   2.418
   98DCM    CL1  885   0.531   3.405   2.091
   98DCM     C1  886   0.617   3.262   2.161
   98DCM     H1  887   0.595   3.257   2.268
   98DCM     H2  888   0.724   3.274   2.142
   98DCM    CL2  889   0.560   3.110   2.082
   99DCM    CL1  890   0.882   3.012   0.174
   99DCM     C1  891   0.967   3.171   0.168
   99DCM     H1  892   1.013   3.183   0.069
   99DCM     H2  893   1.043   3.174   0.247
   99DCM    CL2  894   0.851   3.306   0.194
  100DCM    CL1  895   3.072   0.929   2.982
  100DCM     C1  896   3.107   0.782   2.882
  100DCM     H1  897   3.053   0.697   2.925
  100DCM     H2  898   3.215   0.766   2.881
  100DCM    CL2  899   3.051   0.807   2.713
  101DCM    CL1  900   0.224   2.722   2.266
  101DCM     C1  901   0.314   2.878   2.277
  101DCM     H1  902   0.264   2.952   2.214
  101DCM     H2  903   0.417   2.861   2.244
  101DCM    CL2  904   0.317   2.938   2.447
  102DCM    CL1  905   3.447   3.918   0.162
  102DCM     C1  906   3.449   3.830   0.320
  102DCM     H1  907   3.553   3.806   0.346
  102DCM     H2  908   3.389   3.739   0.310
  102DCM    CL2  909   3.378   3.932   0.450
  103DCM    CL1  910   3.290   0.696   1.685
  103DCM     C1  911   3.323   0.863   1.627
  103DCM     H1  912   3.430   0.873   1.604
  103DCM     H2  913   3.293   0.934   1.705
  103DCM    CL2  914   3.230   0.899   1.477
  104DCM    CL1  915   3.090   3.584   0.780
  104DCM     C1  916   3.083   3.677   0.934
  104DCM     H1  917   3.061   3.607   1.016
  104DCM     H2  918   3.005   3.754   0.925
  104DCM    CL2  919   3.241   3.758   0.967
  105DCM    CL1  920   1.452   1.856   2.679
  105DCM     C1  921   1.326   1.973   2.623
  105DCM     H1  922   1.250   1.918   2.567
  105DCM     H2  923   1.376   2.047   2.559
  105DCM    CL2  924   1.250   2.057   2.764
  106DCM    CL1  925   3.323   2.193   2.896
  106DCM     C1  926   3.244   2.331   2.810
  106DCM     H1  927   3.144   2.347   2.853
  106DCM     H2  928   3.237   2.306   2.704
  106DCM    CL2  929   3.343   2.481   2.828
  107DCM    CL1  930   1.750   0.807   3.947
  107DCM     C1  931   1.773   0.700   0.091
  107DCM     H1  932   1.877   0.708   0.125
  107DCM     H2  933   1.748   0.597   0.062
  107DCM    CL2  934   1.664   0.748   0.226
  108DCM    CL1  935   2.000   0.729   3.019
  108DCM     C1  936   2.048   0.884   2.941
  108DCM     H1  937   1.993   0.966   2.990
  108DCM     H2  938   2.025   0.879   2.834
  108DCM    CL2  939   2.225   0.915   2.961
  109DCM    CL1  940   2.598   2.357   1.545
  109DCM     C1  941   2.751   2.261   1.554
  109DCM     H1  942   2.819   2.311   1.623
  109DCM     H2  943   2.794   2.252   1.454
  109DCM    CL2  944   2.716   2.095   1.618
  110DCM    CL1  945   3.262   2.122   3.488
  110DCM     C1  946   3.208   2.089   3.657
  110DCM     H1  947   3.185   2.184   3.707
  110DCM     H2  948   3.286   2.034   3.710
  110DCM    CL2  949   3.058   1.989   3.655
  111DCM    CL1  950   2.096   0.519   0.699
  111DCM     C1  951   2.227   0.395   0.710
  111DCM     H1  952   2.191   0.312   0.771
  111DCM     H2  953   2.316   0.442   0.753
  111DCM    CL2  954   2.268   0.331   0.546
  112DCM    CL1  955   0.123   0.544   1.889
  112DCM     C1  956   0.188   0.376   1.884
  112DCM     H1  957   0.297   0.380   1.888
  112DCM     H2  958   0.152   0.328   1.793
  112DCM    CL2  959   0.128   0.282   2.026
  113DCM    CL1  960   3.697   1.755   3.279
  113DCM     C1  961   3.523   1.745   3.325
  113DCM     H1  962   3.516   1.764   3.433
  113DCM     H2  963   3.486   1.645   3.300
  113DCM    CL2  964   3.426   1.868   3.237
  114DCM    CL1  965   1.135   1.391   2.462
  114DCM     C1  966   1.243   1.517   2.532
  114DCM     H1  967   1.307   1.557   2.452
  114DCM     H2  968   1.304   1.471   2.611
  114DCM    CL2  969   1.145   1.651   2.604
  115DCM    CL1  970   1.163   2.583   1.576
  115DCM     C1  971   1.278   2.451   1.531
  115DCM     H1  972   1.368   2.496   1.488
  115DCM     H2  973   1.229   2.384   1.460
  115DCM    CL2  974   1.325   2.356   1.677
  116DCM    CL1  975   1.375   0.603   1.150
  116DCM     C1  976   1.469   0.605   0.997
  116DCM     H1  977   1.555   0.538   1.008
  116DCM     H2  978   1.500   0.708   0.975
  116DCM    CL2  979   1.368   0.545   0.860
  117DCM    CL1  980   0.095   1.450   1.375
  117DCM     C1  981   0.009   1.443   1.533
  117DCM     H1  982   0.029   1.345   1.579
  117DCM     H2  983   3.902   1.459   1.516
  117DCM    CL2  984   0.069   1.573   1.643
  118DCM    CL1  985   2.403   0.119   0.842
  118DCM     C1  986   2.564   0.200   0.847
  118DCM     H1  987   2.552   0.303   0.881
  118DCM     H2  988   2.610   0.196   0.747
  118DCM    CL2  989   2.673   0.115   0.963
  119DCM    CL1  990   2.966   2.603   3.632
  119DCM     C1  991   2.829   2.720   3.629
  119DCM     H1  992   2.756   2.691   3.707
  119DCM     H2  993   2.782   2.717   3.530
  119DCM    CL2  994   2.885   2.888   3.663
  120DCM    CL1  995   1.578   2.586   3.283
  120DCM     C1  996   1.545   2.613   3.458
  120DCM     H1  997   1.589   2.709   3.489
  120DCM     H2  998   1.589   2.529   3.514
  120DCM    CL2  999   1.368   2.618   3.490
  121DCM    CL1 1000   0.174   2.709   0.479
  121DCM     C1 1001   0.239   2.688   0.312
  121DCM     H1 1002   0.349   2.684   0.318
  121DCM     H2 1003   0.204   2.771   0.250
  121DCM    CL2 1004   0.179   2.533   0.241
  122DCM    CL1 1005   0.058   0.134   3.404
  122DCM     C1 1006   0.140   0.251   3.294
  122DCM     H1 1007   0.178   0.197   3.207
  122DCM     H2 1008   0.222   0.299   3.349
  122DCM    CL2 1009   0.025   0.378   3.238
  123DCM    CL1 1010   3.763   1.869   3.936
  123DCM     C1 1011   3.863   1.726   3.982
  123DCM     H1 1012   3.967   1.758   3.991
  123DCM     H2 1013   3.851   1.648   3.905
  123DCM    CL2 1014   3.810   1.659   0.140
  124DCM    CL1 1015   2.177   3.621   1.960
  124DCM     C1 1016   2.145   3.792   1.911
  124DCM     H1 1017   2.235   3.832   1.862
  124DCM     H2 1018   2.120   3.850   2.001
  124DCM    CL2 1019   2.007   3.799   1.797
  125DCM    CL1 1020   1.265   0.163   2.875
  125DCM     C1 1021   1.392   0.039   2.909
  125DCM     H1 1022   1.475   0.088   2.962
  125DCM     H2 1023   1.425   3.996   2.814
  125DCM    CL2 1024   1.325   3.908   3.013
  126DCM    CL1 1025   1.442   0.217   3.311
  126DCM     C1 1026   1.459   0.385   3.374
  126DCM     H1 1027   1.371   0.409   3.435
  126DCM     H2 1028   1.468   0.453   3.289
  126DCM    CL2 1029   1.607   0.400   3.476
  127DCM    CL1 1030   3.286   1.892   2.493
  127DCM     C1 1031   3.463   1.925   2.476
  127DCM     H1 1032   3.517   1.864   2.549
  127DCM     H2 1033   3.481   2.032   2.492
  127DCM    CL2 1034   3.520   1.881   2.311
  128DCM    CL1 1035   0.209   0.902   1.965
  128DCM     C1 1036   0.210   0.810   2.121
  128DCM     H1 1037   0.314   0.795   2.152
  128DCM     H2 1038   0.159   0.714   2.106
  128DCM    CL2 1039   0.123   0.901   2.250
  129DCM    CL1 1040   3.195   1.555   3.299
  129DCM     C1 1041   3.090   1.589   3.442
  129DCM     H1 1042   2.987   1.559   3.418
  129DCM     H2 1043   3.096   1.696   3.465
  129DCM    CL2 1044   3.147   1.496   3.586
  130DCM    CL1 1045   2.846   3.137   2.240
  130DCM     C1 1046   2.820   2.960   2.217
  130DCM     H1 1047   2.887   2.924   2.138
  130DCM     H2 1048   2.715   2.942   2.189
  130DCM    CL2 1049   2.857   2.868   2.368
  131DCM    CL1 1050   3.527   2.971   1.353
  131DCM     C1 1051   3.489   3.082   1.216
  131DCM     H1 1052   3.411   3.037   1.154
  131DCM     H2 1053   3.581   3.099   1.158
  131DCM    CL2 1054   3.430   3.241   1.279
  132DCM    CL1 1055   2.797   1.648   2.979
  132DCM     C1 1056   2.701   1.518   2.898
  132DCM     H1 1057   2.609   1.561   2.856
  132DCM     H2 1058   2.679   1.439   2.972
  132DCM    CL2 1059   2.796   1.445   2.764
  133DCM    CL1 1060   1.755   3.642   0.481
  133DCM     C1 1061   1.751   3.574   0.648
  133DCM     H1 1062   1.675   3.628   0.706
  133DCM     H2 1063   1.850   3.582   0.693
  133DCM    CL2 1064   1.704   3.400   0.643
  134DCM    CL1 1065   2.549   3.444   0.206
  134DCM     C1 1066   2.681   3.527   0.117
  134DCM     H1 1067   2.647   3.629   0.091
  134DCM     H2 1068   2.705   3.469   0.027
  134DCM    CL2 1069   2.830   3.540   0.219
  135DCM    CL1 1070   2.545   0.747   2.863
  135DCM     C1 1071   2.560   0.800   2.691
  135DCM     H1 1072   2.653   0.857   2.680
  135DCM     H2 1073   2.474   0.864   2.665
  135DCM    CL2 1074   2.566   0.659   2.580
  136DCM    CL1 1075   3.082   2.318   1.904
  136DCM     C1 1076   3.102   2.496   1.882
  136DCM     H1 1077   3.204   2.524   1.912
  136DCM     H2 1078   3.027   2.548   1.942
  136DCM    CL2 1079   3.078   2.541   1.709
  137DCM    CL1 1080   1.919   2.527   0.469
  137DCM     C1 1081   1.804   2.424   0.562
  137DCM     H1 1082   1.818   2.443   0.669
  137DCM     H2 1083   1.824   2.318   0.538
  137DCM    CL2 1084   1.634   2.461   0.517
  138DCM    CL1 1085   2.919   2.932   0.962
  138DCM     C1 1086   2.956   3.053   1.090
  138DCM     H1 1087   2.902   3.027   1.182
  138DCM     H2 1088   2.928   3.153   1.054
  138DCM    CL2 1089   3.133   3.055   1.125
  139DCM    CL1 1090   0.551   2.087   0.653
  139DCM     C1 1091   0.412   1.990   0.714
  139DCM     H1 1092   0.415   1.890   0.669
  139DCM     H2 1093   0.319   2.041   0.689
  139DCM    CL2 1094   0.423   1.972   0.894
  140DCM    CL1 1095   3.494   0.334   3.850
  140DCM     C1 1096   3.390   0.347   3.703
  140DCM     H1 1097   3.330   0.256   3.695
  140DCM     H2 1098   3.455   0.360   3.616
  140DCM    CL2 1099   3.280   0.490   3.716
  141DCM    CL1 1100   3.763   0.690   3.233
  141DCM     C1 1101   3.736   0.858   3.172
  141DCM     H1 1102   3.629   0.876   3.159
  141DCM     H2 1103   3.790   0.869   3.077
  141DCM    CL2 1104   3.801   0.979   3.289
  142DCM    CL1 1105   2.330   0.424   2.157
  142DCM     C1 1106   2.419   0.476   2.305
  142DCM     H1 1107   2.370   0.566   2.345
  142DCM     H2 1108   2.524   0.497   2.277
  142DCM    CL2 1109   2.417   0.347   2.430
  143DCM    CL1 1110   2.928   1.974   0.743
  143DCM     C1 1111   2.856   2.055   0.599
  143DCM     H1 1112   2.763   2.004   0.573
  143DCM     H2 1113   2.928   2.051   0.516
  143DCM    CL2 1114   2.819   2.228   0.636
  144DCM    CL1 1115   1.215   0.591   3.221
  144DCM     C1 1116   1.268   0.728   3.326
  144DCM     H1 1117   1.222   0.821   3.289
  144DCM     H2 1118   1.378   0.735   3.323
  144DCM    CL2 1119   1.215   0.701   3.496
  145DCM    CL1 1120   1.384   3.406   3.029
  145DCM     C1 1121   1.477   3.505   3.148
  145DCM     H1 1122   1.548   3.440   3.201
  145DCM     H2 1123   1.407   3.551   3.218
  145DCM    CL2 1124   1.568   3.635   3.063
  146DCM    CL1 1125   2.116   2.635   3.540
  146DCM     C1 1126   1.943   2.603   3.497
  146DCM     H1 1127   1.939   2.515   3.431
  146DCM     H2 1128   1.902   2.692   3.448
  146DCM    CL2 1129   1.847   2.569   3.646
  147DCM    CL1 1130   2.857   0.542   2.291
  147DCM     C1 1131   2.941   0.566   2.449
  147DCM     H1 1132   2.890   0.505   2.525
  147DCM     H2 1133   2.937   0.672   2.475
  147DCM    CL2 1134   3.113   0.513   2.437
  148DCM    CL1 1135   0.559   3.030   0.944
  148DCM     C1 1136   0.707   2.935   0.980
  148DCM     H1 1137   0.714   2.919   1.088
  148DCM     H2 1138   0.794   2.992   0.943
  148DCM    CL2 1139   0.701   2.776   0.896
  149DCM    CL1 1140   3.485   0.993   0.619
  149DCM     C1 1141   3.400   0.907   0.752
  149DCM     H1 1142   3.470   0.895   0.836
  149DCM     H2 1143   3.366   0.809   0.715
  149DCM    CL2 1144   3.257   1.001   0.808
  150DCM    CL1 1145   0.024   2.789   1.241
  150DCM     C1 1146   0.127   2.726   1.375
  150DCM     H1 1147   0.232   2.730   1.344
  150DCM     H2 1148   0.095   2.623   1.398
  150DCM    CL2 1149   0.106   2.827   1.523
  151DCM    CL1 1150   3.084   2.321   1.060
  151DCM     C1 1151   2.958   2.360   0.937
  151DCM     H1 1152   2.871   2.295   0.953
  151DCM     H2 1153   3.002   2.344   0.837
  151DCM    CL2 1154   2.906   2.532   0.951
  152DCM    CL1 1155   3.124   1.927   1.043
  152DCM     C1 1156   3.135   1.822   1.189
  152DCM     H1 1157   3.116   1.718   1.160
  152DCM     H2 1158   3.061   1.856   1.263
  152DCM    CL2 1159   3.300   1.833   1.262
  153DCM    CL1 1160   0.306   3.418   0.219
  153DCM     C1 1161   0.475   3.445   0.277
  153DCM     H1 1162   0.476   3.537   0.337
  153DCM     H2 1163   0.541   3.455   0.190
  153DCM    CL2 1164   0.532   3.308   0.379
  154DCM    CL1 1165   2.939   3.635   3.473
  154DCM     C1 1166   2.952   3.788   3.569
  154DCM     H1 1167   3.007   3.862   3.511
  154DCM     H2 1168   3.003   3.766   3.664
  154DCM    CL2 1169   2.788   3.853   3.607
  155DCM    CL1 1170   2.326   0.551   3.118
  155DCM     C1 1171   2.434   0.650   3.224
  155DCM     H1 1172   2.512   0.695   3.161
  155DCM     H2 1173   2.478   0.585   3.300
  155DCM    CL2 1174   2.341   0.782   3.304
  156DCM    CL1 1175   1.725   0.704   1.459
  156DCM     C1 1176   1.661   0.540   1.500
  156DCM     H1 1177   1.699   0.512   1.599
  156DCM     H2 1178   1.693   0.469   1.423
  156DCM    CL2 1179   1.481   0.542   1.506
  157DCM    CL1 1180   3.472   1.156   3.184
  157DCM     C1 1181   3.304   1.172   3.248
  157DCM     H1 1182   3.250   1.078   3.229
  157DCM     H2 1183   3.255   1.256   3.198
  157DCM    CL2 1184   3.306   1.203   3.425
  158DCM    CL1 1185   3.756   0.509   0.499
  158DCM     C1 1186   3.879   0.637   0.469
  158DCM     H1 1187   3.951   0.599   0.395
  158DCM     H2 1188   3.929   0.660   0.565
  158DCM    CL2 1189   3.802   0.787   0.407
  159DCM    CL1 1190   0.889   2.690   1.189
  159DCM     C1 1191   1.033   2.776   1.255
  159DCM     H1 1192   1.109   2.784   1.175
  159DCM     H2 1193   1.072   2.719   1.340
  159DCM    CL2 1194   0.989   2.941   1.311
  160DCM    CL1 1195   1.438   1.416   0.989
  160DCM     C1 1196   1.355   1.275   1.064
  160DCM     H1 1197   1.430   1.199   1.089
  160DCM     H2 1198   1.282   1.235   0.993
  160DCM    CL2 1199   1.269   1.324   1.215
  161DCM    CL1 1200   2.564   3.744   3.328
  161DCM     C1 1201   2.699   3.823   3.237
  161DCM     H1 1202   2.781   3.845   3.307
  161DCM     H2 1203   2.660   3.916   3.192
  161DCM    CL2 1204   2.760   3.716   3.106
  162DCM    CL1 1205   1.891   0.328   0.218
  162DCM     C1 1206   1.949   0.261   0.376
  162DCM     H1 1207   1.968   0.345   0.444
  162DCM     H2 1208   2.038   0.201   0.359
  162DCM    CL2 1209   1.821   0.157   0.449
  163DCM    CL1 1210   1.421   3.165   2.597
  163DCM     C1 1211   1.282   3.065   2.541
  163DCM     H1 1212   1.249   3.002   2.624
  163DCM     H2 1213   1.315   3.005   2.455
  163DCM    CL2 1214   1.145   3.169   2.488
  164DCM    CL1 1215   0.169   1.521   1.994
  164DCM     C1 1216   0.094   1.409   2.114
  164DCM     H1 1217   0.144   1.312   2.107
  164DCM     H2 1218   3.987   1.401   2.092
  164DCM    CL2 1219   0.115   1.472   2.281
  165DCM    CL1 1220   3.293   0.128   2.286
  165DCM     C1 1221   3.394   0.275   2.257
  165DCM     H1 1222   3.346   0.360   2.307
  165DCM     H2 1223   3.400   0.292   2.149
  165DCM    CL2 1224   3.560   0.253   2.323
  166DCM    CL1 1225   1.627   2.533   2.893
  166DCM     C1 1226   1.802   2.554   2.856
  166DCM     H1 1227   1.861   2.504   2.933
  166DCM     H2 1228   1.825   2.662   2.853
  166DCM    CL2 1229   1.843   2.483   2.695
  167DCM    CL1 1230   1.716   1.885   0.976
  167DCM     C1 1231   1.667   1.711   0.978
  167DCM     H1 1232   1.684   1.669   0.878
  167DCM     H2 1233   1.562   1.705   1.007
  167DCM    CL2 1234   1.767   1.619   1.097
  168DCM    CL1 1235   0.056   3.466   3.725
  168DCM     C1 1236   0.116   3.322   3.816
  168DCM     H1 1237   0.119   3.347   3.922
  168DCM     H2 1238   0.216   3.296   3.777
  168DCM    CL2 1239   0.006   3.181   3.792
  169DCM    CL1 1240   0.816   2.508   1.496
  169DCM     C1 1241   0.749   2.364   1.583
  169DCM     H1 1242   0.727   2.286   1.509
  169DCM     H2 1243   0.658   2.395   1.637
  169DCM    CL2 1244   0.869   2.300   1.700
  170DCM    CL1 1245   2.952   0.151   2.107
  170DCM     C1 1246   2.787   0.203   2.055
  170DCM     H1 1247   2.755   0.140   1.971
  170DCM     H2 1248   2.790   0.309   2.027
  170DCM    CL2 1249   2.669   0.183   2.190
  171DCM    CL1 1250   3.351   0.506   3.329
  171DCM     C1 1251   3.392   0.608   3.186
  171DCM     H1 1252   3.335   0.572   3.100
  171DCM     H2 1253   3.500   0.601   3.168
  171DCM    CL2 1254   3.348   0.780   3.217
  172DCM    CL1 1255   3.249   2.250   2.425
  172DCM     C1 1256   3.250   2.189   2.256
  172DCM     H1 1257   3.149   2.196   2.214
  172DCM     H2 1258   3.287   2.085   2.255
  172DCM    CL2 1259   3.362   2.288   2.154
  173DCM    CL1 1260   3.939   3.707   3.436
  173DCM     C1 1261   3.825   3.651   3.308
  173DCM     H1 1262   3.796   3.738   3.247
  173DCM     H2 1263   3.738   3.605   3.356
  173DCM    CL2 1264   3.905   3.529   3.201
  174DCM    CL1 1265   2.793   0.485   0.897
  174DCM     C1 1266   2.875   0.494   0.737
  174DCM     H1 1267   2.982   0.476   0.751
  174DCM     H2 1268   2.858   0.594   0.694
  174DCM    CL2 1269   2.809   0.370   0.623
  175DCM    CL1 1270   0.867   1.800   3.619
  175DCM     C1 1271   1.045   1.799   3.651
  175DCM     H1 1272   1.080   1.695   3.651
  175DCM     H2 1273   1.066   1.847   3.748
  175DCM    CL2 1274   1.134   1.889   3.522
  176DCM    CL1 1275   0.600   0.624   1.261
  176DCM     C1 1276   0.717   0.760   1.243
  176DCM     H1 1277   0.725   0.812   1.340
  176DCM     H2 1278   0.681   0.827   1.165
  176DCM    CL2 1279   0.880   0.698   1.198
  177DCM    CL1 1280   3.846   1.116   2.940
  177DCM     C1 1281   3.969   1.224   2.865
  177DCM     H1 1282   0.060   1.166   2.845
  177DCM     H2 1283   3.989   1.309   2.931
  177DCM    CL2 1284   3.907   1.288   2.708
  178DCM    CL1 1285   0.219   2.366   0.648
  178DCM     C1 1286   0.212   2.298   0.815
  178DCM     H1 1287   0.179   2.377   0.884
  178DCM     H2 1288   0.312   2.260   0.843
  178DCM    CL2 1289   0.095   2.162   0.825
  179DCM    CL1 1290   3.613   3.884   2.649
  179DCM     C1 1291   3.492   3.965   2.542
  179DCM     H1 1292   3.527   3.959   2.438
  179DCM     H2 1293   3.480   0.069   2.574
  179DCM    CL2 1294   3.332   3.883   2.554
  180DCM    CL1 1295   2.268   1.298   3.573
  180DCM     C1 1296   2.401   1.212   3.487
  180DCM     H1 1297   2.489   1.278   3.484
  180DCM     H2 1298   2.367   1.187   3.386
  180DCM    CL2 1299   2.445   1.060   3.572
  181DCM    CL1 1300   2.488   0.610   3.600
  181DCM     C1 1301   2.396   0.701   3.726
  181DCM     H1 1302   2.289   0.686   3.710
  181DCM     H2 1303   2.422   0.807   3.719
  181DCM    CL2 1304   2.439   0.641   3.890
  182DCM    CL1 1305   2.291   2.897   1.032
  182DCM     C1 1306   2.115   2.863   1.013
  182DCM     H1 1307   2.103   2.768   0.958
  182DCM     H2 1308   2.068   2.946   0.959
  182DCM    CL2 1309   2.036   2.845   1.174
  183DCM    CL1 1310   0.665   3.965   3.790
  183DCM     C1 1311   0.780   0.054   3.682
  183DCM     H1 1312   0.879   0.052   3.728
  183DCM     H2 1313   0.744   0.157   3.669
  183DCM    CL2 1314   0.788   3.974   3.521
  184DCM    CL1 1315   2.839   3.996   2.814
  184DCM     C1 1316   2.935   3.845   2.802
  184DCM     H1 1317   2.877   3.763   2.845
  184DCM     H2 1318   3.030   3.859   2.856
  184DCM    CL2 1319   2.972   3.806   2.630
  185DCM    CL1 1320   0.866   3.374   2.888
  185DCM     C1 1321   1.046   3.376   2.906
  185DCM     H1 1322   1.072   3.394   3.011
  185DCM     H2 1323   1.086   3.456   2.841
  185DCM    CL2 1324   1.118   3.219   2.853
  186DCM    CL1 1325   3.241   3.526   2.670
  186DCM     C1 1326   3.420   3.542   2.662
  186DCM     H1 1327   3.445   3.647   2.645
  186DCM     H2 1328   3.457   3.479   2.580
  186DCM    CL2 1329   3.496   3.489   2.817
  187DCM    CL1 1330   0.644   1.518   1.551
  187DCM     C1 1331   0.484   1.503   1.632
  187DCM     H1 1332   0.489   1.422   1.706
  187DCM     H2 1333   0.408   1.481   1.555
  187DCM    CL2 1334   0.439   1.657   1.715
  188DCM    CL1 1335   0.686   1.471   2.789
  188DCM     C1 1336   0.861   1.437   2.760
  188DCM     H1 1337   0.917   1.532   2.760
  188DCM     H2 1338   0.872   1.385   2.664
  188DCM    CL2 1339   0.927   1.331   2.890
  189DCM    CL1 1340   3.184   3.711   1.785
  189DCM     C1 1341   3.235   3.739   1.956
  189DCM     H1 1342   3.171   3.679   2.022
  189DCM     H2 1343   3.226   3.846   1.978
  189DCM    CL2 1344   3.407   3.688   1.979
  190DCM    CL1 1345   3.522   3.606   1.161
  190DCM     C1 1346   3.647   3.735   1.182
  190DCM     H1 1347   3.747   3.689   1.178
  190DCM     H2 1348   3.630   3.785   1.278
  190DCM    CL2 1349   3.634   3.858   1.051
  191DCM    CL1 1350   3.732   0.141   3.598
  191DCM     C1 1351   3.775   0.316   3.589
  191DCM     H1 1352   3.884   0.325   3.579
  191DCM     H2 1353   3.740   0.366   3.680
  191DCM    CL2 1354   3.697   0.393   3.446
  192DCM    CL1 1355   0.109   0.710   1.387
  192DCM     C1 1356   0.214   0.784   1.260
  192DCM     H1 1357   0.250   0.705   1.193
  192DCM     H2 1358   0.298   0.836   1.309
  192DCM    CL2 1359   0.121   0.904   1.163
  193DCM    CL1 1360   3.282   1.346   1.305
  193DCM     C1 1361   3.302   1.270   1.468
  193DCM     H1 1362   3.230   1.188   1.477
  193DCM     H2 1363   3.287   1.346   1.545
  193DCM    CL2 1364   3.469   1.203   1.486
  194DCM    CL1 1365   0.270   0.180   0.098
  194DCM     C1 1366   0.379   0.146   3.959
  194DCM     H1 1367   0.321   0.155   3.866
  194DCM     H2 1368   0.420   0.045   3.969
  194DCM    CL2 1369   0.515   0.264   3.955
  195DCM    CL1 1370   2.181   2.989   0.440
  195DCM     C1 1371   2.046   2.883   0.495
  195DCM     H1 1372   2.046   2.791   0.435
  195DCM     H2 1373   1.950   2.936   0.482
  195DCM    CL2 1374   2.066   2.839   0.668
  196DCM    CL1 1375   2.471   3.239   1.094
  196DCM     C1 1376   2.617   3.161   1.023
  196DCM     H1 1377   2.645   3.075   1.086
  196DCM     H2 1378   2.697   3.235   1.017
  196DCM    CL2 1379   2.582   3.100   0.857
  197DCM    CL1 1380   3.468   2.433   1.425
  197DCM     C1 1381   3.393   2.553   1.537
  197DCM     H1 1382   3.366   2.503   1.630
  197DCM     H2 1383   3.306   2.598   1.488
  197DCM    CL2 1384   3.511   2.684   1.576
  198DCM    CL1 1385   3.407   0.341   0.239
  198DCM     C1 1386   3.256   0.245   0.257
  198DCM     H1 1387   3.180   0.307   0.306
  198DCM     H2 1388   3.279   0.155   0.316
  198DCM    CL2 1389   3.195   0.192   0.095
  199DCM    CL1 1390   1.044   1.973   1.158
  199DCM     C1 1391   1.098   1.984   1.330
  199DCM     H1 1392   1.203   1.955   1.336
  199DCM     H2 1393   1.034   1.918   1.390
  199DCM    CL2 1394   1.079   2.152   1.392
  200DCM    CL1 1395   1.644   0.532   2.145
  200DCM     C1 1396   1.502   0.540   2.035
  200DCM     H1 1397   1.459   0.640   2.039
  200DCM     H2 1398   1.430   0.463   2.066
  200DCM    CL2 1399   1.555   0.506   1.866
  201DCM    CL1 1400   3.102   0.412   3.062
  201DCM     C1 1401   3.050   0.336   2.907
  201DCM     H1 1402   3.000   0.241   2.929
  201DCM     H2 1403   3.139   0.320   2.845
  201DCM    CL2 1404   2.935   0.445   2.819
  202DCM    CL1 1405   2.534   0.328   1.831
  202DCM     C1 1406   2.527   0.506   1.860
  202DCM     H1 1407   2.427   0.532   1.894
  202DCM     H2 1408   2.552   0.558   1.766
  202DCM    CL2 1409   2.646   0.555   1.986
  203DCM    CL1 1410   2.128   2.663   2.227
  203DCM     C1 1411   2.138   2.605   2.397
  203DCM     H1 1412   2.177   2.502   2.397
  203DCM     H2 1413   2.038   2.610   2.441
  203DCM    CL2 1414   2.251   2.710   2.490
  204DCM    CL1 1415   1.374   1.709   0.119
  204DCM     C1 1416   1.449   1.809   0.249
  204DCM     H1 1417   1.557   1.788   0.252
  204DCM     H2 1418   1.402   1.786   0.345
  204DCM    CL2 1419   1.426   1.985   0.214
  205DCM    CL1 1420   1.085   1.867   0.274
  205DCM     C1 1421   1.073   1.709   0.360
  205DCM     H1 1422   1.151   1.641   0.322
  205DCM     H2 1423   0.973   1.668   0.345
  205DCM    CL2 1424   1.098   1.732   0.537
  206DCM    CL1 1425   0.925   2.914   3.103
  206DCM     C1 1426   0.909   3.092   3.130
  206DCM     H1 1427   0.807   3.114   3.165
  206DCM     H2 1428   0.930   3.143   3.035
  206DCM    CL2 1429   1.028   3.148   3.253
  207DCM    CL1 1430   3.892   0.922   0.043
  207DCM     C1 1431   0.010   0.798   0.099
  207DCM     H1 1432   0.036   0.819   0.204
  207DCM     H2 1433   0.098   0.801   0.035
  207DCM    CL2 1434   3.938   0.633   0.090
  208DCM    CL1 1435   3.470   2.832   1.949
  208DCM     C1 1436   3.463   2.948   2.087
  208DCM     H1 1437   3.406   2.902   2.168
  208DCM     H2 1438   3.415   3.041   2.052
  208DCM    CL2 1439   3.628   2.990   2.146
  209DCM    CL1 1440   1.229   2.947   2.183
  209DCM     C1 1441   1.120   3.044   2.078
  209DCM     H1 1442   1.108   2.992   1.982
  209DCM     H2 1443   1.165   3.143   2.063
  209DCM    CL2 1444   0.958   3.064   2.154
  210DCM    CL1 1445   3.923   1.222   1.079
  210DCM     C1 1446   3.815   1.286   1.209
  210DCM     H1 1447   3.712   1.286   1.171
  210DCM     H2 1448   3.848   1.387   1.235
  210DCM    CL2 1449   3.823   1.181   1.355
  211DCM    CL1 1450   0.529   0.941   2.252
  211DCM     C1 1451   0.453   1.093   2.194
  211DCM     H1 1452   0.379   1.069   2.116
  211DCM     H2 1453   0.531   1.160   2.155
  211DCM    CL2 1454   0.367   1.177   2.328
  212DCM    CL1 1455   0.100   1.930   1.129
  212DCM     C1 1456   0.177   1.774   1.176
  212DCM     H1 1457   0.255   1.749   1.102
  212DCM     H2 1458   0.100   1.697   1.179
  212DCM    CL2 1459   0.253   1.787   1.339
  213DCM    CL1 1460   3.778   0.110   0.129
  213DCM     C1 1461   3.759   0.206   0.280
  213DCM     H1 1462   3.680   0.161   0.341
  213DCM     H2 1463   3.735   0.310   0.254
  213DCM    CL2 1464   3.913   0.206   0.375
  214DCM    CL1 1465   2.794   0.262   3.902
  214DCM     C1 1466   2.711   0.372   3.786
  214DCM     H1 1467   2.623   0.416   3.836
  214DCM     H2 1468   2.682   0.313   3.698
  214DCM    CL2 1469   2.822   0.504   3.733
  215DCM    CL1 1470   0.375   0.272   3.597
  215DCM     C1 1471   0.273   0.388   3.691
  215DCM     H1 1472   0.249   0.475   3.627
  215DCM     H2 1473   0.329   0.419   3.780
  215DCM    CL2 1474   0.119   0.311   3.742
  216DCM    CL1 1475   0.206   3.033   0.792
  216DCM     C1 1476   0.326   3.101   0.675
  216DCM     H1 1477   0.424   3.056   0.695
  216DCM     H2 1478   0.330   3.210   0.688
  216DCM    CL2 1479   0.278   3.062   0.506
  217DCM    CL1 1480   1.427   3.425   0.397
  217DCM     C1 1481   1.282   3.343   0.328
  217DCM     H1 1482   1.223   3.418   0.273
  217DCM     H2 1483   1.225   3.300   0.411
  217DCM    CL2 1484   1.330   3.211   0.214
  218DCM    CL1 1485   1.382   3.039   3.106
  218DCM     C1 1486   1.428   2.913   3.227
  218DCM     H1 1487   1.460   2.823   3.174
  218DCM     H2 1488   1.341   2.894   3.291
  218DCM    CL2 1489   1.563   2.971   3.331
  219DCM    CL1 1490   2.308   0.566   0.232
  219DCM     C1 1491   2.222   0.654   0.364
  219DCM     H1 1492   2.244   0.761   0.356
  219DCM     H2 1493   2.253   0.613   0.460
  219DCM    CL2 1494   2.043   0.631   0.348
  220DCM    CL1 1495   1.927   3.325   3.521
  220DCM     C1 1496   2.083   3.411   3.491
  220DCM     H1 1497   2.064   3.519   3.497
  220DCM     H2 1498   2.119   3.383   3.391
  220DCM    CL2 1499   2.206   3.366   3.614
  221DCM    CL1 1500   0.970   1.988   2.430
  221DCM     C1 1501   0.953   2.100   2.570
  221DCM     H1 1502   1.011   2.190   2.548
  221DCM     H2 1503   0.989   2.048   2.660
  221DCM    CL2 1504   0.779   2.144   2.594
  222DCM    CL1 1505   2.566   2.323   0.929
  222DCM     C1 1506   2.525   2.428   0.788
  222DCM     H1 1507   2.619   2.460   0.741
  222DCM     H2 1508   2.466   2.513   0.823
  222DCM    CL2 1509   2.428   2.336   0.667
  223DCM    CL1 1510   0.258   3.159   1.480
  223DCM     C1 1511   0.188   3.142   1.315
  223DCM     H1 1512   0.123   3.228   1.296
  223DCM     H2 1513   0.133   3.047   1.310
  223DCM    CL2 1514   0.318   3.139   1.190
  224DCM    CL1 1515   0.096   1.787   0.698
  224DCM     C1 1516   0.004   1.738   0.550
  224DCM     H1 1517   0.012   1.817   0.475
  224DCM     H2 1518   3.899   1.722   0.579
  224DCM    CL2 1519   0.069   1.585   0.482
  225DCM    CL1 1520   0.620   2.921   0.408
  225DCM     C1 1521   0.669   2.802   0.535
  225DCM     H1 1522   0.701   2.857   0.625
  225DCM     H2 1523   0.751   2.740   0.496
  225DCM    CL2 1524   0.531   2.695   0.577
  226DCM    CL1 1525   2.622   2.765   0.726
  226DCM     C1 1526   2.459   2.814   0.666
  226DCM     H1 1527   2.468   2.910   0.614
  226DCM     H2 1528   2.391   2.823   0.752
  226DCM    CL2 1529   2.394   2.691   0.552
  227DCM    CL1 1530   1.843   2.930   0.205
  227DCM     C1 1531   1.694   2.946   0.307
  227DCM     H1 1532   1.607   2.953   0.241
  227DCM     H2 1533   1.703   3.036   0.370
  227DCM    CL2 1534   1.674   2.802   0.414
  228DCM    CL1 1535   1.973   0.397   2.037
  228DCM     C1 1536   1.917   0.249   1.949
  228DCM     H1 1537   1.864   0.281   1.859
  228DCM     H2 1538   1.852   0.191   2.015
  228DCM    CL2 1539   2.059   0.148   1.901
  229DCM    CL1 1540   3.450   2.795   0.436
  229DCM     C1 1541   3.405   2.949   0.353
  229DCM     H1 1542   3.453   3.032   0.406
  229DCM     H2 1543   3.296   2.958   0.355
  229DCM    CL2 1544   3.462   2.947   0.182
  230DCM    CL1 1545   2.470   2.542   3.123
  230DCM     C1 1546   2.596   2.661   3.172
  230DCM     H1 1547   2.549   2.735   3.238
  230DCM     H2 1548   2.636   2.709   3.081
  230DCM    CL2 1549   2.731   2.579   3.259
  231DCM    CL1 1550   0.146   2.310   1.553
  231DCM     C1 1551   0.108   2.135   1.534
  231DCM     H1 1552   0.202   2.078   1.530
  231DCM     H2 1553   0.050   2.121   1.442
  231DCM    CL2 1554   0.010   2.075   1.673
  232DCM    CL1 1555   2.224   2.053   1.880
  232DCM     C1 1556   2.122   1.906   1.858
  232DCM     H1 1557   2.176   1.835   1.794
  232DCM     H2 1558   2.026   1.935   1.813
  232DCM    CL2 1559   2.091   1.826   2.017
  233DCM    CL1 1560   3.702   2.398   0.009
  233DCM     C1 1561   3.683   2.224   3.969
  233DCM     H1 1562   3.640   2.172   0.056
  233DCM     H2 1563   3.781   2.182   3.943
  233DCM    CL2 1564   3.572   2.203   3.828
  234DCM    CL1 1565   1.589   3.594   3.462
  234DCM     C1 1566   1.514   3.471   3.571
  234DCM     H1 1567   1.417   3.508   3.605
  234DCM     H2 1568   1.582   3.456   3.657
  234DCM    CL2 1569   1.491   3.315   3.484
  235DCM    CL1 1570   0.606   1.854   3.936
  235DCM     C1 1571   0.701   1.714   3.999
  235DCM     H1 1572   0.679   1.626   3.937
  235DCM     H2 1573   0.672   1.697   0.104
  235DCM    CL2 1574   0.877   1.749   3.992
  236DCM    CL1 1575   2.679   0.866   1.109
  236DCM     C1 1576   2.605   0.949   1.251
  236DCM     H1 1577   2.506   0.906   1.270
  236DCM     H2 1578   2.598   1.056   1.228
  236DCM    CL2 1579   2.707   0.928   1.397
  237DCM    CL1 1580   0.836   0.790   2.378
  237DCM     C1 1581   0.746   0.770   2.533
  237DCM     H1 1582   0.659   0.706   2.516
  237DCM     H2 1583   0.716   0.869   2.570
  237DCM    CL2 1584   0.851   0.692   2.657
  238DCM    CL1 1585   2.064   1.872   0.845
  238DCM     C1 1586   2.090   1.856   1.023
  238DCM     H1 1587   2.135   1.758   1.042
  238DCM     H2 1588   1.992   1.866   1.072
  238DCM    CL2 1589   2.200   1.985   1.083
  239DCM    CL1 1590   0.733   3.681   0.228
  239DCM     C1 1591   0.756   3.838   0.141
  239DCM     H1 1592   0.675   3.906   0.170
  239DCM     H2 1593   0.757   3.819   0.033
  239DCM    CL2 1594   0.913   3.914   0.188
  240DCM    CL1 1595   2.774   1.689   2.220
  240DCM     C1 1596   2.865   1.559   2.306
  240DCM     H1 1597   2.936   1.605   2.375
  240DCM     H2 1598   2.916   1.497   2.231
  240DCM    CL2 1599   2.752   1.455   2.400
  241DCM    CL1 1600   3.340   1.215   2.194
  241DCM     C1 1601   3.167   1.220   2.144
  241DCM     H1 1602   3.138   1.122   2.105
  241DCM     H2 1603   3.154   1.298   2.068
  241DCM    CL2 1604   3.063   1.260   2.286
  242DCM    CL1 1605   3.419   0.246   2.786
  242DCM     C1 1606   3.365   0.378   2.675
  242DCM     H1 1607   3.271   0.350   2.628
  242DCM     H2 1608   3.444   0.395   2.601
  242DCM    CL2 1609   3.340   0.531   2.769
  243DCM    CL1 1610   2.980   1.984   2.093
  243DCM     C1 1611   2.880   1.996   1.943
  243DCM     H1 1612   2.922   1.930   1.867
  243DCM     H2 1613   2.879   2.100   1.910
  243DCM    CL2 1614   2.711   1.943   1.975
  244DCM    CL1 1615   1.432   1.793   3.294
  244DCM     C1 1616   1.579   1.751   3.389
  244DCM     H1 1617   1.668   1.791   3.337
  244DCM     H2 1618   1.585   1.642   3.399
  244DCM    CL2 1619   1.572   1.824   3.554
  245DCM    CL1 1620   3.449   2.084   1.567
  245DCM     C1 1621   3.343   2.184   1.674
  245DCM     H1 1622   3.279   2.117   1.732
  245DCM     H2 1623   3.284   2.252   1.612
  245DCM    CL2 1624   3.442   2.281   1.789
  246DCM    CL1 1625   2.330   2.234   2.959
  246DCM     C1 1626   2.292   2.254   2.784
  246DCM     H1 1627   2.210   2.187   2.758
  246DCM     H2 1628   2.382   2.232   2.726
  246DCM    CL2 1629   2.242   2.424   2.750
  247DCM    CL1 1630   1.925   3.733   2.214
  247DCM     C1 1631   1.782   3.725   2.323
  247DCM     H1 1632   1.741   3.826   2.334
  247DCM     H2 1633   1.812   3.683   2.420
  247DCM    CL2 1634   1.654   3.619   2.251
  248DCM    CL1 1635   3.758   2.133   0.725
  248DCM     C1 1636   3.673   2.281   0.666
  248DCM     H1 1637   3.639   2.339   0.753
  248DCM     H2 1638   3.588   2.249   0.603
  248DCM    CL2 1639   3.783   2.383   0.567
  249DCM    CL1 1640   1.440   0.809   3.008
  249DCM     C1 1641   1.596   0.718   3.003
  249DCM     H1 1642   1.675   0.787   2.970
  249DCM     H2 1643   1.585   0.633   2.934
  249DCM    CL2 1644   1.639   0.655   3.167
  250DCM    CL1 1645   2.726   3.485   2.176
  250DCM     C1 1646   2.686   3.575   2.327
  250DCM     H1 1647   2.772   3.569   2.396
  250DCM     H2 1648   2.596   3.531   2.372
  250DCM    CL2 1649   2.654   3.749   2.290
  251DCM    CL1 1650   1.635   0.670   2.478
  251DCM     C1 1651   1.804   0.728   2.503
  251DCM     H1 1652   1.835   0.783   2.414
  251DCM     H2 1653   1.868   0.641   2.522
  251DCM    CL2 1654   1.812   0.838   2.646
  252DCM    CL1 1655   0.942   1.620   2.071
  252DCM     C1 1656   0.894   1.454   2.020
  252DCM     H1 1657   0.812   1.420   2.084
  252DCM     H2 1658   0.981   1.387   2.029
  252DCM    CL2 1659   0.838   1.453   1.849
  253DCM    CL1 1660   3.902   3.270   1.546
  253DCM     C1 1661   3.792   3.242   1.406
  253DCM     H1 1662   3.791   3.333   1.343
  253DCM     H2 1663   3.692   3.219   1.443
  253DCM    CL2 1664   3.850   3.103   1.307
  254DCM    CL1 1665   0.299   2.245   1.147
  254DCM     C1 1666   0.404   2.137   1.245
  254DCM     H1 1667   0.493   2.110   1.186
  254DCM     H2 1668   0.347   2.047   1.272
  254DCM    CL2 1669   0.457   2.221   1.395
  255DCM    CL1 1670   2.221   1.184   1.788
  255DCM     C1 1671   2.102   1.055   1.830
  255DCM     H1 1672   2.074   1.066   1.935
  255DCM     H2 1673   2.147   0.957   1.810
  255DCM    CL2 1674   1.954   1.071   1.728
  256DCM    CL1 1675   1.852   3.596   3.740
  256DCM     C1 1676   1.866   3.776   3.753
  256DCM     H1 1677   1.962   3.807   3.711
  256DCM     H2 1678   1.857   3.804   3.859
  256DCM    CL2 1679   1.732   3.856   3.663
  257DCM    CL1 1680   1.285   1.902   2.277
  257DCM     C1 1681   1.207   1.867   2.118
  257DCM     H1 1682   1.175   1.762   2.118
  257DCM     H2 1683   1.279   1.888   2.039
  257DCM    CL2 1684   1.062   1.972   2.093
  258DCM    CL1 1685   3.046   0.689   0.100
  258DCM     C1 1686   3.020   0.512   0.080
  258DCM     H1 1687   3.118   0.463   0.070
  258DCM     H2 1688   2.959   0.495   3.990
  258DCM    CL2 1689   2.934   0.444   0.223
  259DCM    CL1 1690   2.240   1.265   0.296
  259DCM     C1 1691   2.168   1.315   0.138
  259DCM     H1 1692   2.118   1.229   0.092
  259DCM     H2 1693   2.248   1.354   0.074
  259DCM    CL2 1694   2.045   1.445   0.164
  260DCM    CL1 1695   0.090   2.081   0.465
  260DCM     C1 1696   3.928   2.109   0.391
  260DCM     H1 1697   3.913   2.217   0.382
  260DCM     H2 1698   3.851   2.064   0.455
  260DCM    CL2 1699   3.919   2.035   0.227
  261DCM    CL1 1700   3.329   0.589   2.149
  261DCM     C1 1701   3.187   0.558   2.043
  261DCM     H1 1702   3.187   0.634   1.963
  261DCM     H2 1703   3.095   0.564   2.103
  261DCM    CL2 1704   3.198   0.395   1.967
  262DCM    CL1 1705   2.130   0.097   2.798
  262DCM     C1 1706   2.270   0.155   2.701
  262DCM     H1 1707   2.339   0.207   2.767
  262DCM     H2 1708   2.232   0.221   2.622
  262DCM    CL2 1709   2.356   0.016   2.624
  263DCM    CL1 1710   1.648   0.897   2.170
  263DCM     C1 1711   1.701   0.865   2.001
  263DCM     H1 1712   1.659   0.769   1.968
  263DCM     H2 1713   1.811   0.863   1.998
  263DCM    CL2 1714   1.641   0.995   1.891
  264DCM    CL1 1715   3.393   2.923   0.887
  264DCM     C1 1716   3.413   2.751   0.839
  264DCM     H1 1717   3.477   2.701   0.912
  264DCM     H2 1718   3.457   2.747   0.738
  264DCM    CL2 1719   3.253   2.667   0.834
  265DCM    CL1 1720   3.190   1.514   3.981
  265DCM     C1 1721   3.186   1.334   3.993
  265DCM     H1 1722   3.086   1.299   3.966
  265DCM     H2 1723   3.211   1.305   0.096
  265DCM    CL2 1724   3.305   1.260   3.879
  266DCM    CL1 1725   1.498   1.034   2.576
  266DCM     C1 1726   1.563   1.131   2.439
  266DCM     H1 1727   1.513   1.099   2.346
  266DCM     H2 1728   1.671   1.116   2.433
  266DCM    CL2 1729   1.530   1.307   2.464
  267DCM    CL1 1730   2.194   3.878   3.918
  267DCM     C1 1731   2.367   3.903   3.963
  267DCM     H1 1732   2.383   0.009   3.986
  267DCM     H2 1733   2.430   3.871   3.879
  267DCM    CL2 1734   2.410   3.806   0.109
  268DCM    CL1 1735   1.552   2.237   3.387
  268DCM     C1 1736   1.417   2.142   3.461
  268DCM     H1 1737   1.432   2.140   3.570
  268DCM     H2 1738   1.420   2.040   3.420
  268DCM    CL2 1739   1.258   2.218   3.423
  269DCM    CL1 1740   2.321   1.751   1.512
  269DCM     C1 1741   2.422   1.855   1.620
  269DCM     H1 1742   2.367   1.947   1.642
  269DCM     H2 1743   2.517   1.876   1.570
  269DCM    CL2 1744   2.456   1.768   1.774
  270DCM    CL1 1745   2.738   2.498   0.309
  270DCM     C1 1746   2.653   2.556   0.160
  270DCM     H1 1747   2.569   2.620   0.191
  270DCM     H2 1748   2.618   2.469   0.104
  270DCM    CL2 1749   2.764   2.653   0.056
  271DCM    CL1 1750   1.271   1.163   1.820
  271DCM     C1 1751   1.278   1.092   1.986
  271DCM     H1 1752   1.310   0.988   1.978
  271DCM     H2 1753   1.178   1.099   2.032
  271DCM    CL2 1754   1.396   1.181   2.090
  272DCM    CL1 1755   3.675   3.383   1.874
  272DCM     C1 1756   3.790   3.252   1.923
  272DCM     H1 1757   3.875   3.251   1.853
  272DCM     H2 1758   3.737   3.156   1.921
  272DCM    CL2 1759   3.851   3.281   2.090
  273DCM    CL1 1760   2.777   0.538   1.283
  273DCM     C1 1761   2.921   0.642   1.314
  273DCM     H1 1762   2.896   0.746   1.287
  273DCM     H2 1763   3.005   0.606   1.254
  273DCM    CL2 1764   2.967   0.637   1.488
  274DCM    CL1 1765   1.777   0.728   1.088
  274DCM     C1 1766   1.724   0.893   1.141
  274DCM     H1 1767   1.812   0.950   1.172
  274DCM     H2 1768   1.653   0.882   1.223
  274DCM    CL2 1769   1.644   0.980   1.005
  275DCM    CL1 1770   2.263   1.014   3.898
  275DCM     C1 1771   2.267   0.959   0.070
  275DCM     H1 1772   2.311   1.038   0.131
  275DCM     H2 1773   2.326   0.866   0.076
  275DCM    CL2 1774   2.100   0.925   0.129
  276DCM    CL1 1775   2.145   3.151   0.073
  276DCM     C1 1776   2.312   3.219   0.064
  276DCM     H1 1777   2.357   3.215   0.164
  276DCM     H2 1778   2.306   3.323   0.028
  276DCM    CL2 1779   2.414   3.123   3.950
  277DCM    CL1 1780   0.382   2.484   3.430
  277DCM     C1 1781   0.285   2.345   3.366
  277DCM     H1 1782   0.181   2.377   3.357
  277DCM     H2 1783   0.295   2.260   3.435
  277DCM    CL2 1784   0.345   2.297   3.203
  278DCM    CL1 1785   2.712   1.424   3.608
  278DCM     C1 1786   2.734   1.291   3.728
  278DCM     H1 1787   2.676   1.204   3.697
  278DCM     H2 1788   2.701   1.327   3.826
  278DCM    CL2 1789   2.908   1.244   3.740
  279DCM    CL1 1790   0.741   1.293   3.971
  279DCM     C1 1791   0.849   1.157   0.020
  279DCM     H1 1792   0.943   1.198   0.061
  279DCM     H2 1793   0.869   1.093   3.933
  279DCM    CL2 1794   0.769   1.057   0.147
  280DCM    CL1 1795   1.162   3.351   3.708
  280DCM     C1 1796   1.001   3.321   3.634
  280DCM     H1 1797   0.969   3.219   3.660
  280DCM     H2 1798   1.009   3.334   3.525
  280DCM    CL2 1799   0.879   3.438   3.697
  281DCM    CL1 1800   0.536   3.920   2.484
  281DCM     C1 1801   0.609   0.063   2.566
  281DCM     H1 1802   0.672   0.028   2.649
  281DCM     H2 1803   0.529   0.128   2.602
  281DCM    CL2 1804   0.712   0.156   2.451
  282DCM    CL1 1805   2.379   0.877   1.617
  282DCM     C1 1806   2.509   0.978   1.692
  282DCM     H1 1807   2.465   1.042   1.770
  282DCM     H2 1808   2.555   1.039   1.613
  282DCM    CL2 1809   2.635   0.873   1.766
  283DCM    CL1 1810   2.822   1.202   1.641
  283DCM     C1 1811   2.946   1.073   1.671
  283DCM     H1 1812   2.977   1.032   1.574
  283DCM     H2 1813   2.901   0.996   1.734
  283DCM    CL2 1814   3.090   1.142   1.755
  284DCM    CL1 1815   2.880   0.862   0.812
  284DCM     C1 1816   2.871   1.009   0.707
  284DCM     H1 1817   2.786   0.999   0.639
  284DCM     H2 1818   2.965   1.018   0.653
  284DCM    CL2 1819   2.847   1.158   0.807
  285DCM    CL1 1820   2.033   3.290   2.082
  285DCM     C1 1821   1.904   3.376   2.174
  285DCM     H1 1822   1.841   3.432   2.104
  285DCM     H2 1823   1.952   3.443   2.246
  285DCM    CL2 1824   1.802   3.259   2.265
  286DCM    CL1 1825   1.144   1.881   3.060
  286DCM     C1 1826   1.244   1.755   2.978
  286DCM     H1 1827   1.345   1.756   3.021
  286DCM     H2 1828   1.248   1.777   2.870
  286DCM    CL2 1829   1.173   1.591   3.001
  287DCM    CL1 1830   1.049   0.236   3.322
  287DCM     C1 1831   1.108   0.089   3.235
  287DCM     H1 1832   1.185   0.041   3.298
  287DCM     H2 1833   1.150   0.120   3.138
  287DCM    CL2 1834   0.973   3.973   3.206
  288DCM    CL1 1835   1.102   0.810   1.860
  288DCM     C1 1836   1.225   0.711   1.773
  288DCM     H1 1837   1.189   0.693   1.671
  288DCM     H2 1838   1.239   0.617   1.828
  288DCM    CL2 1839   1.382   0.798   1.765
  289DCM    CL1 1840   2.959   0.802   1.946
  289DCM     C1 1841   2.842   0.860   2.070
  289DCM     H1 1842   2.877   0.830   2.170
  289DCM     H2 1843   2.743   0.817   2.049
  289DCM    CL2 1844   2.829   1.039   2.065
  290DCM    CL1 1845   0.157   0.511   0.682
  290DCM     C1 1846   0.140   0.338   0.730
  290DCM     H1 1847   0.125   0.277   0.640
  290DCM     H2 1848   0.055   0.329   0.799
  290DCM    CL2 1849   0.289   0.281   0.814
  291DCM    CL1 1850   1.997   0.120   3.673
  291DCM     C1 1851   1.839   0.207   3.665
  291DCM     H1 1852   1.771   0.153   3.598
  291DCM     H2 1853   1.857   0.309   3.628
  291DCM    CL2 1854   1.764   0.217   3.828
  292DCM    CL1 1855   1.340   0.514   2.805
  292DCM     C1 1856   1.327   0.633   2.670
  292DCM     H1 1857   1.300   0.579   2.578
  292DCM     H2 1858   1.424   0.684   2.659
  292DCM    CL2 1859   1.201   0.757   2.707
  293DCM    CL1 1860   1.726   3.498   0.990
  293DCM     C1 1861   1.810   3.641   1.062
  293DCM     H1 1862   1.901   3.606   1.113
  293DCM     H2 1863   1.741   3.689   1.133
  293DCM    CL2 1864   1.855   3.760   0.935
  294DCM    CL1 1865   0.923   0.254   2.955
  294DCM     C1 1866   0.997   0.418   2.966
  294DCM     H1 1867   1.023   0.453   2.866
  294DCM     H2 1868   1.086   0.412   3.031
  294DCM    CL2 1869   0.880   0.535   3.038
  295DCM    CL1 1870   2.646   0.972   3.877
  295DCM     C1 1871   2.744   0.852   3.784
  295DCM     H1 1872   2.688   0.757   3.781
  295DCM     H2 1873   2.841   0.840   3.834
  295DCM    CL2 1874   2.773   0.908   3.615
  296DCM    CL1 1875   0.685   2.901   2.354
  296DCM     C1 1876   0.772   3.000   2.477
  296DCM     H1 1877   0.862   3.042   2.431
  296DCM     H2 1878   0.797   2.936   2.563
  296DCM    CL2 1879   0.667   3.135   2.534
  297DCM    CL1 1880   1.276   1.464   1.601
  297DCM     C1 1881   1.103   1.464   1.547
  297DCM     H1 1882   1.098   1.504   1.445
  297DCM     H2 1883   1.044   1.524   1.617
  297DCM    CL2 1884   1.039   1.296   1.546
  298DCM    CL1 1885   3.530   0.068   1.340
  298DCM     C1 1886   3.373   0.023   1.261
  298DCM     H1 1887   3.292   0.041   1.333
  298DCM     H2 1888   3.378   3.918   1.231
  298DCM    CL2 1889   3.345   0.125   1.115
  299DCM    CL1 1890   1.606   2.161   0.733
  299DCM     C1 1891   1.644   2.015   0.634
  299DCM     H1 1892   1.556   1.951   0.632
  299DCM     H2 1893   1.730   1.964   0.679
  299DCM    CL2 1894   1.686   2.063   0.465
  300DCM    CL1 1895   2.199   2.272   2.244
  300DCM     C1 1896   2.180   2.152   2.377
  300DCM     H1 1897   2.278   2.138   2.424
  300DCM     H2 1898   2.142   2.058   2.335
  300DCM    CL2 1899   2.063   2.212   2.500
  301DCM    CL1 1900   3.917   2.557   0.885
  301DCM     C1 1901   3.923   2.678   0.751
  301DCM     H1 1902   3.966   2.628   0.663
  301DCM     H2 1903   3.984   2.763   0.783
  301DCM    CL2 1904   3.757   2.736   0.710
  302DCM    CL1 1905   1.085   0.515   2.342
  302DCM     C1 1906   0.978   0.414   2.446
  302DCM     H1 1907   0.959   0.319   2.395
  302DCM     H2 1908   0.885   0.469   2.466
  302DCM    CL2 1909   1.059   0.378   2.603
  303DCM    CL1 1910   2.459   2.902   1.463
  303DCM     C1 1911   2.301   2.826   1.422
  303DCM     H1 1912   2.260   2.877   1.334
  303DCM     H2 1913   2.234   2.836   1.508
  303DCM    CL2 1914   2.321   2.650   1.384
  304DCM    CL1 1915   2.007   0.951   2.194
  304DCM     C1 1916   2.108   0.832   2.285
  304DCM     H1 1917   2.105   0.857   2.391
  304DCM     H2 1918   2.211   0.838   2.246
  304DCM    CL2 1919   2.047   0.665   2.261
  305DCM    CL1 1920   1.611   2.503   0.884
  305DCM     C1 1921   1.440   2.477   0.833
  305DCM     H1 1922   1.388   2.418   0.910
  305DCM     H2 1923   1.440   2.423   0.737
  305DCM    CL2 1924   1.355   2.634   0.812
  306DCM    CL1 1925   3.545   1.104   1.034
  306DCM     C1 1926   3.443   1.019   1.156
  306DCM     H1 1927   3.360   0.969   1.105
  306DCM     H2 1928   3.406   1.093   1.228
  306DCM    CL2 1929   3.540   0.896   1.246
  307DCM    CL1 1930   1.703   1.994   1.689
  307DCM     C1 1931   1.708   1.815   1.667
  307DCM     H1 1932   1.750   1.792   1.569
  307DCM     H2 1933   1.607   1.775   1.677
  307DCM    CL2 1934   1.812   1.738   1.793
  308DCM    CL1 1935   1.294   1.690   1.203
  308DCM     C1 1936   1.438   1.631   1.294
  308DCM     H1 1937   1.505   1.578   1.224
  308DCM     H2 1938   1.405   1.564   1.374
  308DCM    CL2 1939   1.527   1.769   1.367
  309DCM    CL1 1940   3.300   3.800   3.450
  309DCM     C1 1941   3.410   3.685   3.534
  309DCM     H1 1942   3.356   3.642   3.619
  309DCM     H2 1943   3.499   3.741   3.568
  309DCM    CL2 1944   3.462   3.554   3.422
  310DCM    CL1 1945   0.459   2.003   2.489
  310DCM     C1 1946   0.459   2.162   2.402
  310DCM     H1 1947   0.561   2.182   2.367
  310DCM     H2 1948   0.423   2.241   2.469
  310DCM    CL2 1949   0.351   2.154   2.259
  311DCM    CL1 1950   3.587   1.281   0.310
  311DCM     C1 1951   3.538   1.386   0.172
  311DCM     H1 1952   3.463   1.332   0.112
  311DCM     H2 1953   3.627   1.410   0.113
  311DCM    CL2 1954   3.464   1.539   0.232
  312DCM    CL1 1955   0.013   3.825   2.485
  312DCM     C1 1956   0.002   3.952   2.612
  312DCM     H1 1957   0.104   3.980   2.642
  312DCM     H2 1958   3.944   3.913   2.697
  312DCM    CL2 1959   3.917   0.098   2.548
  313DCM    CL1 1960   3.431   3.748   1.499
  313DCM     C1 1961   3.514   3.635   1.612
  313DCM     H1 1962   3.442   3.605   1.690
  313DCM     H2 1963   3.601   3.685   1.655
  313DCM    CL2 1964   3.568   3.487   1.525
  314DCM    CL1 1965   2.708   3.301   3.422
  314DCM     C1 1966   2.729   3.407   3.277
  314DCM     H1 1967   2.717   3.512   3.309
  314DCM     H2 1968   2.655   3.380   3.202
  314DCM    CL2 1969   2.894   3.387   3.207
  315DCM    CL1 1970   2.503   2.004   2.512
  315DCM     C1 1971   2.539   1.923   2.355
  315DCM     H1 1972   2.505   1.818   2.360
  315DCM     H2 1973   2.646   1.928   2.335
  315DCM    CL2 1974   2.451   2.003   2.219
  316DCM    CL1 1975   3.475   1.491   2.635
  316DCM     C1 1976   3.478   1.322   2.572
  316DCM     H1 1977   3.542   1.320   2.483
  316DCM     H2 1978   3.375   1.292   2.547
  316DCM    CL2 1979   3.544   1.209   2.696
  317DCM    CL1 1980   0.573   1.109   3.335
  317DCM     C1 1981   0.560   1.279   3.276
  317DCM     H1 1982   0.498   1.280   3.186
  317DCM     H2 1983   0.661   1.316   3.255
  317DCM    CL2 1984   0.484   1.384   3.401
  318DCM    CL1 1985   0.499   2.970   0.041
  318DCM     C1 1986   0.406   3.080   0.148
  318DCM     H1 1987   0.435   3.183   0.125
  318DCM     H2 1988   0.428   3.056   0.253
  318DCM    CL2 1989   0.228   3.063   0.122
  319DCM    CL1 1990   0.742   2.601   3.722
  319DCM     C1 1991   0.622   2.735   3.705
  319DCM     H1 1992   0.572   2.750   3.801
  319DCM     H2 1993   0.550   2.710   3.626
  319DCM    CL2 1994   0.706   2.888   3.661
  320DCM    CL1 1995   3.445   0.671   0.054
  320DCM     C1 1996   3.525   0.802   0.149
  320DCM     H1 1997   3.611   0.839   0.092
  320DCM     H2 1998   3.556   0.762   0.246
  320DCM    CL2 1999   3.411   0.939   0.177
  321DCM    CL1 2000   0.259   3.907   3.691
  321DCM     C1 2001   0.083   3.919   3.731
  321DCM     H1 2002   0.033   3.828   3.697
  321DCM     H2 2003   0.042   0.008   3.682
  321DCM    CL2 2004   0.060   3.936   3.909
  322DCM    CL1 2005   2.766   0.247   2.555
  322DCM     C1 2006   2.910   0.185   2.466
  322DCM     H1 2007   2.931   0.253   2.382
  322DCM     H2 2008   2.888   0.084   2.430
  322DCM    CL2 2009   3.054   0.178   2.574
  323DCM    CL1 2010   3.672   1.775   2.770
  323DCM     C1 2011   3.607   1.833   2.928
  323DCM     H1 2012   3.644   1.767   3.007
  323DCM     H2 2013   3.498   1.833   2.924
  323DCM    CL2 2014   3.664   2.001   2.962
  324DCM    CL1 2015   1.645   2.909   2.830
  324DCM     C1 2016   1.804   2.964   2.764
  324DCM     H1 2017   1.878   2.963   2.844
  324DCM     H2 2018   1.791   3.065   2.722
  324DCM    CL2 2019   1.860   2.855   2.632
  325DCM    CL1 2020   3.240   1.703   2.827
  325DCM     C1 2021   3.091   1.665   2.734
  325DCM     H1 2022   3.046   1.759   2.699
  325DCM     H2 2023   3.022   1.609   2.798
  325DCM    CL2 2024   3.127   1.564   2.589
  326DCM    CL1 2025   1.819   2.788   3.130
  326DCM     C1 2026   1.932   2.903   3.212
  326DCM     H1 2027   2.010   2.845   3.263
  326DCM     H2 2028   1.875   2.965   3.281
  326DCM    CL2 2029   2.011   3.009   3.089
  327DCM    CL1 2030   2.448   3.656   2.597
  327DCM     C1 2031   2.606   3.708   2.667
  327DCM     H1 2032   2.586   3.764   2.759
  327DCM     H2 2033   2.659   3.770   2.593
  327DCM    CL2 2034   2.706   3.563   2.706
  328DCM    CL1 2035   0.849   2.874   1.828
  328DCM     C1 2036   0.734   2.815   1.953
  328DCM     H1 2037   0.638   2.868   1.940
  328DCM     H2 2038   0.777   2.834   2.052
  328DCM    CL2 2039   0.705   2.638   1.935
  329DCM    CL1 2040   3.317   2.725   1.216
  329DCM     C1 2041   3.145   2.687   1.178
  329DCM     H1 2042   3.140   2.586   1.134
  329DCM     H2 2043   3.108   2.762   1.107
  329DCM    CL2 2044   3.045   2.692   1.327
  330DCM    CL1 2045   1.174   2.467   1.104
  330DCM     C1 2046   1.110   2.302   1.066
  330DCM     H1 2047   1.004   2.298   1.092
  330DCM     H2 2048   1.168   2.228   1.122
  330DCM    CL2 2049   1.126   2.266   0.890
  331DCM    CL1 2050   1.450   1.045   3.538
  331DCM     C1 2051   1.519   0.908   3.632
  331DCM     H1 2052   1.438   0.859   3.688
  331DCM     H2 2053   1.597   0.946   3.699
  331DCM    CL2 2054   1.593   0.786   3.521
  332DCM    CL1 2055   1.765   3.263   3.215
  332DCM     C1 2056   1.703   3.202   3.057
  332DCM     H1 2057   1.595   3.222   3.052
  332DCM     H2 2058   1.724   3.095   3.050
  332DCM    CL2 2059   1.785   3.288   2.921
  333DCM    CL1 2060   2.192   3.448   2.777
  333DCM     C1 2061   2.123   3.283   2.752
  333DCM     H1 2062   2.070   3.282   2.656
  333DCM     H2 2063   2.056   3.260   2.835
  333DCM    CL2 2064   2.255   3.160   2.746
  334DCM    CL1 2065   3.726   0.448   2.595
  334DCM     C1 2066   3.699   0.593   2.492
  334DCM     H1 2067   3.747   0.578   2.395
  334DCM     H2 2068   3.739   0.682   2.543
  334DCM    CL2 2069   3.523   0.620   2.463
  335DCM    CL1 2070   1.277   2.431   2.995
  335DCM     C1 2071   1.244   2.478   3.166
  335DCM     H1 2072   1.340   2.483   3.219
  335DCM     H2 2073   1.178   2.405   3.212
  335DCM    CL2 2074   1.166   2.641   3.172
  336DCM    CL1 2075   2.341   2.340   3.601
  336DCM     C1 2076   2.385   2.380   3.430
  336DCM     H1 2077   2.491   2.406   3.426
  336DCM     H2 2078   2.322   2.462   3.395
  336DCM    CL2 2079   2.358   2.237   3.323
  337DCM    CL1 2080   0.190   1.346   0.865
  337DCM     C1 2081   0.253   1.179   0.837
  337DCM     H1 2082   0.225   1.148   0.736
  337DCM     H2 2083   0.213   1.112   0.913
  337DCM    CL2 2084   0.433   1.178   0.848
  338DCM    CL1 2085   1.823   3.247   3.879
  338DCM     C1 2086   1.687   3.178   3.783
  338DCM     H1 2087   1.695   3.069   3.785
  338DCM     H2 2088   1.693   3.217   3.680
  338DCM    CL2 2089   1.529   3.227   3.854
  339DCM    CL1 2090   3.620   3.271   0.383
  339DCM     C1 2091   3.720   3.209   0.520
  339DCM     H1 2092   3.653   3.177   0.601
  339DCM     H2 2093   3.787   3.289   0.553
  339DCM    CL2 2094   3.820   3.068   0.468
  340DCM    CL1 2095   0.584   3.821   2.919
  340DCM     C1 2096   0.635   3.970   3.008
  340DCM     H1 2097   0.744   3.969   3.020
  340DCM     H2 2098   0.583   3.973   3.104
  340DCM    CL2 2099   0.589   0.117   2.914
  341DCM    CL1 2100   2.445   1.418   1.621
  341DCM     C1 2101   2.359   1.368   1.471
  341DCM     H1 2102   2.323   1.458   1.419
  341DCM     H2 2103   2.276   1.302   1.499
  341DCM    CL2 2104   2.470   1.278   1.362
  342DCM    CL1 2105   1.077   2.363   2.033
  342DCM     C1 2106   1.049   2.502   1.922
  342DCM     H1 2107   0.944   2.500   1.889
  342DCM     H2 2108   1.116   2.492   1.836
  342DCM    CL2 2109   1.080   2.658   2.006
  343DCM    CL1 2110   2.857   1.353   3.247
  343DCM     C1 2111   2.934   1.251   3.374
  343DCM     H1 2112   2.867   1.246   3.461
  343DCM     H2 2113   3.031   1.295   3.401
  343DCM    CL2 2114   2.961   1.083   3.314
  344DCM    CL1 2115   2.671   2.498   1.223
  344DCM     C1 2116   2.672   2.670   1.277
  344DCM     H1 2117   2.770   2.693   1.319
  344DCM     H2 2118   2.593   2.683   1.353
  344DCM    CL2 2119   2.638   2.782   1.140
  345DCM    CL1 2120   3.604   0.364   1.006
  345DCM     C1 2121   3.623   0.539   0.968
  345DCM     H1 2122   3.730   0.562   0.961
  345DCM     H2 2123   3.574   0.599   1.046
  345DCM    CL2 2124   3.546   0.578   0.809
  346DCM    CL1 2125   0.699   0.894   0.462
  346DCM     C1 2126   0.840   0.971   0.545
  346DCM     H1 2127   0.900   1.023   0.470
  346DCM     H2 2128   0.898   0.893   0.595
  346DCM    CL2 2129   0.781   1.090   0.668
  347DCM    CL1 2130   1.665   1.025   3.218
  347DCM     C1 2131   1.637   1.125   3.070
  347DCM     H1 2132   1.660   1.230   3.094
  347DCM     H2 2133   1.533   1.113   3.038
  347DCM    CL2 2134   1.744   1.072   2.935
  348DCM    CL1 2135   3.315   2.292   0.791
  348DCM     C1 2136   3.280   2.146   0.690
  348DCM     H1 2137   3.262   2.178   0.587
  348DCM     H2 2138   3.193   2.094   0.732
  348DCM    CL2 2139   3.421   2.034   0.693
  349DCM    CL1 2140   3.164   3.450   1.495
  349DCM     C1 2141   3.156   3.511   1.325
  349DCM     H1 2142   3.085   3.449   1.269
  349DCM     H2 2143   3.257   3.506   1.282
  349DCM    CL2 2144   3.100   3.682   1.322
  350DCM    CL1 2145   2.257   3.167   1.702
  350DCM     C1 2146   2.209   3.335   1.748
  350DCM     H1 2147   2.283   3.375   1.818
  350DCM     H2 2148   2.109   3.331   1.795
  350DCM    CL2 2149   2.202   3.442   1.603
  351DCM    CL1 2150   0.562   0.481   2.388
  351DCM     C1 2151   0.572   0.535   2.217
  351DCM     H1 2152   0.641   0.468   2.163
  351DCM     H2 2153   0.608   0.639   2.214
  351DCM    CL2 2154   0.411   0.525   2.136
  352DCM    CL1 2155   3.963   0.832   2.671
  352DCM     C1 2156   0.141   0.860   2.668
  352DCM     H1 2157   0.187   0.794   2.593
  352DCM     H2 2158   0.182   0.840   2.768
  352DCM    CL2 2159   0.178   1.030   2.624
  353DCM    CL1 2160   3.083   0.917   1.137
  353DCM     C1 2161   2.997   1.076   1.125
  353DCM     H1 2162   2.898   1.059   1.081
  353DCM     H2 2163   3.057   1.144   1.062
  353DCM    CL2 2164   2.977   1.149   1.288
  354DCM    CL1 2165   1.762   0.476   2.772
  354DCM     C1 2166   1.792   0.394   2.929
  354DCM     H1 2167   1.832   0.467   3.001
  354DCM     H2 2168   1.864   0.312   2.913
  354DCM    CL2 2169   1.639   0.325   2.995
  355DCM    CL1 2170   0.530   1.467   2.097
  355DCM     C1 2171   0.512   1.645   2.072
  355DCM     H1 2172   0.420   1.663   2.015
  355DCM     H2 2173   0.600   1.682   2.018
  355DCM    CL2 2174   0.499   1.730   2.230
  356DCM    CL1 2175   1.169   2.832   2.839
  356DCM     C1 2176   1.094   2.694   2.751
  356DCM     H1 2177   1.155   2.605   2.770
  356DCM     H2 2178   1.091   2.718   2.644
  356DCM    CL2 2179   0.926   2.665   2.809
  357DCM    CL1 2180   3.431   1.475   1.861
  357DCM     C1 2181   3.554   1.483   1.993
  357DCM     H1 2182   3.639   1.419   1.964
  357DCM     H2 2183   3.507   1.449   2.086
  357DCM    CL2 2184   3.613   1.652   2.014
  358DCM    CL1 2185   0.338   1.149   1.340
  358DCM     C1 2186   0.374   1.260   1.202
  358DCM     H1 2187   0.280   1.280   1.148
  358DCM     H2 2188   0.449   1.214   1.137
  358DCM    CL2 2189   0.439   1.417   1.263
  359DCM    CL1 2190   3.394   1.962   1.979
  359DCM     C1 2191   3.354   1.847   1.846
  359DCM     H1 2192   3.368   1.744   1.882
  359DCM     H2 2193   3.418   1.867   1.760
  359DCM    CL2 2194   3.182   1.867   1.797
  360DCM    CL1 2195   3.729   1.371   2.281
  360DCM     C1 2196   3.743   1.546   2.321
  360DCM     H1 2197   3.645   1.594   2.311
  360DCM     H2 2198   3.817   1.591   2.253
  360DCM    CL2 2199   3.802   1.568   2.490
  361DCM    CL1 2200   2.370   3.758   0.879
  361DCM     C1 2201   2.230   3.725   0.988
  361DCM     H1 2202   2.146   3.788   0.958
  361DCM     H2 2203   2.260   3.745   1.091
  361DCM    CL2 2204   2.179   3.552   0.976
  362DCM    CL1 2205   2.943   2.279   3.429
  362DCM     C1 2206   2.811   2.159   3.404
  362DCM     H1 2207   2.742   2.162   3.490
  362DCM     H2 2208   2.854   2.059   3.393
  362DCM    CL2 2209   2.717   2.199   3.255
  363DCM    CL1 2210   2.905   0.105   3.162
  363DCM     C1 2211   2.791   0.245   3.164
  363DCM     H1 2212   2.768   0.274   3.061
  363DCM     H2 2213   2.838   0.328   3.219
  363DCM    CL2 2214   2.638   0.201   3.248
  364DCM    CL1 2215   2.173   0.677   2.613
  364DCM     C1 2216   2.237   0.597   2.761
  364DCM     H1 2217   2.235   0.669   2.844
  364DCM     H2 2218   2.338   0.561   2.741
  364DCM    CL2 2219   2.133   0.457   2.807
  365DCM    CL1 2220   0.716   0.382   3.416
  365DCM     C1 2221   0.695   0.265   3.280
  365DCM     H1 2222   0.743   0.171   3.308
  365DCM     H2 2223   0.740   0.308   3.190
  365DCM    CL2 2224   0.519   0.235   3.250
  366DCM    CL1 2225   2.971   3.232   0.746
  366DCM     C1 2226   2.877   3.121   0.639
  366DCM     H1 2227   2.771   3.149   0.643
  366DCM     H2 2228   2.893   3.018   0.673
  366DCM    CL2 2229   2.933   3.134   0.468
  367DCM    CL1 2230   3.841   1.974   2.487
  367DCM     C1 2231   3.814   2.096   2.357
  367DCM     H1 2232   3.781   2.044   2.267
  367DCM     H2 2233   3.907   2.150   2.339
  367DCM    CL2 2234   3.686   2.215   2.405
  368DCM    CL1 2235   0.444   0.145   1.790
  368DCM     C1 2236   0.329   0.057   1.682
  368DCM     H1 2237   0.371   3.958   1.660
  368DCM     H2 2238   0.315   0.116   1.591
  368DCM    CL2 2239   0.169   0.036   1.764
  369DCM    CL1 2240   3.763   3.087   0.864
  369DCM     C1 2241   3.840   3.223   0.954
  369DCM     H1 2242   3.891   3.289   0.883
  369DCM     H2 2243   3.911   3.181   1.027
  369DCM    CL2 2244   3.716   3.319   1.043
  370DCM    CL1 2245   2.115   2.895   3.811
  370DCM     C1 2246   2.086   3.033   3.697
  370DCM     H1 2247   2.182   3.068   3.659
  370DCM     H2 2248   2.034   3.112   3.752
  370DCM    CL2 2249   1.983   2.979   3.560
  371DCM    CL1 2250   2.286   2.880   3.303
  371DCM     C1 2251   2.283   3.056   3.340
  371DCM     H1 2252   2.184   3.084   3.377
  371DCM     H2 2253   2.308   3.111   3.248
  371DCM    CL2 2254   2.406   3.096   3.466
  372DCM    CL1 2255   2.193   1.768   2.359
  372DCM     C1 2256   2.259   1.707   2.515
  372DCM     H1 2257   2.179   1.652   2.567
  372DCM     H2 2258   2.294   1.792   2.574
  372DCM    CL2 2259   2.397   1.594   2.488
  373DCM    CL1 2260   0.446   1.651   0.269
  373DCM     C1 2261   0.309   1.567   0.186
  373DCM     H1 2262   0.233   1.544   0.261
  373DCM     H2 2263   0.347   1.476   0.139
  373DCM    CL2 2264   0.237   1.673   0.060
  374DCM    CL1 2265   0.693   2.040   2.159
  374DCM     C1 2266   0.773   2.191   2.100
  374DCM     H1 2267   0.758   2.198   1.992
  374DCM     H2 2268   0.880   2.185   2.125
  374DCM    CL2 2269   0.703   2.337   2.179
  375DCM    CL1 2270   3.548   3.635   2.336
  375DCM     C1 2271   3.716   3.605   2.395
  375DCM     H1 2272   3.746   3.688   2.461
  375DCM     H2 2273   3.783   3.598   2.308
  375DCM    CL2 2274   3.725   3.450   2.486
  376DCM    CL1 2275   2.502   0.817   2.227
  376DCM     C1 2276   2.441   0.914   2.087
  376DCM     H1 2277   2.527   0.945   2.027
  376DCM     H2 2278   2.386   1.001   2.125
  376DCM    CL2 2279   2.331   0.814   1.985
  377DCM    CL1 2280   1.549   1.917   2.001
  377DCM     C1 2281   1.538   2.090   2.049
  377DCM     H1 2282   1.612   2.147   1.992
  377DCM     H2 2283   1.556   2.097   2.158
  377DCM    CL2 2284   1.375   2.158   2.014
  378DCM    CL1 2285   0.114   0.064   1.367
  378DCM     C1 2286   0.156   3.919   1.269
  378DCM     H1 2287   0.103   3.832   1.310
  378DCM     H2 2288   0.265   3.904   1.273
  378DCM    CL2 2289   0.106   3.941   1.098
  379DCM    CL1 2290   2.039   2.023   1.535
  379DCM     C1 2291   2.022   1.891   1.413
  379DCM     H1 2292   2.025   1.794   1.464
  379DCM     H2 2293   2.104   1.901   1.340
  379DCM    CL2 2294   1.865   1.906   1.325
  380DCM    CL1 2295   3.784   1.481   3.056
  380DCM     C1 2296   3.638   1.433   2.961
  380DCM     H1 2297   3.631   1.324   2.961
  380DCM     H2 2298   3.648   1.473   2.859
  380DCM    CL2 2299   3.488   1.501   3.036
  381DCM    CL1 2300   1.344   2.332   0.105
  381DCM     C1 2301   1.422   2.411   0.247
  381DCM     H1 2302   1.529   2.426   0.227
  381DCM     H2 2303   1.407   2.348   0.336
  381DCM    CL2 2304   1.347   2.572   0.278
  382DCM    CL1 2305   1.867   2.365   3.197
  382DCM     C1 2306   2.048   2.368   3.191
  382DCM     H1 2307   2.081   2.316   3.100
  382DCM     H2 2308   2.087   2.318   3.281
  382DCM    CL2 2309   2.108   2.538   3.186
  383DCM    CL1 2310   0.255   2.604   1.036
  383DCM     C1 2311   0.352   2.756   1.043
  383DCM     H1 2312   0.283   2.841   1.053
  383DCM     H2 2313   0.411   2.764   0.951
  383DCM    CL2 2314   0.463   2.753   1.185
  384DCM    CL1 2315   0.306   3.497   3.386
  384DCM     C1 2316   0.210   3.349   3.347
  384DCM     H1 2317   0.245   3.308   3.251
  384DCM     H2 2318   0.104   3.378   3.341
  384DCM    CL2 2319   0.229   3.225   3.476
  385DCM    CL1 2320   3.664   0.704   2.854
  385DCM     C1 2321   3.585   0.852   2.786
  385DCM     H1 2322   3.533   0.826   2.694
  385DCM     H2 2323   3.662   0.929   2.769
  385DCM    CL2 2324   3.464   0.917   2.903
  386DCM    CL1 2325   1.394   3.203   0.746
  386DCM     C1 2326   1.382   3.309   0.892
  386DCM     H1 2327   1.456   3.389   0.884
  386DCM     H2 2328   1.400   3.248   0.982
  386DCM    CL2 2329   1.217   3.381   0.904
  387DCM    CL1 2330   1.657   1.253   0.147
  387DCM     C1 2331   1.774   1.118   0.168
  387DCM     H1 2332   1.863   1.139   0.108
  387DCM     H2 2333   1.727   1.024   0.138
  387DCM    CL2 2334   1.824   1.104   0.341
  388DCM    CL1 2335   2.057   2.554   3.975
  388DCM     C1 2336   2.204   2.465   3.920
  388DCM     H1 2337   2.253   2.524   3.842
  388DCM     H2 2338   2.174   2.366   3.883
  388DCM    CL2 2339   2.319   2.443   0.057
  389DCM    CL1 2340   0.924   1.658   1.287
  389DCM     C1 2341   0.925   1.509   1.187
  389DCM     H1 2342   1.027   1.467   1.185
  389DCM     H2 2343   0.892   1.535   1.086
  389DCM    CL2 2344   0.814   1.386   1.257
  390DCM    CL1 2345   0.978   2.578   0.742
  390DCM     C1 2346   0.832   2.487   0.689
  390DCM     H1 2347   0.743   2.546   0.715
  390DCM     H2 2348   0.831   2.390   0.740
  390DCM    CL2 2349   0.835   2.460   0.511
  391DCM    CL1 2350   3.665   2.502   2.151
  391DCM     C1 2351   3.761   2.651   2.116
  391DCM     H1 2352   3.693   2.729   2.080
  391DCM     H2 2353   3.837   2.627   2.040
  391DCM    CL2 2354   3.843   2.709   2.266
  392DCM    CL1 2355   2.568   3.460   0.808
  392DCM     C1 2356   2.708   3.502   0.702
  392DCM     H1 2357   2.801   3.473   0.751
  392DCM     H2 2358   2.705   3.610   0.683
  392DCM    CL2 2359   2.695   3.415   0.545
  393DCM    CL1 2360   3.735   3.508   0.731
  393DCM     C1 2361   3.621   3.642   0.772
  393DCM     H1 2362   3.674   3.737   0.757
  393DCM     H2 2363   3.589   3.630   0.876
  393DCM    CL2 2364   3.477   3.637   0.664
  394DCM    CL1 2365   0.238   1.714   2.558
  394DCM     C1 2366   0.401   1.643   2.590
  394DCM     H1 2367   0.412   1.625   2.698
  394DCM     H2 2368   0.478   1.711   2.552
  394DCM    CL2 2369   0.419   1.485   2.505
  395DCM    CL1 2370   2.209   3.559   0.612
  395DCM     C1 2371   2.314   3.443   0.522
  395DCM     H1 2372   2.332   3.356   0.586
  395DCM     H2 2373   2.408   3.493   0.496
  395DCM    CL2 2374   2.231   3.390   0.371
  396DCM    CL1 2375   3.598   2.504   1.075
  396DCM     C1 2376   3.670   2.631   1.181
  396DCM     H1 2377   3.769   2.597   1.215
  396DCM     H2 2378   3.603   2.648   1.266
  396DCM    CL2 2379   3.690   2.786   1.091
  397DCM    CL1 2380   1.629   1.048   1.530
  397DCM     C1 2381   1.514   1.187   1.532
  397DCM     H1 2382   1.506   1.225   1.635
  397DCM     H2 2383   1.416   1.152   1.495
  397DCM    CL2 2384   1.574   1.318   1.425
  398DCM    CL1 2385   0.453   3.451   2.481
  398DCM     C1 2386   0.325   3.573   2.513
  398DCM     H1 2387   0.227   3.524   2.509
  398DCM     H2 2388   0.333   3.653   2.438
  398DCM    CL2 2389   0.345   3.646   2.677
  399DCM    CL1 2390   2.480   3.686   1.758
  399DCM     C1 2391   2.533   3.731   1.925
  399DCM     H1 2392   2.638   3.701   1.938
  399DCM     H2 2393   2.468   3.680   1.998
  399DCM    CL2 2394   2.520   3.909   1.949
  400DCM    CL1 2395   0.591   1.826   1.201
  400DCM     C1 2396   0.629   1.856   1.374
  400DCM     H1 2397   0.684   1.770   1.414
  400DCM     H2 2398   0.536   1.874   1.430
  400DCM    CL2 2399   0.735   2.002   1.391
  401DCM    CL1 2400   3.876   0.711   1.684
  401DCM     C1 2401   3.760   0.790   1.571
  401DCM     H1 2402   3.674   0.723   1.557
  401DCM     H2 2403   3.811   0.810   1.477
  401DCM    CL2 2404   3.702   0.946   1.641
  402DCM    CL1 2405   3.189   2.999   2.475
  402DCM     C1 2406   3.127   3.165   2.511
  402DCM     H1 2407   3.067   3.198   2.425
  402DCM     H2 2408   3.212   3.232   2.528
  402DCM    CL2 2409   3.023   3.162   2.658
  403DCM    CL1 2410   3.793   2.660   3.264
  403DCM     C1 2411   3.924   2.615   3.149
  403DCM     H1 2412   0.017   2.664   3.179
  403DCM     H2 2413   3.895   2.643   3.047
  403DCM    CL2 2414   3.951   2.436   3.151
  404DCM    CL1 2415   2.626   2.612   2.578
  404DCM     C1 2416   2.563   2.533   2.429
  404DCM     H1 2417   2.647   2.511   2.361
  404DCM     H2 2418   2.491   2.600   2.381
  404DCM    CL2 2419   2.479   2.379   2.471
  405DCM    CL1 2420   1.271   3.515   2.616
  405DCM     C1 2421   1.342   3.579   2.463
  405DCM     H1 2422   1.269   3.569   2.382
  405DCM     H2 2423   1.433   3.522   2.440
  405DCM    CL2 2424   1.385   3.753   2.481
  406DCM    CL1 2425   3.055   2.028   1.496
  406DCM     C1 2426   3.125   2.143   1.376
  406DCM     H1 2427   3.081   2.124   1.278
  406DCM     H2 2428   3.234   2.130   1.374
  406DCM    CL2 2429   3.089   2.314   1.423
  407DCM    CL1 2430   2.066   0.521   3.545
  407DCM     C1 2431   2.029   0.560   3.372
  407DCM     H1 2432   2.122   0.589   3.322
  407DCM     H2 2433   1.955   0.641   3.369
  407DCM    CL2 2434   1.960   0.416   3.288
  408DCM    CL1 2435   2.070   2.108   3.939
  408DCM     C1 2436   2.215   2.063   0.036
  408DCM     H1 2437   2.202   1.959   0.071
  408DCM     H2 2438   2.223   2.132   0.121
  408DCM    CL2 2439   2.364   2.073   3.936
  409DCM    CL1 2440   2.524   0.026   0.504
  409DCM     C1 2441   2.440   3.867   0.489
  409DCM     H1 2442   2.365   3.875   0.409
  409DCM     H2 2443   2.392   3.842   0.585
  409DCM    CL2 2444   2.557   3.736   0.446
  410DCM    CL1 2445   1.978   3.349   1.271
  410DCM     C1 2446   2.137   3.281   1.217
  410DCM     H1 2447   2.208   3.364   1.205
  410DCM     H2 2448   2.123   3.227   1.123
  410DCM    CL2 2449   2.201   3.166   1.341
  411DCM    CL1 2450   3.360   3.221   0.663
  411DCM     C1 2451   3.434   3.287   0.813
  411DCM     H1 2452   3.488   3.380   0.788
  411DCM     H2 2453   3.501   3.212   0.856
  411DCM    CL2 2454   3.308   3.327   0.935
  412DCM    CL1 2455   0.075   3.379   0.694
  412DCM     C1 2456   0.089   3.360   0.516
  412DCM     H1 2457   0.062   3.257   0.489
  412DCM     H2 2458   0.192   3.384   0.486
  412DCM    CL2 2459   3.977   3.474   0.431
  413DCM    CL1 2460   0.566   3.341   3.124
  413DCM     C1 2461   0.498   3.479   3.029
  413DCM     H1 2462   0.546   3.483   2.931
  413DCM     H2 2463   0.514   3.572   3.085
  413DCM    CL2 2464   0.320   3.458   3.006
  414DCM    CL1 2465   2.446   0.271   1.337
  414DCM     C1 2466   2.324   0.364   1.433
  414DCM     H1 2467   2.287   0.300   1.514
  414DCM     H2 2468   2.243   0.396   1.366
  414DCM    CL2 2469   2.400   0.511   1.506
  415DCM    CL1 2470   3.038   2.793   0.539
  415DCM     C1 2471   2.949   2.647   0.597
  415DCM     H1 2472   2.852   2.641   0.545
  415DCM     H2 2473   2.935   2.656   0.705
  415DCM    CL2 2474   3.044   2.498   0.562
  416DCM    CL1 2475   1.288   1.371   0.236
  416DCM     C1 2476   1.364   1.312   0.389
  416DCM     H1 2477   1.455   1.256   0.364
  416DCM     H2 2478   1.292   1.248   0.441
  416DCM    CL2 2479   1.407   1.452   0.494
  417DCM    CL1 2480   3.399   1.774   3.681
  417DCM     C1 2481   3.499   1.627   3.705
  417DCM     H1 2482   3.458   1.545   3.644
  417DCM     H2 2483   3.497   1.601   3.812
  417DCM    CL2 2484   3.670   1.657   3.655
  418DCM    CL1 2485   3.496   3.140   2.627
  418DCM     C1 2486   3.614   3.072   2.508
  418DCM     H1 2487   3.667   3.155   2.460
  418DCM     H2 2488   3.560   3.012   2.434
  418DCM    CL2 2489   3.735   2.967   2.591
  419DCM    CL1 2490   3.220   0.311   1.444
  419DCM     C1 2491   3.235   0.257   1.615
  419DCM     H1 2492   3.144   0.285   1.669
  419DCM     H2 2493   3.324   0.304   1.659
  419DCM    CL2 2494   3.254   0.077   1.625
  420DCM    CL1 2495   3.186   2.713   2.200
  420DCM     C1 2496   3.310   2.614   2.286
  420DCM     H1 2497   3.377   2.568   2.212
  420DCM     H2 2498   3.259   2.537   2.346
  420DCM    CL2 2499   3.410   2.717   2.396
  421DCM    CL1 2500   3.148   1.593   2.071
  421DCM     C1 2501   3.253   1.677   2.190
  421DCM     H1 2502   3.190   1.740   2.255
  421DCM     H2 2503   3.326   1.738   2.136
  421DCM    CL2 2504   3.341   1.559   2.293
  422DCM    CL1 2505   2.088   0.824   0.929
  422DCM     C1 2506   1.968   0.865   0.801
  422DCM     H1 2507   1.872   0.891   0.848
  422DCM     H2 2508   1.957   0.779   0.733
  422DCM    CL2 2509   2.025   1.007   0.705
  423DCM    CL1 2510   1.141   1.028   2.325
  423DCM     C1 2511   1.217   0.868   2.357
  423DCM     H1 2512   1.140   0.800   2.396
  423DCM     H2 2513   1.298   0.882   2.430
  423DCM    CL2 2514   1.285   0.798   2.206
  424DCM    CL1 2515   2.712   2.334   1.898
  424DCM     C1 2516   2.550   2.282   1.960
  424DCM     H1 2517   2.549   2.173   1.972
  424DCM     H2 2518   2.473   2.316   1.889
  424DCM    CL2 2519   2.519   2.358   2.121
  425DCM    CL1 2520   1.050   3.145   0.582
  425DCM     C1 2521   0.879   3.177   0.534
  425DCM     H1 2522   0.854   3.113   0.449
  425DCM     H2 2523   0.870   3.283   0.509
  425DCM    CL2 2524   0.768   3.140   0.670
  426DCM    CL1 2525   0.122   0.905   3.106
  426DCM     C1 2526   0.294   0.954   3.132
  426DCM     H1 2527   0.346   0.876   3.188
  426DCM     H2 2528   0.296   1.050   3.186
  426DCM    CL2 2529   0.377   0.977   2.973
  427DCM    CL1 2530   3.114   0.927   3.833
  427DCM     C1 2531   3.179   0.971   3.670
  427DCM     H1 2532   3.288   0.985   3.679
  427DCM     H2 2533   3.130   1.063   3.637
  427DCM    CL2 2534   3.145   0.841   3.550
  428DCM    CL1 2535   1.165   3.508   3.355
  428DCM     C1 2536   1.012   3.603   3.369
  428DCM     H1 2537   1.021   3.693   3.307
  428DCM     H2 2538   0.996   3.628   3.475
  428DCM    CL2 2539   0.872   3.505   3.310
  429DCM    CL1 2540   3.631   0.679   3.672
  429DCM     C1 2541   3.515   0.737   3.546
  429DCM     H1 2542   3.413   0.712   3.577
  429DCM     H2 2543   3.541   0.690   3.450
  429DCM    CL2 2544   3.528   0.916   3.526
  430DCM    CL1 2545   3.734   2.484   1.789
  430DCM     C1 2546   3.789   2.417   1.631
  430DCM     H1 2547   3.704   2.366   1.583
  430DCM     H2 2548   3.872   2.349   1.648
  430DCM    CL2 2549   3.844   2.550   1.522
  431DCM    CL1 2550   0.898   3.490   0.729
  431DCM     C1 2551   1.039   3.542   0.628
  431DCM     H1 2552   1.126   3.481   0.654
  431DCM     H2 2553   1.058   3.648   0.647
  431DCM    CL2 2554   1.003   3.521   0.452
  432DCM    CL1 2555   3.364   3.556   0.051
  432DCM     C1 2556   3.494   3.431   0.040
  432DCM     H1 2557   3.511   3.390   0.141
  432DCM     H2 2558   3.585   3.477   0.000
  432DCM    CL2 2559   3.443   3.296   3.931
  433DCM    CL1 2560   0.470   1.587   0.906
  433DCM     C1 2561   0.635   1.549   0.970
  433DCM     H1 2562   0.624   1.512   1.073
  433DCM     H2 2563   0.695   1.641   0.967
  433DCM    CL2 2564   0.715   1.423   0.870
  434DCM    CL1 2565   0.997   3.401   1.268
  434DCM     C1 2566   0.912   3.426   1.111
  434DCM     H1 2567   0.977   3.484   1.045
  434DCM     H2 2568   0.818   3.478   1.132
  434DCM    CL2 2569   0.876   3.267   1.033
  435DCM    CL1 2570   2.139   1.040   1.394
  435DCM     C1 2571   2.094   1.102   1.231
  435DCM     H1 2572   2.083   1.018   1.162
  435DCM     H2 2573   2.172   1.171   1.196
  435DCM    CL2 2574   1.938   1.192   1.239
  436DCM    CL1 2575   3.659   1.746   0.702
  436DCM     C1 2576   3.601   1.717   0.533
  436DCM     H1 2577   3.491   1.716   0.534
  436DCM     H2 2578   3.641   1.621   0.497
  436DCM    CL2 2579   3.656   1.849   0.424
  437DCM    CL1 2580   3.584   0.623   1.897
  437DCM     C1 2581   3.703   0.603   2.031
  437DCM     H1 2582   3.804   0.601   1.987
  437DCM     H2 2583   3.680   0.510   2.084
  437DCM    CL2 2584   3.692   0.742   2.146
  438DCM    CL1 2585   3.420   0.250   0.663
  438DCM     C1 2586   3.285   0.148   0.725
  438DCM     H1 2587   3.324   0.081   0.803
  438DCM     H2 2588   3.241   0.092   0.642
  438DCM    CL2 2589   3.156   0.251   0.798
  439DCM    CL1 2590   1.857   3.452   1.802
  439DCM     C1 2591   1.843   3.318   1.682
  439DCM     H1 2592   1.919   3.330   1.604
  439DCM     H2 2593   1.742   3.320   1.639
  439DCM    CL2 2594   1.866   3.158   1.764
  440DCM    CL1 2595   1.915   3.227   0.419
  440DCM     C1 2596   1.864   3.330   0.280
  440DCM     H1 2597   1.938   3.318   0.199
  440DCM     H2 2598   1.857   3.434   0.314
  440DCM    CL2 2599   1.703   3.277   0.220
  441DCM    CL1 2600   3.423   0.653   0.470
  441DCM     C1 2601   3.255   0.649   0.405
  441DCM     H1 2602   3.258   0.612   0.302
  441DCM     H2 2603   3.213   0.751   0.409
  441DCM    CL2 2604   3.152   0.539   0.505
  442DCM    CL1 2605   2.058   3.752   1.313
  442DCM     C1 2606   1.950   3.729   1.456
  442DCM     H1 2607   1.921   3.827   1.495
  442DCM     H2 2608   2.004   3.669   1.531
  442DCM    CL2 2609   1.801   3.639   1.409
  443DCM    CL1 2610   2.423   0.609   0.963
  443DCM     C1 2611   2.426   0.602   1.144
  443DCM     H1 2612   2.523   0.638   1.178
  443DCM     H2 2613   2.408   0.499   1.176
  443DCM    CL2 2614   2.297   0.708   1.213
  444DCM    CL1 2615   1.494   3.095   1.491
  444DCM     C1 2616   1.360   3.048   1.379
  444DCM     H1 2617   1.280   3.002   1.438
  444DCM     H2 2618   1.401   2.979   1.304
  444DCM    CL2 2619   1.294   3.193   1.294
  445DCM    CL1 2620   2.359   2.786   1.787
  445DCM     C1 2621   2.222   2.705   1.873
  445DCM     H1 2622   2.133   2.710   1.809
  445DCM     H2 2623   2.206   2.757   1.969
  445DCM    CL2 2624   2.262   2.533   1.907
  446DCM    CL1 2625   0.076   0.900   0.651
  446DCM     C1 2626   0.016   0.861   0.817
  446DCM     H1 2627   0.012   0.953   0.876
  446DCM     H2 2628   0.082   0.786   0.862
  446DCM    CL2 2629   3.849   0.793   0.809
  447DCM    CL1 2630   3.153   3.615   0.409
  447DCM     C1 2631   3.128   3.439   0.444
  447DCM     H1 2632   3.021   3.417   0.438
  447DCM     H2 2633   3.168   3.417   0.544
  447DCM    CL2 2634   3.216   3.338   0.323
  448DCM    CL1 2635   1.415   3.342   2.185
  448DCM     C1 2636   1.511   3.314   2.035
  448DCM     H1 2637   1.616   3.299   2.061
  448DCM     H2 2638   1.500   3.401   1.968
  448DCM    CL2 2639   1.451   3.167   1.949
  449DCM    CL1 2640   1.366   1.016   0.141
  449DCM     C1 2641   1.209   0.940   0.188
  449DCM     H1 2642   1.231   0.856   0.255
  449DCM     H2 2643   1.158   0.907   0.097
  449DCM    CL2 2644   1.105   1.059   0.275
  450DCM    CL1 2645   0.434   0.163   2.201
  450DCM     C1 2646   0.375   0.008   2.131
  450DCM     H1 2647   0.314   0.030   2.043
  450DCM     H2 2648   0.319   3.954   2.208
  450DCM    CL2 2649   0.514   3.904   2.080
  451DCM    CL1 2650   1.573   1.668   2.350
  451DCM     C1 2651   1.753   1.686   2.350
  451DCM     H1 2652   1.777   1.789   2.319
  451DCM     H2 2653   1.796   1.613   2.281
  451DCM    CL2 2654   1.819   1.657   2.515
  452DCM    CL1 2655   0.779   1.484   2.391
  452DCM     C1 2656   0.822   1.659   2.400
  452DCM     H1 2657   0.775   1.711   2.315
  452DCM     H2 2658   0.931   1.669   2.398
  452DCM    CL2 2659   0.760   1.732   2.553
  453DCM    CL1 2660   1.506   2.091   3.854
  453DCM     C1 2661   1.596   2.248   3.852
  453DCM     H1 2662   1.699   2.229   3.818
  453DCM     H2 2663   1.594   2.290   3.953
  453DCM    CL2 2664   1.517   2.363   3.738
  454DCM    CL1 2665   0.592   0.712   3.192
  454DCM     C1 2666   0.739   0.752   3.289
  454DCM     H1 2667   0.786   0.843   3.248
  454DCM     H2 2668   0.808   0.667   3.285
  454DCM    CL2 2669   0.696   0.782   3.461
  455DCM    CL1 2670   2.761   2.934   3.328
  455DCM     C1 2671   2.887   3.042   3.257
  455DCM     H1 2672   2.912   3.119   3.331
  455DCM     H2 2673   2.845   3.088   3.167
  455DCM    CL2 2674   3.035   2.948   3.215
  456DCM    CL1 2675   3.148   1.204   2.725
  456DCM     C1 2676   3.222   1.316   2.845
  456DCM     H1 2677   3.248   1.410   2.795
  456DCM     H2 2678   3.311   1.268   2.888
  456DCM    CL2 2679   3.105   1.353   2.978
  457DCM    CL1 2680   2.390   1.666   1.159
  457DCM     C1 2681   2.348   1.513   1.073
  457DCM     H1 2682   2.426   1.438   1.094
  457DCM     H2 2683   2.340   1.534   0.965
  457DCM    CL2 2684   2.190   1.450   1.132
  458DCM    CL1 2685   3.049   2.690   2.830
  458DCM     C1 2686   2.915   2.789   2.762
  458DCM     H1 2687   2.836   2.721   2.727
  458DCM     H2 2688   2.953   2.851   2.680
  458DCM    CL2 2689   2.845   2.896   2.890
  459DCM    CL1 2690   1.106   0.061   2.404
  459DCM     C1 2691   1.004   3.945   2.497
  459DCM     H1 2692   1.055   3.847   2.497
  459DCM     H2 2693   0.906   3.939   2.448
  459DCM    CL2 2694   0.982   0.001   2.667
  460DCM    CL1 2695   2.886   1.486   1.407
  460DCM     C1 2696   2.747   1.558   1.496
  460DCM     H1 2697   2.723   1.493   1.580
  460DCM     H2 2698   2.663   1.568   1.427
  460DCM    CL2 2699   2.790   1.722   1.560
  461DCM    CL1 2700   1.863   1.373   1.942
  461DCM     C1 2701   1.773   1.278   2.066
  461DCM     H1 2702   1.786   1.171   2.045
  461DCM     H2 2703   1.667   1.307   2.062
  461DCM    CL2 2704   1.836   1.313   2.232
  462DCM    CL1 2705   0.374   3.765   0.069
  462DCM     C1 2706   0.255   3.796   0.201
  462DCM     H1 2707   0.176   3.720   0.197
  462DCM     H2 2708   0.214   3.897   0.188
  462DCM    CL2 2709   0.335   3.788   0.362
  463DCM    CL1 2710   1.791   0.177   2.307
  463DCM     C1 2711   1.822   0.334   2.389
  463DCM     H1 2712   1.737   0.358   2.453
  463DCM     H2 2713   1.838   0.411   2.312
  463DCM    CL2 2714   1.971   0.324   2.491
  464DCM    CL1 2715   3.877   0.010   0.795
  464DCM     C1 2716   3.739   0.050   0.685
  464DCM     H1 2717   3.757   0.149   0.642
  464DCM     H2 2718   3.646   0.046   0.742
  464DCM    CL2 2719   3.731   3.930   0.550
  465DCM    CL1 2720   3.966   2.380   1.217
  465DCM     C1 2721   3.852   2.242   1.193
  465DCM     H1 2722   3.907   2.159   1.146
  465DCM     H2 2723   3.768   2.275   1.131
  465DCM    CL2 2724   3.787   2.185   1.351
  466DCM    CL1 2725   1.087   1.470   0.884
  466DCM     C1 2726   1.103   1.411   0.714
  466DCM     H1 2727   1.194   1.454   0.672
  466DCM     H2 2728   1.014   1.440   0.658
  466DCM    CL2 2729   1.118   1.231   0.711
  467DCM    CL1 2730   3.195   3.469   2.304
  467DCM     C1 2731   3.302   3.375   2.193
  467DCM     H1 2732   3.367   3.445   2.139
  467DCM     H2 2733   3.240   3.318   2.124
  467DCM    CL2 2734   3.406   3.261   2.287
  468DCM    CL1 2735   2.450   3.554   3.837
  468DCM     C1 2736   2.594   3.556   3.728
  468DCM     H1 2737   2.653   3.646   3.748
  468DCM     H2 2738   2.559   3.553   3.624
  468DCM    CL2 2739   2.697   3.411   3.758
  469DCM    CL1 2740   0.924   1.783   1.625
  469DCM     C1 2741   0.802   1.793   1.757
  469DCM     H1 2742   0.843   1.746   1.846
  469DCM     H2 2743   0.710   1.743   1.723
  469DCM    CL2 2744   0.764   1.965   1.795
  470DCM    CL1 2745   1.679   3.427   2.578
  470DCM     C1 2746   1.630   3.543   2.707
  470DCM     H1 2747   1.594   3.487   2.794
  470DCM     H2 2748   1.552   3.610   2.667
  470DCM    CL2 2749   1.772   3.643   2.757
  471DCM    CL1 2750   0.695   3.151   3.419
  471DCM     C1 2751   0.599   3.286   3.491
  471DCM     H1 2752   0.510   3.302   3.429
  471DCM     H2 2753   0.661   3.376   3.495
  471DCM    CL2 2754   0.547   3.243   3.658
  472DCM    CL1 2755   1.303   1.523   2.129
  472DCM     C1 2756   1.327   1.521   1.950
  472DCM     H1 2757   1.271   1.603   1.904
  472DCM     H2 2758   1.295   1.423   1.912
  472DCM    CL2 2759   1.502   1.542   1.910
  473DCM    CL1 2760   2.796   2.125   1.193
  473DCM     C1 2761   2.622   2.103   1.237
  473DCM     H1 2762   2.561   2.117   1.146
  473DCM     H2 2763   2.595   2.175   1.315
  473DCM    CL2 2764   2.594   1.936   1.299
  474DCM    CL1 2765   0.522   2.362   0.176
  474DCM     C1 2766   0.460   2.294   0.332
  474DCM     H1 2767   0.376   2.355   0.366
  474DCM     H2 2768   0.542   2.294   0.405
  474DCM    CL2 2769   0.402   2.125   0.307
  475DCM    CL1 2770   0.901   1.101   1.910
  475DCM     C1 2771   0.847   1.026   2.065
  475DCM     H1 2772   0.924   0.955   2.099
  475DCM     H2 2773   0.752   0.975   2.047
  475DCM    CL2 2774   0.823   1.152   2.192
  476DCM    CL1 2775   0.342   0.377   1.192
  476DCM     C1 2776   0.484   0.281   1.138
  476DCM     H1 2777   0.572   0.313   1.195
  476DCM     H2 2778   0.499   0.298   1.031
  476DCM    CL2 2779   0.457   0.105   1.167
  477DCM    CL1 2780   2.524   3.115   0.402
  477DCM     C1 2781   2.534   2.958   0.314
  477DCM     H1 2782   2.540   2.978   0.206
  477DCM     H2 2783   2.446   2.897   0.339
  477DCM    CL2 2784   2.682   2.867   0.364
  478DCM    CL1 2785   1.985   0.480   1.266
  478DCM     C1 2786   2.011   0.439   1.092
  478DCM     H1 2787   2.017   0.533   1.035
  478DCM     H2 2788   1.927   0.377   1.058
  478DCM    CL2 2789   2.164   0.347   1.071
  479DCM    CL1 2790   2.595   3.055   1.862
  479DCM     C1 2791   2.601   3.204   1.964
  479DCM     H1 2792   2.703   3.217   2.001
  479DCM     H2 2793   2.529   3.193   2.046
  479DCM    CL2 2794   2.557   3.349   1.866
  480DCM    CL1 2795   0.238   3.525   1.190
  480DCM     C1 2796   0.170   3.579   1.032
  480DCM     H1 2797   0.210   3.515   0.952
  480DCM     H2 2798   0.198   3.684   1.016
  480DCM    CL2 2799   3.990   3.566   1.033
  481DCM    CL1 2800   1.056   2.900   0.890
  481DCM     C1 2801   1.159   3.020   0.977
  481DCM     H1 2802   1.109   3.051   1.069
  481DCM     H2 2803   1.176   3.106   0.910
  481DCM    CL2 2804   1.319   2.947   1.018
  482DCM    CL1 2805   1.940   3.658   3.262
  482DCM     C1 2806   1.910   3.678   3.085
  482DCM     H1 2807   1.831   3.753   3.071
  482DCM     H2 2808   1.879   3.581   3.043
  482DCM    CL2 2809   2.058   3.734   2.999
  483DCM    CL1 2810   1.020   0.899   3.077
  483DCM     C1 2811   0.898   0.904   2.944
  483DCM     H1 2812   0.868   0.801   2.920
  483DCM     H2 2813   0.942   0.953   2.857
  483DCM    CL2 2814   0.752   0.997   2.994
  484DCM    CL1 2815   3.640   1.292   3.676
  484DCM     C1 2816   3.672   1.244   3.505
  484DCM     H1 2817   3.581   1.198   3.464
  484DCM     H2 2818   3.756   1.174   3.503
  484DCM    CL2 2819   3.712   1.388   3.404
  485DCM    CL1 2820   2.849   1.392   1.962
  485DCM     C1 2821   2.673   1.413   1.992
  485DCM     H1 2822   2.640   1.505   1.943
  485DCM     H2 2823   2.656   1.418   2.100
  485DCM    CL2 2824   2.580   1.274   1.925
  486DCM    CL1 2825   1.991   2.316   1.021
  486DCM     C1 2826   2.152   2.352   0.948
  486DCM     H1 2827   2.181   2.267   0.885
  486DCM     H2 2828   2.225   2.368   1.029
  486DCM    CL2 2829   2.143   2.500   0.846
  487DCM    CL1 2830   2.515   2.751   2.138
  487DCM     C1 2831   2.621   2.685   2.007
  487DCM     H1 2832   2.631   2.761   1.928
  487DCM     H2 2833   2.574   2.594   1.967
  487DCM    CL2 2834   2.784   2.644   2.072
  488DCM    CL1 2835   0.237   3.827   0.764
  488DCM     C1 2836   0.386   3.900   0.836
  488DCM     H1 2837   0.357   3.986   0.898
  488DCM     H2 2838   0.453   3.930   0.755
  488DCM    CL2 2839   0.471   3.780   0.941
  489DCM    CL1 2840   2.704   3.144   1.388
  489DCM     C1 2841   2.583   3.249   1.470
  489DCM     H1 2842   2.557   3.204   1.567
  489DCM     H2 2843   2.494   3.258   1.406
  489DCM    CL2 2844   2.651   3.413   1.499
  490DCM    CL1 2845   1.775   2.817   0.892
  490DCM     C1 2846   1.647   2.903   0.798
  490DCM     H1 2847   1.578   2.952   0.868
  490DCM     H2 2848   1.595   2.829   0.735
  490DCM    CL2 2849   1.721   3.028   0.692
  491DCM    CL1 2850   0.566   1.084   2.665
  491DCM     C1 2851   0.673   1.161   2.542
  491DCM     H1 2852   0.661   1.270   2.549
  491DCM     H2 2853   0.645   1.124   2.442
  491DCM    CL2 2854   0.846   1.120   2.573
  492DCM    CL1 2855   0.432   3.470   1.542
  492DCM     C1 2856   0.427   3.406   1.711
  492DCM     H1 2857   0.521   3.433   1.761
  492DCM     H2 2858   0.414   3.297   1.707
  492DCM    CL2 2859   0.289   3.478   1.801
  493DCM    CL1 2860   1.219   2.381   0.551
  493DCM     C1 2861   1.150   2.218   0.520
  493DCM     H1 2862   1.113   2.213   0.416
  493DCM     H2 2863   1.069   2.200   0.591
  493DCM    CL2 2864   1.275   2.090   0.543
  494DCM    CL1 2865   3.502   0.192   1.895
  494DCM     C1 2866   3.619   0.055   1.891
  494DCM     H1 2867   3.582   3.976   1.957
  494DCM     H2 2868   3.718   0.092   1.922
  494DCM    CL2 2869   3.633   3.988   1.724
  495DCM    CL1 2870   1.520   2.830   3.800
  495DCM     C1 2871   1.557   2.673   3.881
  495DCM     H1 2872   1.642   2.626   3.830
  495DCM     H2 2873   1.468   2.610   3.880
  495DCM    CL2 2874   1.604   2.700   0.053
  496DCM    CL1 2875   0.140   1.572   3.427
  496DCM     C1 2876   0.045   1.508   3.566
  496DCM     H1 2877   0.082   1.407   3.590
  496DCM     H2 2878   3.939   1.507   3.538
  496DCM    CL2 2879   0.066   1.612   3.711
  497DCM    CL1 2880   2.042   2.185   0.346
  497DCM     C1 2881   2.134   2.224   0.496
  497DCM     H1 2882   2.151   2.332   0.501
  497DCM     H2 2883   2.228   2.168   0.495
  497DCM    CL2 2884   2.041   2.174   0.643
  498DCM    CL1 2885   0.922   0.009   2.082
  498DCM     C1 2886   0.789   0.132   2.077
  498DCM     H1 2887   0.708   0.098   2.141
  498DCM     H2 2888   0.757   0.144   1.973
  498DCM    CL2 2889   0.849   0.291   2.137
  499DCM    CL1 2890   1.148   2.042   1.747
  499DCM     C1 2891   1.311   1.990   1.690
  499DCM     H1 2892   1.386   2.023   1.763
  499DCM     H2 2893   1.329   2.034   1.591
  499DCM    CL2 2894   1.318   1.810   1.677
  500DCM    CL1 2895   3.136   3.071   2.033
  500DCM     C1 2896   3.203   3.091   1.866
  500DCM     H1 2897   3.120   3.110   1.797
  500DCM     H2 2898   3.256   2.999   1.838
  500DCM    CL2 2899   3.319   3.229   1.857
  501DCM    CL1 2900   3.322   0.908   1.995
  501DCM     C1 2901   3.483   0.979   1.958
  501DCM     H1 2902   3.544   0.904   1.906
  501DCM     H2 2903   3.530   1.011   2.051
  501DCM    CL2 2904   3.465   1.123   1.851
  502DCM    CL1 2905   2.118   2.744   2.883
  502DCM     C1 2906   2.279   2.790   2.817
  502DCM     H1 2907   2.265   2.865   2.738
  502DCM     H2 2908   2.327   2.700   2.777
  502DCM    CL2 2909   2.384   2.860   2.945
  503DCM    CL1 2910   0.848   0.651   2.048
  503DCM     C1 2911   0.744   0.660   1.901
  503DCM     H1 2912   0.707   0.560   1.876
  503DCM     H2 2913   0.804   0.701   1.818
  503DCM    CL2 2914   0.602   0.769   1.928
  504DCM    CL1 2915   2.286   3.030   2.153
  504DCM     C1 2916   2.269   3.059   2.331
  504DCM     H1 2917   2.299   3.162   2.353
  504DCM     H2 2918   2.331   2.986   2.384
  504DCM    CL2 2919   2.097   3.037   2.382
  505DCM    CL1 2920   3.117   0.892   2.313
  505DCM     C1 2921   3.279   0.850   2.380
  505DCM     H1 2922   3.351   0.850   2.298
  505DCM     H2 2923   3.272   0.752   2.429
  505DCM    CL2 2924   3.332   0.972   2.503
  506DCM    CL1 2925   2.958   1.857   3.221
  506DCM     C1 2926   3.081   1.979   3.171
  506DCM     H1 2927   3.163   1.927   3.121
  506DCM     H2 2928   3.115   2.030   3.262
  506DCM    CL2 2929   3.009   2.098   3.057
  507DCM    CL1 2930   1.452   2.775   1.679
  507DCM     C1 2931   1.335   2.841   1.799
  507DCM     H1 2932   1.391   2.895   1.876
  507DCM     H2 2933   1.279   2.757   1.843
  507DCM    CL2 2934   1.218   2.953   1.720
  508DCM    CL1 2935   1.394   2.522   2.154
  508DCM     C1 2936   1.439   2.541   1.981
  508DCM     H1 2937   1.461   2.647   1.962
  508DCM     H2 2938   1.356   2.506   1.919
  508DCM    CL2 2939   1.586   2.445   1.942
  509DCM    CL1 2940   2.325   0.297   3.403
  509DCM     C1 2941   2.343   0.254   3.577
  509DCM     H1 2942   2.250   0.208   3.612
  509DCM     H2 2943   2.367   0.344   3.634
  509DCM    CL2 2944   2.477   0.134   3.599
  510DCM    CL1 2945   1.260   2.385   2.630
  510DCM     C1 2946   1.343   2.352   2.472
  510DCM     H1 2947   1.435   2.296   2.491
  510DCM     H2 2948   1.365   2.448   2.424
  510DCM    CL2 2949   1.235   2.255   2.364
  511DCM    CL1 2950   0.473   2.535   2.477
  511DCM     C1 2951   0.614   2.601   2.568
  511DCM     H1 2952   0.675   2.660   2.499
  511DCM     H2 2953   0.669   2.518   2.611
  511DCM    CL2 2954   0.557   2.709   2.702
  512DCM    CL1 2955   2.127   3.333   3.122
  512DCM     C1 2956   2.246   3.467   3.140
  512DCM     H1 2957   2.194   3.556   3.175
  512DCM     H2 2958   2.293   3.485   3.043
  512DCM    CL2 2959   2.374   3.422   3.260
  513DCM    CL1 2960   3.281   3.954   2.938
  513DCM     C1 2961   3.272   3.804   3.037
  513DCM     H1 2962   3.354   3.805   3.110
  513DCM     H2 2963   3.278   3.717   2.971
  513DCM    CL2 2964   3.116   3.798   3.128
  514DCM    CL1 2965   2.776   3.870   0.006
  514DCM     C1 2966   2.781   3.917   0.180
  514DCM     H1 2967   2.720   3.847   0.239
  514DCM     H2 2968   2.743   0.020   0.191
  514DCM    CL2 2969   2.950   3.912   0.242
  515DCM    CL1 2970   3.302   0.582   1.176
  515DCM     C1 2971   3.250   0.508   1.021
  515DCM     H1 2972   3.173   0.432   1.042
  515DCM     H2 2973   3.337   0.462   0.971
  515DCM    CL2 2974   3.181   0.633   0.911
  516DCM    CL1 2975   2.315   0.181   0.207
  516DCM     C1 2976   2.201   0.232   0.077
  516DCM     H1 2977   2.147   0.322   0.110
  516DCM     H2 2978   2.132   0.150   0.055
  516DCM    CL2 2979   2.292   0.274   3.926
  517DCM    CL1 2980   0.449   0.834   0.993
  517DCM     C1 2981   0.539   0.824   0.837
  517DCM     H1 2982   0.598   0.731   0.836
  517DCM     H2 2983   0.603   0.912   0.827
  517DCM    CL2 2984   0.424   0.820   0.699
  518DCM    CL1 2985   3.360   1.546   0.788
  518DCM     C1 2986   3.233   1.565   0.914
  518DCM     H1 2987   3.158   1.637   0.877
  518DCM     H2 2988   3.280   1.599   1.007
  518DCM    CL2 2989   3.151   1.407   0.945
  519DCM    CL1 2990   0.085   1.115   0.303
  519DCM     C1 2991   3.939   1.167   0.394
  519DCM     H1 2992   3.875   1.079   0.411
  519DCM     H2 2993   3.886   1.244   0.337
  519DCM    CL2 2994   3.985   1.236   0.554
  520DCM    CL1 2995   3.693   1.790   1.627
  520DCM     C1 2996   3.689   1.765   1.448
  520DCM     H1 2997   3.634   1.847   1.402
  520DCM     H2 2998   3.643   1.668   1.427
  520DCM    CL2 2999   3.857   1.764   1.381
  521DCM    CL1 3000   1.065   3.583   0.004
  521DCM     C1 3001   1.186   3.712   0.038
  521DCM     H1 3002   1.136   3.809   0.037
  521DCM     H2 3003   1.266   3.707   3.963
  521DCM    CL2 3004   1.259   3.688   0.201
  522DCM    CL1 3005   1.866   1.545   1.448
  522DCM     C1 3006   1.949   1.422   1.551
  522DCM     H1 3007   1.995   1.347   1.486
  522DCM     H2 3008   1.875   1.377   1.618
  522DCM    CL2 3009   2.077   1.502   1.651
  523DCM    CL1 3010   3.154   3.137   3.699
  523DCM     C1 3011   3.032   3.250   3.769
  523DCM     H1 3012   3.021   3.229   3.876
  523DCM     H2 3013   2.936   3.237   3.716
  523DCM    CL2 3014   3.086   3.421   3.750
  524DCM    CL1 3015   0.477   2.298   1.838
  524DCM     C1 3016   0.367   2.155   1.846
  524DCM     H1 3017   0.264   2.187   1.826
  524DCM     H2 3018   0.376   2.110   1.946
  524DCM    CL2 3019   0.414   2.032   1.723
  525DCM    CL1 3020   0.079   2.375   2.359
  525DCM     C1 3021   0.050   2.400   2.183
  525DCM     H1 3022   0.136   2.453   2.140
  525DCM     H2 3023   3.958   2.458   2.171
  525DCM    CL2 3024   0.031   2.242   2.096
  526DCM    CL1 3025   2.682   2.261   2.741
  526DCM     C1 3026   2.677   2.329   2.907
  526DCM     H1 3027   2.665   2.247   2.979
  526DCM     H2 3028   2.592   2.399   2.914
  526DCM    CL2 3029   2.830   2.418   2.944
  527DCM    CL1 3030   0.468   3.378   0.886
  527DCM     C1 3031   0.539   3.464   0.744
  527DCM     H1 3032   0.604   3.395   0.689
  527DCM     H2 3033   0.595   3.551   0.781
  527DCM    CL2 3034   0.408   3.523   0.635
  528DCM    CL1 3035   0.441   0.695   2.708
  528DCM     C1 3036   0.520   0.601   2.840
  528DCM     H1 3037   0.443   0.569   2.912
  528DCM     H2 3038   0.596   0.663   2.888
  528DCM    CL2 3039   0.600   0.454   2.773
  529DCM    CL1 3040   1.192   2.640   3.933
  529DCM     C1 3041   1.224   2.788   0.030
  529DCM     H1 3042   1.333   2.802   0.038
  529DCM     H2 3043   1.179   2.778   0.129
  529DCM    CL2 3044   1.154   2.933   3.947
  530DCM    CL1 3045   0.229   0.165   2.848
  530DCM     C1 3046   0.154   0.304   2.760
  530DCM     H1 3047   0.051   0.275   2.732
  530DCM     H2 3048   0.215   0.326   2.671
  530DCM    CL2 3049   0.147   0.450   2.865
  531DCM    CL1 3050   0.538   1.157   1.844
  531DCM     C1 3051   0.414   1.126   1.717
  531DCM     H1 3052   0.383   1.021   1.723
  531DCM     H2 3053   0.458   1.148   1.619
  531DCM    CL2 3054   0.269   1.231   1.742
   4.00000   4.00000   4.00000
