# Supplementary material for: Dissecting the Effects of Cage Structure in the Catalytic Activation of Imide Chlorenium-Ion Donors
Source: J Am Chem Soc. 2025 Mar 21;147(13):11456–64. doi: 10.1021/jacs.5c01249 (PMC11969530; doi:10.1021/jacs.5c01249)
Supplement: Supplementary file 3 — ja5c01249_si_003.zip [file ja5c01249_si_003.zip › SI_MD/C3/1_em.mdp]

	minim.mdp - used as input into grompp to generate em.tpr
	Parameters describing what to do, when to stop and what to save
integrator = steep	Algorithm (steep = steepest descent minimization)
emstep = 0.01	Minimization step size
nsteps = 5000	Maximum number of (minimization) steps to perform
	Parameters describing how to find the neighbors of each atom and how to calculate the interactions
nstlist = 1	Frequency to update the neighbor list and long range forces
cutoff-scheme = Verlet	Buffered neighbor searching
ns_type = grid	Method to determine neighbor list (simple, grid)
coulombtype = PME	Treatment of long range electrostatic interactions
rcoulomb = 1.0	Short-range electrostatic cut-off
rvdw = 1.0	Short-range Van der Waals cut-off
pbc = xyz	Periodic Boundary Conditions in all 3 dimensions
