# Supplementary material for: Dissecting the Effects of Cage Structure in the Catalytic Activation of Imide Chlorenium-Ion Donors
Source: J Am Chem Soc. 2025 Mar 21;147(13):11456–64. doi: 10.1021/jacs.5c01249 (PMC11969530; doi:10.1021/jacs.5c01249)
Supplement: Supplementary file 3 — ja5c01249_si_003.zip [file ja5c01249_si_003.zip › SI_MD/C3/topol.top]

[ defaults ]
; nbfunc        comb-rule       gen-pairs       fudgeLJ fudgeQQ
1               2               yes             0.5     0.8
[ atomtypes ]
Pd            46 106.420000  0.00000000  A     0.22611009    0.013433485
ca             6  12.010000  0.00000000  A     0.33996695       0.359824
cg             6  12.010000  0.00000000  A     0.33996695     0.87864001
ch             6  12.010000  0.00000000  A     0.33996695     0.87864001
nb             7  14.010000  0.00000000  A     0.32499985        0.71128
ha             1   1.008000  0.00000000  A     0.25996425        0.06276
h4             1   1.008000  0.00000000  A     0.25105526        0.06276
c              6  12.010000  0.00000000  A     0.33996695       0.359824
c3             6  12.010000  0.00000000  A     0.33996695      0.4577296
n              7  14.010000  0.00000000  A     0.32499985        0.71128
cl            17  35.450000  0.00000000  A     0.34709414        1.10876
o              8  16.000000  0.00000000  A     0.29599219        0.87864
hc             1   1.008000  0.00000000  A     0.26495328      0.0656888
h1             1   1.008000  0.00000000  A      0.2471353      0.0656888
oh             8  16.000000  0.00000000  A     0.30664734      0.8803136
ce             6  12.010000  0.00000000  A     0.33996695       0.359824
c2             6  12.010000  0.00000000  A     0.33996695       0.359824
ho             1   1.008000  0.00000000  A              0              0
OW            OW      0.0000  0.0000  A   3.16655e-01  8.903586e-01
HW            HW      0.0000  0.0000  A   0.00000e+00  0.00000e+00
MW            MW      0.0000  0.0000  A   0.00000e+00  0.00000e+00
f              9  19.000000  0.00000000  A     0.31181455       0.255224
B              5  10.811000  0.00000000  A     0.353            0.142   
 h2       h2          0.00000  0.00000   A     2.29317e-01   6.56888e-02 ; 1.29  0.0157
[ nonbond_params ]
[ bondtypes ]
[ angletypes ]
[ moleculetype ]
; Name            nrexcl
system1          3

[ atoms ]
;   nr       type  resnr residue  atom   cgnr    charge       mass  typeB    chargeB      massB
; residue    1 Pd rtp Pd q 0.1
    1         Pd      1     Pd     Pd      1 0.05527676 106.420000   ; qtot 0.055277
; residue    2 Pd rtp Pd q 0.1
    2         Pd      2     Pd     Pd      2 0.05527676 106.420000   ; qtot 0.110554
; residue    3 UNK rtp UNK q 1.0
    3         ca      3    UNK     C0      3 -0.08605000  12.010000   ; qtot 0.024504
    4         ca      3    UNK     C1      4 0.02395000  12.010000   ; qtot 0.048454
    5         ca      3    UNK     C2      5 -0.10205000  12.010000   ; qtot -0.053596
    6         ca      3    UNK     C3      6 -0.12105000  12.010000   ; qtot -0.174646
    7         ca      3    UNK     C4      7 -0.02305000  12.010000   ; qtot -0.197696
    8         ca      3    UNK     C5      8 -0.04505000  12.010000   ; qtot -0.242746
    9         ca      3    UNK     C6      9 -0.08605000  12.010000   ; qtot -0.328796
   10         ca      3    UNK     C7     10 0.02395000  12.010000   ; qtot -0.304846
   11         ca      3    UNK     C8     11 -0.10205000  12.010000   ; qtot -0.406896
   12         ca      3    UNK     C9     12 -0.12105000  12.010000   ; qtot -0.527946
   13         cg      3    UNK    C10     13 -0.09305000  12.010000   ; qtot -0.620996
   14         ch      3    UNK    C11     14 -0.10105000  12.010000   ; qtot -0.722046
   15         ca      3    UNK    C12     15 0.17492314  12.010000   ; qtot -0.547123
   16         ca      3    UNK    C13     16 -0.14553683  12.010000   ; qtot -0.692660
   17         ca      3    UNK    C14     17 -0.08203435  12.010000   ; qtot -0.774695
   18         ca      3    UNK    C15     18 0.02447672  12.010000   ; qtot -0.750218
   19         nb      3    UNK    N16     19 -0.10367317  14.010000   ; qtot -0.853891
   20         ca      3    UNK    C17     20 0.04135000  12.010000   ; qtot -0.812541
   21         cg      3    UNK    C18     21 -0.09305000  12.010000   ; qtot -0.905591
   22         ch      3    UNK    C19     22 -0.10105000  12.010000   ; qtot -1.006641
   23         ca      3    UNK    C20     23 0.17492314  12.010000   ; qtot -0.831718
   24         ca      3    UNK    C21     24 0.04135000  12.010000   ; qtot -0.790368
   25         nb      3    UNK    N22     25 -0.10367317  14.010000   ; qtot -0.894041
   26         ca      3    UNK    C23     26 0.02447672  12.010000   ; qtot -0.869564
   27         ca      3    UNK    C24     27 -0.08203435  12.010000   ; qtot -0.951599
   28         ca      3    UNK    C25     28 -0.14553683  12.010000   ; qtot -1.097135
   29         ha      3    UNK    H26     29 0.14295000   1.008000   ; qtot -0.954185
   30         ha      3    UNK    H27     30 0.14195000   1.008000   ; qtot -0.812235
   31         ha      3    UNK    H28     31 0.13795000   1.008000   ; qtot -0.674285
   32         ha      3    UNK    H29     32 0.14295000   1.008000   ; qtot -0.531335
   33         ha      3    UNK    H30     33 0.14195000   1.008000   ; qtot -0.389385
   34         ha      3    UNK    H31     34 0.13795000   1.008000   ; qtot -0.251435
   35         ha      3    UNK    H32     35 0.20820364   1.008000   ; qtot -0.043232
   36         ha      3    UNK    H33     36 0.19888505   1.008000   ; qtot 0.155653
   37         h4      3    UNK    H34     37 0.13493513   1.008000   ; qtot 0.290588
   38         h4      3    UNK    H35     38 0.12515147   1.008000   ; qtot 0.415740
   39         h4      3    UNK    H36     39 0.12515147   1.008000   ; qtot 0.540891
   40         h4      3    UNK    H37     40 0.13493513   1.008000   ; qtot 0.675826
   41         ha      3    UNK    H38     41 0.19888505   1.008000   ; qtot 0.874711
   42         ha      3    UNK    H39     42 0.20820364   1.008000   ; qtot 1.082915
; residue    4 UNK rtp UNK q 1.0
   43         ca      4    UNK     C0     43 -0.08605000  12.010000   ; qtot 0.996865
   44         ca      4    UNK     C1     44 0.02395000  12.010000   ; qtot 1.020815
   45         ca      4    UNK     C2     45 -0.10205000  12.010000   ; qtot 0.918765
   46         ca      4    UNK     C3     46 -0.12105000  12.010000   ; qtot 0.797715
   47         ca      4    UNK     C4     47 -0.02305000  12.010000   ; qtot 0.774665
   48         ca      4    UNK     C5     48 -0.04505000  12.010000   ; qtot 0.729615
   49         ca      4    UNK     C6     49 -0.08605000  12.010000   ; qtot 0.643565
   50         ca      4    UNK     C7     50 0.02395000  12.010000   ; qtot 0.667515
   51         ca      4    UNK     C8     51 -0.10205000  12.010000   ; qtot 0.565465
   52         ca      4    UNK     C9     52 -0.12105000  12.010000   ; qtot 0.444415
   53         cg      4    UNK    C10     53 -0.09305000  12.010000   ; qtot 0.351365
   54         ch      4    UNK    C11     54 -0.10105000  12.010000   ; qtot 0.250315
   55         ca      4    UNK    C12     55 0.17492314  12.010000   ; qtot 0.425238
   56         ca      4    UNK    C13     56 -0.14553683  12.010000   ; qtot 0.279701
   57         ca      4    UNK    C14     57 -0.08203435  12.010000   ; qtot 0.197667
   58         ca      4    UNK    C15     58 0.02447672  12.010000   ; qtot 0.222144
   59         nb      4    UNK    N16     59 -0.10367317  14.010000   ; qtot 0.118471
   60         ca      4    UNK    C17     60 0.04135000  12.010000   ; qtot 0.159821
   61         cg      4    UNK    C18     61 -0.09305000  12.010000   ; qtot 0.066771
   62         ch      4    UNK    C19     62 -0.10105000  12.010000   ; qtot -0.034279
   63         ca      4    UNK    C20     63 0.17492314  12.010000   ; qtot 0.140644
   64         ca      4    UNK    C21     64 0.04135000  12.010000   ; qtot 0.181994
   65         nb      4    UNK    N22     65 -0.10367317  14.010000   ; qtot 0.078321
   66         ca      4    UNK    C23     66 0.02447672  12.010000   ; qtot 0.102797
   67         ca      4    UNK    C24     67 -0.08203435  12.010000   ; qtot 0.020763
   68         ca      4    UNK    C25     68 -0.14553683  12.010000   ; qtot -0.124774
   69         ha      4    UNK    H26     69 0.14295000   1.008000   ; qtot 0.018176
   70         ha      4    UNK    H27     70 0.14195000   1.008000   ; qtot 0.160126
   71         ha      4    UNK    H28     71 0.13795000   1.008000   ; qtot 0.298076
   72         ha      4    UNK    H29     72 0.14295000   1.008000   ; qtot 0.441026
   73         ha      4    UNK    H30     73 0.14195000   1.008000   ; qtot 0.582976
   74         ha      4    UNK    H31     74 0.13795000   1.008000   ; qtot 0.720926
   75         ha      4    UNK    H32     75 0.20820364   1.008000   ; qtot 0.929130
   76         ha      4    UNK    H33     76 0.19888505   1.008000   ; qtot 1.128015
   77         h4      4    UNK    H34     77 0.13493513   1.008000   ; qtot 1.262950
   78         h4      4    UNK    H35     78 0.12515147   1.008000   ; qtot 1.388101
   79         h4      4    UNK    H36     79 0.12515147   1.008000   ; qtot 1.513253
   80         h4      4    UNK    H37     80 0.13493513   1.008000   ; qtot 1.648188
   81         ha      4    UNK    H38     81 0.19888505   1.008000   ; qtot 1.847073
   82         ha      4    UNK    H39     82 0.20820364   1.008000   ; qtot 2.055277
; residue    5 UNK rtp UNK q 1.0
   83         ca      5    UNK     C0     83 -0.08605000  12.010000   ; qtot 1.969227
   84         ca      5    UNK     C1     84 0.02395000  12.010000   ; qtot 1.993177
   85         ca      5    UNK     C2     85 -0.10205000  12.010000   ; qtot 1.891127
   86         ca      5    UNK     C3     86 -0.12105000  12.010000   ; qtot 1.770077
   87         ca      5    UNK     C4     87 -0.02305000  12.010000   ; qtot 1.747027
   88         ca      5    UNK     C5     88 -0.04505000  12.010000   ; qtot 1.701977
   89         ca      5    UNK     C6     89 -0.08605000  12.010000   ; qtot 1.615927
   90         ca      5    UNK     C7     90 0.02395000  12.010000   ; qtot 1.639877
   91         ca      5    UNK     C8     91 -0.10205000  12.010000   ; qtot 1.537827
   92         ca      5    UNK     C9     92 -0.12105000  12.010000   ; qtot 1.416777
   93         cg      5    UNK    C10     93 -0.09305000  12.010000   ; qtot 1.323727
   94         ch      5    UNK    C11     94 -0.10105000  12.010000   ; qtot 1.222677
   95         ca      5    UNK    C12     95 0.17492314  12.010000   ; qtot 1.397600
   96         ca      5    UNK    C13     96 -0.14553683  12.010000   ; qtot 1.252063
   97         ca      5    UNK    C14     97 -0.08203435  12.010000   ; qtot 1.170029
   98         ca      5    UNK    C15     98 0.02447672  12.010000   ; qtot 1.194505
   99         nb      5    UNK    N16     99 -0.10367317  14.010000   ; qtot 1.090832
  100         ca      5    UNK    C17    100 0.04135000  12.010000   ; qtot 1.132182
  101         cg      5    UNK    C18    101 -0.09305000  12.010000   ; qtot 1.039132
  102         ch      5    UNK    C19    102 -0.10105000  12.010000   ; qtot 0.938082
  103         ca      5    UNK    C20    103 0.17492314  12.010000   ; qtot 1.113005
  104         ca      5    UNK    C21    104 0.04135000  12.010000   ; qtot 1.154355
  105         nb      5    UNK    N22    105 -0.10367317  14.010000   ; qtot 1.050682
  106         ca      5    UNK    C23    106 0.02447672  12.010000   ; qtot 1.075159
  107         ca      5    UNK    C24    107 -0.08203435  12.010000   ; qtot 0.993125
  108         ca      5    UNK    C25    108 -0.14553683  12.010000   ; qtot 0.847588
  109         ha      5    UNK    H26    109 0.14295000   1.008000   ; qtot 0.990538
  110         ha      5    UNK    H27    110 0.14195000   1.008000   ; qtot 1.132488
  111         ha      5    UNK    H28    111 0.13795000   1.008000   ; qtot 1.270438
  112         ha      5    UNK    H29    112 0.14295000   1.008000   ; qtot 1.413388
  113         ha      5    UNK    H30    113 0.14195000   1.008000   ; qtot 1.555338
  114         ha      5    UNK    H31    114 0.13795000   1.008000   ; qtot 1.693288
  115         ha      5    UNK    H32    115 0.20820364   1.008000   ; qtot 1.901491
  116         ha      5    UNK    H33    116 0.19888505   1.008000   ; qtot 2.100376
  117         h4      5    UNK    H34    117 0.13493513   1.008000   ; qtot 2.235312
  118         h4      5    UNK    H35    118 0.12515147   1.008000   ; qtot 2.360463
  119         h4      5    UNK    H36    119 0.12515147   1.008000   ; qtot 2.485615
  120         h4      5    UNK    H37    120 0.13493513   1.008000   ; qtot 2.620550
  121         ha      5    UNK    H38    121 0.19888505   1.008000   ; qtot 2.819435
  122         ha      5    UNK    H39    122 0.20820364   1.008000   ; qtot 3.027638
; residue    6 UNK rtp UNK q 1.0
  123         ca      6    UNK     C0    123 -0.08605000  12.010000   ; qtot 2.941588
  124         ca      6    UNK     C1    124 0.02395000  12.010000   ; qtot 2.965538
  125         ca      6    UNK     C2    125 -0.10205000  12.010000   ; qtot 2.863488
  126         ca      6    UNK     C3    126 -0.12105000  12.010000   ; qtot 2.742438
  127         ca      6    UNK     C4    127 -0.02305000  12.010000   ; qtot 2.719388
  128         ca      6    UNK     C5    128 -0.04505000  12.010000   ; qtot 2.674338
  129         ca      6    UNK     C6    129 -0.08605000  12.010000   ; qtot 2.588288
  130         ca      6    UNK     C7    130 0.02395000  12.010000   ; qtot 2.612238
  131         ca      6    UNK     C8    131 -0.10205000  12.010000   ; qtot 2.510188
  132         ca      6    UNK     C9    132 -0.12105000  12.010000   ; qtot 2.389138
  133         cg      6    UNK    C10    133 -0.09305000  12.010000   ; qtot 2.296088
  134         ch      6    UNK    C11    134 -0.10105000  12.010000   ; qtot 2.195038
  135         ca      6    UNK    C12    135 0.17492314  12.010000   ; qtot 2.369961
  136         ca      6    UNK    C13    136 -0.14553683  12.010000   ; qtot 2.224425
  137         ca      6    UNK    C14    137 -0.08203435  12.010000   ; qtot 2.142390
  138         ca      6    UNK    C15    138 0.02447672  12.010000   ; qtot 2.166867
  139         nb      6    UNK    N16    139 -0.10367317  14.010000   ; qtot 2.063194
  140         ca      6    UNK    C17    140 0.04135000  12.010000   ; qtot 2.104544
  141         cg      6    UNK    C18    141 -0.09305000  12.010000   ; qtot 2.011494
  142         ch      6    UNK    C19    142 -0.10105000  12.010000   ; qtot 1.910444
  143         ca      6    UNK    C20    143 0.17492314  12.010000   ; qtot 2.085367
  144         ca      6    UNK    C21    144 0.04135000  12.010000   ; qtot 2.126717
  145         nb      6    UNK    N22    145 -0.10367317  14.010000   ; qtot 2.023044
  146         ca      6    UNK    C23    146 0.02447672  12.010000   ; qtot 2.047521
  147         ca      6    UNK    C24    147 -0.08203435  12.010000   ; qtot 1.965486
  148         ca      6    UNK    C25    148 -0.14553683  12.010000   ; qtot 1.819949
  149         ha      6    UNK    H26    149 0.14295000   1.008000   ; qtot 1.962899
  150         ha      6    UNK    H27    150 0.14195000   1.008000   ; qtot 2.104849
  151         ha      6    UNK    H28    151 0.13795000   1.008000   ; qtot 2.242799
  152         ha      6    UNK    H29    152 0.14295000   1.008000   ; qtot 2.385749
  153         ha      6    UNK    H30    153 0.14195000   1.008000   ; qtot 2.527699
  154         ha      6    UNK    H31    154 0.13795000   1.008000   ; qtot 2.665649
  155         ha      6    UNK    H32    155 0.20820364   1.008000   ; qtot 2.873853
  156         ha      6    UNK    H33    156 0.19888505   1.008000   ; qtot 3.072738
  157         h4      6    UNK    H34    157 0.13493513   1.008000   ; qtot 3.207673
  158         h4      6    UNK    H35    158 0.12515147   1.008000   ; qtot 3.332825
  159         h4      6    UNK    H36    159 0.12515147   1.008000   ; qtot 3.457976
  160         h4      6    UNK    H37    160 0.13493513   1.008000   ; qtot 3.592911
  161         ha      6    UNK    H38    161 0.19888505   1.008000   ; qtot 3.791796
  162         ha      6    UNK    H39    162 0.20820364   1.008000   ; qtot 4.000000

[ bonds ]
;    ai     aj funct         c0         c1         c2         c3
      3      4     1   0.13984 385848.480000
      3      8     1   0.13984 385848.480000
      4      5     1   0.13984 385848.480000
      4     21     1   0.14328 345849.440000
      5      6     1   0.13984 385848.480000
      6      7     1   0.13984 385848.480000
      7      8     1   0.13984 385848.480000
      7     12     1   0.13984 385848.480000
      8      9     1   0.13984 385848.480000
      9     10     1   0.13984 385848.480000
     10     11     1   0.13984 385848.480000
     10     13     1   0.14328 345849.440000
     11     12     1   0.13984 385848.480000
     13     14     1   0.12056 752115.840000
     14     15     1   0.14930 198740.836800
     15     16     1   0.13940 297294.120000
     15     20     1   0.13860 299835.481600
     16     17     1   0.13830 326592.161600
     17     18     1   0.13810 315567.321600
     18     19     1   0.13370 308185.908800
     19     20     1   0.13400 301133.358400
     21     22     1   0.12056 752115.840000
     22     23     1   0.14930 198740.836800
     23     24     1   0.13860 299835.481600
     23     28     1   0.13940 297294.120000
     24     25     1   0.13400 301133.358400
     25     26     1   0.13370 308185.908800
     26     27     1   0.13810 315567.321600
     27     28     1   0.13830 326592.161600
      3     29     1   0.10860 289365.440000
      5     30     1   0.10860 289365.440000
      6     31     1   0.10860 289365.440000
      9     32     1   0.10860 289365.440000
     11     33     1   0.10860 289365.440000
     12     34     1   0.10860 289365.440000
     16     35     1   0.10840 297551.854400
     17     36     1   0.10820 303134.147200
     18     37     1   0.10810 301302.392000
     20     38     1   0.10830 297470.684800
     24     39     1   0.10830 297470.684800
     26     40     1   0.10810 301302.392000
     27     41     1   0.10820 303134.147200
     28     42     1   0.10840 297551.854400
     43     44     1   0.13984 385848.480000
     43     48     1   0.13984 385848.480000
     44     45     1   0.13984 385848.480000
     44     61     1   0.14328 345849.440000
     45     46     1   0.13984 385848.480000
     46     47     1   0.13984 385848.480000
     47     48     1   0.13984 385848.480000
     47     52     1   0.13984 385848.480000
     48     49     1   0.13984 385848.480000
     49     50     1   0.13984 385848.480000
     50     51     1   0.13984 385848.480000
     50     53     1   0.14328 345849.440000
     51     52     1   0.13984 385848.480000
     53     54     1   0.12056 752115.840000
     54     55     1   0.14930 198740.836800
     55     56     1   0.13940 297294.120000
     55     60     1   0.13860 299835.481600
     56     57     1   0.13830 326592.161600
     57     58     1   0.13810 315567.321600
     58     59     1   0.13370 308185.908800
     59     60     1   0.13400 301133.358400
     61     62     1   0.12056 752115.840000
     62     63     1   0.14930 198740.836800
     63     64     1   0.13860 299835.481600
     63     68     1   0.13940 297294.120000
     64     65     1   0.13400 301133.358400
     65     66     1   0.13370 308185.908800
     66     67     1   0.13810 315567.321600
     67     68     1   0.13830 326592.161600
     43     69     1   0.10860 289365.440000
     45     70     1   0.10860 289365.440000
     46     71     1   0.10860 289365.440000
     49     72     1   0.10860 289365.440000
     51     73     1   0.10860 289365.440000
     52     74     1   0.10860 289365.440000
     56     75     1   0.10840 297551.854400
     57     76     1   0.10820 303134.147200
     58     77     1   0.10810 301302.392000
     60     78     1   0.10830 297470.684800
     64     79     1   0.10830 297470.684800
     66     80     1   0.10810 301302.392000
     67     81     1   0.10820 303134.147200
     68     82     1   0.10840 297551.854400
     83     84     1   0.13984 385848.480000
     83     88     1   0.13984 385848.480000
     84     85     1   0.13984 385848.480000
     84    101     1   0.14328 345849.440000
     85     86     1   0.13984 385848.480000
     86     87     1   0.13984 385848.480000
     87     88     1   0.13984 385848.480000
     87     92     1   0.13984 385848.480000
     88     89     1   0.13984 385848.480000
     89     90     1   0.13984 385848.480000
     90     91     1   0.13984 385848.480000
     90     93     1   0.14328 345849.440000
     91     92     1   0.13984 385848.480000
     93     94     1   0.12056 752115.840000
     94     95     1   0.14930 198740.836800
     95     96     1   0.13940 297294.120000
     95    100     1   0.13860 299835.481600
     96     97     1   0.13830 326592.161600
     97     98     1   0.13810 315567.321600
     98     99     1   0.13370 308185.908800
     99    100     1   0.13400 301133.358400
    101    102     1   0.12056 752115.840000
    102    103     1   0.14930 198740.836800
    103    104     1   0.13860 299835.481600
    103    108     1   0.13940 297294.120000
    104    105     1   0.13400 301133.358400
    105    106     1   0.13370 308185.908800
    106    107     1   0.13810 315567.321600
    107    108     1   0.13830 326592.161600
     83    109     1   0.10860 289365.440000
     85    110     1   0.10860 289365.440000
     86    111     1   0.10860 289365.440000
     89    112     1   0.10860 289365.440000
     91    113     1   0.10860 289365.440000
     92    114     1   0.10860 289365.440000
     96    115     1   0.10840 297551.854400
     97    116     1   0.10820 303134.147200
     98    117     1   0.10810 301302.392000
    100    118     1   0.10830 297470.684800
    104    119     1   0.10830 297470.684800
    106    120     1   0.10810 301302.392000
    107    121     1   0.10820 303134.147200
    108    122     1   0.10840 297551.854400
    123    124     1   0.13984 385848.480000
    123    128     1   0.13984 385848.480000
    124    125     1   0.13984 385848.480000
    124    141     1   0.14328 345849.440000
    125    126     1   0.13984 385848.480000
    126    127     1   0.13984 385848.480000
    127    128     1   0.13984 385848.480000
    127    132     1   0.13984 385848.480000
    128    129     1   0.13984 385848.480000
    129    130     1   0.13984 385848.480000
    130    131     1   0.13984 385848.480000
    130    133     1   0.14328 345849.440000
    131    132     1   0.13984 385848.480000
    133    134     1   0.12056 752115.840000
    134    135     1   0.14930 198740.836800
    135    136     1   0.13940 297294.120000
    135    140     1   0.13860 299835.481600
    136    137     1   0.13830 326592.161600
    137    138     1   0.13810 315567.321600
    138    139     1   0.13370 308185.908800
    139    140     1   0.13400 301133.358400
    141    142     1   0.12056 752115.840000
    142    143     1   0.14930 198740.836800
    143    144     1   0.13860 299835.481600
    143    148     1   0.13940 297294.120000
    144    145     1   0.13400 301133.358400
    145    146     1   0.13370 308185.908800
    146    147     1   0.13810 315567.321600
    147    148     1   0.13830 326592.161600
    123    149     1   0.10860 289365.440000
    125    150     1   0.10860 289365.440000
    126    151     1   0.10860 289365.440000
    129    152     1   0.10860 289365.440000
    131    153     1   0.10860 289365.440000
    132    154     1   0.10860 289365.440000
    136    155     1   0.10840 297551.854400
    137    156     1   0.10820 303134.147200
    138    157     1   0.10810 301302.392000
    140    158     1   0.10830 297470.684800
    144    159     1   0.10830 297470.684800
    146    160     1   0.10810 301302.392000
    147    161     1   0.10820 303134.147200
    148    162     1   0.10840 297551.854400
      1     65     1   0.20280 84428.099200
      1    145     1   0.20280 84428.099200
      1     25     1   0.20280 84428.099200
      1    105     1   0.20280 84428.099200
      2    139     1   0.20280 84428.099200
      2     59     1   0.20280 84428.099200
      2     99     1   0.20280 84428.099200
      2     19     1   0.20280 84428.099200

[ pairs ]
;    ai     aj funct         c0         c1         c2         c3
      3      6     1
      3     22     1
      3     12     1
      3     10     1
      4      7     1
      4      9     1
      4     23     1
      8      5     1
      5     22     1
      5     12     1
      6     21     1
      6      9     1
      6     11     1
      7     10     1
      8     21     1
      8     11     1
      8     13     1
      9     12     1
      9     14     1
     10     15     1
     11     14     1
     12     13     1
     13     16     1
     13     20     1
     14     17     1
     14     19     1
     15     18     1
     16     19     1
     17     20     1
     21     24     1
     21     28     1
     22     25     1
     22     27     1
     23     26     1
     24     27     1
     25     28     1
      3     30     1
      3     32     1
      4     31     1
     29      5     1
      6     34     1
      7     30     1
     29      7     1
      7     32     1
      7     33     1
      8     31     1
      8     34     1
     29      9     1
      9     33     1
     10     34     1
     11     32     1
     12     31     1
     13     32     1
     13     33     1
     14     35     1
     14     38     1
     15     36     1
     16     38     1
     16     37     1
     18     35     1
     18     38     1
     19     36     1
     20     35     1
     20     37     1
     29     21     1
     21     30     1
     22     39     1
     22     42     1
     23     41     1
     24     42     1
     24     40     1
     25     41     1
     26     39     1
     26     42     1
     28     39     1
     28     40     1
     30     31     1
     33     34     1
     35     36     1
     36     37     1
     40     41     1
     41     42     1
     43     46     1
     43     62     1
     43     52     1
     43     50     1
     44     47     1
     44     49     1
     44     63     1
     48     45     1
     45     62     1
     45     52     1
     46     61     1
     46     49     1
     46     51     1
     47     50     1
     48     61     1
     48     51     1
     48     53     1
     49     52     1
     49     54     1
     50     55     1
     51     54     1
     52     53     1
     53     56     1
     53     60     1
     54     57     1
     54     59     1
     55     58     1
     56     59     1
     57     60     1
     61     64     1
     61     68     1
     62     65     1
     62     67     1
     63     66     1
     64     67     1
     65     68     1
     43     70     1
     43     72     1
     44     71     1
     69     45     1
     46     74     1
     47     70     1
     69     47     1
     47     72     1
     47     73     1
     48     71     1
     48     74     1
     69     49     1
     49     73     1
     50     74     1
     51     72     1
     52     71     1
     53     72     1
     53     73     1
     54     75     1
     54     78     1
     55     76     1
     56     78     1
     56     77     1
     58     75     1
     58     78     1
     59     76     1
     60     75     1
     60     77     1
     69     61     1
     61     70     1
     62     79     1
     62     82     1
     63     81     1
     64     82     1
     64     80     1
     65     81     1
     66     79     1
     66     82     1
     68     79     1
     68     80     1
     70     71     1
     73     74     1
     75     76     1
     76     77     1
     80     81     1
     81     82     1
     83     86     1
     83    102     1
     83     92     1
     83     90     1
     84     87     1
     84     89     1
     84    103     1
     88     85     1
     85    102     1
     85     92     1
     86    101     1
     86     89     1
     86     91     1
     87     90     1
     88    101     1
     88     91     1
     88     93     1
     89     92     1
     89     94     1
     90     95     1
     91     94     1
     92     93     1
     93     96     1
     93    100     1
     94     97     1
     94     99     1
     95     98     1
     96     99     1
     97    100     1
    101    104     1
    101    108     1
    102    105     1
    102    107     1
    103    106     1
    104    107     1
    105    108     1
     83    110     1
     83    112     1
     84    111     1
    109     85     1
     86    114     1
     87    110     1
    109     87     1
     87    112     1
     87    113     1
     88    111     1
     88    114     1
    109     89     1
     89    113     1
     90    114     1
     91    112     1
     92    111     1
     93    112     1
     93    113     1
     94    115     1
     94    118     1
     95    116     1
     96    118     1
     96    117     1
     98    115     1
     98    118     1
     99    116     1
    100    115     1
    100    117     1
    109    101     1
    101    110     1
    102    119     1
    102    122     1
    103    121     1
    104    122     1
    104    120     1
    105    121     1
    106    119     1
    106    122     1
    108    119     1
    108    120     1
    110    111     1
    113    114     1
    115    116     1
    116    117     1
    120    121     1
    121    122     1
    123    126     1
    123    142     1
    123    132     1
    123    130     1
    124    127     1
    124    129     1
    124    143     1
    128    125     1
    125    142     1
    125    132     1
    126    141     1
    126    129     1
    126    131     1
    127    130     1
    128    141     1
    128    131     1
    128    133     1
    129    132     1
    129    134     1
    130    135     1
    131    134     1
    132    133     1
    133    136     1
    133    140     1
    134    137     1
    134    139     1
    135    138     1
    136    139     1
    137    140     1
    141    144     1
    141    148     1
    142    145     1
    142    147     1
    143    146     1
    144    147     1
    145    148     1
    123    150     1
    123    152     1
    124    151     1
    149    125     1
    126    154     1
    127    150     1
    149    127     1
    127    152     1
    127    153     1
    128    151     1
    128    154     1
    149    129     1
    129    153     1
    130    154     1
    131    152     1
    132    151     1
    133    152     1
    133    153     1
    134    155     1
    134    158     1
    135    156     1
    136    158     1
    136    157     1
    138    155     1
    138    158     1
    139    156     1
    140    155     1
    140    157     1
    149    141     1
    141    150     1
    142    159     1
    142    162     1
    143    161     1
    144    162     1
    144    160     1
    145    161     1
    146    159     1
    146    162     1
    148    159     1
    148    160     1
    150    151     1
    153    154     1
    155    156     1
    156    157     1
    160    161     1
    161    162     1
      1     63     1
      1     79     1
    105     64     1
     25     64     1
    145     64     1
      1     80     1
      1     67     1
    105     66     1
     25     66     1
    145     66     1
    146     65     1
    144     65     1
    106     65     1
    104     65     1
     24     65     1
     26     65     1
      1    160     1
      1    147     1
    105    146     1
     25    146     1
      1    159     1
      1    143     1
    105    144     1
     25    144     1
    106    145     1
    104    145     1
     24    145     1
     26    145     1
      1     40     1
      1     27     1
    105     26     1
      1     23     1
      1     39     1
    105     24     1
    106     25     1
    104     25     1
      1    120     1
      1    107     1
      1    103     1
      1    119     1
      1    143     1
      1    147     1
      1     23     1
      1     27     1
      1    159     1
      1    160     1
      1     39     1
      1     40     1
      1     63     1
      1     67     1
      1     79     1
      1     80     1
      1    103     1
      1    107     1
      1    119     1
      1    120     1
    144     25     1
    144     65     1
    144    105     1
    145     24     1
    145     26     1
    145     64     1
    145     66     1
    145    104     1
    145    106     1
    146     25     1
    146     65     1
    146    105     1
     24     65     1
     24    105     1
     25     64     1
     25     66     1
     25    104     1
     25    106     1
     26     65     1
     26    105     1
     64    105     1
     65    104     1
     65    106     1
     66    105     1
      2    135     1
      2    158     1
     19    140     1
     99    140     1
     59    140     1
      2    157     1
      2    137     1
     19    138     1
     99    138     1
     59    138     1
     58    139     1
     60    139     1
     18    139     1
     20    139     1
    100    139     1
     98    139     1
      2     77     1
      2     57     1
     19     58     1
     99     58     1
      2     78     1
      2     55     1
     19     60     1
     99     60     1
     18     59     1
     20     59     1
    100     59     1
     98     59     1
      2    117     1
      2     97     1
     19     98     1
      2     95     1
      2    118     1
     19    100     1
     18     99     1
     20     99     1
      2     37     1
      2     17     1
      2     15     1
      2     38     1
      2    135     1
      2    137     1
      2     15     1
      2     17     1
      2    157     1
      2    158     1
      2     37     1
      2     38     1
      2     55     1
      2     57     1
      2     77     1
      2     78     1
      2     95     1
      2     97     1
      2    117     1
      2    118     1
    138     19     1
    138     59     1
    138     99     1
    139     18     1
    139     20     1
    139     58     1
    139     60     1
    139     98     1
    139    100     1
    140     19     1
    140     59     1
    140     99     1
     18     59     1
     18     99     1
     19     58     1
     19     60     1
     19     98     1
     19    100     1
     20     59     1
     20     99     1
     58     99     1
     59     98     1
     59    100     1
     60     99     1

[ angles ]
;    ai     aj     ak funct         c0         c1         c2         c3
      3      4      5     1   120.0200517 557.308800
      3      4     21     1   120.2700515 549.777600
      3      8      7     1   120.0200517 557.308800
      3      8      9     1   120.0200517 557.308800
      4      3      8     1   120.0200517 557.308800
      4      5      6     1   120.0200517 557.308800
      4     21     22     1   179.4300770 476.139200
      5      4     21     1   120.2700515 549.777600
      5      6      7     1   120.0200517 557.308800
      6      7      8     1   120.0200517 557.308800
      6      7     12     1   120.0200517 557.308800
      7      8      9     1   120.0200517 557.308800
      7     12     11     1   120.0200517 557.308800
      8      7     12     1   120.0200517 557.308800
      8      9     10     1   120.0200517 557.308800
      9     10     11     1   120.0200517 557.308800
      9     10     13     1   120.2700515 549.777600
     10     11     12     1   120.0200517 557.308800
     10     13     14     1   179.4300770 476.139200
     11     10     13     1   120.2700515 549.777600
     13     14     15     1   179.4300770 476.139200
     14     15     16     1   121.9450000 610.520912
     14     15     20     1   121.1070000 628.202496
     15     16     17     1   120.0540000 733.530512
     15     20     19     1   123.0300000 707.388880
     16     15     20     1   116.9470000 846.515248
     16     17     18     1   119.1550000 815.235664
     17     18     19     1   121.3460000 718.350960
     18     19     20     1   119.4650000 683.665600
     21     22     23     1   179.4300770 476.139200
     22     23     24     1   121.1070000 628.202496
     22     23     28     1   121.9450000 610.520912
     23     24     25     1   123.0300000 707.388880
     23     28     27     1   120.0540000 733.530512
     24     23     28     1   116.9470000 846.515248
     24     25     26     1   119.4650000 683.665600
     25     26     27     1   121.3460000 718.350960
     26     27     28     1   119.1550000 815.235664
      4      3     29     1   119.8800511 403.337600
      4      5     30     1   119.8800511 403.337600
      5      6     31     1   119.8800511 403.337600
      6      5     30     1   119.8800511 403.337600
      7      6     31     1   119.8800511 403.337600
      7     12     34     1   119.8800511 403.337600
      8      3     29     1   119.8800511 403.337600
      8      9     32     1   119.8800511 403.337600
     10      9     32     1   119.8800511 403.337600
     10     11     33     1   119.8800511 403.337600
     11     12     34     1   119.8800511 403.337600
     12     11     33     1   119.8800511 403.337600
     15     16     35     1   119.8380000 254.152896
     15     20     38     1   120.5030000 283.934608
     16     17     36     1   121.3020000 254.278416
     17     16     35     1   120.1080000 257.759504
     17     18     37     1   121.6070000 291.072512
     18     17     36     1   119.5430000 257.558672
     19     18     37     1   117.0470000 286.511952
     19     20     38     1   116.4660000 282.696144
     23     24     39     1   120.5030000 283.934608
     23     28     42     1   119.8380000 254.152896
     25     24     39     1   116.4660000 282.696144
     25     26     40     1   117.0470000 286.511952
     26     27     41     1   119.5430000 257.558672
     27     26     40     1   121.6070000 291.072512
     27     28     42     1   120.1080000 257.759504
     28     27     41     1   121.3020000 254.278416
     43     44     45     1   120.0200517 557.308800
     43     44     61     1   120.2700515 549.777600
     43     48     47     1   120.0200517 557.308800
     43     48     49     1   120.0200517 557.308800
     44     43     48     1   120.0200517 557.308800
     44     45     46     1   120.0200517 557.308800
     44     61     62     1   179.4300770 476.139200
     45     44     61     1   120.2700515 549.777600
     45     46     47     1   120.0200517 557.308800
     46     47     48     1   120.0200517 557.308800
     46     47     52     1   120.0200517 557.308800
     47     48     49     1   120.0200517 557.308800
     47     52     51     1   120.0200517 557.308800
     48     47     52     1   120.0200517 557.308800
     48     49     50     1   120.0200517 557.308800
     49     50     51     1   120.0200517 557.308800
     49     50     53     1   120.2700515 549.777600
     50     51     52     1   120.0200517 557.308800
     50     53     54     1   179.4300770 476.139200
     51     50     53     1   120.2700515 549.777600
     53     54     55     1   179.4300770 476.139200
     54     55     56     1   121.9450000 610.520912
     54     55     60     1   121.1070000 628.202496
     55     56     57     1   120.0540000 733.530512
     55     60     59     1   123.0300000 707.388880
     56     55     60     1   116.9470000 846.515248
     56     57     58     1   119.1550000 815.235664
     57     58     59     1   121.3460000 718.350960
     58     59     60     1   119.4650000 683.665600
     61     62     63     1   179.4300770 476.139200
     62     63     64     1   121.1070000 628.202496
     62     63     68     1   121.9450000 610.520912
     63     64     65     1   123.0300000 707.388880
     63     68     67     1   120.0540000 733.530512
     64     63     68     1   116.9470000 846.515248
     64     65     66     1   119.4650000 683.665600
     65     66     67     1   121.3460000 718.350960
     66     67     68     1   119.1550000 815.235664
     44     43     69     1   119.8800511 403.337600
     44     45     70     1   119.8800511 403.337600
     45     46     71     1   119.8800511 403.337600
     46     45     70     1   119.8800511 403.337600
     47     46     71     1   119.8800511 403.337600
     47     52     74     1   119.8800511 403.337600
     48     43     69     1   119.8800511 403.337600
     48     49     72     1   119.8800511 403.337600
     50     49     72     1   119.8800511 403.337600
     50     51     73     1   119.8800511 403.337600
     51     52     74     1   119.8800511 403.337600
     52     51     73     1   119.8800511 403.337600
     55     56     75     1   119.8380000 254.152896
     55     60     78     1   120.5030000 283.934608
     56     57     76     1   121.3020000 254.278416
     57     56     75     1   120.1080000 257.759504
     57     58     77     1   121.6070000 291.072512
     58     57     76     1   119.5430000 257.558672
     59     58     77     1   117.0470000 286.511952
     59     60     78     1   116.4660000 282.696144
     63     64     79     1   120.5030000 283.934608
     63     68     82     1   119.8380000 254.152896
     65     64     79     1   116.4660000 282.696144
     65     66     80     1   117.0470000 286.511952
     66     67     81     1   119.5430000 257.558672
     67     66     80     1   121.6070000 291.072512
     67     68     82     1   120.1080000 257.759504
     68     67     81     1   121.3020000 254.278416
     83     84     85     1   120.0200517 557.308800
     83     84    101     1   120.2700515 549.777600
     83     88     87     1   120.0200517 557.308800
     83     88     89     1   120.0200517 557.308800
     84     83     88     1   120.0200517 557.308800
     84     85     86     1   120.0200517 557.308800
     84    101    102     1   179.4300770 476.139200
     85     84    101     1   120.2700515 549.777600
     85     86     87     1   120.0200517 557.308800
     86     87     88     1   120.0200517 557.308800
     86     87     92     1   120.0200517 557.308800
     87     88     89     1   120.0200517 557.308800
     87     92     91     1   120.0200517 557.308800
     88     87     92     1   120.0200517 557.308800
     88     89     90     1   120.0200517 557.308800
     89     90     91     1   120.0200517 557.308800
     89     90     93     1   120.2700515 549.777600
     90     91     92     1   120.0200517 557.308800
     90     93     94     1   179.4300770 476.139200
     91     90     93     1   120.2700515 549.777600
     93     94     95     1   179.4300770 476.139200
     94     95     96     1   121.9450000 610.520912
     94     95    100     1   121.1070000 628.202496
     95     96     97     1   120.0540000 733.530512
     95    100     99     1   123.0300000 707.388880
     96     95    100     1   116.9470000 846.515248
     96     97     98     1   119.1550000 815.235664
     97     98     99     1   121.3460000 718.350960
     98     99    100     1   119.4650000 683.665600
    101    102    103     1   179.4300770 476.139200
    102    103    104     1   121.1070000 628.202496
    102    103    108     1   121.9450000 610.520912
    103    104    105     1   123.0300000 707.388880
    103    108    107     1   120.0540000 733.530512
    104    103    108     1   116.9470000 846.515248
    104    105    106     1   119.4650000 683.665600
    105    106    107     1   121.3460000 718.350960
    106    107    108     1   119.1550000 815.235664
     84     83    109     1   119.8800511 403.337600
     84     85    110     1   119.8800511 403.337600
     85     86    111     1   119.8800511 403.337600
     86     85    110     1   119.8800511 403.337600
     87     86    111     1   119.8800511 403.337600
     87     92    114     1   119.8800511 403.337600
     88     83    109     1   119.8800511 403.337600
     88     89    112     1   119.8800511 403.337600
     90     89    112     1   119.8800511 403.337600
     90     91    113     1   119.8800511 403.337600
     91     92    114     1   119.8800511 403.337600
     92     91    113     1   119.8800511 403.337600
     95     96    115     1   119.8380000 254.152896
     95    100    118     1   120.5030000 283.934608
     96     97    116     1   121.3020000 254.278416
     97     96    115     1   120.1080000 257.759504
     97     98    117     1   121.6070000 291.072512
     98     97    116     1   119.5430000 257.558672
     99     98    117     1   117.0470000 286.511952
     99    100    118     1   116.4660000 282.696144
    103    104    119     1   120.5030000 283.934608
    103    108    122     1   119.8380000 254.152896
    105    104    119     1   116.4660000 282.696144
    105    106    120     1   117.0470000 286.511952
    106    107    121     1   119.5430000 257.558672
    107    106    120     1   121.6070000 291.072512
    107    108    122     1   120.1080000 257.759504
    108    107    121     1   121.3020000 254.278416
    123    124    125     1   120.0200517 557.308800
    123    124    141     1   120.2700515 549.777600
    123    128    127     1   120.0200517 557.308800
    123    128    129     1   120.0200517 557.308800
    124    123    128     1   120.0200517 557.308800
    124    125    126     1   120.0200517 557.308800
    124    141    142     1   179.4300770 476.139200
    125    124    141     1   120.2700515 549.777600
    125    126    127     1   120.0200517 557.308800
    126    127    128     1   120.0200517 557.308800
    126    127    132     1   120.0200517 557.308800
    127    128    129     1   120.0200517 557.308800
    127    132    131     1   120.0200517 557.308800
    128    127    132     1   120.0200517 557.308800
    128    129    130     1   120.0200517 557.308800
    129    130    131     1   120.0200517 557.308800
    129    130    133     1   120.2700515 549.777600
    130    131    132     1   120.0200517 557.308800
    130    133    134     1   179.4300770 476.139200
    131    130    133     1   120.2700515 549.777600
    133    134    135     1   179.4300770 476.139200
    134    135    136     1   121.9450000 610.520912
    134    135    140     1   121.1070000 628.202496
    135    136    137     1   120.0540000 733.530512
    135    140    139     1   123.0300000 707.388880
    136    135    140     1   116.9470000 846.515248
    136    137    138     1   119.1550000 815.235664
    137    138    139     1   121.3460000 718.350960
    138    139    140     1   119.4650000 683.665600
    141    142    143     1   179.4300770 476.139200
    142    143    144     1   121.1070000 628.202496
    142    143    148     1   121.9450000 610.520912
    143    144    145     1   123.0300000 707.388880
    143    148    147     1   120.0540000 733.530512
    144    143    148     1   116.9470000 846.515248
    144    145    146     1   119.4650000 683.665600
    145    146    147     1   121.3460000 718.350960
    146    147    148     1   119.1550000 815.235664
    124    123    149     1   119.8800511 403.337600
    124    125    150     1   119.8800511 403.337600
    125    126    151     1   119.8800511 403.337600
    126    125    150     1   119.8800511 403.337600
    127    126    151     1   119.8800511 403.337600
    127    132    154     1   119.8800511 403.337600
    128    123    149     1   119.8800511 403.337600
    128    129    152     1   119.8800511 403.337600
    130    129    152     1   119.8800511 403.337600
    130    131    153     1   119.8800511 403.337600
    131    132    154     1   119.8800511 403.337600
    132    131    153     1   119.8800511 403.337600
    135    136    155     1   119.8380000 254.152896
    135    140    158     1   120.5030000 283.934608
    136    137    156     1   121.3020000 254.278416
    137    136    155     1   120.1080000 257.759504
    137    138    157     1   121.6070000 291.072512
    138    137    156     1   119.5430000 257.558672
    139    138    157     1   117.0470000 286.511952
    139    140    158     1   116.4660000 282.696144
    143    144    159     1   120.5030000 283.934608
    143    148    162     1   119.8380000 254.152896
    145    144    159     1   116.4660000 282.696144
    145    146    160     1   117.0470000 286.511952
    146    147    161     1   119.5430000 257.558672
    147    146    160     1   121.6070000 291.072512
    147    148    162     1   120.1080000 257.759504
    148    147    161     1   121.3020000 254.278416
      1     65     64     1   120.3900000 608.997936
      1     65     66     1   120.1430000 606.445696
    145      1     65     1   90.3433044 597.255134
    105      1     65     1   179.4458668 733.866029
     25      1     65     1   89.7463030 597.706371
      1    145    146     1   120.1430000 606.445696
      1    145    144     1   120.3900000 608.997936
    105      1    145     1   89.9312347 598.516135
     25      1    145     1   179.7068883 703.222585
      1     25     26     1   120.1430000 606.445696
      1     25     24     1   120.3900000 608.997936
    105      1     25     1   89.9768198 600.065850
      1    105    106     1   120.1430000 606.445696
      1    105    104     1   120.3900000 608.997936
      2    139    140     1   120.3900000 608.997936
      2    139    138     1   120.1430000 606.445696
     59      2    139     1   90.3433044 597.255134
     19      2    139     1   179.4458668 733.866029
     99      2    139     1   89.7463030 597.706371
      2     59     58     1   120.1430000 606.445696
      2     59     60     1   120.3900000 608.997936
     19      2     59     1   89.9312347 598.516135
     99      2     59     1   179.7068883 703.222585
      2     99     98     1   120.1430000 606.445696
      2     99    100     1   120.3900000 608.997936
     19      2     99     1   89.9768198 600.065850
      2     19     18     1   120.1430000 606.445696
      2     19     20     1   120.3900000 608.997936

[ dihedrals ]
;    ai     aj     ak     al funct         c0         c1         c2         c3         c4         c5
      3      4      5      6     1  180.0000771  15.1670000  2
      3      4     21     22     1  180.0000771  0.0000000  2
      3      8      7      6     1  180.0000771  15.1670000  2
      3      8      7     12     1  180.0000771  15.1670000  2
      3      8      9     10     1  180.0000771  15.1670000  2
      4      3      8      7     1  180.0000771  15.1670000  2
      4      3      8      9     1  180.0000771  15.1670000  2
      4      5      6      7     1  180.0000771  15.1670000  2
      4     21     22     23     1  180.0000771  0.0000000  2
      8      3      4      5     1  180.0000771  15.1670000  2
      5      4     21     22     1  180.0000771  0.0000000  2
      5      6      7      8     1  180.0000771  15.1670000  2
      5      6      7     12     1  180.0000771  15.1670000  2
      6      5      4     21     1  180.0000771  15.1670000  2
      6      7      8      9     1  180.0000771  15.1670000  2
      6      7     12     11     1  180.0000771  15.1670000  2
      7      8      9     10     1  180.0000771  15.1670000  2
      7     12     11     10     1  180.0000771  15.1670000  2
      8      3      4     21     1  180.0000771  15.1670000  2
      8      7     12     11     1  180.0000771  15.1670000  2
      8      9     10     11     1  180.0000771  15.1670000  2
      8      9     10     13     1  180.0000771  15.1670000  2
      9      8      7     12     1  180.0000771  15.1670000  2
      9     10     11     12     1  180.0000771  15.1670000  2
      9     10     13     14     1  180.0000771  0.0000000  2
     10     13     14     15     1  180.0000771  0.0000000  2
     11     10     13     14     1  180.0000771  0.0000000  2
     12     11     10     13     1  180.0000771  15.1670000  2
     13     14     15     16     1  180.0000771  0.0000000  2
     13     14     15     20     1  180.0000771  0.0000000  2
     14     15     16     17     1  180.0000771  15.1670000  2
     14     15     20     19     1  180.0000771  15.1670000  2
     15     16     17     18     1  180.0000771  15.1670000  2
     15     20     19     18     1  180.0000771  20.0832000  2
     16     15     20     19     1  180.0000771  15.1670000  2
     16     17     18     19     1  180.0000771  15.1670000  2
     17     16     15     20     1  180.0000771  15.1670000  2
     17     18     19     20     1  180.0000771  20.0832000  2
     21     22     23     24     1  180.0000771  0.0000000  2
     21     22     23     28     1  180.0000771  0.0000000  2
     22     23     24     25     1  180.0000771  15.1670000  2
     22     23     28     27     1  180.0000771  15.1670000  2
     23     24     25     26     1  180.0000771  20.0832000  2
     23     28     27     26     1  180.0000771  15.1670000  2
     24     23     28     27     1  180.0000771  15.1670000  2
     24     25     26     27     1  180.0000771  20.0832000  2
     25     24     23     28     1  180.0000771  15.1670000  2
     25     26     27     28     1  180.0000771  15.1670000  2
      3      5      4     21     4  180.0000771  4.6024000  2
      6      8      7     12     4  180.0000771  4.6024000  2
      3      7      8      9     4  180.0000771  4.6024000  2
      9     11     10     13     4  180.0000771  4.6024000  2
     16     20     15     14     4  180.0000771  4.6024000  2
     24     28     23     22     4  180.0000771  4.6024000  2
      3      4      5     30     1  180.0000771  15.1670000  2
      3      8      9     32     1  180.0000771  15.1670000  2
      4      5      6     31     1  180.0000771  15.1670000  2
     29      3      4      5     1  180.0000771  15.1670000  2
      6      7     12     34     1  180.0000771  15.1670000  2
      7      6      5     30     1  180.0000771  15.1670000  2
     29      3      8      7     1  180.0000771  15.1670000  2
      7      8      9     32     1  180.0000771  15.1670000  2
      7     12     11     33     1  180.0000771  15.1670000  2
      8      7      6     31     1  180.0000771  15.1670000  2
      8      7     12     34     1  180.0000771  15.1670000  2
     29      3      8      9     1  180.0000771  15.1670000  2
      9     10     11     33     1  180.0000771  15.1670000  2
     10     11     12     34     1  180.0000771  15.1670000  2
     11     10      9     32     1  180.0000771  15.1670000  2
     12      7      6     31     1  180.0000771  15.1670000  2
     13     10      9     32     1  180.0000771  15.1670000  2
     13     10     11     33     1  180.0000771  15.1670000  2
     14     15     16     35     1  180.0000771  15.1670000  2
     14     15     20     38     1  180.0000771  15.1670000  2
     15     16     17     36     1  180.0000771  15.1670000  2
     16     15     20     38     1  180.0000771  15.1670000  2
     16     17     18     37     1  180.0000771  15.1670000  2
     18     17     16     35     1  180.0000771  15.1670000  2
     18     19     20     38     1  180.0000771  20.0832000  2
     19     18     17     36     1  180.0000771  15.1670000  2
     20     15     16     35     1  180.0000771  15.1670000  2
     20     19     18     37     1  180.0000771  20.0832000  2
     29      3      4     21     1  180.0000771  15.1670000  2
     21      4      5     30     1  180.0000771  15.1670000  2
     22     23     24     39     1  180.0000771  15.1670000  2
     22     23     28     42     1  180.0000771  15.1670000  2
     23     28     27     41     1  180.0000771  15.1670000  2
     24     23     28     42     1  180.0000771  15.1670000  2
     24     25     26     40     1  180.0000771  20.0832000  2
     25     26     27     41     1  180.0000771  15.1670000  2
     26     25     24     39     1  180.0000771  20.0832000  2
     26     27     28     42     1  180.0000771  15.1670000  2
     28     23     24     39     1  180.0000771  15.1670000  2
     28     27     26     40     1  180.0000771  15.1670000  2
     30      5      6     31     1  180.0000771  15.1670000  2
     33     11     12     34     1  180.0000771  15.1670000  2
     35     16     17     36     1  180.0000771  15.1670000  2
     36     17     18     37     1  180.0000771  15.1670000  2
     40     26     27     41     1  180.0000771  15.1670000  2
     41     27     28     42     1  180.0000771  15.1670000  2
     29      3      8      4     4  180.0000771  4.6024000  2
      4      6      5     30     4  180.0000771  4.6024000  2
      5      7      6     31     4  180.0000771  4.6024000  2
      8     10      9     32     4  180.0000771  4.6024000  2
     10     12     11     33     4  180.0000771  4.6024000  2
      7     11     12     34     4  180.0000771  4.6024000  2
     15     17     16     35     4  180.0000771  4.6024000  2
     16     18     17     36     4  180.0000771  4.6024000  2
     17     37     18     19     4  180.0000771  4.6024000  2
     15     38     20     19     4  180.0000771  4.6024000  2
     23     39     24     25     4  180.0000771  4.6024000  2
     27     40     26     25     4  180.0000771  4.6024000  2
     26     28     27     41     4  180.0000771  4.6024000  2
     23     27     28     42     4  180.0000771  4.6024000  2
     43     44     45     46     1  180.0000771  15.1670000  2
     43     44     61     62     1  180.0000771  0.0000000  2
     43     48     47     46     1  180.0000771  15.1670000  2
     43     48     47     52     1  180.0000771  15.1670000  2
     43     48     49     50     1  180.0000771  15.1670000  2
     44     43     48     47     1  180.0000771  15.1670000  2
     44     43     48     49     1  180.0000771  15.1670000  2
     44     45     46     47     1  180.0000771  15.1670000  2
     44     61     62     63     1  180.0000771  0.0000000  2
     48     43     44     45     1  180.0000771  15.1670000  2
     45     44     61     62     1  180.0000771  0.0000000  2
     45     46     47     48     1  180.0000771  15.1670000  2
     45     46     47     52     1  180.0000771  15.1670000  2
     46     45     44     61     1  180.0000771  15.1670000  2
     46     47     48     49     1  180.0000771  15.1670000  2
     46     47     52     51     1  180.0000771  15.1670000  2
     47     48     49     50     1  180.0000771  15.1670000  2
     47     52     51     50     1  180.0000771  15.1670000  2
     48     43     44     61     1  180.0000771  15.1670000  2
     48     47     52     51     1  180.0000771  15.1670000  2
     48     49     50     51     1  180.0000771  15.1670000  2
     48     49     50     53     1  180.0000771  15.1670000  2
     49     48     47     52     1  180.0000771  15.1670000  2
     49     50     51     52     1  180.0000771  15.1670000  2
     49     50     53     54     1  180.0000771  0.0000000  2
     50     53     54     55     1  180.0000771  0.0000000  2
     51     50     53     54     1  180.0000771  0.0000000  2
     52     51     50     53     1  180.0000771  15.1670000  2
     53     54     55     56     1  180.0000771  0.0000000  2
     53     54     55     60     1  180.0000771  0.0000000  2
     54     55     56     57     1  180.0000771  15.1670000  2
     54     55     60     59     1  180.0000771  15.1670000  2
     55     56     57     58     1  180.0000771  15.1670000  2
     55     60     59     58     1  180.0000771  20.0832000  2
     56     55     60     59     1  180.0000771  15.1670000  2
     56     57     58     59     1  180.0000771  15.1670000  2
     57     56     55     60     1  180.0000771  15.1670000  2
     57     58     59     60     1  180.0000771  20.0832000  2
     61     62     63     64     1  180.0000771  0.0000000  2
     61     62     63     68     1  180.0000771  0.0000000  2
     62     63     64     65     1  180.0000771  15.1670000  2
     62     63     68     67     1  180.0000771  15.1670000  2
     63     64     65     66     1  180.0000771  20.0832000  2
     63     68     67     66     1  180.0000771  15.1670000  2
     64     63     68     67     1  180.0000771  15.1670000  2
     64     65     66     67     1  180.0000771  20.0832000  2
     65     64     63     68     1  180.0000771  15.1670000  2
     65     66     67     68     1  180.0000771  15.1670000  2
     43     45     44     61     4  180.0000771  4.6024000  2
     46     48     47     52     4  180.0000771  4.6024000  2
     43     47     48     49     4  180.0000771  4.6024000  2
     49     51     50     53     4  180.0000771  4.6024000  2
     56     60     55     54     4  180.0000771  4.6024000  2
     64     68     63     62     4  180.0000771  4.6024000  2
     43     44     45     70     1  180.0000771  15.1670000  2
     43     48     49     72     1  180.0000771  15.1670000  2
     44     45     46     71     1  180.0000771  15.1670000  2
     69     43     44     45     1  180.0000771  15.1670000  2
     46     47     52     74     1  180.0000771  15.1670000  2
     47     46     45     70     1  180.0000771  15.1670000  2
     69     43     48     47     1  180.0000771  15.1670000  2
     47     48     49     72     1  180.0000771  15.1670000  2
     47     52     51     73     1  180.0000771  15.1670000  2
     48     47     46     71     1  180.0000771  15.1670000  2
     48     47     52     74     1  180.0000771  15.1670000  2
     69     43     48     49     1  180.0000771  15.1670000  2
     49     50     51     73     1  180.0000771  15.1670000  2
     50     51     52     74     1  180.0000771  15.1670000  2
     51     50     49     72     1  180.0000771  15.1670000  2
     52     47     46     71     1  180.0000771  15.1670000  2
     53     50     49     72     1  180.0000771  15.1670000  2
     53     50     51     73     1  180.0000771  15.1670000  2
     54     55     56     75     1  180.0000771  15.1670000  2
     54     55     60     78     1  180.0000771  15.1670000  2
     55     56     57     76     1  180.0000771  15.1670000  2
     56     55     60     78     1  180.0000771  15.1670000  2
     56     57     58     77     1  180.0000771  15.1670000  2
     58     57     56     75     1  180.0000771  15.1670000  2
     58     59     60     78     1  180.0000771  20.0832000  2
     59     58     57     76     1  180.0000771  15.1670000  2
     60     55     56     75     1  180.0000771  15.1670000  2
     60     59     58     77     1  180.0000771  20.0832000  2
     69     43     44     61     1  180.0000771  15.1670000  2
     61     44     45     70     1  180.0000771  15.1670000  2
     62     63     64     79     1  180.0000771  15.1670000  2
     62     63     68     82     1  180.0000771  15.1670000  2
     63     68     67     81     1  180.0000771  15.1670000  2
     64     63     68     82     1  180.0000771  15.1670000  2
     64     65     66     80     1  180.0000771  20.0832000  2
     65     66     67     81     1  180.0000771  15.1670000  2
     66     65     64     79     1  180.0000771  20.0832000  2
     66     67     68     82     1  180.0000771  15.1670000  2
     68     63     64     79     1  180.0000771  15.1670000  2
     68     67     66     80     1  180.0000771  15.1670000  2
     70     45     46     71     1  180.0000771  15.1670000  2
     73     51     52     74     1  180.0000771  15.1670000  2
     75     56     57     76     1  180.0000771  15.1670000  2
     76     57     58     77     1  180.0000771  15.1670000  2
     80     66     67     81     1  180.0000771  15.1670000  2
     81     67     68     82     1  180.0000771  15.1670000  2
     69     43     48     44     4  180.0000771  4.6024000  2
     44     46     45     70     4  180.0000771  4.6024000  2
     45     47     46     71     4  180.0000771  4.6024000  2
     48     50     49     72     4  180.0000771  4.6024000  2
     50     52     51     73     4  180.0000771  4.6024000  2
     47     51     52     74     4  180.0000771  4.6024000  2
     55     57     56     75     4  180.0000771  4.6024000  2
     56     58     57     76     4  180.0000771  4.6024000  2
     57     77     58     59     4  180.0000771  4.6024000  2
     55     78     60     59     4  180.0000771  4.6024000  2
     63     79     64     65     4  180.0000771  4.6024000  2
     67     80     66     65     4  180.0000771  4.6024000  2
     66     68     67     81     4  180.0000771  4.6024000  2
     63     67     68     82     4  180.0000771  4.6024000  2
     83     84     85     86     1  180.0000771  15.1670000  2
     83     84    101    102     1  180.0000771  0.0000000  2
     83     88     87     86     1  180.0000771  15.1670000  2
     83     88     87     92     1  180.0000771  15.1670000  2
     83     88     89     90     1  180.0000771  15.1670000  2
     84     83     88     87     1  180.0000771  15.1670000  2
     84     83     88     89     1  180.0000771  15.1670000  2
     84     85     86     87     1  180.0000771  15.1670000  2
     84    101    102    103     1  180.0000771  0.0000000  2
     88     83     84     85     1  180.0000771  15.1670000  2
     85     84    101    102     1  180.0000771  0.0000000  2
     85     86     87     88     1  180.0000771  15.1670000  2
     85     86     87     92     1  180.0000771  15.1670000  2
     86     85     84    101     1  180.0000771  15.1670000  2
     86     87     88     89     1  180.0000771  15.1670000  2
     86     87     92     91     1  180.0000771  15.1670000  2
     87     88     89     90     1  180.0000771  15.1670000  2
     87     92     91     90     1  180.0000771  15.1670000  2
     88     83     84    101     1  180.0000771  15.1670000  2
     88     87     92     91     1  180.0000771  15.1670000  2
     88     89     90     91     1  180.0000771  15.1670000  2
     88     89     90     93     1  180.0000771  15.1670000  2
     89     88     87     92     1  180.0000771  15.1670000  2
     89     90     91     92     1  180.0000771  15.1670000  2
     89     90     93     94     1  180.0000771  0.0000000  2
     90     93     94     95     1  180.0000771  0.0000000  2
     91     90     93     94     1  180.0000771  0.0000000  2
     92     91     90     93     1  180.0000771  15.1670000  2
     93     94     95     96     1  180.0000771  0.0000000  2
     93     94     95    100     1  180.0000771  0.0000000  2
     94     95     96     97     1  180.0000771  15.1670000  2
     94     95    100     99     1  180.0000771  15.1670000  2
     95     96     97     98     1  180.0000771  15.1670000  2
     95    100     99     98     1  180.0000771  20.0832000  2
     96     95    100     99     1  180.0000771  15.1670000  2
     96     97     98     99     1  180.0000771  15.1670000  2
     97     96     95    100     1  180.0000771  15.1670000  2
     97     98     99    100     1  180.0000771  20.0832000  2
    101    102    103    104     1  180.0000771  0.0000000  2
    101    102    103    108     1  180.0000771  0.0000000  2
    102    103    104    105     1  180.0000771  15.1670000  2
    102    103    108    107     1  180.0000771  15.1670000  2
    103    104    105    106     1  180.0000771  20.0832000  2
    103    108    107    106     1  180.0000771  15.1670000  2
    104    103    108    107     1  180.0000771  15.1670000  2
    104    105    106    107     1  180.0000771  20.0832000  2
    105    104    103    108     1  180.0000771  15.1670000  2
    105    106    107    108     1  180.0000771  15.1670000  2
     83     85     84    101     4  180.0000771  4.6024000  2
     86     88     87     92     4  180.0000771  4.6024000  2
     83     87     88     89     4  180.0000771  4.6024000  2
     89     91     90     93     4  180.0000771  4.6024000  2
     96    100     95     94     4  180.0000771  4.6024000  2
    104    108    103    102     4  180.0000771  4.6024000  2
     83     84     85    110     1  180.0000771  15.1670000  2
     83     88     89    112     1  180.0000771  15.1670000  2
     84     85     86    111     1  180.0000771  15.1670000  2
    109     83     84     85     1  180.0000771  15.1670000  2
     86     87     92    114     1  180.0000771  15.1670000  2
     87     86     85    110     1  180.0000771  15.1670000  2
    109     83     88     87     1  180.0000771  15.1670000  2
     87     88     89    112     1  180.0000771  15.1670000  2
     87     92     91    113     1  180.0000771  15.1670000  2
     88     87     86    111     1  180.0000771  15.1670000  2
     88     87     92    114     1  180.0000771  15.1670000  2
    109     83     88     89     1  180.0000771  15.1670000  2
     89     90     91    113     1  180.0000771  15.1670000  2
     90     91     92    114     1  180.0000771  15.1670000  2
     91     90     89    112     1  180.0000771  15.1670000  2
     92     87     86    111     1  180.0000771  15.1670000  2
     93     90     89    112     1  180.0000771  15.1670000  2
     93     90     91    113     1  180.0000771  15.1670000  2
     94     95     96    115     1  180.0000771  15.1670000  2
     94     95    100    118     1  180.0000771  15.1670000  2
     95     96     97    116     1  180.0000771  15.1670000  2
     96     95    100    118     1  180.0000771  15.1670000  2
     96     97     98    117     1  180.0000771  15.1670000  2
     98     97     96    115     1  180.0000771  15.1670000  2
     98     99    100    118     1  180.0000771  20.0832000  2
     99     98     97    116     1  180.0000771  15.1670000  2
    100     95     96    115     1  180.0000771  15.1670000  2
    100     99     98    117     1  180.0000771  20.0832000  2
    109     83     84    101     1  180.0000771  15.1670000  2
    101     84     85    110     1  180.0000771  15.1670000  2
    102    103    104    119     1  180.0000771  15.1670000  2
    102    103    108    122     1  180.0000771  15.1670000  2
    103    108    107    121     1  180.0000771  15.1670000  2
    104    103    108    122     1  180.0000771  15.1670000  2
    104    105    106    120     1  180.0000771  20.0832000  2
    105    106    107    121     1  180.0000771  15.1670000  2
    106    105    104    119     1  180.0000771  20.0832000  2
    106    107    108    122     1  180.0000771  15.1670000  2
    108    103    104    119     1  180.0000771  15.1670000  2
    108    107    106    120     1  180.0000771  15.1670000  2
    110     85     86    111     1  180.0000771  15.1670000  2
    113     91     92    114     1  180.0000771  15.1670000  2
    115     96     97    116     1  180.0000771  15.1670000  2
    116     97     98    117     1  180.0000771  15.1670000  2
    120    106    107    121     1  180.0000771  15.1670000  2
    121    107    108    122     1  180.0000771  15.1670000  2
    109     83     88     84     4  180.0000771  4.6024000  2
     84     86     85    110     4  180.0000771  4.6024000  2
     85     87     86    111     4  180.0000771  4.6024000  2
     88     90     89    112     4  180.0000771  4.6024000  2
     90     92     91    113     4  180.0000771  4.6024000  2
     87     91     92    114     4  180.0000771  4.6024000  2
     95     97     96    115     4  180.0000771  4.6024000  2
     96     98     97    116     4  180.0000771  4.6024000  2
     97    117     98     99     4  180.0000771  4.6024000  2
     95    118    100     99     4  180.0000771  4.6024000  2
    103    119    104    105     4  180.0000771  4.6024000  2
    107    120    106    105     4  180.0000771  4.6024000  2
    106    108    107    121     4  180.0000771  4.6024000  2
    103    107    108    122     4  180.0000771  4.6024000  2
    123    124    125    126     1  180.0000771  15.1670000  2
    123    124    141    142     1  180.0000771  0.0000000  2
    123    128    127    126     1  180.0000771  15.1670000  2
    123    128    127    132     1  180.0000771  15.1670000  2
    123    128    129    130     1  180.0000771  15.1670000  2
    124    123    128    127     1  180.0000771  15.1670000  2
    124    123    128    129     1  180.0000771  15.1670000  2
    124    125    126    127     1  180.0000771  15.1670000  2
    124    141    142    143     1  180.0000771  0.0000000  2
    128    123    124    125     1  180.0000771  15.1670000  2
    125    124    141    142     1  180.0000771  0.0000000  2
    125    126    127    128     1  180.0000771  15.1670000  2
    125    126    127    132     1  180.0000771  15.1670000  2
    126    125    124    141     1  180.0000771  15.1670000  2
    126    127    128    129     1  180.0000771  15.1670000  2
    126    127    132    131     1  180.0000771  15.1670000  2
    127    128    129    130     1  180.0000771  15.1670000  2
    127    132    131    130     1  180.0000771  15.1670000  2
    128    123    124    141     1  180.0000771  15.1670000  2
    128    127    132    131     1  180.0000771  15.1670000  2
    128    129    130    131     1  180.0000771  15.1670000  2
    128    129    130    133     1  180.0000771  15.1670000  2
    129    128    127    132     1  180.0000771  15.1670000  2
    129    130    131    132     1  180.0000771  15.1670000  2
    129    130    133    134     1  180.0000771  0.0000000  2
    130    133    134    135     1  180.0000771  0.0000000  2
    131    130    133    134     1  180.0000771  0.0000000  2
    132    131    130    133     1  180.0000771  15.1670000  2
    133    134    135    136     1  180.0000771  0.0000000  2
    133    134    135    140     1  180.0000771  0.0000000  2
    134    135    136    137     1  180.0000771  15.1670000  2
    134    135    140    139     1  180.0000771  15.1670000  2
    135    136    137    138     1  180.0000771  15.1670000  2
    135    140    139    138     1  180.0000771  20.0832000  2
    136    135    140    139     1  180.0000771  15.1670000  2
    136    137    138    139     1  180.0000771  15.1670000  2
    137    136    135    140     1  180.0000771  15.1670000  2
    137    138    139    140     1  180.0000771  20.0832000  2
    141    142    143    144     1  180.0000771  0.0000000  2
    141    142    143    148     1  180.0000771  0.0000000  2
    142    143    144    145     1  180.0000771  15.1670000  2
    142    143    148    147     1  180.0000771  15.1670000  2
    143    144    145    146     1  180.0000771  20.0832000  2
    143    148    147    146     1  180.0000771  15.1670000  2
    144    143    148    147     1  180.0000771  15.1670000  2
    144    145    146    147     1  180.0000771  20.0832000  2
    145    144    143    148     1  180.0000771  15.1670000  2
    145    146    147    148     1  180.0000771  15.1670000  2
    123    125    124    141     4  180.0000771  4.6024000  2
    126    128    127    132     4  180.0000771  4.6024000  2
    123    127    128    129     4  180.0000771  4.6024000  2
    129    131    130    133     4  180.0000771  4.6024000  2
    136    140    135    134     4  180.0000771  4.6024000  2
    144    148    143    142     4  180.0000771  4.6024000  2
    123    124    125    150     1  180.0000771  15.1670000  2
    123    128    129    152     1  180.0000771  15.1670000  2
    124    125    126    151     1  180.0000771  15.1670000  2
    149    123    124    125     1  180.0000771  15.1670000  2
    126    127    132    154     1  180.0000771  15.1670000  2
    127    126    125    150     1  180.0000771  15.1670000  2
    149    123    128    127     1  180.0000771  15.1670000  2
    127    128    129    152     1  180.0000771  15.1670000  2
    127    132    131    153     1  180.0000771  15.1670000  2
    128    127    126    151     1  180.0000771  15.1670000  2
    128    127    132    154     1  180.0000771  15.1670000  2
    149    123    128    129     1  180.0000771  15.1670000  2
    129    130    131    153     1  180.0000771  15.1670000  2
    130    131    132    154     1  180.0000771  15.1670000  2
    131    130    129    152     1  180.0000771  15.1670000  2
    132    127    126    151     1  180.0000771  15.1670000  2
    133    130    129    152     1  180.0000771  15.1670000  2
    133    130    131    153     1  180.0000771  15.1670000  2
    134    135    136    155     1  180.0000771  15.1670000  2
    134    135    140    158     1  180.0000771  15.1670000  2
    135    136    137    156     1  180.0000771  15.1670000  2
    136    135    140    158     1  180.0000771  15.1670000  2
    136    137    138    157     1  180.0000771  15.1670000  2
    138    137    136    155     1  180.0000771  15.1670000  2
    138    139    140    158     1  180.0000771  20.0832000  2
    139    138    137    156     1  180.0000771  15.1670000  2
    140    135    136    155     1  180.0000771  15.1670000  2
    140    139    138    157     1  180.0000771  20.0832000  2
    149    123    124    141     1  180.0000771  15.1670000  2
    141    124    125    150     1  180.0000771  15.1670000  2
    142    143    144    159     1  180.0000771  15.1670000  2
    142    143    148    162     1  180.0000771  15.1670000  2
    143    148    147    161     1  180.0000771  15.1670000  2
    144    143    148    162     1  180.0000771  15.1670000  2
    144    145    146    160     1  180.0000771  20.0832000  2
    145    146    147    161     1  180.0000771  15.1670000  2
    146    145    144    159     1  180.0000771  20.0832000  2
    146    147    148    162     1  180.0000771  15.1670000  2
    148    143    144    159     1  180.0000771  15.1670000  2
    148    147    146    160     1  180.0000771  15.1670000  2
    150    125    126    151     1  180.0000771  15.1670000  2
    153    131    132    154     1  180.0000771  15.1670000  2
    155    136    137    156     1  180.0000771  15.1670000  2
    156    137    138    157     1  180.0000771  15.1670000  2
    160    146    147    161     1  180.0000771  15.1670000  2
    161    147    148    162     1  180.0000771  15.1670000  2
    149    123    128    124     4  180.0000771  4.6024000  2
    124    126    125    150     4  180.0000771  4.6024000  2
    125    127    126    151     4  180.0000771  4.6024000  2
    128    130    129    152     4  180.0000771  4.6024000  2
    130    132    131    153     4  180.0000771  4.6024000  2
    127    131    132    154     4  180.0000771  4.6024000  2
    135    137    136    155     4  180.0000771  4.6024000  2
    136    138    137    156     4  180.0000771  4.6024000  2
    137    157    138    139     4  180.0000771  4.6024000  2
    135    158    140    139     4  180.0000771  4.6024000  2
    143    159    144    145     4  180.0000771  4.6024000  2
    147    160    146    145     4  180.0000771  4.6024000  2
    146    148    147    161     4  180.0000771  4.6024000  2
    143    147    148    162     4  180.0000771  4.6024000  2
    102    103    104    108     1  180.0000771  4.6024000  2
    108    106    107    121     1  180.0000771  4.6024000  2
     22     23     24     28     1  180.0000771  4.6024000  2
     28     26     27     41     1  180.0000771  4.6024000  2
    142    143    144    148     1  180.0000771  4.6024000  2
    148    146    147    161     1  180.0000771  4.6024000  2
     62     63     64     68     1  180.0000771  4.6024000  2
     68     66     67     81     1  180.0000771  4.6024000  2

[ moleculetype ]
; Name            nrexcl
NCS          3

[ atoms ]
;   nr       type  resnr residue  atom   cgnr    charge       mass  typeB    chargeB      massB
; residue    1 NCS rtp UNL q 0.0
     1          c      1     NCS    C0      1  0.710334  12.010000 ; qtot  0.710334
     2         c3      1     NCS    C1      2 -0.157567  12.010000 ; qtot  0.552767
     3         c3      1     NCS    C2      3 -0.157567  12.010000 ; qtot  0.395200
     4          c      1     NCS    C3      4  0.710334  12.010000 ; qtot  1.105534
     5          n      1     NCS    N4      5 -0.497667  14.010000 ; qtot  0.607867
     6         cl      1     NCS   CL5      6  0.121333  35.450000 ; qtot  0.729200
     7          o      1     NCS    O6      7 -0.553666  16.000000 ; qtot  0.175534
     8          o      1     NCS    O7      8 -0.553667  16.000000 ; qtot -0.378133
     9         hc      1     NCS    H8      9  0.094533   1.008000 ; qtot -0.283600
    10         hc      1     NCS    H9     10  0.094533   1.008000 ; qtot -0.189067
    11         hc      1     NCS   H10     11  0.094533   1.008000 ; qtot -0.094534
    12         hc      1     NCS   H11     12  0.094533   1.008000 ; qtot -0.000001

[ bonds ]
;    ai     aj funct         c0         c1         c2         c3
      1      2     1   0.15241 261918.400000
      1      5     1   0.13789 357815.680000
      1      8     1   0.12183 533627.360000
      2      3     1   0.15375 251793.120000
      3      4     1   0.15241 261918.400000
      4      5     1   0.13789 357815.680000
      4      7     1   0.12183 533627.360000
      5      6     1   0.17161 286436.640000
      2      9     1   0.10969 276646.080000
      2     10     1   0.10969 276646.080000
      3     11     1   0.10969 276646.080000
      3     12     1   0.10969 276646.080000

[ pairs ]
;    ai     aj funct         c0         c1         c2         c3
      1      7     1
      2      6     1
      2      7     1
      8      3     1
      3      6     1
      8      4     1
      8      6     1
      6      7     1
      1     11     1
      1     12     1
      4      9     1
      4     10     1
      5      9     1
      5     10     1
      5     11     1
      5     12     1
      7     11     1
      7     12     1
      8      9     1
      8     10     1
      9     11     1
      9     12     1
     10     11     1
     10     12     1

[ angles ]
;    ai     aj     ak funct         c0         c1         c2         c3
      1      2      3     1   111.0400475 529.694400
      1      5      4     1   127.0800542 533.041600
      1      5      6     1   116.3500496 485.344000
      2      1      5     1   115.1800491 558.982400
      2      1      8     1   123.2000528 564.003200
      2      3      4     1   111.0400475 529.694400
      3      4      5     1   115.1800491 558.982400
      3      4      7     1   123.2000528 564.003200
      4      5      6     1   116.3500496 485.344000
      5      1      8     1   123.0500530 620.905600
      5      4      7     1   123.0500530 620.905600
      1      2      9     1   108.7700466 392.459200
      1      2     10     1   108.7700466 392.459200
      2      3     11     1   109.8000471 387.438400
      2      3     12     1   109.8000471 387.438400
      3      2      9     1   109.8000471 387.438400
      3      2     10     1   109.8000471 387.438400
      4      3     11     1   108.7700466 392.459200
      4      3     12     1   108.7700466 392.459200
      9      2     10     1   107.5800459 329.699200
     11      3     12     1   107.5800459 329.699200

[ dihedrals ]
;    ai     aj     ak     al funct         c0         c1         c2         c3         c4         c5
      1      2      3      4     1  0.0000000  0.6508444  3
      1      5      4      3     1  180.0000771  10.4600000  2
      1      5      4      7     1  180.0000771  10.4600000  2
      2      1      5      4     1  180.0000771  10.4600000  2
      2      1      5      6     1  180.0000771  10.4600000  2
      2      3      4      5     1  0.0000000  0.2928800  2
      2      3      4      5     1  0.0000000  0.4184000  4
      2      3      4      7     1  180.0000771  0.0000000  2
      5      1      2      3     1  0.0000000  0.2928800  2
      5      1      2      3     1  0.0000000  0.4184000  4
      8      1      2      3     1  180.0000771  0.0000000  2
      3      4      5      6     1  180.0000771  10.4600000  2
      8      1      5      4     1  180.0000771  10.4600000  2
      8      1      5      6     1  180.0000771  10.4600000  2
      6      5      4      7     1  180.0000771  10.4600000  2
      8      1      5      2     4  180.0000771  43.9320000  2
      3      5      4      7     4  180.0000771  43.9320000  2
      1      4      5      6     4  180.0000771  4.6024000  2
      1      2      3     11     1  0.0000000  0.6508444  3
      1      2      3     12     1  0.0000000  0.6508444  3
      4      3      2      9     1  0.0000000  0.6508444  3
      4      3      2     10     1  0.0000000  0.6508444  3
      5      1      2      9     1  180.0000771  0.0000000  2
      5      1      2     10     1  180.0000771  0.0000000  2
      5      4      3     11     1  180.0000771  0.0000000  2
      5      4      3     12     1  180.0000771  0.0000000  2
      7      4      3     11     1  0.0000000  3.3472000  1
      7      4      3     11     1  0.0000000  0.0000000  2
      7      4      3     11     1  180.0000771  0.3347200  3
      7      4      3     12     1  0.0000000  3.3472000  1
      7      4      3     12     1  0.0000000  0.0000000  2
      7      4      3     12     1  180.0000771  0.3347200  3
      8      1      2      9     1  0.0000000  3.3472000  1
      8      1      2      9     1  0.0000000  0.0000000  2
      8      1      2      9     1  180.0000771  0.3347200  3
      8      1      2     10     1  0.0000000  3.3472000  1
      8      1      2     10     1  0.0000000  0.0000000  2
      8      1      2     10     1  180.0000771  0.3347200  3
      9      2      3     11     1  0.0000000  0.6276000  3
      9      2      3     12     1  0.0000000  0.6276000  3
     10      2      3     11     1  0.0000000  0.6276000  3
     10      2      3     12     1  0.0000000  0.6276000  3

[ moleculetype ]
; Name            nrexcl
UNK          3

[ atoms ]
;   nr       type  resnr residue  atom   cgnr    charge       mass  typeB    chargeB      massB
; residue    1 UNK rtp UNK q 0.0
     1         c3      1     UNK    C0      1  0.131324  12.010000 ; qtot  0.131324
     2         h1      1     UNK    H1      2  0.041123   1.008000 ; qtot  0.172447
     3         h1      1     UNK    H2      3  0.041123   1.008000 ; qtot  0.213570
     4         c3      1     UNK    C3      4 -0.119477  12.010000 ; qtot  0.094093
     5         oh      1     UNK    O4      5 -0.603877  16.000000 ; qtot -0.509784
     6         c3      1     UNK    C5      6 -0.045277  12.010000 ; qtot -0.555061
     7         ce      1     UNK    C6      7 -0.068477  12.010000 ; qtot -0.623538
     8         c2      1     UNK    C7      8 -0.218077  12.010000 ; qtot -0.841615
     9         ha      1     UNK    H8      9  0.119423   1.008000 ; qtot -0.722192
    10         ha      1     UNK    H9     10  0.119423   1.008000 ; qtot -0.602769
    11         hc      1     UNK   H10     11  0.049623   1.008000 ; qtot -0.553146
    12         hc      1     UNK   H11     12  0.049623   1.008000 ; qtot -0.503523
    13         hc      1     UNK   H12     13  0.058123   1.008000 ; qtot -0.445400
    14         hc      1     UNK   H13     14  0.058123   1.008000 ; qtot -0.387277
    15         ca      1     UNK   C14     15 -0.059877  12.010000 ; qtot -0.447154
    16         ca      1     UNK   C15     16 -0.127077  12.010000 ; qtot -0.574231
    17         ca      1     UNK   C16     17 -0.117577  12.010000 ; qtot -0.691808
    18         ca      1     UNK   C17     18 -0.117577  12.010000 ; qtot -0.809385
    19         ca      1     UNK   C18     19 -0.129577  12.010000 ; qtot -0.938962
    20         ca      1     UNK   C19     20 -0.129577  12.010000 ; qtot -1.068539
    21         ha      1     UNK   H20     21  0.133923   1.008000 ; qtot -0.934616
    22         ha      1     UNK   H21     22  0.133923   1.008000 ; qtot -0.800693
    23         ha      1     UNK   H22     23  0.132923   1.008000 ; qtot -0.667770
    24         ha      1     UNK   H23     24  0.132923   1.008000 ; qtot -0.534847
    25         ha      1     UNK   H24     25  0.131923   1.008000 ; qtot -0.402924
    26         ho      1     UNK   H25     26  0.402923   1.008000 ; qtot -0.000001

[ bonds ]
;    ai     aj funct         c0         c1         c2         c3
      1      4     1   0.15375 251793.120000
      1      5     1   0.14233 265014.560000
      4      6     1   0.15375 251793.120000
      6      7     1   0.15159 268361.760000
      7      8     1   0.13461 457980.640000
      7     15     1   0.14763 302335.840000
     15     17     1   0.13984 385848.480000
     15     18     1   0.13984 385848.480000
     16     19     1   0.13984 385848.480000
     16     20     1   0.13984 385848.480000
     17     20     1   0.13984 385848.480000
     18     19     1   0.13984 385848.480000
      1      2     1   0.10969 276646.080000
      1      3     1   0.10969 276646.080000
      4     13     1   0.10969 276646.080000
      4     14     1   0.10969 276646.080000
      5     26     1   0.09730 310787.520000
      6     11     1   0.10969 276646.080000
      6     12     1   0.10969 276646.080000
      8      9     1   0.10879 287106.080000
      8     10     1   0.10879 287106.080000
     16     25     1   0.10860 289365.440000
     17     21     1   0.10860 289365.440000
     18     22     1   0.10860 289365.440000
     19     23     1   0.10860 289365.440000
     20     24     1   0.10860 289365.440000

[ pairs ]
;    ai     aj funct         c0         c1         c2         c3
      1      7     1
      4      8     1
      4     15     1
      5      6     1
      6     17     1
      6     18     1
      7     20     1
      7     19     1
      8     17     1
      8     18     1
     15     16     1
     17     19     1
     18     20     1
      1     11     1
      1     12     1
      2      6     1
      2     13     1
      2     14     1
      2     26     1
      3      6     1
      3     13     1
      3     14     1
      3     26     1
      4     26     1
      5     13     1
      5     14     1
      6      9     1
      6     10     1
      7     13     1
      7     14     1
      7     21     1
      7     22     1
      8     11     1
      8     12     1
      9     15     1
     10     15     1
     11     13     1
     11     14     1
     11     15     1
     12     13     1
     12     14     1
     12     15     1
     15     24     1
     15     23     1
     16     22     1
     16     21     1
     17     22     1
     17     25     1
     18     21     1
     18     25     1
     19     24     1
     20     23     1
     21     24     1
     22     23     1
     23     25     1
     24     25     1

[ angles ]
;    ai     aj     ak funct         c0         c1         c2         c3
      1      4      6     1   111.5100476 526.347200
      4      1      5     1   110.1900474 564.840000
      4      6      7     1   110.9200478 531.368000
      6      7      8     1   122.5300526 535.552000
      6      7     15     1   119.2400510 523.000000
      7     15     17     1   120.8200520 539.736000
      7     15     18     1   120.8200520 539.736000
      8      7     15     1   121.7800520 546.430400
     15     17     20     1   120.0200517 557.308800
     15     18     19     1   120.0200517 557.308800
     16     19     18     1   120.0200517 557.308800
     16     20     17     1   120.0200517 557.308800
     17     15     18     1   120.0200517 557.308800
     19     16     20     1   120.0200517 557.308800
      1      4     13     1   109.8000471 387.438400
      1      4     14     1   109.8000471 387.438400
      1      5     26     1   107.2600461 396.643200
      2      1      3     1   108.4600466 328.025600
      2      1      4     1   109.5600471 388.275200
      2      1      5     1   110.2600474 425.931200
      3      1      4     1   109.5600471 388.275200
      3      1      5     1   110.2600474 425.931200
      4      6     11     1   109.8000471 387.438400
      4      6     12     1   109.8000471 387.438400
      6      4     13     1   109.8000471 387.438400
      6      4     14     1   109.8000471 387.438400
      7      6     11     1   110.5900476 391.622400
      7      6     12     1   110.5900476 391.622400
      7      8      9     1   120.4500519 414.216000
      7      8     10     1   120.4500519 414.216000
      9      8     10     1   116.9000501 318.820800
     11      6     12     1   107.5800459 329.699200
     13      4     14     1   107.5800459 329.699200
     15     17     21     1   119.8800511 403.337600
     15     18     22     1   119.8800511 403.337600
     16     19     23     1   119.8800511 403.337600
     16     20     24     1   119.8800511 403.337600
     17     20     24     1   119.8800511 403.337600
     18     19     23     1   119.8800511 403.337600
     19     16     25     1   119.8800511 403.337600
     19     18     22     1   119.8800511 403.337600
     20     16     25     1   119.8800511 403.337600
     20     17     21     1   119.8800511 403.337600

[ dihedrals ]
;    ai     aj     ak     al funct         c0         c1         c2         c3         c4         c5
      1      4      6      7     1  0.0000000  0.6508444  3
      4      6      7      8     1  0.0000000  0.0000000  3
      4      6      7     15     1  0.0000000  0.0000000  3
      5      1      4      6     1  0.0000000  0.6508444  3
      6      7     15     17     1  180.0000771  2.9288000  2
      6      7     15     18     1  180.0000771  2.9288000  2
      7     15     17     20     1  180.0000771  15.1670000  2
      7     15     18     19     1  180.0000771  15.1670000  2
      8      7     15     17     1  180.0000771  2.9288000  2
      8      7     15     18     1  180.0000771  2.9288000  2
     15     17     20     16     1  180.0000771  15.1670000  2
     15     18     19     16     1  180.0000771  15.1670000  2
     17     15     18     19     1  180.0000771  15.1670000  2
     17     20     16     19     1  180.0000771  15.1670000  2
     18     15     17     20     1  180.0000771  15.1670000  2
     18     19     16     20     1  180.0000771  15.1670000  2
      8      6      7     15     4  180.0000771  4.6024000  2
     17     18     15      7     4  180.0000771  4.6024000  2
      1      4      6     11     1  0.0000000  0.6694400  3
      1      4      6     12     1  0.0000000  0.6694400  3
      2      1      4      6     1  0.0000000  0.6508444  3
      2      1      4     13     1  0.0000000  0.6508444  3
      2      1      4     14     1  0.0000000  0.6508444  3
      2      1      5     26     1  0.0000000  0.6973333  3
      3      1      4      6     1  0.0000000  0.6508444  3
      3      1      4     13     1  0.0000000  0.6508444  3
      3      1      4     14     1  0.0000000  0.6508444  3
      3      1      5     26     1  0.0000000  0.6973333  3
      4      1      5     26     1  0.0000000  1.0460000  1
      4      1      5     26     1  0.0000000  0.6694400  3
      5      1      4     13     1  0.0000000  1.0460000  1
      5      1      4     13     1  0.0000000  0.0000000  3
      5      1      4     14     1  0.0000000  1.0460000  1
      5      1      4     14     1  0.0000000  0.0000000  3
      6      7      8      9     1  180.0000771  27.8236000  2
      6      7      8     10     1  180.0000771  27.8236000  2
      7      6      4     13     1  0.0000000  0.6508444  3
      7      6      4     14     1  0.0000000  0.6508444  3
      7     15     17     21     1  180.0000771  15.1670000  2
      7     15     18     22     1  180.0000771  15.1670000  2
      8      7      6     11     1  0.0000000  4.8116000  1
      8      7      6     11     1  0.0000000  0.0000000  2
      8      7      6     11     1  180.0000771  1.5899200  3
      8      7      6     12     1  0.0000000  4.8116000  1
      8      7      6     12     1  0.0000000  0.0000000  2
      8      7      6     12     1  180.0000771  1.5899200  3
      9      8      7     15     1  180.0000771  27.8236000  2
     10      8      7     15     1  180.0000771  27.8236000  2
     11      6      4     13     1  0.0000000  0.6276000  3
     11      6      4     14     1  0.0000000  0.6276000  3
     11      6      7     15     1  0.0000000  4.8116000  1
     11      6      7     15     1  0.0000000  0.0000000  2
     11      6      7     15     1  180.0000771  1.5899200  3
     12      6      4     13     1  0.0000000  0.6276000  3
     12      6      4     14     1  0.0000000  0.6276000  3
     12      6      7     15     1  0.0000000  4.8116000  1
     12      6      7     15     1  0.0000000  0.0000000  2
     12      6      7     15     1  180.0000771  1.5899200  3
     15     17     20     24     1  180.0000771  15.1670000  2
     15     18     19     23     1  180.0000771  15.1670000  2
     16     19     18     22     1  180.0000771  15.1670000  2
     16     20     17     21     1  180.0000771  15.1670000  2
     17     15     18     22     1  180.0000771  15.1670000  2
     17     20     16     25     1  180.0000771  15.1670000  2
     18     15     17     21     1  180.0000771  15.1670000  2
     18     19     16     25     1  180.0000771  15.1670000  2
     19     16     20     24     1  180.0000771  15.1670000  2
     20     16     19     23     1  180.0000771  15.1670000  2
     21     17     20     24     1  180.0000771  15.1670000  2
     22     18     19     23     1  180.0000771  15.1670000  2
     23     19     16     25     1  180.0000771  15.1670000  2
     24     20     16     25     1  180.0000771  15.1670000  2
      7      9      8     10     4  180.0000771  4.6024000  2
     19     20     16     25     4  180.0000771  4.6024000  2
     15     20     17     21     4  180.0000771  4.6024000  2
     15     19     18     22     4  180.0000771  4.6024000  2
     16     18     19     23     4  180.0000771  4.6024000  2
     16     17     20     24     4  180.0000771  4.6024000  2

[ moleculetype ]
; molname       nrexcl
OPC             2

[ atoms ]
; id  at type     res nr  res name  at name  cg nr  charge    mass
  1   OW          1       OPC       OW       1       0        16.00000
  2   HW          1       OPC       HW1      1       0.67914   1.00800
  3   HW          1       OPC       HW2      1       0.67914   1.00800
  4   MW          1       OPC       MW       1      -1.35828   0.00000

#ifndef FLEXIBLE

[ settles ]
; i     funct   doh     dhh
1       1       0.08724 0.13712

#else

[ bonds ]
; i     j       funct   length  force.c.
1       2       1       0.08724 502416.0 0.08724        502416.0
1       3       1       0.08724 502416.0 0.08724        502416.0

[ angles ]
; i     j       k       funct   angle   force.c.
2       1       3       1       103.6   628.02  103.6  628.02

#endif


[ virtual_sites3 ]
; Vsite from                    funct   a               b
4       1       2       3       1       0.147722363     0.147722363


[ exclusions ]
1       2       3       4
2       1       3       4
3       1       2       4
4       1       2       3


; The position of the virtual site is computed as follows:
;
;               O
;             
;               V
;         
;       H               H
;
; Ewald OPC:
; const = distance (OV) / [ cos (angle(VOH))    * distance (OH) ]
;         0.01594 nm     / [ cos (51.8 deg)     * 0.0872433 nm    ]
;       then a = b = 0.5 * const = 0.147722363
;
; Vsite pos x4 = x1 + a*(x2-x1) + b*(x3-x1)
[ moleculetype ]
; Name            nrexcl
BArF          3

[ atoms ]
;   nr       type  resnr residue  atom   cgnr    charge       mass  typeB    chargeB      massB
; residue    1 BArF rtp BArF q -1.0
    1         ca      1   BArF      C      1 0.38328900  12.010000   ; qtot 0.383289
    2         ca      1   BArF     C1      2 -0.22664700  12.010000   ; qtot 0.156642
    3         ca      1   BArF     C2      3 -0.07433800  12.010000   ; qtot 0.082304
    4         ca      1   BArF     C3      4 -0.23711700  12.010000   ; qtot -0.154813
    5         ca      1   BArF     C4      5 -0.04682200  12.010000   ; qtot -0.201635
    6         ca      1   BArF     C5      6 -0.27508400  12.010000   ; qtot -0.476719
    7         ha      1   BArF      H      7 0.15366500   1.008000   ; qtot -0.323054
    8         ha      1   BArF     H1      8 0.17228200   1.008000   ; qtot -0.150772
    9         ha      1   BArF     H2      9 0.14983500   1.008000   ; qtot -0.000937
   10         c3      1   BArF     C6     10 0.72094400  12.010000   ; qtot 0.720007
   11         c3      1   BArF     C7     11 0.70648600  12.010000   ; qtot 1.426493
   12          f      1   BArF      F     12 -0.23409100  19.000000   ; qtot 1.192402
   13          f      1   BArF     F1     13 -0.24611800  19.000000   ; qtot 0.946284
   14          f      1   BArF     F2     14 -0.24444600  19.000000   ; qtot 0.701838
   15          f      1   BArF     F3     15 -0.24438200  19.000000   ; qtot 0.457456
   16          f      1   BArF     F4     16 -0.23160500  19.000000   ; qtot 0.225851
   17          f      1   BArF     F5     17 -0.23995200  19.000000   ; qtot -0.014101
   18          f      1   BArF     F6     18 -0.24291300  19.000000   ; qtot -0.257014
   19          f      1   BArF     F7     19 -0.23466100  19.000000   ; qtot -0.491675
   20          f      1   BArF     F8     20 -0.23413500  19.000000   ; qtot -0.725810
   21         c3      1   BArF     C8     21 0.71363300  12.010000   ; qtot -0.012177
   22          f      1   BArF     F9     22 -0.23042600  19.000000   ; qtot -0.242603
   23         ca      1   BArF     C9     23 -0.21943600  12.010000   ; qtot -0.462039
   24         c3      1   BArF    C10     24 0.69641600  12.010000   ; qtot 0.234377
   25         ha      1   BArF     H3     25 0.16700000   1.008000   ; qtot 0.401377
   26         ca      1   BArF    C11     26 -0.07976800  12.010000   ; qtot 0.321609
   27         ca      1   BArF    C12     27 -0.05548800  12.010000   ; qtot 0.266121
   28         ca      1   BArF    C13     28 -0.22892400  12.010000   ; qtot 0.037197
   29         ca      1   BArF    C14     29 -0.26875300  12.010000   ; qtot -0.231556
   30         ca      1   BArF    C15     30 0.37295400  12.010000   ; qtot 0.141398
   31         ha      1   BArF     H4     31 0.15796900   1.008000   ; qtot 0.299367
   32         ha      1   BArF     H5     32 0.15433400   1.008000   ; qtot 0.453701
   33          f      1   BArF    F10     33 -0.24619700  19.000000   ; qtot 0.207504
   34          f      1   BArF    F11     34 -0.23903300  19.000000   ; qtot -0.031529
   35          f      1   BArF    F12     35 -0.24348800  19.000000   ; qtot -0.275017
   36          f      1   BArF    F13     36 -0.23289300  19.000000   ; qtot -0.507910
   37          f      1   BArF    F14     37 -0.23342900  19.000000   ; qtot -0.741339
   38         c3      1   BArF    C16     38 0.71563200  12.010000   ; qtot -0.025707
   39          f      1   BArF    F15     39 -0.23107100  19.000000   ; qtot -0.256778
   40         ca      1   BArF    C17     40 -0.22310500  12.010000   ; qtot -0.479883
   41         c3      1   BArF    C18     41 0.69039600  12.010000   ; qtot 0.210513
   42         ha      1   BArF     H6     42 0.16895300   1.008000   ; qtot 0.379466
   43         ca      1   BArF    C19     43 -0.09203200  12.010000   ; qtot 0.287434
   44         ca      1   BArF    C20     44 -0.04483600  12.010000   ; qtot 0.242598
   45         ca      1   BArF    C21     45 -0.20505600  12.010000   ; qtot 0.037542
   46         ca      1   BArF    C22     46 -0.28224600  12.010000   ; qtot -0.244704
   47         ca      1   BArF    C23     47 0.37625400  12.010000   ; qtot 0.131550
   48         ha      1   BArF     H7     48 0.15202800   1.008000   ; qtot 0.283578
   49         ha      1   BArF     H8     49 0.15936400   1.008000   ; qtot 0.442942
   50          f      1   BArF    F16     50 -0.24522500  19.000000   ; qtot 0.197717
   51          f      1   BArF    F17     51 -0.23925900  19.000000   ; qtot -0.041542
   52          f      1   BArF    F18     52 -0.24473800  19.000000   ; qtot -0.286280
   53          f      1   BArF    F19     53 -0.24576400  19.000000   ; qtot -0.532044
   54          f      1   BArF    F20     54 -0.24047400  19.000000   ; qtot -0.772518
   55         c3      1   BArF    C24     55 0.71768100  12.010000   ; qtot -0.054837
   56          f      1   BArF    F21     56 -0.23319600  19.000000   ; qtot -0.288033
   57         ca      1   BArF    C25     57 -0.23523800  12.010000   ; qtot -0.523271
   58         c3      1   BArF    C26     58 0.71386000  12.010000   ; qtot 0.190589
   59         ha      1   BArF     H9     59 0.17174500   1.008000   ; qtot 0.362334
   60         ca      1   BArF    C27     60 -0.07013900  12.010000   ; qtot 0.292195
   61         ca      1   BArF    C28     61 -0.05682400  12.010000   ; qtot 0.235371
   62         ca      1   BArF    C29     62 -0.23399800  12.010000   ; qtot 0.001373
   63         ca      1   BArF    C30     63 -0.26176000  12.010000   ; qtot -0.260387
   64         ca      1   BArF    C31     64 0.36910900  12.010000   ; qtot 0.108722
   65         ha      1   BArF    H10     65 0.15945500   1.008000   ; qtot 0.268177
   66         ha      1   BArF    H11     66 0.15577800   1.008000   ; qtot 0.423955
   67          f      1   BArF    F22     67 -0.24491300  19.000000   ; qtot 0.179042
   68          f      1   BArF    F23     68 -0.23467100  19.000000   ; qtot -0.055629
   69          B      1   BArF    B       69 -0.94437000  10.811000   ; qtot -0.999999

[ bonds ]
;    ai     aj funct         c0         c1         c2         c3
      1     69     1   0.16442 124876.710000
     30     69     1   0.16442 124876.710000
     47     69     1   0.16442 124876.710000
     64     69     1   0.16442 124876.710000
      1      2     1   0.13978 334723.835333
      1      6     1   0.13978 334723.835333
      2      3     1   0.13978 334723.835333
      3      4     1   0.13978 334723.835333
      3     10     1   0.15011 209993.495600
      4      5     1   0.13978 334723.835333
      5      6     1   0.13978 334723.835333
      5     11     1   0.15011 209993.495600
     10     12     1   0.13396 273457.488467
     10     13     1   0.13396 273457.488467
     10     14     1   0.13396 273457.488467
     11     15     1   0.13396 273457.488467
     11     16     1   0.13396 273457.488467
     11     17     1   0.13396 273457.488467
     18     21     1   0.13396 273457.488467
     19     24     1   0.13396 273457.488467
     20     24     1   0.13396 273457.488467
     21     22     1   0.13396 273457.488467
     21     26     1   0.15011 209993.495600
     21     33     1   0.13396 273457.488467
     23     26     1   0.13978 334723.835333
     23     27     1   0.13978 334723.835333
     24     27     1   0.15011 209993.495600
     24     34     1   0.13396 273457.488467
     26     28     1   0.13978 334723.835333
     27     29     1   0.13978 334723.835333
     28     30     1   0.13978 334723.835333
     29     30     1   0.13978 334723.835333
     35     38     1   0.13396 273457.488467
     36     41     1   0.13396 273457.488467
     37     41     1   0.13396 273457.488467
     38     39     1   0.13396 273457.488467
     38     43     1   0.15011 209993.495600
     38     50     1   0.13396 273457.488467
     40     43     1   0.13978 334723.835333
     40     44     1   0.13978 334723.835333
     41     44     1   0.15011 209993.495600
     41     51     1   0.13396 273457.488467
     43     45     1   0.13978 334723.835333
     44     46     1   0.13978 334723.835333
     45     47     1   0.13978 334723.835333
     46     47     1   0.13978 334723.835333
     52     55     1   0.13396 273457.488467
     53     58     1   0.13396 273457.488467
     54     58     1   0.13396 273457.488467
     55     56     1   0.13396 273457.488467
     55     60     1   0.15011 209993.495600
     55     67     1   0.13396 273457.488467
     57     60     1   0.13978 334723.835333
     57     61     1   0.13978 334723.835333
     58     61     1   0.15011 209993.495600
     58     68     1   0.13396 273457.488467
     60     62     1   0.13978 334723.835333
     61     63     1   0.13978 334723.835333
     62     64     1   0.13978 334723.835333
     63     64     1   0.13978 334723.835333
      2      7     1   0.10926 323675.634667
      4      8     1   0.10926 323675.634667
      6      9     1   0.10926 323675.634667
     23     25     1   0.10926 323675.634667
     28     31     1   0.10926 323675.634667
     29     32     1   0.10926 323675.634667
     40     42     1   0.10926 323675.634667
     45     48     1   0.10926 323675.634667
     46     49     1   0.10926 323675.634667
     57     59     1   0.10926 323675.634667
     62     65     1   0.10926 323675.634667
     63     66     1   0.10926 323675.634667

[ pairs ]
;    ai     aj funct         c0         c1         c2         c3
      1      4     1
      1     10     1
      1     11     1
      1     28     1
      1     29     1
      1     45     1
      1     46     1
      1     62     1
      1     63     1
      2      5     1
      2     30     1
      2     47     1
      2     64     1
      2     12     1
      2     13     1
      2     14     1
      6      3     1
     69      3     1
      3     11     1
      4     12     1
      4     13     1
      4     14     1
      4     15     1
      4     16     1
      4     17     1
      5     10     1
     69      5     1
      6     30     1
      6     47     1
      6     64     1
      6     15     1
      6     16     1
      6     17     1
     18     23     1
     18     28     1
     19     23     1
     19     29     1
     20     23     1
     20     29     1
     21     27     1
     21     30     1
     22     23     1
     22     28     1
     23     33     1
     23     30     1
     23     34     1
     24     26     1
     24     30     1
     26     29     1
     26     69     1
     27     28     1
     27     69     1
     28     33     1
     28     47     1
     28     64     1
     29     34     1
     29     47     1
     29     64     1
     30     45     1
     30     46     1
     30     62     1
     30     63     1
     35     40     1
     35     45     1
     36     40     1
     36     46     1
     37     40     1
     37     46     1
     38     44     1
     38     47     1
     39     40     1
     39     45     1
     40     50     1
     40     47     1
     40     51     1
     41     43     1
     41     47     1
     43     46     1
     43     69     1
     44     45     1
     44     69     1
     45     50     1
     45     64     1
     46     51     1
     46     64     1
     47     62     1
     47     63     1
     52     57     1
     52     62     1
     53     57     1
     53     63     1
     54     57     1
     54     63     1
     55     61     1
     55     64     1
     56     57     1
     56     62     1
     57     67     1
     57     64     1
     57     68     1
     58     60     1
     58     64     1
     60     63     1
     60     69     1
     61     62     1
     61     69     1
     62     67     1
     63     68     1
      2      9     1
      2      8     1
      4      7     1
      4      9     1
      6      7     1
      6      8     1
     69      7     1
      7     10     1
      8     10     1
      8     11     1
     69      9     1
      9     11     1
     21     25     1
     21     31     1
     23     31     1
     23     32     1
     24     25     1
     24     32     1
     25     28     1
     25     29     1
     28     32     1
     29     31     1
     31     69     1
     32     69     1
     38     42     1
     38     48     1
     40     48     1
     40     49     1
     41     42     1
     41     49     1
     42     45     1
     42     46     1
     45     49     1
     46     48     1
     48     69     1
     49     69     1
     55     59     1
     55     65     1
     57     65     1
     57     66     1
     58     59     1
     58     66     1
     59     62     1
     59     63     1
     62     66     1
     63     65     1
     65     69     1
     66     69     1

[ angles ]
;    ai     aj     ak funct         c0         c1         c2         c3
      1     69     30     1   112.2400480 465.599704
      1     69     47     1   112.2400480 465.599704
      1     69     64     1   112.2400480 465.599704
     30     69     47     1   112.2400480 465.599704
     30     69     64     1   112.2400480 465.599704
     47     69     64     1   112.2400480 465.599704
      6      1     69     1   121.9350000 619.540570
      2      1     69     1   121.9350000 619.540570
     28     30     69     1   121.9350000 619.540570
     29     30     69     1   121.9350000 619.540570
     45     47     69     1   121.9350000 619.540570
     46     47     69     1   121.9350000 619.540570
     62     64     69     1   121.9350000 619.540570
     63     64     69     1   121.9350000 619.540570
      1      2      3     1   120.0200517 790.998101
      1      6      5     1   120.0200517 790.998101
      2      1      6     1   120.0200517 790.998101
      2      3      4     1   120.0200517 790.998101
      2      3     10     1   120.7700517 663.844946
      3      4      5     1   120.0200517 790.998101
      3     10     12     1   111.7700478 561.613439
      3     10     13     1   111.7700478 561.613439
      3     10     14     1   111.7700478 561.613439
      4      3     10     1   120.7700517 663.844946
      4      5      6     1   120.0200517 790.998101
      4      5     11     1   120.7700517 663.844946
      5     11     15     1   111.7700478 561.613439
      5     11     16     1   111.7700478 561.613439
      5     11     17     1   111.7700478 561.613439
      6      5     11     1   120.7700517 663.844946
     12     10     13     1   107.3600461 529.189879
     12     10     14     1   107.3600461 529.189879
     13     10     14     1   107.3600461 529.189879
     15     11     16     1   107.3600461 529.189879
     15     11     17     1   107.3600461 529.189879
     16     11     17     1   107.3600461 529.189879
     18     21     22     1   107.3600461 529.189879
     18     21     26     1   111.7700478 561.613439
     18     21     33     1   107.3600461 529.189879
     19     24     20     1   107.3600461 529.189879
     19     24     27     1   111.7700478 561.613439
     19     24     34     1   107.3600461 529.189879
     20     24     27     1   111.7700478 561.613439
     20     24     34     1   107.3600461 529.189879
     21     26     23     1   120.7700517 663.844946
     21     26     28     1   120.7700517 663.844946
     22     21     26     1   111.7700478 561.613439
     22     21     33     1   107.3600461 529.189879
     23     26     28     1   120.0200517 790.998101
     23     27     24     1   120.7700517 663.844946
     23     27     29     1   120.0200517 790.998101
     24     27     29     1   120.7700517 663.844946
     26     21     33     1   111.7700478 561.613439
     26     23     27     1   120.0200517 790.998101
     26     28     30     1   120.0200517 790.998101
     27     24     34     1   111.7700478 561.613439
     27     29     30     1   120.0200517 790.998101
     28     30     29     1   120.0200517 790.998101
     35     38     39     1   107.3600461 529.189879
     35     38     43     1   111.7700478 561.613439
     35     38     50     1   107.3600461 529.189879
     36     41     37     1   107.3600461 529.189879
     36     41     44     1   111.7700478 561.613439
     36     41     51     1   107.3600461 529.189879
     37     41     44     1   111.7700478 561.613439
     37     41     51     1   107.3600461 529.189879
     38     43     40     1   120.7700517 663.844946
     38     43     45     1   120.7700517 663.844946
     39     38     43     1   111.7700478 561.613439
     39     38     50     1   107.3600461 529.189879
     40     43     45     1   120.0200517 790.998101
     40     44     41     1   120.7700517 663.844946
     40     44     46     1   120.0200517 790.998101
     41     44     46     1   120.7700517 663.844946
     43     38     50     1   111.7700478 561.613439
     43     40     44     1   120.0200517 790.998101
     43     45     47     1   120.0200517 790.998101
     44     41     51     1   111.7700478 561.613439
     44     46     47     1   120.0200517 790.998101
     45     47     46     1   120.0200517 790.998101
     52     55     56     1   107.3600461 529.189879
     52     55     60     1   111.7700478 561.613439
     52     55     67     1   107.3600461 529.189879
     53     58     54     1   107.3600461 529.189879
     53     58     61     1   111.7700478 561.613439
     53     58     68     1   107.3600461 529.189879
     54     58     61     1   111.7700478 561.613439
     54     58     68     1   107.3600461 529.189879
     55     60     57     1   120.7700517 663.844946
     55     60     62     1   120.7700517 663.844946
     56     55     60     1   111.7700478 561.613439
     56     55     67     1   107.3600461 529.189879
     57     60     62     1   120.0200517 790.998101
     57     61     58     1   120.7700517 663.844946
     57     61     63     1   120.0200517 790.998101
     58     61     63     1   120.7700517 663.844946
     60     55     67     1   111.7700478 561.613439
     60     57     61     1   120.0200517 790.998101
     60     62     64     1   120.0200517 790.998101
     61     58     68     1   111.7700478 561.613439
     61     63     64     1   120.0200517 790.998101
     62     64     63     1   120.0200517 790.998101
      1      2      7     1   119.8800511 270.063602
      1      6      9     1   119.8800511 270.063602
      3      2      7     1   119.8800511 270.063602
      3      4      8     1   119.8800511 270.063602
      5      4      8     1   119.8800511 270.063602
      5      6      9     1   119.8800511 270.063602
     25     23     26     1   119.8800511 270.063602
     25     23     27     1   119.8800511 270.063602
     26     28     31     1   119.8800511 270.063602
     27     29     32     1   119.8800511 270.063602
     30     28     31     1   119.8800511 270.063602
     30     29     32     1   119.8800511 270.063602
     42     40     43     1   119.8800511 270.063602
     42     40     44     1   119.8800511 270.063602
     43     45     48     1   119.8800511 270.063602
     44     46     49     1   119.8800511 270.063602
     47     45     48     1   119.8800511 270.063602
     47     46     49     1   119.8800511 270.063602
     59     57     60     1   119.8800511 270.063602
     59     57     61     1   119.8800511 270.063602
     60     62     65     1   119.8800511 270.063602
     61     63     66     1   119.8800511 270.063602
     64     62     65     1   119.8800511 270.063602
     64     63     66     1   119.8800511 270.063602

[ dihedrals ]
;    ai     aj     ak     al funct         c0         c1         c2         c3         c4         c5
     69      1      2      3     1  180.0000771  15.1670000  2
     69      1      6      5     1  180.0000771  15.1670000  2
     69      1      6      2     4  180.0000771  4.6024000  2
     69     28     30     29     4  180.0000771  4.6024000  2
     69     45     47     46     4  180.0000771  4.6024000  2
     69     62     64     63     4  180.0000771  4.6024000  2
     69      1      2      7     1  180.0000771  15.1670000  2
     69      1      6      9     1  180.0000771  15.1670000  2
     45     47     69     64     1  0.0000000  0.0000000  2
     46     47     69     64     1  0.0000000  0.0000000  2
     26     28     30     69     1  180.0000771  15.1670000  2
     27     29     30     69     1  180.0000771  15.1670000  2
     43     45     47     69     1  180.0000771  15.1670000  2
     44     46     47     69     1  180.0000771  15.1670000  2
     60     62     64     69     1  180.0000771  15.1670000  2
     61     63     64     69     1  180.0000771  15.1670000  2
     48     45     47     69     1  180.0000771  15.1670000  2
     49     46     47     69     1  180.0000771  15.1670000  2
     31     28     30     69     1  180.0000771  15.1670000  2
     32     29     30     69     1  180.0000771  15.1670000  2
     65     62     64     69     1  180.0000771  15.1670000  2
     66     63     64     69     1  180.0000771  15.1670000  2
      1      2      3      4     1  180.0000771  15.1670000  2
      1      2      3     10     1  180.0000771  15.1670000  2
      1      6      5      4     1  180.0000771  15.1670000  2
      1      6      5     11     1  180.0000771  15.1670000  2
      2      1      6      5     1  180.0000771  15.1670000  2
      2      3      4      5     1  180.0000771  15.1670000  2
      2      3     10     12     1  0.0000000  0.0000000  2
      2      3     10     13     1  0.0000000  0.0000000  2
      2      3     10     14     1  0.0000000  0.0000000  2
      6      1      2      3     1  180.0000771  15.1670000  2
      3      4      5      6     1  180.0000771  15.1670000  2
      3      4      5     11     1  180.0000771  15.1670000  2
      4      3     10     12     1  0.0000000  0.0000000  2
      4      3     10     13     1  0.0000000  0.0000000  2
      4      3     10     14     1  0.0000000  0.0000000  2
      4      5     11     15     1  0.0000000  0.0000000  2
      4      5     11     16     1  0.0000000  0.0000000  2
      4      5     11     17     1  0.0000000  0.0000000  2
      5      4      3     10     1  180.0000771  15.1670000  2
      6      5     11     15     1  0.0000000  0.0000000  2
      6      5     11     16     1  0.0000000  0.0000000  2
      6      5     11     17     1  0.0000000  0.0000000  2
     18     21     26     23     1  0.0000000  0.0000000  2
     18     21     26     28     1  0.0000000  0.0000000  2
     19     24     27     23     1  0.0000000  0.0000000  2
     19     24     27     29     1  0.0000000  0.0000000  2
     20     24     27     23     1  0.0000000  0.0000000  2
     20     24     27     29     1  0.0000000  0.0000000  2
     21     26     23     27     1  180.0000771  15.1670000  2
     21     26     28     30     1  180.0000771  15.1670000  2
     22     21     26     23     1  0.0000000  0.0000000  2
     22     21     26     28     1  0.0000000  0.0000000  2
     23     26     21     33     1  0.0000000  0.0000000  2
     23     26     28     30     1  180.0000771  15.1670000  2
     23     27     24     34     1  0.0000000  0.0000000  2
     23     27     29     30     1  180.0000771  15.1670000  2
     24     27     23     26     1  180.0000771  15.1670000  2
     24     27     29     30     1  180.0000771  15.1670000  2
     26     23     27     29     1  180.0000771  15.1670000  2
     26     28     30     29     1  180.0000771  15.1670000  2
     27     23     26     28     1  180.0000771  15.1670000  2
     27     29     30     28     1  180.0000771  15.1670000  2
     28     26     21     33     1  0.0000000  0.0000000  2
     29     27     24     34     1  0.0000000  0.0000000  2
     35     38     43     40     1  0.0000000  0.0000000  2
     35     38     43     45     1  0.0000000  0.0000000  2
     36     41     44     40     1  0.0000000  0.0000000  2
     36     41     44     46     1  0.0000000  0.0000000  2
     37     41     44     40     1  0.0000000  0.0000000  2
     37     41     44     46     1  0.0000000  0.0000000  2
     38     43     40     44     1  180.0000771  15.1670000  2
     38     43     45     47     1  180.0000771  15.1670000  2
     39     38     43     40     1  0.0000000  0.0000000  2
     39     38     43     45     1  0.0000000  0.0000000  2
     40     43     38     50     1  0.0000000  0.0000000  2
     40     43     45     47     1  180.0000771  15.1670000  2
     40     44     41     51     1  0.0000000  0.0000000  2
     40     44     46     47     1  180.0000771  15.1670000  2
     41     44     40     43     1  180.0000771  15.1670000  2
     41     44     46     47     1  180.0000771  15.1670000  2
     43     40     44     46     1  180.0000771  15.1670000  2
     43     45     47     46     1  180.0000771  15.1670000  2
     44     40     43     45     1  180.0000771  15.1670000  2
     44     46     47     45     1  180.0000771  15.1670000  2
     45     43     38     50     1  0.0000000  0.0000000  2
     46     44     41     51     1  0.0000000  0.0000000  2
     52     55     60     57     1  0.0000000  0.0000000  2
     52     55     60     62     1  0.0000000  0.0000000  2
     53     58     61     57     1  0.0000000  0.0000000  2
     53     58     61     63     1  0.0000000  0.0000000  2
     54     58     61     57     1  0.0000000  0.0000000  2
     54     58     61     63     1  0.0000000  0.0000000  2
     55     60     57     61     1  180.0000771  15.1670000  2
     55     60     62     64     1  180.0000771  15.1670000  2
     56     55     60     57     1  0.0000000  0.0000000  2
     56     55     60     62     1  0.0000000  0.0000000  2
     57     60     55     67     1  0.0000000  0.0000000  2
     57     60     62     64     1  180.0000771  15.1670000  2
     57     61     58     68     1  0.0000000  0.0000000  2
     57     61     63     64     1  180.0000771  15.1670000  2
     58     61     57     60     1  180.0000771  15.1670000  2
     58     61     63     64     1  180.0000771  15.1670000  2
     60     57     61     63     1  180.0000771  15.1670000  2
     60     62     64     63     1  180.0000771  15.1670000  2
     61     57     60     62     1  180.0000771  15.1670000  2
     61     63     64     62     1  180.0000771  15.1670000  2
     62     60     55     67     1  0.0000000  0.0000000  2
     63     61     58     68     1  0.0000000  0.0000000  2
     10      2      3      4     4  180.0000771  4.6024000  2
     11      4      5      6     4  180.0000771  4.6024000  2
     21     23     26     28     4  180.0000771  4.6024000  2
     24     23     27     29     4  180.0000771  4.6024000  2
     38     40     43     45     4  180.0000771  4.6024000  2
     41     40     44     46     4  180.0000771  4.6024000  2
     55     57     60     62     4  180.0000771  4.6024000  2
     58     57     61     63     4  180.0000771  4.6024000  2
      2      1      6      9     1  180.0000771  15.1670000  2
      2      3      4      8     1  180.0000771  15.1670000  2
      4      3      2      7     1  180.0000771  15.1670000  2
      4      5      6      9     1  180.0000771  15.1670000  2
      6      1      2      7     1  180.0000771  15.1670000  2
      6      5      4      8     1  180.0000771  15.1670000  2
      7      2      3     10     1  180.0000771  15.1670000  2
      8      4      3     10     1  180.0000771  15.1670000  2
      8      4      5     11     1  180.0000771  15.1670000  2
      9      6      5     11     1  180.0000771  15.1670000  2
     21     26     23     25     1  180.0000771  15.1670000  2
     21     26     28     31     1  180.0000771  15.1670000  2
     23     26     28     31     1  180.0000771  15.1670000  2
     23     27     29     32     1  180.0000771  15.1670000  2
     24     27     23     25     1  180.0000771  15.1670000  2
     24     27     29     32     1  180.0000771  15.1670000  2
     25     23     26     28     1  180.0000771  15.1670000  2
     25     23     27     29     1  180.0000771  15.1670000  2
     28     30     29     32     1  180.0000771  15.1670000  2
     29     30     28     31     1  180.0000771  15.1670000  2
     38     43     40     42     1  180.0000771  15.1670000  2
     38     43     45     48     1  180.0000771  15.1670000  2
     40     43     45     48     1  180.0000771  15.1670000  2
     40     44     46     49     1  180.0000771  15.1670000  2
     41     44     40     42     1  180.0000771  15.1670000  2
     41     44     46     49     1  180.0000771  15.1670000  2
     42     40     43     45     1  180.0000771  15.1670000  2
     42     40     44     46     1  180.0000771  15.1670000  2
     45     47     46     49     1  180.0000771  15.1670000  2
     46     47     45     48     1  180.0000771  15.1670000  2
     55     60     57     59     1  180.0000771  15.1670000  2
     55     60     62     65     1  180.0000771  15.1670000  2
     57     60     62     65     1  180.0000771  15.1670000  2
     57     61     63     66     1  180.0000771  15.1670000  2
     58     61     57     59     1  180.0000771  15.1670000  2
     58     61     63     66     1  180.0000771  15.1670000  2
     59     57     60     62     1  180.0000771  15.1670000  2
     59     57     61     63     1  180.0000771  15.1670000  2
     62     64     63     66     1  180.0000771  15.1670000  2
     63     64     62     65     1  180.0000771  15.1670000  2
      1      3      2      7     4  180.0000771  4.6024000  2
      3      5      4      8     4  180.0000771  4.6024000  2
      1      5      6      9     4  180.0000771  4.6024000  2
     26     27     23     25     4  180.0000771  4.6024000  2
     26     30     28     31     4  180.0000771  4.6024000  2
     27     30     29     32     4  180.0000771  4.6024000  2
     43     44     40     42     4  180.0000771  4.6024000  2
     43     47     45     48     4  180.0000771  4.6024000  2
     44     47     46     49     4  180.0000771  4.6024000  2
     60     61     57     59     4  180.0000771  4.6024000  2
     60     64     62     65     4  180.0000771  4.6024000  2
     61     64     63     66     4  180.0000771  4.6024000  2

[ moleculetype ]
;name            nrexcl
 DCM              3

[ atoms ]
;   nr  type  resi  res  atom  cgnr     charge      mass       ; qtot   bond_type
     1   cl     1   DCM   CL1    1    -0.050975     35.45000 ; qtot -0.051
     2   c3     1   DCM    C1    2    -0.362947     12.01000 ; qtot -0.414
     3   h2     1   DCM    H1    3     0.233201      1.00800 ; qtot -0.181
     4   h2     1   DCM    H2    4     0.231696      1.00800 ; qtot 0.051
     5   cl     1   DCM   CL2    5    -0.050975     35.45000 ; qtot -0.000

[ bonds ]
;   ai     aj funct   r             k
     1      2   1    1.8045e-01    2.2284e+05 ;    CL1 - C1
     2      3   1    1.0961e-01    2.7757e+05 ;     C1 - H1
     2      4   1    1.0961e-01    2.7757e+05 ;     C1 - H2
     2      5   1    1.8045e-01    2.2284e+05 ;     C1 - CL2

[ angles ]
;   ai     aj     ak    funct   theta         cth
     1      2      3      1    1.0699e+02    3.3489e+02 ;    CL1 - C1     - H1
     1      2      4      1    1.0699e+02    3.3489e+02 ;    CL1 - C1     - H2
     1      2      5      1    1.0933e+02    4.5263e+02 ;    CL1 - C1     - CL2
     3      2      4      1    1.1020e+02    3.2602e+02 ;     H1 - C1     - H2
     3      2      5      1    1.0699e+02    3.3489e+02 ;     H1 - C1     - CL2
     4      2      5      1    1.0699e+02    3.3489e+02 ;     H2 - C1     - CL2

[ system ]
[ molecules ]

system1 1

NCS 1

UNK 1

OPC 17

BArF 4

DCM               502
