# Supplementary material for: Dissecting the Effects of Cage Structure in the Catalytic Activation of Imide Chlorenium-Ion Donors
Source: J Am Chem Soc. 2025 Mar 21;147(13):11456–64. doi: 10.1021/jacs.5c01249 (PMC11969530; doi:10.1021/jacs.5c01249)
Supplement: Supplementary file 3 — ja5c01249_si_003.zip [file ja5c01249_si_003.zip › SI_MD/C3/2_nvt.gro]

Green Red Orange Magenta Azure Cyan Skyblue
 3054
    1Pd      Pd    1   3.723   2.712   3.952 -0.0944 -0.0180 -0.0710
    2Pd      Pd    2   4.918   2.620   3.093  0.1855  0.1584  0.3007
    3UNK     C0    3   3.966   2.387   3.239  0.3931 -0.3294 -0.2501
    3UNK     C1    4   3.842   2.334   3.287 -0.8846 -0.2584 -0.3225
    3UNK     C2    5   3.794   2.215   3.228  0.6761 -0.6742 -0.1069
    3UNK     C3    6   3.867   2.154   3.122  0.0869 -0.9360  1.1983
    3UNK     C4    7   3.983   2.210   3.064 -0.4838  0.3633 -0.3712
    3UNK     C5    8   4.031   2.333   3.120 -0.0630  0.0680  0.2616
    3UNK     C6    9   4.167   2.380   3.083  1.0089  0.4202  0.5481
    3UNK     C7   10   4.222   2.315   2.971 -0.1796  0.0336 -0.6663
    3UNK     C8   11   4.176   2.200   2.911  0.5674  0.0777 -0.3678
    3UNK     C9   12   4.055   2.145   2.957  0.3319  0.2032  0.4805
    3UNK    C10   13   4.353   2.362   2.931 -0.1009 -0.2248 -0.1888
    3UNK    C11   14   4.459   2.400   2.899 -0.4932 -0.2197 -0.9395
    3UNK    C12   15   4.606   2.445   2.871  1.0617  0.5860 -0.0157
    3UNK    C13   16   4.663   2.413   2.748 -0.4381  0.0020 -0.0024
    3UNK    C14   17   4.797   2.451   2.732  0.2982  0.3102  0.3472
    3UNK    C15   18   4.870   2.509   2.831 -0.0252  0.1710  1.0810
    3UNK    N16   19   4.813   2.539   2.946  0.0436  0.0381 -0.5168
    3UNK    C17   20   4.682   2.514   2.966 -0.2061 -0.0383  0.4671
    3UNK    C18   21   3.772   2.400   3.394  0.0275 -0.2264  0.6875
    3UNK    C19   22   3.709   2.464   3.476 -0.7295  0.3185  0.3248
    3UNK    C20   23   3.628   2.534   3.577 -0.1764  0.4817 -0.0363
    3UNK    C21   24   3.692   2.560   3.701 -0.2532  0.2253 -0.2804
    3UNK    N22   25   3.622   2.609   3.806 -0.3490 -0.4969  0.2922
    3UNK    C23   26   3.490   2.639   3.789 -0.5941  0.0318 -0.4479
    3UNK    C24   27   3.430   2.639   3.660 -0.6083 -0.7484 -0.1762
    3UNK    C25   28   3.495   2.571   3.557 -0.5992  0.2718 -0.0013
    3UNK    H26   29   4.012   2.471   3.289  0.2945 -0.3332 -0.1517
    3UNK    H27   30   3.694   2.179   3.254 -0.3168  1.5730 -0.5491
    3UNK    H28   31   3.815   2.065   3.089  1.1379 -0.8829 -0.7439
    3UNK    H29   32   4.216   2.461   3.135  1.3958  0.3109  0.3601
    3UNK    H30   33   4.245   2.150   2.843  0.6241 -1.3521  0.7138
    3UNK    H31   34   4.013   2.051   2.921 -1.6322  1.0469  0.4050
    3UNK    H32   35   4.608   2.365   2.668 -1.3911  0.0611  0.6082
    3UNK    H33   36   4.857   2.439   2.643  1.0930 -0.8672  1.0206
    3UNK    H34   37   4.974   2.539   2.823 -0.3532  0.9420 -1.0575
    3UNK    H35   38   4.643   2.550   3.060  1.0942 -0.8295  1.3414
    3UNK    H36   39   3.797   2.539   3.719 -0.6272 -2.3644 -0.6780
    3UNK    H37   40   3.436   2.690   3.868 -0.1805 -1.1949  0.6713
    3UNK    H38   41   3.336   2.693   3.657  1.0815  2.4284 -0.7969
    3UNK    H39   42   3.451   2.560   3.458  1.1516 -0.6027 -0.7130
    4UNK     C0   43   4.119   3.156   3.406 -0.2924 -0.2486  0.3273
    4UNK     C1   44   4.004   3.224   3.452 -0.4717  0.0801 -0.6217
    4UNK     C2   45   3.983   3.353   3.404  0.3189 -0.2160  0.1872
    4UNK     C3   46   4.057   3.406   3.296 -0.1548 -0.0025 -0.5806
    4UNK     C4   47   4.168   3.334   3.241  0.0954  0.3778 -0.6064
    4UNK     C5   48   4.196   3.207   3.298 -0.0278 -1.0542  0.1397
    4UNK     C6   49   4.313   3.144   3.256  0.2773 -0.4892  0.3986
    4UNK     C7   50   4.395   3.208   3.163  0.1252 -0.3588 -0.2054
    4UNK     C8   51   4.360   3.329   3.106  0.0613  0.2934 -0.0464
    4UNK     C9   52   4.249   3.395   3.145  0.1121 -1.0242 -0.1339
    4UNK    C10   53   4.519   3.142   3.125 -0.7975  0.0688  0.2179
    4UNK    C11   54   4.623   3.085   3.093 -0.0032 -0.1950 -0.4183
    4UNK    C12   55   4.742   3.021   3.034 -0.5572  0.1763  0.3926
    4UNK    C13   56   4.834   3.082   2.945  0.0072  0.0687  0.9909
    4UNK    C14   57   4.938   3.007   2.888  0.3549 -0.8269  0.0799
    4UNK    C15   58   4.955   2.872   2.927  0.3226  0.0138  0.1220
    4UNK    N16   59   4.874   2.807   3.012 -0.3922  0.3893 -0.1518
    4UNK    C17   60   4.771   2.886   3.058  0.3907 -0.6266  0.1538
    4UNK    C18   61   3.925   3.163   3.559  0.2533  0.6565 -0.1366
    4UNK    C19   62   3.849   3.124   3.646 -0.6046  0.2714 -0.7694
    4UNK    C20   63   3.754   3.072   3.744 -0.3427 -0.5405  0.0054
    4UNK    C21   64   3.751   2.941   3.772 -0.1581  0.6709 -0.2103
    4UNK    N22   65   3.676   2.887   3.872  0.0806 -0.3837  0.0388
    4UNK    C23   66   3.602   2.977   3.948  0.9466  0.4785 -0.2817
    4UNK    C24   67   3.598   3.115   3.922  0.2093  0.4524 -0.3377
    4UNK    C25   68   3.677   3.164   3.820 -0.3032 -0.4779 -0.0346
    4UNK    H26   69   4.157   3.072   3.462  0.1385  1.4808  2.7844
    4UNK    H27   70   3.905   3.412   3.452  1.8093  0.4466  1.9590
    4UNK    H28   71   4.041   3.505   3.253  1.5127  0.0548 -1.1403
    4UNK    H29   72   4.338   3.041   3.282  1.3361  0.0381  1.5978
    4UNK    H30   73   4.421   3.360   3.022 -0.1570 -0.2658 -0.4225
    4UNK    H31   74   4.224   3.491   3.102  0.2810 -0.9120  0.0204
    4UNK    H32   75   4.815   3.184   2.914  2.7680  0.2051 -0.6542
    4UNK    H33   76   5.006   3.048   2.814 -1.3980 -0.1275 -1.2364
    4UNK    H34   77   5.023   2.801   2.883  0.0666 -1.6980  2.3320
    4UNK    H35   78   4.699   2.828   3.115  0.1136 -0.8465 -0.4196
    4UNK    H36   79   3.810   2.860   3.729 -2.0903 -1.7161  1.3473
    4UNK    H37   80   3.540   2.939   4.028  1.3031  1.2223  0.3567
    4UNK    H38   81   3.545   3.180   3.990 -1.7264 -2.4794  1.2122
    4UNK    H39   82   3.686   3.271   3.806  0.7410 -0.2075  2.2454
    5UNK     C0   83   4.304   2.173   3.807  0.1685  0.1543 -0.3541
    5UNK     C1   84   4.255   2.143   3.932 -0.1231 -0.1212 -0.0878
    5UNK     C2   85   4.324   2.056   4.018  0.8413 -0.1498  0.2958
    5UNK     C3   86   4.440   1.997   3.972 -0.1432  0.7504  0.2592
    5UNK     C4   87   4.489   2.027   3.844 -0.2629  0.3539  0.7158
    5UNK     C5   88   4.428   2.123   3.762  0.1128  0.4541 -0.1795
    5UNK     C6   89   4.495   2.161   3.634  0.0979 -0.0276 -0.2202
    5UNK     C7   90   4.621   2.111   3.600  0.0923 -0.4214 -0.5226
    5UNK     C8   91   4.674   2.012   3.681 -0.5428 -0.3871 -0.6050
    5UNK     C9   92   4.609   1.964   3.799  0.1634  0.0822  0.3367
    5UNK    C10   93   4.694   2.166   3.488  1.0841 -0.0340 -0.4033
    5UNK    C11   94   4.762   2.212   3.399  0.1338  0.2462 -0.4708
    5UNK    C12   95   4.852   2.264   3.293  0.3720 -0.3059 -0.3010
    5UNK    C13   96   4.953   2.183   3.246 -0.8609  0.1294  0.2783
    5UNK    C14   97   5.042   2.227   3.150  0.1089  0.2790 -0.3431
    5UNK    C15   98   5.043   2.361   3.113  0.1845 -0.7053  0.1181
    5UNK    N16   99   4.947   2.447   3.164 -0.0989 -0.0164  0.3607
    5UNK    C17  100   4.858   2.393   3.258 -0.2393 -0.2168  0.2698
    5UNK    C18  101   4.144   2.217   3.981 -0.1901  0.2666  0.0340
    5UNK    C19  102   4.048   2.277   4.018  0.2264  0.5776  0.3809
    5UNK    C20  103   3.919   2.350   4.053 -0.7531  1.0287  0.1231
    5UNK    C21  104   3.892   2.468   3.994  0.0551 -0.8442 -0.5854
    5UNK    N22  105   3.780   2.534   4.030  0.2485 -0.2685  0.2844
    5UNK    C23  106   3.703   2.487   4.132 -0.3997 -0.2437  0.4532
    5UNK    C24  107   3.725   2.365   4.189 -0.0083 -0.1619  0.5899
    5UNK    C25  108   3.844   2.304   4.159 -0.1153  0.2355  0.1419
    5UNK    H26  109   4.250   2.253   3.757  1.0662  1.1721  0.2370
    5UNK    H27  110   4.291   2.030   4.119 -0.6259  2.6065  0.6238
    5UNK    H28  111   4.501   1.933   4.035 -1.0191 -0.9626 -0.5900
    5UNK    H29  112   4.439   2.230   3.573  0.3696  2.9897  2.6563
    5UNK    H30  113   4.771   1.968   3.657  0.5189  1.4214  0.1812
    5UNK    H31  114   4.662   1.889   3.856 -1.4048 -1.5504 -0.2513
    5UNK    H32  115   4.979   2.087   3.289  0.9730  1.3955  2.1701
    5UNK    H33  116   5.111   2.155   3.109  1.1298  0.7203  0.5426
    5UNK    H34  117   5.115   2.415   3.053  0.2210  1.7445  2.2128
    5UNK    H35  118   4.780   2.453   3.303 -0.4984  0.0558 -0.5270
    5UNK    H36  119   3.955   2.527   3.928 -0.3399  2.2014  1.5483
    5UNK    H37  120   3.619   2.551   4.155 -1.3205 -1.1018 -0.4322
    5UNK    H38  121   3.645   2.330   4.253  0.6856 -2.0763  0.4651
    5UNK    H39  122   3.873   2.211   4.208  1.3027  0.6971  0.2218
    6UNK     C0  123   4.501   2.895   3.972 -0.3089  0.2061 -0.1100
    6UNK     C1  124   4.444   2.923   4.099 -0.4142 -0.1599  0.0484
    6UNK     C2  125   4.524   2.980   4.206  0.0067 -0.1671  0.4438
    6UNK     C3  126   4.653   2.999   4.186  0.1245  0.8467 -0.0661
    6UNK     C4  127   4.713   2.956   4.071 -0.5823  0.7003  1.4250
    6UNK     C5  128   4.639   2.905   3.961 -0.2276 -0.1667 -0.3969
    6UNK     C6  129   4.705   2.863   3.843  0.1946  0.2690 -0.3945
    6UNK     C7  130   4.842   2.882   3.829  0.2466  0.9859  0.1041
    6UNK     C8  131   4.911   2.938   3.935 -0.7965 -0.5399 -0.1528
    6UNK     C9  132   4.851   2.974   4.051  0.3314  0.7790 -0.1667
    6UNK    C10  133   4.906   2.855   3.701 -0.3232  0.6793  0.3681
    6UNK    C11  134   4.954   2.834   3.590 -0.0077  0.0803 -1.1173
    6UNK    C12  135   5.026   2.813   3.460 -0.3860  0.6642  0.6713
    6UNK    C13  136   5.151   2.870   3.438  0.0187  0.3344  0.2294
    6UNK    C14  137   5.226   2.851   3.316  0.3280  0.4680 -0.0290
    6UNK    C15  138   5.159   2.775   3.221  0.6694 -0.1370  0.2714
    6UNK    N16  139   5.037   2.709   3.242 -0.3331 -0.0648  0.2276
    6UNK    C17  140   4.978   2.724   3.366 -0.3722  0.6653 -0.0110
    6UNK    C18  141   4.307   2.893   4.126 -0.3515 -0.0451 -0.1500
    6UNK    C19  142   4.193   2.875   4.155 -0.4240 -0.5435 -0.0345
    6UNK    C20  143   4.045   2.849   4.186 -0.1613 -0.1005 -0.1212
    6UNK    C21  144   3.955   2.829   4.081  0.6159 -0.3290  0.0433
    6UNK    N22  145   3.823   2.809   4.100  0.1352 -0.2329 -0.0203
    6UNK    C23  146   3.773   2.809   4.227  0.0762  0.7955  1.1515
    6UNK    C24  147   3.859   2.821   4.335  0.1898  0.0456  0.0870
    6UNK    C25  148   3.993   2.841   4.314 -0.5003  0.3006 -0.2045
    6UNK    H26  149   4.442   2.859   3.889 -0.8609  1.0903 -0.1217
    6UNK    H27  150   4.468   2.993   4.297 -0.1650 -1.3525  0.5139
    6UNK    H28  151   4.713   3.049   4.262  0.6478  0.5260 -0.2658
    6UNK    H29  152   4.643   2.834   3.759  0.6493  0.8644 -0.9442
    6UNK    H30  153   5.019   2.947   3.921 -0.7349 -0.1825  0.5563
    6UNK    H31  154   4.906   3.005   4.140  0.3613 -0.4946  0.2817
    6UNK    H32  155   5.189   2.934   3.517 -4.1014  0.4227  2.3671
    6UNK    H33  156   5.321   2.901   3.304  0.5418  0.3419  1.0377
    6UNK    H34  157   5.201   2.757   3.122 -0.0714 -1.4675  0.1803
    6UNK    H35  158   4.886   2.670   3.384 -1.3028  2.4728  0.9620
    6UNK    H36  159   3.993   2.824   3.980  3.0197  0.4908  0.8482
    6UNK    H37  160   3.666   2.799   4.238  0.2336 -0.2792  1.8587
    6UNK    H38  161   3.812   2.820   4.433  0.0422 -0.6264  0.0150
    6UNK    H39  162   4.056   2.852   4.401  0.0083  2.0108 -0.7431
    7NCS     C0  163   1.133   2.931   2.357 -0.7153 -0.4318 -0.1590
    7NCS     C1  164   1.112   2.871   2.223  0.2343 -0.4784 -0.3912
    7NCS     C2  165   1.089   2.722   2.250  0.8479  0.3184  0.3804
    7NCS     C3  166   1.125   2.705   2.396  0.2995 -0.3570 -0.7820
    7NCS     N4  167   1.143   2.830   2.444  0.1489 -0.3210 -0.7915
    7NCS    CL5  168   1.202   2.855   2.600 -0.1103  0.0098 -0.2685
    7NCS     O6  169   1.129   2.600   2.450  0.5790  0.1650 -0.4970
    7NCS     O7  170   1.147   3.054   2.379 -0.0167 -0.4550 -0.6158
    7NCS     H8  171   1.193   2.898   2.154 -0.6263 -2.0524 -2.0951
    7NCS     H9  172   1.020   2.909   2.177  0.0943 -1.1813 -0.7114
    7NCS    H10  173   1.139   2.654   2.180 -1.0691 -2.3532  1.4573
    7NCS    H11  174   0.983   2.696   2.243  0.0310  3.0029  1.4427
    8UNK     C0  175   0.911   1.578   2.842 -0.5180  0.2899 -0.3327
    8UNK     H1  176   0.877   1.487   2.893 -5.1026  1.2481 -1.2576
    8UNK     H2  177   0.834   1.622   2.777  0.0626  2.2555  0.2587
    8UNK     C3  178   1.026   1.540   2.743 -0.1132  0.3519 -0.5643
    8UNK     O4  179   0.951   1.668   2.946  0.2401 -0.4486  0.3017
    8UNK     C5  180   1.076   1.658   2.652  0.1679  0.2549  0.0854
    8UNK     C6  181   1.176   1.604   2.548 -0.1489  0.0959  0.9728
    8UNK     C7  182   1.143   1.504   2.465 -0.4491  0.3300  0.3695
    8UNK     H8  183   1.224   1.457   2.408  0.6547  1.3727  1.0454
    8UNK     H9  184   1.044   1.459   2.463 -0.2156 -0.1858 -0.1080
    8UNK    H10  185   0.989   1.700   2.600 -1.1913  0.0103  2.0863
    8UNK    H11  186   1.122   1.738   2.711 -2.5724  0.4672  2.0895
    8UNK    H12  187   1.107   1.500   2.805 -0.2166  0.3590 -0.4249
    8UNK    H13  188   0.976   1.452   2.701  1.7009 -2.5643  2.7729
    8UNK    C14  189   1.308   1.671   2.553  0.7148  0.5214 -0.2369
    8UNK    C15  190   1.567   1.776   2.554  0.2899 -0.4063 -0.0713
    8UNK    C16  191   1.371   1.706   2.435  0.0934  0.1165 -0.1649
    8UNK    C17  192   1.384   1.667   2.672 -0.3257  0.1922 -0.3759
    8UNK    C18  193   1.508   1.726   2.669  0.1461 -0.4352  0.7581
    8UNK    C19  194   1.499   1.768   2.434  0.3646  0.6539  0.6336
    8UNK    H20  195   1.314   1.698   2.343  1.3745  0.0306 -0.9796
    8UNK    H21  196   1.344   1.627   2.764  0.7609  0.9141  0.4468
    8UNK    H22  197   1.569   1.730   2.758 -0.5312 -1.4502  1.2812
    8UNK    H23  198   1.552   1.791   2.342 -1.9500 -1.0229 -1.2604
    8UNK    H24  199   1.672   1.803   2.549 -0.3171  1.9755 -1.8724
    8UNK    H25  200   0.900   1.650   3.027 -1.4538  1.5058 -0.2798
    9OPC     OW  201   3.907   3.472   2.363  0.0988 -0.2013 -0.5221
    9OPC    HW1  202   3.937   3.551   2.341  0.0586 -0.6724 -2.5441
    9OPC    HW2  203   3.978   3.421   2.359  0.0511 -0.3422  0.3632
    9OPC     MW  204   3.922   3.476   2.359  0.0857 -0.2917 -0.6901
   10OPC     OW  205   1.160   1.871   2.940 -0.3835  0.6431  0.0635
   10OPC    HW1  206   1.084   1.832   2.925 -0.5587  1.6246 -1.8719
   10OPC    HW2  207   1.190   1.831   3.012 -1.7840 -1.1369 -0.2800
   10OPC     MW  208   1.153   1.859   2.949 -0.6163  0.5252 -0.2732
   11OPC     OW  209   3.997   3.726   2.370  0.4257  0.3593  0.2069
   11OPC    HW1  210   3.968   3.764   2.297 -2.0843 -2.0390 -0.2181
   11OPC    HW2  211   3.948   3.760   2.433  1.4503  1.2118  0.5697
   11OPC     MW  212   3.986   3.736   2.368  0.2062  0.1310  0.1976
   12OPC     OW  213   1.255   2.241   2.330  0.4020 -0.0526 -0.4511
   12OPC    HW1  214   1.330   2.205   2.355 -0.7437 -2.3063  0.0354
   12OPC    HW2  215   1.250   2.222   2.245 -0.2249 -1.2042 -0.1843
   12OPC     MW  216   1.265   2.233   2.321  0.1402 -0.5556 -0.3397
   13OPC     OW  217   2.174   0.226   2.314 -0.1494  0.0609  0.5619
   13OPC    HW1  218   2.211   0.257   2.387 -1.8644  0.6120  1.2296
   13OPC    HW2  219   2.106   0.279   2.301  0.3411  0.2440 -1.6928
   13OPC     MW  220   2.170   0.239   2.323 -0.3303  0.1694  0.3273
   14OPC     OW  221   3.658   3.417   2.478  0.1382 -0.4060  0.7976
   14OPC    HW1  222   3.726   3.455   2.440 -0.2959 -0.9503 -0.5902
   14OPC    HW2  223   3.659   3.335   2.446  0.2183 -1.1669  2.6069
   14OPC     MW  224   3.668   3.410   2.467  0.0858 -0.5989  0.8599
   15OPC     OW  225   1.217   2.631   2.915 -0.2316  0.8031 -0.5847
   15OPC    HW1  226   1.246   2.597   2.990 -0.2538  0.9175 -0.5233
   15OPC    HW2  227   1.274   2.604   2.856 -0.7798 -0.1414 -0.6958
   15OPC     MW  228   1.229   2.622   2.918 -0.3158  0.6804 -0.5921
   16OPC     OW  229   1.459   2.523   2.763 -0.0929 -0.6899  0.4654
   16OPC    HW1  230   1.519   2.531   2.700 -0.2695  0.1804  0.3906
   16OPC    HW2  231   1.421   2.446   2.746 -0.7197 -0.0935 -1.0235
   16OPC     MW  232   1.462   2.513   2.751 -0.2116 -0.4733  0.2344
   17OPC     OW  233   1.340   2.280   2.739  0.1227 -0.8880  0.2787
   17OPC    HW1  234   1.269   2.295   2.690  0.5039 -1.6892 -0.5518
   17OPC    HW2  235   1.335   2.194   2.756 -0.1394 -0.5923  1.8933
   17OPC     MW  236   1.328   2.270   2.734  0.1403 -0.9626  0.3945
   18OPC     OW  237   3.454   2.995   0.345 -0.2739  0.0523 -0.4081
   18OPC    HW1  238   3.370   3.015   0.356 -0.7102 -1.5961 -0.4369
   18OPC    HW2  239   3.481   2.976   0.426  0.3166  1.3350 -0.2762
   18OPC     MW  240   3.446   2.995   0.358 -0.2511 -0.0017 -0.3929
   19OPC     OW  241   3.381   2.777   0.179  0.3635  0.1391  0.8145
   19OPC    HW1  242   3.304   2.753   0.213 -0.5760  0.9084 -0.6924
   19OPC    HW2  243   3.412   2.833   0.238 -0.4565  0.2088  1.1981
   19OPC     MW  244   3.374   2.781   0.193  0.1036  0.2630  0.6486
   20OPC     OW  245   1.348   2.502   3.182 -0.2064 -0.3441 -1.1851
   20OPC    HW1  246   1.397   2.500   3.254 -0.8086  0.0273 -0.7506
   20OPC    HW2  247   1.399   2.467   3.121  1.0989  1.2384 -1.0588
   20OPC     MW  248   1.363   2.497   3.184 -0.1026 -0.0556 -1.1022
   21OPC     OW  249   1.114   2.352   2.567 -0.0270  0.3697 -0.3092
   21OPC    HW1  250   1.135   2.299   2.500  1.2635 -0.4548  0.7164
   21OPC    HW2  251   1.125   2.432   2.534  1.0981 -0.0319 -0.9395
   21OPC     MW  252   1.119   2.356   2.552  0.3299  0.1886 -0.2509
   22OPC     OW  253   3.828   3.821   2.580 -0.0726  0.0480  0.5284
   22OPC    HW1  254   3.864   3.823   2.659  0.4199  0.6800  0.2934
   22OPC    HW2  255   3.813   3.905   2.561 -1.2017 -0.1633  0.3968
   22OPC     MW  256   3.831   3.833   2.589 -0.1667  0.1101  0.4743
   23OPC     OW  257   0.828   1.680   3.921 -0.1786  0.4372 -0.0417
   23OPC    HW1  258   0.825   1.593   3.930 -0.1582  0.3011 -1.2579
   23OPC    HW2  259   0.781   1.708   3.989  0.4545 -0.4817  0.8232
   23OPC     MW  260   0.821   1.671   3.933 -0.0821  0.2813 -0.0935
   24OPC     OW  261   1.513   2.393   3.003 -0.2087 -0.1629 -0.2592
   24OPC    HW1  262   1.490   2.311   2.985  0.4866 -0.1376 -1.3183
   24OPC    HW2  263   1.512   2.433   2.926  1.4242  0.3120 -0.0780
   24OPC     MW  264   1.510   2.387   2.989  0.1352 -0.0890 -0.3889
   25OPC     OW  265   1.345   1.992   2.751  0.2727  0.1721 -0.2228
   25OPC    HW1  266   1.296   1.946   2.806  0.5580  0.9801  0.7498
   25OPC    HW2  267   1.349   1.942   2.680 -2.6030  0.4110 -0.6744
   25OPC     MW  268   1.338   1.978   2.749 -0.1099  0.3268 -0.1459
   26BArF     C  269   0.559   3.123   0.603 -0.1530 -0.5208 -0.9202
   26BArF    C1  270   0.429   3.123   0.553 -0.6578  0.4695  0.2566
   26BArF    C2  271   0.394   3.197   0.436 -0.7629  0.0144  0.0417
   26BArF    C3  272   0.494   3.281   0.371  0.7356  0.3306 -0.5354
   26BArF    C4  273   0.624   3.282   0.424 -0.4972 -0.2926  0.2587
   26BArF    C5  274   0.651   3.209   0.541 -0.6608  0.2691  0.0894
   26BArF     H  275   0.338   3.075   0.590 -0.9469  0.1052 -0.8752
   26BArF    H1  276   0.479   3.331   0.275  1.5214 -0.1351 -0.9091
   26BArF    H2  277   0.750   3.223   0.584  0.2488 -0.1128 -1.7478
   26BArF    C6  278   0.250   3.207   0.389 -0.3406  0.1434  0.4395
   26BArF    C7  279   0.740   3.366   0.358 -0.1981  0.1335  0.0343
   26BArF     F  280   0.180   3.308   0.430 -0.3857 -0.0237  0.4975
   26BArF    F1  281   0.253   3.211   0.252  0.3622  0.2161 -0.3701
   26BArF    F2  282   0.173   3.104   0.419 -0.3874 -0.1766 -0.3669
   26BArF    F3  283   0.858   3.317   0.376 -0.2566  0.1483 -0.0492
   26BArF    F4  284   0.746   3.492   0.398  0.0049  0.5228  0.0163
   26BArF    F5  285   0.731   3.359   0.225 -0.4116  0.4595  0.2542
   26BArF    F6  286   0.306   2.713   1.108 -0.0436  0.3183 -0.1529
   26BArF    F7  287   0.435   2.599   0.465 -0.1965  0.0927 -0.1658
   26BArF    F8  288   0.262   2.546   0.568  0.2146 -0.4227  0.6133
   26BArF    C8  289   0.415   2.661   1.055  0.1906 -0.1273  0.3756
   26BArF    F9  290   0.413   2.525   1.066 -0.3089 -0.4399  0.5201
   26BArF    C9  291   0.387   2.649   0.801  0.7864  0.1392 -0.2927
   26BArF   C10  292   0.344   2.647   0.547  0.3198  0.2058  1.2495
   26BArF    H3  293   0.334   2.555   0.815  2.1027 -0.4989  0.6145
   26BArF   C11  294   0.437   2.718   0.912 -0.0038 -0.0788 -0.0059
   26BArF   C12  295   0.402   2.708   0.669 -0.3384  0.1744 -0.1031
   26BArF   C13  296   0.491   2.849   0.895  0.8426 -0.2307 -0.7438
   26BArF   C14  297   0.461   2.833   0.652 -0.8487 -0.2765 -0.7010
   26BArF   C15  298   0.510   2.906   0.766  0.4170  0.1522  0.0341
   26BArF    H4  299   0.522   2.910   0.980 -0.2318 -0.4657 -0.1720
   26BArF    H5  300   0.478   2.888   0.559 -0.8420  1.1824  0.1332
   26BArF   F10  301   0.506   2.702   1.142 -0.1829  0.1053 -0.3094
   26BArF   F11  302   0.269   2.732   0.469  0.4502 -0.2542  0.3587
   26BArF   F12  303   0.967   2.987   0.361  0.1215 -0.2805 -0.2826
   26BArF   F13  304   1.034   2.924   1.039  0.5424 -0.6419 -0.0937
   26BArF   F14  305   1.198   3.007   0.923  0.2193  0.6182  0.4394
   26BArF   C16  306   0.999   2.892   0.450  0.2192 -0.0095 -0.4403
   26BArF   F15  307   1.127   2.871   0.437 -0.2311 -0.0550 -0.1334
   26BArF   C17  308   1.030   2.958   0.707  0.5183 -0.0191  0.9094
   26BArF   C18  309   1.065   3.012   0.949 -0.2861 -0.1983  0.4516
   26BArF    H6  310   1.138   2.945   0.699  0.6310  1.3427 -0.1608
   26BArF   C19  311   0.947   2.948   0.590 -1.0453  0.4938  0.9806
   26BArF   C20  312   0.969   2.989   0.829 -0.2861 -0.1923 -0.3285
   26BArF   C21  313   0.812   2.964   0.604 -0.8012  0.4255 -0.5399
   26BArF   C22  314   0.831   3.002   0.839  0.1873  0.1726  0.5205
   26BArF   C23  315   0.751   2.998   0.730  1.1195 -0.3305  0.5592
   26BArF    H7  316   0.753   2.938   0.516 -1.0588  1.3156 -0.6440
   26BArF    H8  317   0.784   3.023   0.936  0.3806  0.3017  0.5866
   26BArF   F16  318   0.947   2.771   0.421  0.4400 -0.1667  0.4217
   26BArF   F17  319   1.034   3.129   1.001 -0.4756  0.3804 -0.4314
   26BArF   F18  320   0.844   3.504   0.888  0.6256  0.4417 -0.5559
   26BArF   F19  321   0.338   3.354   1.220  0.1826  0.1143  0.1913
   26BArF   F20  322   0.223   3.347   1.031 -0.0683  0.1512 -0.3287
   26BArF   C24  323   0.790   3.464   1.006 -0.2239 -0.3892 -0.3140
   26BArF   F21  324   0.734   3.576   1.055  0.5626 -0.9903 -0.0440
   26BArF   C25  325   0.553   3.356   1.052  0.2544 -0.0504 -0.1623
   26BArF   C26  326   0.313   3.282   1.108  0.2657  0.4619  0.1640
   26BArF    H9  327   0.538   3.432   1.129  0.9393 -0.9606  0.9027
   26BArF   C27  328   0.675   3.348   0.979 -0.2190  0.0715  0.5897
   26BArF   C28  329   0.449   3.263   1.033 -0.3838  0.1530 -0.6104
   26BArF   C29  330   0.682   3.251   0.880  0.4273  0.2074  0.7727
   26BArF   C30  331   0.465   3.163   0.931  0.0352 -0.3403 -0.2811
   26BArF   C31  332   0.577   3.164   0.851 -0.1330  0.3613  0.1975
   26BArF   H10  333   0.772   3.249   0.817  0.5963 -0.5820  1.0341
   26BArF   H11  334   0.379   3.103   0.901 -2.4407  2.6409  0.2789
   26BArF   F22  335   0.882   3.417   1.093 -0.6433 -0.2354  0.0527
   26BArF   F23  336   0.270   3.157   1.138 -0.3684 -0.2945 -0.2809
   26BArF     B  337   0.597   3.048   0.733 -0.6974  0.4326 -0.6085
   27BArF     C  338   2.843   1.904   3.447  0.2215 -0.4827 -0.0266
   27BArF    C1  339   2.714   1.878   3.502 -0.3449  0.9300  1.1365
   27BArF    C2  340   2.610   1.836   3.410  0.2992  0.0265 -0.3905
   27BArF    C3  341   2.641   1.813   3.277  0.0692 -0.5365  0.8854
   27BArF    C4  342   2.767   1.859   3.221 -0.0066 -0.4668 -1.2434
   27BArF    C5  343   2.869   1.900   3.312  0.6060  0.8569 -0.4750
   27BArF     H  344   2.689   1.902   3.606  0.2348 -1.0288  1.7605
   27BArF    H1  345   2.562   1.789   3.206  0.8826 -1.1435  0.1550
   27BArF    H2  346   2.967   1.933   3.278  2.0304  1.7310  3.8706
   27BArF    C6  347   2.467   1.813   3.462 -0.6113 -0.1423 -0.0248
   27BArF    C7  348   2.802   1.857   3.069  0.3996 -0.5120  0.3159
   27BArF     F  349   2.448   1.872   3.587  0.0997  0.2586 -0.0292
   27BArF    F1  350   2.390   1.870   3.369  0.5709 -0.5567 -0.2795
   27BArF    F2  351   2.421   1.684   3.468  0.4712 -0.1275  0.3742
   27BArF    F3  352   2.926   1.811   3.035  0.3113 -0.6223 -0.3321
   27BArF    F4  353   2.804   1.980   3.018  0.0782 -0.2076  0.1745
   27BArF    F5  354   2.713   1.783   3.000  0.1790 -0.5554  0.1253
   27BArF    F6  355   3.066   2.111   4.055  0.0092 -0.0356 -0.5752
   27BArF    F7  356   2.732   1.592   4.003  0.3635  0.1157 -0.4445
   27BArF    F8  357   2.739   1.548   3.800  0.2203 -0.6223  0.4062
   27BArF    C8  358   2.960   2.035   4.074  0.4189 -0.3299  0.5269
   27BArF    F9  359   2.862   2.128   4.090  0.0138  0.1310  0.0169
   27BArF    C9  360   2.881   1.816   3.978 -0.3129 -0.0684  0.5345
   27BArF   C10  361   2.813   1.593   3.900  0.7438  0.5562  0.4193
   27BArF    H3  362   2.866   1.774   4.078  0.1620 -1.1110  0.1785
   27BArF   C11  363   2.933   1.944   3.950 -0.7891  0.0791 -1.1307
   27BArF   C12  364   2.866   1.728   3.870 -0.1927 -0.0164  0.0761
   27BArF   C13  365   2.956   1.991   3.820  0.2550  0.4294 -0.7478
   27BArF   C14  366   2.901   1.778   3.740 -0.1733 -0.2488  0.2203
   27BArF   C15  367   2.939   1.905   3.711 -0.1475 -0.5988 -0.2568
   27BArF    H4  368   2.994   2.092   3.802 -2.4490  1.5676 -0.6625
   27BArF    H5  369   2.892   1.709   3.656  0.6373 -0.0601 -0.0245
   27BArF   F10  370   2.987   1.976   4.191 -0.0433 -0.0020 -0.4420
   27BArF   F11  371   2.901   1.507   3.927 -0.2240  0.4806  0.7240
   27BArF   F12  372   3.219   1.610   3.197 -0.1439 -0.0834  0.2286
   27BArF   F13  373   3.596   1.945   3.513  0.3395  0.2612 -0.2091
   27BArF   F14  374   3.471   2.126   3.498  0.2430  0.7490 -0.0705
   27BArF   C16  375   3.258   1.590   3.323 -0.8612 -0.3623  0.3368
   27BArF   F15  376   3.384   1.544   3.306  0.6260 -0.1656 -0.0572
   27BArF   C17  377   3.366   1.793   3.432 -0.5552 -0.0925  0.2977
   27BArF   C18  378   3.474   1.996   3.545 -0.3015  0.2633  0.9087
   27BArF    H6  379   3.470   1.763   3.419  0.2474  2.5775 -0.0988
   27BArF   C19  380   3.250   1.725   3.393 -0.1572  0.6099  0.0214
   27BArF   C20  381   3.358   1.915   3.506  1.1447 -0.0583 -0.2829
   27BArF   C21  382   3.121   1.783   3.427  0.2431  0.2381 -0.0250
   27BArF   C22  383   3.230   1.971   3.538  1.0335  0.8689  0.2930
   27BArF   C23  384   3.109   1.905   3.501 -0.2773 -0.0267 -0.2091
   27BArF    H7  385   3.035   1.724   3.394  1.8927 -1.2482 -1.9707
   27BArF    H8  386   3.216   2.064   3.594 -0.6108  0.7899  0.0779
   27BArF   F16  387   3.190   1.492   3.373  0.2293  1.1344 -0.0591
   27BArF   F17  388   3.478   2.008   3.670 -0.0925  0.5112 -0.1385
   27BArF   F18  389   3.080   2.573   3.423  0.0554 -0.3291 -0.0922
   27BArF   F19  390   2.715   2.342   3.843 -0.0101  0.1346  0.3028
   27BArF   F20  391   2.709   2.520   3.743 -0.1446 -0.2637 -0.1468
   27BArF   C24  392   3.091   2.440   3.404  0.2458  0.5245  0.2024
   27BArF   F21  393   3.225   2.417   3.405 -0.8543  0.1452 -0.0849
   27BArF   C25  394   2.908   2.408   3.571 -0.2203  0.5424  0.1578
   27BArF   C26  395   2.706   2.382   3.718  0.2727 -0.9025  0.2973
   27BArF    H9  396   2.904   2.516   3.585 -0.4821  0.7568 -1.4078
   27BArF   C27  397   3.004   2.344   3.482  0.0985 -0.5097 -0.4173
   27BArF   C28  398   2.818   2.324   3.634  0.5790  0.4921  0.0735
   27BArF   C29  399   3.009   2.207   3.471 -0.3922  0.6410 -0.1856
   27BArF   C30  400   2.820   2.182   3.610 -0.4298 -0.4396 -0.1049
   27BArF   C31  401   2.929   2.125   3.549 -0.2530  0.0367 -0.9426
   27BArF   H10  402   3.083   2.168   3.401  0.2450  1.6074 -0.0718
   27BArF   H11  403   2.744   2.117   3.652 -1.8537  0.5836 -1.0077
   27BArF   F22  404   3.070   2.419   3.271 -0.4830  0.4809 -0.7755
   27BArF   F23  405   2.577   2.358   3.691  0.0158 -0.5956 -0.1248
   27BArF     B  406   2.952   1.957   3.546  0.2402 -0.2454 -0.3840
   28BArF     C  407   0.555   0.697   0.291 -0.5317 -0.3878  1.6995
   28BArF    C1  408   0.561   0.589   0.379  0.4389  0.6234 -0.1634
   28BArF    C2  409   0.636   0.591   0.495  0.0921  0.1020 -0.5110
   28BArF    C3  410   0.715   0.705   0.525  0.8937  0.7253 -0.1231
   28BArF    C4  411   0.719   0.811   0.433 -0.6222 -0.4461 -0.6049
   28BArF    C5  412   0.644   0.807   0.314 -0.4509  0.3090  0.0784
   28BArF     H  413   0.503   0.498   0.363  0.6281  0.8174 -2.1556
   28BArF    H1  414   0.770   0.704   0.620 -3.8027 -1.8634  2.9552
   28BArF    H2  415   0.652   0.883   0.236  0.6369  0.1864  0.0544
   28BArF    C6  416   0.630   0.475   0.599 -0.5302 -0.1348 -0.8837
   28BArF    C7  417   0.815   0.926   0.459 -0.4174  0.0829 -0.4160
   28BArF     F  418   0.683   0.358   0.554 -0.2229 -0.7942 -0.2127
   28BArF    F1  419   0.692   0.508   0.712 -0.0326 -0.0378 -0.1856
   28BArF    F2  420   0.501   0.458   0.633  0.1497 -0.3411  0.1181
   28BArF    F3  421   0.814   0.955   0.588  0.0430 -0.9123 -0.3140
   28BArF    F4  422   0.783   1.036   0.390  0.1937 -0.2047  0.7504
   28BArF    F5  423   0.943   0.897   0.423 -0.0346 -0.1495 -0.1364
   28BArF    F6  424   0.141   0.322  -0.119 -0.1755  0.2260 -0.3763
   28BArF    F7  425  -0.042   0.466   0.428  0.4894  0.4834 -0.4084
   28BArF    F8  426   0.141   0.429   0.497 -0.3334  0.2255  0.2879
   28BArF    C8  427   0.085   0.438  -0.085  0.0963 -0.0090  0.4039
   28BArF    F9  428  -0.052   0.425  -0.081  0.6209 -0.5828  0.0383
   28BArF    C9  429   0.084   0.465   0.172  0.1533 -0.8227 -0.3273
   28BArF   C10  430   0.080   0.513   0.423 -0.0530 -0.1666 -0.5394
   28BArF    H3  431  -0.013   0.416   0.167  0.0249 -0.7761  1.1195
   28BArF   C11  432   0.149   0.484   0.045 -0.3349 -0.2088  0.1790
   28BArF   C12  433   0.146   0.520   0.290  0.4433  0.0252  0.1142
   28BArF   C13  434   0.284   0.545   0.039  0.2413 -0.3088  0.3583
   28BArF   C14  435   0.269   0.590   0.273  0.2388 -0.9459  0.5933
   28BArF   C15  436   0.339   0.595   0.156  0.1867  0.6325 -0.0209
   28BArF    H4  437   0.327   0.555  -0.061 -4.2704 -1.3788 -1.9838
   28BArF    H5  438   0.308   0.642   0.361 -0.6483  1.1208 -0.1881
   28BArF   F10  439   0.100   0.525  -0.194 -0.1226 -0.4534 -0.0634
   28BArF   F11  440   0.076   0.637   0.485  0.1534  0.0675  0.1996
   28BArF   F12  441   0.451   1.194   0.375 -0.6870 -0.1977 -0.4680
   28BArF   F13  442   0.264   0.974  -0.269 -0.2869 -0.5899  0.2823
   28BArF   F14  443   0.157   1.123  -0.175  0.0064 -0.2290 -0.8121
   28BArF   C16  444   0.327   1.146   0.352  0.3571 -0.5499  0.2215
   28BArF   F15  445   0.240   1.248   0.350  0.8852  0.3892 -0.5257
   28BArF   C17  446   0.304   1.111   0.086 -1.1288  0.6892 -0.4528
   28BArF   C18  447   0.282   1.072  -0.172  0.1851 -0.1982  0.2341
   28BArF    H6  448   0.272   1.215   0.076 -0.7999  0.9442  0.8670
   28BArF   C19  449   0.336   1.060   0.220  0.4507 -0.2969  0.0058
   28BArF   C20  450   0.330   1.026  -0.029 -0.1427  0.1395  0.1852
   28BArF   C21  451   0.383   0.929   0.234 -0.2154  1.3323  0.3295
   28BArF   C22  452   0.383   0.888  -0.007 -0.1926 -1.3666  0.0865
   28BArF   C23  453   0.408   0.846   0.124 -0.0590  0.1495  0.0162
   28BArF    H7  454   0.397   0.897   0.338 -2.5350  0.9250  0.5595
   28BArF    H8  455   0.385   0.820  -0.093  2.5337 -2.9452  1.2909
   28BArF   F16  456   0.285   1.084   0.456 -0.8700  0.2242 -0.2020
   28BArF   F17  457   0.356   1.172  -0.217 -0.1937 -0.7929 -0.3290
   28BArF   F18  458   0.851   0.813  -0.321  0.2964 -0.1250  0.4870
   28BArF   F19  459   0.743   0.274  -0.251  0.0689 -0.9228 -0.6953
   28BArF   F20  460   0.747   0.235  -0.036  0.1863  0.2039  0.6983
   28BArF   C24  461   0.875   0.781  -0.192 -0.4744 -0.3362 -0.5988
   28BArF   F21  462   0.885   0.898  -0.126 -0.4128  0.3165  0.0809
   28BArF   C25  463   0.774   0.550  -0.157 -0.0542 -0.0949 -0.0139
   28BArF   C26  464   0.686   0.310  -0.132 -0.2365  0.3852 -0.1269
   28BArF    H9  465   0.844   0.513  -0.232  0.5259 -0.2679  0.5990
   28BArF   C27  466   0.777   0.685  -0.124 -0.1810  0.2407 -0.0426
   28BArF   C28  467   0.684   0.463  -0.098 -0.3290 -0.3239  0.1821
   28BArF   C29  468   0.678   0.735  -0.033 -0.4594  0.6436 -0.2252
   28BArF   C30  469   0.590   0.513  -0.003 -0.0359 -0.0067 -0.0578
   28BArF   C31  470   0.587   0.648   0.032  0.6391  0.3148  0.2738
   28BArF   H10  471   0.659   0.842  -0.023 -2.4047  0.2714  0.4667
   28BArF   H11  472   0.517   0.453   0.051 -0.5691  1.1089  0.5058
   28BArF   F22  473   0.993   0.725  -0.200 -0.0863  0.3758 -0.6522
   28BArF   F23  474   0.555   0.265  -0.134  0.2842 -0.3127 -0.2675
   28BArF     B  475   0.470   0.699   0.150  0.3527  0.3585 -0.2123
   29BArF     C  476   3.432   2.372   1.043  0.6038  0.4672  0.2041
   29BArF    C1  477   3.458   2.241   1.062  0.6088  1.4282 -0.6708
   29BArF    C2  478   3.372   2.156   1.129 -0.5506 -0.0901 -0.3309
   29BArF    C3  479   3.266   2.217   1.207 -0.3034  0.5438 -0.2544
   29BArF    C4  480   3.249   2.357   1.205  0.6326  0.6402 -0.1433
   29BArF    C5  481   3.324   2.434   1.107  0.8869  0.1849  0.1244
   29BArF     H  482   3.544   2.202   1.008  0.0205  2.7495 -2.6659
   29BArF    H1  483   3.192   2.153   1.256 -1.0907  0.7566 -1.1421
   29BArF    H2  484   3.310   2.542   1.108 -2.2210 -0.1093 -1.3447
   29BArF    C6  485   3.395   2.004   1.136 -0.1273  0.3283  0.3903
   29BArF    C7  486   3.137   2.424   1.285 -0.0920 -0.5208 -0.5012
   29BArF     F  487   3.357   1.947   1.022  0.4846  0.4371  0.0460
   29BArF    F1  488   3.523   1.976   1.151 -0.0643  0.2631 -0.1909
   29BArF    F2  489   3.323   1.944   1.232  0.1401  0.2683  0.1950
   29BArF    F3  490   3.067   2.340   1.360  0.4072 -0.1762 -0.1983
   29BArF    F4  491   3.044   2.469   1.199 -0.2233 -0.0385  0.0271
   29BArF    F5  492   3.174   2.520   1.371 -0.7034  0.1020 -0.2887
   29BArF    F6  493   3.951   2.310   0.517 -0.0608  0.1340  0.2191
   29BArF    F7  494   3.445   1.993   0.684  0.1039 -0.1718  0.5171
   29BArF    F8  495   3.383   2.130   0.530  0.6170 -0.2908 -0.6061
   29BArF    C8  496   3.898   2.395   0.607 -0.7084  0.6214 -0.7227
   29BArF    F9  497   3.890   2.514   0.547 -0.2359 -0.3533 -0.6506
   29BArF    C9  498   3.699   2.238   0.604 -0.5808  0.4689  0.0431
   29BArF   C10  499   3.489   2.082   0.593 -0.0085 -0.8178  0.6773
   29BArF    H3  500   3.739   2.185   0.517  2.4994  0.9655  1.0393
   29BArF   C11  501   3.765   2.350   0.656  0.5241 -0.2206 -0.7796
   29BArF   C12  502   3.571   2.196   0.660 -0.2337 -1.1323 -0.4830
   29BArF   C13  503   3.703   2.420   0.760 -0.0436  0.0448  0.6985
   29BArF   C14  504   3.514   2.267   0.766  0.1523 -0.2149  0.7361
   29BArF   C15  505   3.582   2.380   0.815  0.6932 -0.1186  0.0198
   29BArF    H4  506   3.762   2.502   0.803 -0.8064  0.9101  0.1466
   29BArF    H5  507   3.417   2.238   0.809 -0.4301 -0.8355 -0.9427
   29BArF   F10  508   3.988   2.412   0.706  0.5409  0.6625 -0.5151
   29BArF   F11  509   3.562   2.013   0.502  0.2909 -0.2428  0.1391
   29BArF   F12  510   3.075   2.700   0.642 -0.2379  0.2826 -0.2885
   29BArF   F13  511   3.671   2.937   0.811 -0.1590 -0.2783 -0.6001
   29BArF   F14  512   3.598   2.904   0.608  0.3044  0.3488 -0.5053
   29BArF   C16  513   3.103   2.697   0.777 -0.7723 -0.1021  0.3560
   29BArF   F15  514   3.037   2.590   0.829 -0.7778  0.3840 -0.2260
   29BArF   C17  515   3.339   2.802   0.754  0.7213 -0.7813  0.4125
   29BArF   C18  516   3.564   2.921   0.734 -0.0766  0.3556 -0.2563
   29BArF    H6  517   3.295   2.895   0.717 -0.9578 -1.8480 -0.4038
   29BArF   C19  518   3.257   2.695   0.790 -0.6980 -0.4007 -0.7480
   29BArF   C20  519   3.478   2.796   0.768  1.4120 -0.5864 -0.1863
   29BArF   C21  520   3.320   2.586   0.850  0.1108 -0.2475  0.4861
   29BArF   C22  521   3.534   2.683   0.822  0.1614  0.1202 -0.6233
   29BArF   C23  522   3.460   2.579   0.871  1.2476 -0.4201  0.0874
   29BArF    H7  523   3.261   2.500   0.883 -1.7690  1.2081  1.0718
   29BArF    H8  524   3.641   2.668   0.833 -0.2280 -2.1319  0.9731
   29BArF   F16  525   3.049   2.808   0.817 -0.5283 -0.2137  0.7553
   29BArF   F17  526   3.494   3.030   0.736  0.1558 -0.3109  0.4019
   29BArF   F18  527   3.624   2.875   1.250  0.4830  0.0760  0.0742
   29BArF   F19  528   4.040   2.398   1.291  0.4386  0.1087  0.2724
   29BArF   F20  529   3.998   2.264   1.130  0.0217 -0.6222  0.1056
   29BArF   C24  530   3.745   2.814   1.241  0.2510  0.2832 -0.2145
   29BArF   F21  531   3.769   2.811   1.370 -0.3391 -0.1822  0.1173
   29BArF   C25  532   3.859   2.609   1.196 -0.7614 -0.0555  0.4123
   29BArF   C26  533   3.999   2.397   1.163 -0.8220 -0.0171 -0.3303
   29BArF    H9  534   3.944   2.649   1.250  0.8518 -0.7287 -1.5086
   29BArF   C27  535   3.744   2.683   1.176  0.0137  0.0377 -0.4040
   29BArF   C28  536   3.873   2.475   1.135 -0.5703 -0.4764 -0.5211
   29BArF   C29  537   3.637   2.623   1.108  0.8344  0.1161  0.0952
   29BArF   C30  538   3.768   2.424   1.058 -0.2267 -0.3911  0.1837
   29BArF   C31  539   3.650   2.502   1.042 -0.1669  0.0790 -0.3059
   29BArF   H10  540   3.543   2.676   1.092  0.0752 -0.7015  1.5783
   29BArF   H11  541   3.768   2.328   1.007 -1.4362  0.5397 -1.6668
   29BArF   F22  542   3.825   2.901   1.184  0.2346 -0.5062 -0.5963
   29BArF   F23  543   4.098   2.449   1.092 -0.0120  0.2276 -0.2013
   29BArF     B  544   3.527   2.456   0.946 -0.6443 -0.2429  0.0604
   30DCM    CL1  545   0.595   3.989   3.510  0.1558 -0.0466  0.1492
   30DCM     C1  546   0.620   4.155   3.460  0.9215  0.4074 -0.4855
   30DCM     H1  547   0.702   4.193   3.522  2.5729 -1.9807 -1.0367
   30DCM     H2  548   0.524   4.203   3.479  0.0294 -0.9486 -1.3340
   30DCM    CL2  549   0.668   4.176   3.289 -0.3680  0.3300 -0.0250
   31DCM    CL1  550   2.084   0.912   0.553  0.1012  0.1047  0.1403
   31DCM     C1  551   2.026   1.088   0.553 -0.0571 -0.6849 -0.2044
   31DCM     H1  552   1.916   1.090   0.552 -0.0940  1.9919 -1.0828
   31DCM     H2  553   2.067   1.132   0.461  0.1582 -0.7476 -0.1380
   31DCM    CL2  554   2.080   1.183   0.689 -0.0682 -0.1060 -0.1423
   32DCM    CL1  555   1.721   1.304   2.028 -0.3980 -0.3666 -0.0742
   32DCM     C1  556   1.667   1.312   2.196  0.0638  0.0877 -0.2690
   32DCM     H1  557   1.737   1.279   2.273 -1.0116 -0.0262  0.6744
   32DCM     H2  558   1.576   1.253   2.206  0.4704 -0.3050  1.4676
   32DCM    CL2  559   1.611   1.473   2.237  0.3346 -0.0496  0.3640
   33DCM    CL1  560   1.422   0.092   2.303  0.3097  0.0814  0.0718
   33DCM     C1  561   1.505  -0.044   2.380 -0.5317  0.5317  0.3151
   33DCM     H1  562   1.613  -0.042   2.361 -0.5500 -2.7011 -0.8373
   33DCM     H2  563   1.469  -0.132   2.325 -1.3681  0.5368  0.8456
   33DCM    CL2  564   1.482  -0.053   2.548  0.1969 -0.1550 -0.2142
   34DCM    CL1  565   1.642   2.272   0.060  0.0528 -0.2949 -0.3632
   34DCM     C1  566   1.652   2.100   0.127 -0.3338  0.7158 -0.3642
   34DCM     H1  567   1.757   2.068   0.115 -0.1619  1.6365 -1.5432
   34DCM     H2  568   1.597   2.030   0.064 -0.9470  1.2292 -0.4130
   34DCM    CL2  569   1.613   2.095   0.305  0.0150  0.0966  0.0422
   35DCM    CL1  570   1.660   0.058   0.250  0.2081  0.0556 -0.1640
   35DCM     C1  571   1.712   0.233   0.221 -0.4036 -0.2676  0.1766
   35DCM     H1  572   1.787   0.267   0.294  0.1949  2.9274 -1.7415
   35DCM     H2  573   1.621   0.285   0.252 -0.2897 -0.6611  1.2055
   35DCM    CL2  574   1.743   0.251   0.042  0.1653 -0.1535 -0.2915
   36DCM    CL1  575   0.589   1.432   3.526 -0.4908  0.3723 -0.8350
   36DCM     C1  576   0.579   1.589   3.629  0.1794  0.2593  0.4815
   36DCM     H1  577   0.670   1.618   3.681  0.2374  2.7405 -0.8349
   36DCM     H2  578   0.498   1.572   3.701 -1.6539 -0.5807 -1.6281
   36DCM    CL2  579   0.534   1.722   3.514  0.1364  0.3159  0.0512
   37DCM    CL1  580   1.978   1.008   2.499  0.3306  0.0328 -0.3941
   37DCM     C1  581   1.916   1.104   2.370  0.7337  0.0403  0.3723
   37DCM     H1  582   1.814   1.139   2.391  0.7813  0.9444 -0.8128
   37DCM     H2  583   1.927   1.044   2.279 -0.1936  0.9007 -0.3341
   37DCM    CL2  584   2.024   1.246   2.330 -0.4200 -0.0938  0.1160
   38DCM    CL1  585   3.864   3.373   0.013 -0.0681  0.1767  0.6111
   38DCM     C1  586   3.959   3.318   0.151  0.2016 -0.7893 -0.0336
   38DCM     H1  587   3.902   3.337   0.243 -0.6955  0.0513 -0.7414
   38DCM     H2  588   4.064   3.352   0.151  0.3195 -1.1486 -0.0731
   38DCM    CL2  589   3.936   3.139   0.126 -0.4201 -0.2533  0.0080
   39DCM    CL1  590   3.165   1.030   3.529 -0.4425  0.2541 -0.0849
   39DCM     C1  591   3.031   1.131   3.473 -0.4456  0.3760  0.5336
   39DCM     H1  592   3.064   1.236   3.475  2.1696 -0.2660 -2.2402
   39DCM     H2  593   2.935   1.113   3.523 -1.3009 -1.8102 -1.7267
   39DCM    CL2  594   2.991   1.095   3.299  0.0604 -0.1199  0.1280
   40DCM    CL1  595   0.073   1.033   1.036 -0.0173 -0.6291  0.2128
   40DCM     C1  596   0.151   0.881   1.094  0.4178  0.0177  0.2701
   40DCM     H1  597   0.096   0.795   1.054 -1.5892  1.4159 -0.1253
   40DCM     H2  598   0.151   0.878   1.204  1.7061 -1.2818  0.2777
   40DCM    CL2  599   0.321   0.899   1.033  0.1665 -0.0551 -0.3371
   41DCM    CL1  600   0.839   0.580   3.374  0.0804 -0.0835 -0.0573
   41DCM     C1  601   1.007   0.545   3.442  0.2743 -0.3527  0.6735
   41DCM     H1  602   1.026   0.632   3.506 -0.1132  1.3739 -1.4308
   41DCM     H2  603   1.089   0.540   3.370  2.3149 -0.0389  2.8501
   41DCM    CL2  604   1.022   0.383   3.527  0.2851  0.1035  0.0726
   42DCM    CL1  605   3.864   3.040   2.991 -0.4557  0.2244 -0.1270
   42DCM     C1  606   3.889   3.149   3.134  0.3353 -0.5454  0.3416
   42DCM     H1  607   3.917   3.252   3.111 -2.1248  0.4270  1.2912
   42DCM     H2  608   3.966   3.104   3.197 -1.5266 -1.8628  1.8033
   42DCM    CL2  609   3.742   3.176   3.224 -0.1769  0.6476  0.0811
   43DCM    CL1  610   0.008   2.854   1.926  0.5003  0.2746  0.3988
   43DCM     C1  611   0.001   2.852   1.742  0.6303 -1.1666 -0.2499
   43DCM     H1  612  -0.075   2.778   1.718 -0.5539 -0.0392 -0.0941
   43DCM     H2  613   0.099   2.832   1.699  1.1055  1.0281 -0.3431
   43DCM    CL2  614  -0.057   3.011   1.674  0.2589  0.1109 -0.1035
   44DCM    CL1  615   0.674   2.276   3.999 -0.1853  0.5253 -0.1228
   44DCM     C1  616   0.790   2.174   4.087  0.1315 -0.1106 -0.3243
   44DCM     H1  617   0.720   2.116   4.148 -1.1848  1.0929 -0.6370
   44DCM     H2  618   0.849   2.247   4.144  0.5316  1.1293 -2.2254
   44DCM    CL2  619   0.887   2.074   3.969 -0.1679  0.1349  0.2592
   45DCM    CL1  620   3.469   2.014   1.727  0.0585  0.1193 -0.1795
   45DCM     C1  621   3.412   1.919   1.580  1.1251  0.2903  0.2544
   45DCM     H1  622   3.501   1.869   1.538  0.9930  0.4911 -0.2655
   45DCM     H2  623   3.367   1.978   1.500  0.6586 -0.9813 -0.4560
   45DCM    CL2  624   3.288   1.801   1.636  0.3391 -0.1419 -0.0254
   46DCM    CL1  625   2.186   0.069   1.809  0.2881  0.1710 -0.1640
   46DCM     C1  626   2.293   0.026   1.668 -0.1207  0.1488 -0.0055
   46DCM     H1  627   2.245   0.062   1.576 -1.9394 -0.5438  0.6202
   46DCM     H2  628   2.300  -0.083   1.668 -4.4645 -0.3147  0.6065
   46DCM    CL2  629   2.457   0.088   1.683 -0.3254  0.2366 -0.1852
   47DCM    CL1  630   0.875   2.111   2.602 -0.1987 -0.0572 -0.2137
   47DCM     C1  631   0.930   2.055   2.763 -0.2478  0.0412 -0.1898
   47DCM     H1  632   1.038   2.070   2.761 -0.1312 -0.7938 -1.1979
   47DCM     H2  633   0.906   1.948   2.762 -0.4281  0.0789  0.0057
   47DCM    CL2  634   0.853   2.145   2.896  0.0959  0.0116  0.2347
   48DCM    CL1  635   1.688   0.314   2.441  0.2421  0.0349 -0.5696
   48DCM     C1  636   1.551   0.435   2.418  0.0079  0.4554  0.0780
   48DCM     H1  637   1.520   0.446   2.522  2.9987  3.2726  0.8417
   48DCM     H2  638   1.485   0.373   2.357 -0.7048  0.0325  1.2555
   48DCM    CL2  639   1.602   0.589   2.351  0.0381  0.1753 -0.3952
   49DCM    CL1  640   0.042   0.113   0.419 -0.0836  0.0459 -0.2988
   49DCM     C1  641  -0.083   0.175   0.296  0.0523  0.7929  0.1847
   49DCM     H1  642  -0.033   0.183   0.199 -1.3133  0.4388 -0.5788
   49DCM     H2  643  -0.129   0.268   0.332 -1.6723 -0.5826  1.7789
   49DCM    CL2  644  -0.222   0.057   0.274  0.0074  0.2272  0.0413
   50DCM    CL1  645   1.062   0.126   0.653  0.2483  0.2056  0.2678
   50DCM     C1  646   1.184   0.179   0.528  0.0239  0.5635 -0.5054
   50DCM     H1  647   1.197   0.288   0.536 -2.1535  0.8854 -0.7369
   50DCM     H2  648   1.149   0.140   0.432  1.2660  2.5740 -1.8535
   50DCM    CL2  649   1.342   0.117   0.581  0.0954 -0.1893  0.2366
   51DCM    CL1  650   2.959   2.343   0.357  0.1311 -0.0519  0.0683
   51DCM     C1  651   2.800   2.413   0.402 -0.5374  0.0881 -0.2077
   51DCM     H1  652   2.809   2.495   0.474 -0.7592 -1.1827  1.3315
   51DCM     H2  653   2.738   2.334   0.445 -1.8627  1.4368  0.4492
   51DCM    CL2  654   2.721   2.470   0.259 -0.3295  0.0951  0.0373
   52DCM    CL1  655   1.769   3.273   1.390 -0.2739 -0.0766  0.1851
   52DCM     C1  656   1.913   3.256   1.274  0.2209 -0.1559  0.1028
   52DCM     H1  657   2.007   3.289   1.321  2.4378 -3.1761 -1.8676
   52DCM     H2  658   1.896   3.315   1.183 -0.3799 -0.7358 -0.1656
   52DCM    CL2  659   1.943   3.087   1.217  0.2062 -0.1853 -0.0023
   53DCM    CL1  660   2.705   3.128   0.545 -0.3205  0.4785 -0.2988
   53DCM     C1  661   2.793   3.242   0.654 -0.1067  0.2322  0.1056
   53DCM     H1  662   2.879   3.278   0.596 -2.0696  0.7168 -2.7392
   53DCM     H2  663   2.807   3.187   0.747 -0.4264  1.0656  0.6560
   53DCM    CL2  664   2.696   3.390   0.697  0.1699 -0.0100  0.0014
   54DCM    CL1  665   0.602   1.230   2.450  0.0769 -0.0983  0.3041
   54DCM     C1  666   0.687   1.210   2.606  0.1841 -0.0738  0.5207
   54DCM     H1  667   0.677   1.107   2.642 -0.9906 -0.9026 -2.0034
   54DCM     H2  668   0.655   1.284   2.681  2.8530  2.3863 -0.5621
   54DCM    CL2  669   0.855   1.240   2.562  0.0703 -0.0576 -0.0369
   55DCM    CL1  670   2.085   1.058   3.036 -0.1353  0.0105  0.6303
   55DCM     C1  671   2.218   1.076   3.158  0.3551 -0.5264  0.0016
   55DCM     H1  672   2.216   1.171   3.211  1.3432 -1.3497  1.5942
   55DCM     H2  673   2.312   1.087   3.102 -0.4859  2.1468 -1.0283
   55DCM    CL2  674   2.224   0.948   3.277  0.2804 -0.0145 -0.1889
   56DCM    CL1  675   0.645   1.802   0.912  0.1059  0.7232 -0.3891
   56DCM     C1  676   0.645   1.975   0.957 -0.0831 -0.1361  0.3415
   56DCM     H1  677   0.603   1.988   1.057 -0.4300 -0.5117  0.2488
   56DCM     H2  678   0.587   2.032   0.884  1.5544  2.9878  1.2999
   56DCM    CL2  679   0.810   2.038   0.950  0.0806 -0.1293 -0.2905
   57DCM    CL1  680   0.785   0.034   2.543  0.1103  0.0070 -0.3014
   57DCM     C1  681   0.656   0.051   2.424 -0.2812 -0.2664 -0.2890
   57DCM     H1  682   0.600  -0.043   2.429 -0.7096  0.0103  0.2164
   57DCM     H2  683   0.695   0.073   2.324  0.9854 -3.2683 -0.5477
   57DCM    CL2  684   0.535   0.189   2.478 -0.2430  0.0519  0.4747
   58DCM    CL1  685   0.885   1.446   1.776  0.0893  0.7873  0.0563
   58DCM     C1  686   1.036   1.373   1.701 -0.3731  0.0379 -0.0752
   58DCM     H1  687   1.102   1.321   1.771  1.6998  0.8709 -1.3376
   58DCM     H2  688   1.097   1.456   1.663 -0.9649  0.4003 -0.2565
   58DCM    CL2  689   0.994   1.263   1.568  0.0405 -0.1683 -0.1744
   59DCM    CL1  690   0.084   3.634   1.428  0.1891  0.0745  0.4538
   59DCM     C1  691   0.106   3.594   1.254  0.4682  0.3944  0.1256
   59DCM     H1  692   0.105   3.485   1.244  0.2852  0.3826  0.2702
   59DCM     H2  693   0.204   3.629   1.222 -0.7651  2.0822 -2.0567
   59DCM    CL2  694  -0.039   3.657   1.169 -0.5544 -0.4041 -0.1345
   60DCM    CL1  695   1.995   1.705   0.853 -0.1755  0.3979 -0.2192
   60DCM     C1  696   2.125   1.580   0.843 -0.3674  0.9496 -0.4290
   60DCM     H1  697   2.219   1.629   0.868 -0.0025  0.7126 -1.2985
   60DCM     H2  698   2.125   1.544   0.740 -1.6261  1.6757 -0.7043
   60DCM    CL2  699   2.094   1.452   0.965  0.2956 -0.1992 -0.2653
   61DCM    CL1  700   0.015   2.038   1.825  0.1394  0.4075  0.0147
   61DCM     C1  701   0.064   2.145   1.689 -0.1834  0.4530  0.9410
   61DCM     H1  702   0.073   2.248   1.726 -1.4913  1.5824 -1.6213
   61DCM     H2  703  -0.005   2.132   1.605  1.2653  1.2141 -0.4069
   61DCM    CL2  704   0.219   2.094   1.610 -0.1294 -0.0591 -0.1224
   62DCM    CL1  705   1.675   3.607   2.618  0.0389 -0.0242  0.4242
   62DCM     C1  706   1.830   3.586   2.708 -0.5702 -0.2458 -0.1283
   62DCM     H1  707   1.808   3.577   2.814  0.8338 -0.6650  0.1454
   62DCM     H2  708   1.901   3.669   2.698  0.1942 -0.6216  1.7999
   62DCM    CL2  709   1.910   3.437   2.654 -0.0683  0.0362 -0.4790
   63DCM    CL1  710   0.543   1.331   0.854 -0.2475  0.1270  0.1209
   63DCM     C1  711   0.539   1.405   0.688  0.3355 -0.5321  0.7931
   63DCM     H1  712   0.579   1.326   0.624 -0.8373 -0.7542  0.3120
   63DCM     H2  713   0.599   1.496   0.679 -0.9734  0.2505 -0.3511
   63DCM    CL2  714   0.368   1.445   0.633 -0.2165  0.3714 -0.4634
   64DCM    CL1  715   3.283   2.456   2.486 -0.0724  0.3062  0.0396
   64DCM     C1  716   3.281   2.549   2.632 -0.0161  0.4463  0.0260
   64DCM     H1  717   3.176   2.568   2.654  0.0403 -0.6328  1.3867
   64DCM     H2  718   3.326   2.643   2.599  1.4713  0.1493  1.0981
   64DCM    CL2  719   3.348   2.463   2.775  0.3048 -0.1696 -0.3928
   65DCM    CL1  720   0.766   1.501   1.145 -0.4359 -0.3182  0.0649
   65DCM     C1  721   0.722   1.508   1.318  0.7959  0.0558  0.7602
   65DCM     H1  722   0.723   1.404   1.352 -3.1496 -1.2037 -2.1612
   65DCM     H2  723   0.624   1.557   1.325 -0.2193 -1.8888  0.9694
   65DCM    CL2  724   0.821   1.615   1.423  0.5655  0.0688 -0.0575
   66DCM    CL1  725   1.624   2.729   1.625 -0.2343  0.0645  0.0185
   66DCM     C1  726   1.747   2.861   1.645  0.6194  0.2456  0.3806
   66DCM     H1  727   1.805   2.861   1.552  2.0983 -0.1086  1.2555
   66DCM     H2  728   1.808   2.822   1.728  3.3386 -1.2170 -2.1305
   66DCM    CL2  729   1.668   3.015   1.670  0.1747 -0.1179 -0.0393
   67DCM    CL1  730   2.589   2.555   1.897 -0.0902 -0.0291  0.1630
   67DCM     C1  731   2.417   2.511   1.875 -0.5385 -0.7627 -0.1446
   67DCM     H1  732   2.390   2.409   1.906  0.2640 -1.2057 -0.8472
   67DCM     H2  733   2.392   2.542   1.773 -1.4733 -0.3261  0.2103
   67DCM    CL2  734   2.340   2.636   1.982  0.0726  0.0626 -0.2689
   68DCM    CL1  735   2.702   3.841   1.883 -0.5554 -0.1376 -0.2768
   68DCM     C1  736   2.800   3.983   1.919  0.9456  0.0120  0.1872
   68DCM     H1  737   2.742   4.054   1.980  0.5997 -1.2906  1.4220
   68DCM     H2  738   2.830   4.036   1.828  0.9479 -1.1362 -0.5054
   68DCM    CL2  739   2.944   3.932   2.014 -0.4603  0.2255 -0.0325
   69DCM    CL1  740   0.788   3.750   2.254 -0.5583  0.2445  0.2776
   69DCM     C1  741   0.668   3.758   2.117  0.4098 -0.0292  0.0364
   69DCM     H1  742   0.583   3.690   2.130  0.7895 -0.4188  0.5347
   69DCM     H2  743   0.737   3.729   2.037  1.1826 -0.9376  0.9900
   69DCM    CL2  744   0.616   3.927   2.078  0.0998 -0.2403 -0.5599
   70DCM    CL1  745   3.695   0.699   0.581  0.3848 -0.2580 -0.1717
   70DCM     C1  746   3.781   0.763   0.444  0.3611  0.0356  0.5154
   70DCM     H1  747   3.819   0.677   0.387  2.2647 -0.6871  2.7228
   70DCM     H2  748   3.858   0.818   0.498 -0.8016  2.0041  0.2729
   70DCM    CL2  749   3.673   0.872   0.351 -0.3976  0.0329 -0.7018
   71DCM    CL1  750   3.574   0.976   3.495 -0.0136  0.3546  0.0961
   71DCM     C1  751   3.662   1.127   3.495 -0.2971 -0.0777  0.1450
   71DCM     H1  752   3.761   1.101   3.455  0.0368 -1.1408  1.5902
   71DCM     H2  753   3.677   1.169   3.595  1.4847 -0.2200 -0.0264
   71DCM    CL2  754   3.565   1.248   3.398 -0.8321 -0.1756 -0.1822
   72DCM    CL1  755   3.764   1.416   1.785 -0.4942 -0.3315 -0.0346
   72DCM     C1  756   3.674   1.567   1.738 -0.2822 -0.7484 -0.1466
   72DCM     H1  757   3.568   1.552   1.762 -0.4210  1.0272  0.5013
   72DCM     H2  758   3.700   1.589   1.633  0.9164 -2.9493 -0.3704
   72DCM    CL2  759   3.720   1.717   1.831  0.0162 -0.2321 -0.1562
   73DCM    CL1  760   2.457   3.551   1.815 -0.0289  0.0097  0.3975
   73DCM     C1  761   2.417   3.700   1.903  0.3210  0.1579  0.1688
   73DCM     H1  762   2.455   3.788   1.850  2.1232 -0.1358  0.8930
   73DCM     H2  763   2.438   3.699   2.011  0.3314 -1.5853  0.1736
   73DCM    CL2  764   2.243   3.717   1.909  0.3359  0.6372 -0.4889
   74DCM    CL1  765   0.211   0.655   0.800 -0.3935  0.6017  0.1017
   74DCM     C1  766   0.030   0.643   0.786  0.1060  0.6807  0.0616
   74DCM     H1  767  -0.000   0.642   0.681  1.0243 -2.2024 -0.2481
   74DCM     H2  768  -0.020   0.714   0.853  0.3943  2.5932 -1.6715
   74DCM    CL2  769  -0.026   0.481   0.854 -0.2148 -0.0975  0.1305
   75DCM    CL1  770   1.755   3.014   0.451  0.0067 -0.0306  0.3345
   75DCM     C1  771   1.649   3.168   0.440 -0.6279  0.1801 -0.3128
   75DCM     H1  772   1.634   3.212   0.539 -2.3531 -3.0622  1.0315
   75DCM     H2  773   1.556   3.142   0.388  0.5414  1.4833 -3.2629
   75DCM    CL2  774   1.746   3.296   0.368 -0.2128  0.1732 -0.0530
   76DCM    CL1  775   1.750   3.184   3.505  0.2487 -0.0439 -0.0769
   76DCM     C1  776   1.796   3.298   3.640  0.5733 -0.5449  0.0782
   76DCM     H1  777   1.717   3.293   3.716  3.1762 -1.5614  2.9431
   76DCM     H2  778   1.799   3.401   3.604 -0.4103 -1.2047 -2.0766
   76DCM    CL2  779   1.950   3.244   3.704  0.3583 -0.1078 -0.2721
   77DCM    CL1  780   1.863   3.958   2.592  0.2403  0.3448 -0.0507
   77DCM     C1  781   2.004   4.062   2.636 -0.5080 -0.3212  0.7493
   77DCM     H1  782   2.069   4.057   2.548 -0.1478 -1.3673  1.0516
   77DCM     H2  783   2.055   4.015   2.721  1.8536 -1.2944 -1.0887
   77DCM    CL2  784   1.960   4.236   2.673  0.5222  0.3073 -0.1872
   78DCM    CL1  785   1.329   3.460   3.892 -0.2127  0.3042  0.2751
   78DCM     C1  786   1.466   3.556   3.955  0.1777 -0.5287  0.3955
   78DCM     H1  787   1.451   3.564   4.063 -0.1069 -0.1215  0.3281
   78DCM     H2  788   1.472   3.655   3.907  1.7808 -0.3048  0.9979
   78DCM    CL2  789   1.620   3.481   3.906 -0.1138  0.2765  0.2251
   79DCM    CL1  790   1.707   3.302   2.918  0.0257 -0.1335  0.2952
   79DCM     C1  791   1.811   3.237   3.050  0.4434  0.6104 -0.1902
   79DCM     H1  792   1.761   3.278   3.138 -0.8425 -0.1993 -0.5189
   79DCM     H2  793   1.916   3.265   3.036  0.5892  1.1708  1.7943
   79DCM    CL2  794   1.801   3.066   3.093  0.0706  0.0701 -0.1437
   80DCM    CL1  795   2.756   2.693   0.640 -0.5250 -0.7161 -0.1061
   80DCM     C1  796   2.582   2.647   0.654  0.6120 -0.4123 -0.8681
   80DCM     H1  797   2.564   2.636   0.761  0.4355  0.6680 -0.7669
   80DCM     H2  798   2.557   2.554   0.602  1.1877 -0.5596 -0.8864
   80DCM    CL2  799   2.476   2.770   0.581  0.0730 -0.1123  0.1545
   81DCM    CL1  800   1.347   1.633   0.041  0.7038  0.1879  0.1549
   81DCM     C1  801   1.190   1.547   0.040 -0.4364 -0.1311 -0.6199
   81DCM     H1  802   1.108   1.620   0.036  0.8252  1.3511 -0.1273
   81DCM     H2  803   1.180   1.473   0.121  0.5981 -1.3574 -1.5736
   81DCM    CL2  804   1.164   1.453  -0.112 -0.2899  0.1094  0.1471
   82DCM    CL1  805   2.363   1.107   2.241  0.1334 -0.3906 -0.2323
   82DCM     C1  806   2.542   1.090   2.231 -0.3404  0.4900 -0.1686
   82DCM     H1  807   2.577   1.008   2.295  0.3177  2.1815  1.7545
   82DCM     H2  808   2.589   1.187   2.247  0.2354  0.2410 -0.3468
   82DCM    CL2  809   2.580   1.025   2.062  0.1156  0.0275 -0.1164
   83DCM    CL1  810   1.291   1.276   2.254 -0.0335  0.3475  0.1810
   83DCM     C1  811   1.255   1.359   2.097 -0.3407  0.3406 -0.0439
   83DCM     H1  812   1.262   1.466   2.122 -0.5180  0.7193 -1.4785
   83DCM     H2  813   1.163   1.321   2.050 -0.8439  1.2957  0.1419
   83DCM    CL2  814   1.396   1.336   1.992  0.2412  0.1188 -0.0326
   84DCM    CL1  815   1.703   0.710   2.006 -0.4786 -0.0783 -0.1140
   84DCM     C1  816   1.596   0.858   2.035  0.1573  0.0940  0.0846
   84DCM     H1  817   1.494   0.820   2.054  0.4543 -0.0842  1.4529
   84DCM     H2  818   1.603   0.922   1.947 -0.5175  1.5888  1.0659
   84DCM    CL2  819   1.667   0.958   2.170 -0.0759  0.1993  0.3180
   85DCM    CL1  820   3.566   1.649   2.227 -0.2917  0.2577  0.1307
   85DCM     C1  821   3.534   1.490   2.314 -0.1570  0.1229  0.1959
   85DCM     H1  822   3.432   1.458   2.290  0.4888 -1.1834 -0.8822
   85DCM     H2  823   3.549   1.509   2.421 -0.9437 -1.0068  0.5221
   85DCM    CL2  824   3.635   1.352   2.263  0.2799 -0.0645  0.0968
   86DCM    CL1  825   3.217   1.088   1.003 -0.0083  0.4773  0.3589
   86DCM     C1  826   3.073   0.998   0.962  0.5519  0.5069  0.1682
   86DCM     H1  827   3.053   0.929   1.045 -0.3518 -2.3811 -2.2808
   86DCM     H2  828   3.110   0.943   0.875  3.0272 -0.8472  1.9558
   86DCM    CL2  829   2.936   1.123   0.929  0.0416  0.1415 -0.1667
   87DCM    CL1  830   0.280   2.030   1.066  0.0185 -0.1122 -0.2259
   87DCM     C1  831   0.291   1.942   1.225  0.3779  0.6124 -0.5854
   87DCM     H1  832   0.191   1.931   1.269  1.7984 -0.9721  2.5696
   87DCM     H2  833   0.349   2.000   1.297  0.1872  1.3035 -0.9686
   87DCM    CL2  834   0.366   1.778   1.192 -0.0388 -0.2277  0.1372
   88DCM    CL1  835   2.985   0.317   3.983  0.0703  0.3777 -0.2488
   88DCM     C1  836   2.875   0.343   3.845  0.1102 -0.4020  0.2697
   88DCM     H1  837   2.891   0.441   3.797  0.2241 -0.5227  0.0596
   88DCM     H2  838   2.769   0.335   3.869 -0.8009  5.4707 -0.2531
   88DCM    CL2  839   2.924   0.232   3.710 -0.3911  0.0067  0.0195
   89DCM    CL1  840   1.295   0.365   3.896  0.6035  0.1384 -0.1441
   89DCM     C1  841   1.291   0.218   4.003 -0.3619  0.2234 -0.1789
   89DCM     H1  842   1.194   0.225   4.054 -0.1762  0.7298  0.1118
   89DCM     H2  843   1.382   0.230   4.063 -1.3965  2.3238  1.0718
   89DCM    CL2  844   1.290   0.067   3.910  0.1157  0.0573 -0.4877
   90DCM    CL1  845   2.914   1.595   1.060  0.5088  0.3400 -0.0409
   90DCM     C1  846   2.754   1.634   1.139 -0.3801 -0.2072  0.1255
   90DCM     H1  847   2.669   1.654   1.073 -1.0635 -1.0901  0.7059
   90DCM     H2  848   2.767   1.716   1.210 -1.2798  0.8556 -0.8972
   90DCM    CL2  849   2.713   1.481   1.215 -0.3310  0.3583  0.2330
   91DCM    CL1  850   3.157   3.433   0.468  0.0338  0.0795 -0.0424
   91DCM     C1  851   3.149   3.314   0.615  0.1848 -0.0047  0.0843
   91DCM     H1  852   3.055   3.337   0.666 -0.5632  2.6918 -2.1855
   91DCM     H2  853   3.235   3.325   0.683 -0.3950  0.5207  0.7407
   91DCM    CL2  854   3.156   3.142   0.575  0.4564  0.1638  0.2528
   92DCM    CL1  855   3.224   1.644   2.898 -0.0925  0.1816 -0.1191
   92DCM     C1  856   3.380   1.731   2.921 -0.2005 -0.5344 -0.4115
   92DCM     H1  857   3.415   1.699   3.020 -0.7036  0.0619 -0.0346
   92DCM     H2  858   3.386   1.839   2.904  0.9566 -0.3206  1.0865
   92DCM    CL2  859   3.481   1.652   2.792  0.2519 -0.3700 -0.0632
   93DCM    CL1  860   1.639   2.966   3.986 -0.4091 -0.0360  0.0146
   93DCM     C1  861   1.609   2.972   4.162 -0.2143 -0.2656 -0.5530
   93DCM     H1  862   1.648   3.067   4.199 -0.4856 -0.5702  0.5440
   93DCM     H2  863   1.668   2.895   4.212  1.3055  2.5567  2.2939
   93DCM    CL2  864   1.438   2.968   4.206  0.5867  0.1457  0.0178
   94DCM    CL1  865   2.926   3.539   1.082  0.0221  0.2296  0.1562
   94DCM     C1  866   2.917   3.658   0.948  0.7807 -0.1443  0.2663
   94DCM     H1  867   2.961   3.756   0.968 -2.0577  0.7056  3.1271
   94DCM     H2  868   2.812   3.659   0.915  1.3356  4.7461 -2.2802
   94DCM    CL2  869   3.015   3.588   0.810  0.3931 -0.3396 -0.2804
   95DCM    CL1  870   3.473   3.686   1.058  0.0312  0.3406  0.3703
   95DCM     C1  871   3.288   3.683   1.073  0.3081 -0.0518 -0.2875
   95DCM     H1  872   3.253   3.579   1.065  0.7998 -0.1445 -1.4991
   95DCM     H2  873   3.234   3.741   0.998 -0.5159 -0.2303  0.1602
   95DCM    CL2  874   3.245   3.761   1.229 -0.0470  0.1283  0.0566
   96DCM    CL1  875   2.816   3.512   2.247 -0.0606  0.0178 -0.2979
   96DCM     C1  876   2.897   3.571   2.097  0.1808 -0.8912 -0.5935
   96DCM     H1  877   2.994   3.520   2.094  0.4484 -0.3847 -0.7534
   96DCM     H2  878   2.907   3.680   2.106 -1.6780 -0.7626  0.2512
   96DCM    CL2  879   2.826   3.535   1.939  0.4463  0.1995 -0.0092
   97DCM    CL1  880   1.536   2.710   3.426 -0.2622 -0.3076  0.0019
   97DCM     C1  881   1.679   2.607   3.398 -0.6235 -0.3763 -0.0219
   97DCM     H1  882   1.719   2.589   3.499 -2.3960 -2.7193  0.3463
   97DCM     H2  883   1.748   2.654   3.327 -0.7043  0.6550  0.5518
   97DCM    CL2  884   1.646   2.443   3.330 -0.1965 -0.4662 -0.2223
   98DCM    CL1  885   0.279   3.188   1.983 -0.2617 -0.1722 -0.2562
   98DCM     C1  886   0.104   3.206   1.948 -1.3979  0.4298  0.8505
   98DCM     H1  887   0.048   3.112   1.943  0.3186 -0.6525  0.9943
   98DCM     H2  888   0.105   3.257   1.851  1.1236 -0.7312  0.1619
   98DCM    CL2  889   0.006   3.315   2.052 -0.0992  0.0447 -0.0330
   99DCM    CL1  890   0.455   2.778   2.335 -0.1728  0.1692  0.1241
   99DCM     C1  891   0.548   2.799   2.180  0.1253  0.0869 -0.0370
   99DCM     H1  892   0.591   2.900   2.181 -1.6714  0.8878  1.8004
   99DCM     H2  893   0.475   2.774   2.102 -1.2094  2.0120  0.4997
   99DCM    CL2  894   0.674   2.667   2.166  0.4410 -0.2176 -0.0137
  100DCM    CL1  895   0.704   1.558   3.131  0.0575  0.2260 -0.1219
  100DCM     C1  896   0.597   1.411   3.112  0.2718 -0.2807  0.2003
  100DCM     H1  897   0.515   1.443   3.047 -0.3420 -0.3892  0.9123
  100DCM     H2  898   0.570   1.380   3.214 -0.0238  0.2137  0.2722
  100DCM    CL2  899   0.673   1.284   3.013 -0.4798  0.0361  0.0859
  101DCM    CL1  900   0.241   1.454   3.589  0.0850  0.0852 -0.1645
  101DCM     C1  901   0.177   1.294   3.550 -0.2605  0.5961  0.2493
  101DCM     H1  902   0.136   1.243   3.638  3.2586  0.7021  2.1114
  101DCM     H2  903   0.266   1.244   3.509  0.0373  0.5659  0.9219
  101DCM    CL2  904   0.049   1.313   3.425  0.1784 -0.4198 -0.1797
  102DCM    CL1  905   2.831   0.521   3.546  0.0478  0.2806 -0.0892
  102DCM     C1  906   2.892   0.685   3.519 -0.2496  0.1245  0.8487
  102DCM     H1  907   2.999   0.674   3.498 -0.7683 -2.3145 -0.9693
  102DCM     H2  908   2.871   0.751   3.604 -3.3399 -0.1133  0.3675
  102DCM    CL2  909   2.812   0.741   3.372  0.1953  0.0480 -0.1344
  103DCM    CL1  910   0.740   3.266   2.087  0.0204  0.0068  0.3608
  103DCM     C1  911   0.750   3.366   1.936  0.4162  0.2043 -0.3915
  103DCM     H1  912   0.647   3.405   1.934 -0.0084 -0.8783 -0.3110
  103DCM     H2  913   0.783   3.308   1.849  0.1066  0.6875 -0.8429
  103DCM    CL2  914   0.871   3.491   1.986 -0.1966  0.5432 -0.1257
  104DCM    CL1  915   3.560   1.956   2.570  0.1764 -0.4556  0.0828
  104DCM     C1  916   3.567   2.078   2.712 -0.3612  0.0834 -0.1217
  104DCM     H1  917   3.477   2.063   2.772  0.1318  0.9517  0.8655
  104DCM     H2  918   3.557   2.182   2.679 -1.6676  0.2953  0.8737
  104DCM    CL2  919   3.698   2.025   2.827 -0.6634  0.0857 -0.0530
  105DCM    CL1  920   3.579   0.943   1.556 -0.3700  0.0352 -0.0853
  105DCM     C1  921   3.626   1.114   1.606 -0.0782 -0.2555  0.0443
  105DCM     H1  922   3.684   1.105   1.699 -2.0517  0.2479  1.4005
  105DCM     H2  923   3.539   1.180   1.614  1.2874  2.0322 -2.5617
  105DCM    CL2  924   3.719   1.183   1.475  0.2187 -0.0521  0.2208
  106DCM    CL1  925   3.068   0.520   2.780 -0.4669  0.2784 -0.0572
  106DCM     C1  926   3.176   0.414   2.873  0.3306  0.3310 -0.1274
  106DCM     H1  927   3.199   0.320   2.822  0.9631 -0.2458  1.1680
  106DCM     H2  928   3.122   0.406   2.967 -0.4324 -0.0831 -0.5941
  106DCM    CL2  929   3.332   0.505   2.900  0.3094  0.3351  0.4073
  107DCM    CL1  930   3.222   3.044   3.945 -0.2049  0.4971  0.4084
  107DCM     C1  931   3.082   3.152   3.959  0.4327 -0.5231  0.1317
  107DCM     H1  932   3.078   3.200   4.058 -0.5790  0.6012 -0.4171
  107DCM     H2  933   2.995   3.088   3.939  0.7018 -1.1066  0.8170
  107DCM    CL2  934   3.082   3.279   3.830  0.0651  0.0123  0.1432
  108DCM    CL1  935   2.894   0.072   2.648  0.0736  0.2326  0.5912
  108DCM     C1  936   2.734  -0.006   2.604 -0.0084  0.0270  0.6204
  108DCM     H1  937   2.727   0.015   2.497 -3.4860 -0.7072  0.6093
  108DCM     H2  938   2.657   0.044   2.663  0.3919  0.8711  0.4440
  108DCM    CL2  939   2.748  -0.189   2.637 -0.0760 -0.3264 -0.1249
  109DCM    CL1  940   1.883   0.090   2.251 -0.3322  0.0321  0.2239
  109DCM     C1  941   1.998  -0.017   2.169 -0.6416  0.5636 -0.7746
  109DCM     H1  942   2.039  -0.083   2.247  2.8560  2.5754 -0.6670
  109DCM     H2  943   2.075   0.049   2.126  1.2179 -0.8017  0.2736
  109DCM    CL2  944   1.919  -0.105   2.029 -0.1814 -0.2368 -0.0791
  110DCM    CL1  945   1.031   2.070   1.572 -0.0563 -0.0799  0.1427
  110DCM     C1  946   0.909   2.147   1.467  0.1935  0.5771 -0.5421
  110DCM     H1  947   0.913   2.255   1.483  0.1066  0.5251 -0.1491
  110DCM     H2  948   0.812   2.111   1.501  0.6158 -0.5445 -0.4727
  110DCM    CL2  949   0.930   2.115   1.290  0.1127 -0.0670 -0.1349
  111DCM    CL1  950   0.135   0.550   1.193  0.3004 -0.1924  0.3762
  111DCM     C1  951   0.281   0.453   1.168  0.0274  0.4190  1.3648
  111DCM     H1  952   0.326   0.414   1.261  0.6332 -2.2031  0.0563
  111DCM     H2  953   0.351   0.510   1.106 -0.5950  0.8971  1.0911
  111DCM    CL2  954   0.236   0.319   1.052 -0.0451 -0.1201  0.3277
  112DCM    CL1  955   2.937   2.576   2.393  0.1933 -0.2274  0.3068
  112DCM     C1  956   2.767   2.535   2.413  0.6230 -0.3608  0.4869
  112DCM     H1  957   2.711   2.612   2.359  1.0269 -1.5965 -1.8175
  112DCM     H2  958   2.743   2.553   2.519 -0.8042 -2.8794  0.6568
  112DCM    CL2  959   2.727   2.365   2.349  0.3226 -0.1492  0.2794
  113DCM    CL1  960   3.622   2.436   3.046  0.1837 -0.0756  0.0797
  113DCM     C1  961   3.746   2.510   2.940  0.2997  0.2971 -0.2936
  113DCM     H1  962   3.721   2.483   2.836 -0.8779  1.4401 -0.3263
  113DCM     H2  963   3.842   2.477   2.983 -0.1794  2.8508  3.1646
  113DCM    CL2  964   3.743   2.689   2.953  0.0256  0.4376 -0.2581
  114DCM    CL1  965   1.587   3.690   2.172  0.2706 -0.1461  0.2872
  114DCM     C1  966   1.720   3.587   2.124 -0.4008 -0.0491  1.3531
  114DCM     H1  967   1.758   3.530   2.210  1.2433 -0.8421  0.1418
  114DCM     H2  968   1.794   3.643   2.067 -2.0938  2.2137  1.2228
  114DCM    CL2  969   1.678   3.450   2.012 -0.4850 -0.2870 -0.2973
  115DCM    CL1  970   1.375   2.042   1.651  0.2509 -0.2383  0.1045
  115DCM     C1  971   1.474   2.146   1.541  0.1953  0.1352 -0.0811
  115DCM     H1  972   1.569   2.097   1.520  0.9708  1.3998  0.3460
  115DCM     H2  973   1.501   2.244   1.584  0.8688  0.3952 -1.0856
  115DCM    CL2  974   1.378   2.148   1.381  0.0430 -0.2855 -0.0161
  116DCM    CL1  975   1.381   1.702   3.052 -0.0801  0.0757  0.4968
  116DCM     C1  976   1.350   1.722   3.228 -0.1140  0.0270 -0.1927
  116DCM     H1  977   1.399   1.812   3.267  0.6160 -1.0214  1.4282
  116DCM     H2  978   1.393   1.636   3.281 -2.3353 -0.8847  0.2232
  116DCM    CL2  979   1.167   1.722   3.253  0.1136 -0.1347  0.4280
  117DCM    CL1  980   1.255   3.899   2.023 -0.0684  0.1715  0.3696
  117DCM     C1  981   1.151   4.032   2.076 -0.4561  0.2765 -0.7771
  117DCM     H1  982   1.156   4.038   2.186 -0.4716 -2.9363 -0.4928
  117DCM     H2  983   1.047   4.012   2.048 -0.6509  2.3948 -1.7930
  117DCM    CL2  984   1.189   4.193   2.005 -0.0521  0.3977  0.0106
  118DCM    CL1  985   1.859   1.470   2.623 -0.2879 -0.3080  0.2088
  118DCM     C1  986   2.014   1.410   2.689 -0.0837  0.3010 -0.3677
  118DCM     H1  987   2.058   1.483   2.758  0.2113 -0.2401  0.0233
  118DCM     H2  988   2.085   1.379   2.612  1.1774  1.5635  0.2392
  118DCM    CL2  989   1.961   1.263   2.775 -0.0632 -0.1857 -0.3145
  119DCM    CL1  990   1.412   1.266   1.562  0.1556  0.0582 -0.5877
  119DCM     C1  991   1.563   1.170   1.559  0.3857 -0.1906 -0.1503
  119DCM     H1  992   1.641   1.247   1.568 -1.2249  1.5082 -0.1665
  119DCM     H2  993   1.565   1.102   1.473  0.1098  1.2028 -1.2858
  119DCM    CL2  994   1.579   1.069   1.708  0.0520  0.2905 -0.1351
  120DCM    CL1  995   2.838   0.630   2.214 -0.3257 -0.1673  0.3884
  120DCM     C1  996   2.911   0.781   2.166 -0.1779  0.7144 -0.1675
  120DCM     H1  997   2.884   0.811   2.064  3.5141 -0.5445 -1.7116
  120DCM     H2  998   3.018   0.789   2.190 -0.0672  0.3703 -0.5263
  120DCM    CL2  999   2.831   0.912   2.266  0.2526 -0.2873  0.0290
  121DCM    CL1 1000   0.753   2.520   3.553 -0.1796  0.1676  0.0169
  121DCM     C1 1001   0.721   2.456   3.710  0.1673  0.9360 -0.2866
  121DCM     H1 1002   0.786   2.496   3.789 -2.5324  2.1108  1.4715
  121DCM     H2 1003   0.738   2.348   3.719 -0.1895  0.9011 -0.0544
  121DCM    CL2 1004   0.551   2.507   3.744  0.1345  0.2239 -0.0849
  122DCM    CL1 1005   0.101   3.749   1.815  0.3300 -0.2985 -0.2503
  122DCM     C1 1006  -0.010   3.635   1.893  0.3960  0.0162 -0.2293
  122DCM     H1 1007   0.041   3.541   1.917 -0.3327 -0.5456 -0.8139
  122DCM     H2 1008  -0.085   3.622   1.815  0.4533 -0.1233 -0.2623
  122DCM    CL2 1009  -0.077   3.717   2.038 -0.0871 -0.5425 -0.0249
  123DCM    CL1 1010   0.648   2.880   3.398 -0.1071 -0.3517  0.0255
  123DCM     C1 1011   0.685   3.038   3.466  0.2852 -0.2412  0.4935
  123DCM     H1 1012   0.700   3.107   3.382 -1.2179 -1.5293 -0.9050
  123DCM     H2 1013   0.771   3.039   3.534 -0.9851  1.2683  2.1583
  123DCM    CL2 1014   0.549   3.095   3.563  0.0995  0.1452 -0.4017
  124DCM    CL1 1015   1.020   1.812   1.145  0.0075 -0.5871 -0.1813
  124DCM     C1 1016   1.122   1.739   1.271 -0.0919 -0.3310 -0.1959
  124DCM     H1 1017   1.064   1.667   1.330  0.9446 -1.3463 -0.4052
  124DCM     H2 1018   1.156   1.827   1.327 -0.2936 -0.1652 -0.3316
  124DCM    CL2 1019   1.258   1.664   1.196 -0.4092 -0.0851  0.2895
  125DCM    CL1 1020   0.605   1.551   0.198  0.1761  0.5537  0.2175
  125DCM     C1 1021   0.525   1.421   0.103  0.2049 -0.2666  0.0470
  125DCM     H1 1022   0.417   1.438   0.108  0.2511  0.0567  0.0187
  125DCM     H2 1023   0.543   1.319   0.138 -1.0769 -0.9203 -1.1325
  125DCM    CL2 1024   0.585   1.426  -0.066  0.2844  0.3586  0.3569
  126DCM    CL1 1025   0.513   0.301   2.186 -0.3081  0.1087  0.0029
  126DCM     C1 1026   0.424   0.309   2.028 -0.9099  1.1264 -0.2943
  126DCM     H1 1027   0.323   0.272   2.048 -0.3824 -0.4727 -0.4514
  126DCM     H2 1028   0.491   0.258   1.958 -0.1028  0.6213  0.8149
  126DCM    CL2 1029   0.401   0.478   1.978  0.1182  0.3211 -0.1135
  127DCM    CL1 1030   1.939   3.874   3.286 -0.4368  0.2501  0.4601
  127DCM     C1 1031   1.875   3.768   3.154 -0.4085  0.3964  0.0172
  127DCM     H1 1032   1.812   3.850   3.117 -2.1459  0.4652  2.7994
  127DCM     H2 1033   1.828   3.677   3.193 -1.3969 -0.5153 -3.0455
  127DCM    CL2 1034   1.993   3.719   3.023 -0.0856 -0.1057  0.0094
  128DCM    CL1 1035   2.487   0.822   1.379 -0.0851  0.1587 -0.1906
  128DCM     C1 1036   2.514   0.819   1.206 -0.7384  0.7908 -0.3159
  128DCM     H1 1037   2.420   0.826   1.150 -1.0496 -1.8771 -0.2475
  128DCM     H2 1038   2.560   0.721   1.194  0.6384  1.1074  1.7977
  128DCM    CL2 1039   2.629   0.944   1.161 -0.2680 -0.5017 -0.1009
  129DCM    CL1 1040   2.485   3.926   0.439 -0.6354 -0.3667 -0.6602
  129DCM     C1 1041   2.335   3.915   0.335  0.9516  0.2750  0.2538
  129DCM     H1 1042   2.312   4.009   0.283 -1.7880 -0.6231 -0.3510
  129DCM     H2 1043   2.255   3.877   0.399 -0.0225 -1.7598 -2.0304
  129DCM    CL2 1044   2.362   3.800   0.198 -0.4517 -0.2441 -0.1804
  130DCM    CL1 1045   3.100   2.843   1.170  0.1092 -0.1095 -0.3499
  130DCM     C1 1046   3.000   2.992   1.173 -0.3553  0.0003 -0.3176
  130DCM     H1 1047   3.033   3.055   1.256 -0.4271  0.0668 -0.3386
  130DCM     H2 1048   2.893   2.975   1.190 -0.3088 -0.4031 -0.4266
  130DCM    CL2 1049   3.042   3.100   1.030  0.0879  0.0345  0.1899
  131DCM    CL1 1050   1.448   2.637   3.921  0.2352 -0.4457  0.0268
  131DCM     C1 1051   1.264   2.666   3.904 -0.1145 -0.2862  0.9710
  131DCM     H1 1052   1.218   2.567   3.911 -1.1860  0.0575 -0.5381
  131DCM     H2 1053   1.249   2.702   3.801 -3.7116 -2.3019  0.6404
  131DCM    CL2 1054   1.211   2.775   4.038 -0.0808 -0.0146 -0.1553
  132DCM    CL1 1055   3.240   3.042   2.849 -0.3460 -0.0292  0.4235
  132DCM     C1 1056   3.101   3.021   2.745  0.2397  0.5257  0.3621
  132DCM     H1 1057   3.121   3.046   2.641 -0.5314 -2.8542 -0.7039
  132DCM     H2 1058   3.017   3.086   2.774  1.1293  2.0647 -0.4128
  132DCM    CL2 1059   3.036   2.852   2.750 -0.1725 -0.2478 -0.0157
  133DCM    CL1 1060   1.181   3.808   0.601 -0.4304  0.1877 -0.2576
  133DCM     C1 1061   1.114   3.771   0.765  0.5430 -0.7286 -0.5296
  133DCM     H1 1062   1.159   3.839   0.838 -2.4768  0.3596  0.4995
  133DCM     H2 1063   1.143   3.671   0.798 -0.4377 -0.2953  1.8417
  133DCM    CL2 1064   0.932   3.792   0.771 -0.3146  0.2010  0.0324
  134DCM    CL1 1065   2.717   0.538   0.579 -0.5147 -0.1549 -0.1895
  134DCM     C1 1066   2.788   0.619   0.718 -0.2473  1.2079  0.0246
  134DCM     H1 1067   2.865   0.557   0.765 -0.4209  0.0369 -1.1606
  134DCM     H2 1068   2.707   0.625   0.791 -0.0179 -0.8097  0.5081
  134DCM    CL2 1069   2.837   0.784   0.686 -0.4056  0.0130 -0.3330
  135DCM    CL1 1070   2.623   3.746   1.209 -0.1078  0.0832 -0.0093
  135DCM     C1 1071   2.530   3.591   1.196  0.1347 -0.1087  0.0792
  135DCM     H1 1072   2.510   3.558   1.299 -1.6683  1.3301  0.2298
  135DCM     H2 1073   2.577   3.520   1.126  1.1857  2.3925 -1.8957
  135DCM    CL2 1074   2.372   3.647   1.132 -0.1774 -0.3906  0.0286
  136DCM    CL1 1075   0.232   3.757   3.665 -0.2188  0.3618  0.1002
  136DCM     C1 1076   0.251   3.583   3.712  0.0069  0.2025 -0.5602
  136DCM     H1 1077   0.343   3.566   3.767  2.0694 -0.1652 -3.8426
  136DCM     H2 1078   0.245   3.516   3.625  0.4186 -1.0077  0.3272
  136DCM    CL2 1079   0.108   3.532   3.818  0.1417 -0.3569  0.5666
  137DCM    CL1 1080   0.013   0.929   0.257  0.2919  0.2243  0.2651
  137DCM     C1 1081   0.034   0.811   0.115 -0.8335 -0.3792  0.5099
  137DCM     H1 1082   0.112   0.741   0.147  0.9094  2.1926  2.2076
  137DCM     H2 1083   0.060   0.862   0.021 -0.4593 -0.1493  0.7384
  137DCM    CL2 1084  -0.127   0.721   0.100 -0.1984 -0.1622 -0.1747
  138DCM    CL1 1085   0.956   1.185   2.098  0.2060 -0.2061 -0.0625
  138DCM     C1 1086   0.949   1.311   2.236 -0.0254 -0.5496 -0.2422
  138DCM     H1 1087   1.043   1.313   2.292 -1.3235  0.4163  2.0742
  138DCM     H2 1088   0.855   1.305   2.293 -1.9405  1.6992 -2.9448
  138DCM    CL2 1089   0.953   1.476   2.151  0.2138 -0.1428  0.2237
  139DCM    CL1 1090   2.593   0.423   1.032 -0.4091 -0.0517  0.0244
  139DCM     C1 1091   2.427   0.446   0.968  0.1600  0.2689  0.7681
  139DCM     H1 1092   2.360   0.387   1.030 -0.5774 -2.5366 -2.4062
  139DCM     H2 1093   2.420   0.418   0.862  2.2034 -0.6470  0.8152
  139DCM    CL2 1094   2.401   0.623   0.966  0.3158 -0.2909  0.5512
  140DCM    CL1 1095   3.338   1.409   3.662 -0.2824  0.3724  0.0321
  140DCM     C1 1096   3.201   1.475   3.759  0.2227  0.3112 -0.4133
  140DCM     H1 1097   3.198   1.422   3.855  0.1083  0.9315 -0.0703
  140DCM     H2 1098   3.114   1.454   3.695 -1.3071  0.9301  1.3633
  140DCM    CL2 1099   3.212   1.652   3.789  0.2015 -0.1553  0.2789
  141DCM    CL1 1100   1.934   1.630   2.262 -0.2239  0.2443 -0.0543
  141DCM     C1 1101   2.104   1.583   2.293 -0.5823  0.6695 -0.2831
  141DCM     H1 1102   2.167   1.623   2.213 -0.3455  1.9901  0.5357
  141DCM     H2 1103   2.117   1.474   2.300 -1.2506  0.5002 -1.4292
  141DCM    CL2 1104   2.160   1.648   2.454  0.2044  0.1028 -0.0404
  142DCM    CL1 1105   3.748   1.974   2.162 -0.0202  0.3265 -0.1328
  142DCM     C1 1106   3.580   2.019   2.216  0.2762 -0.2190 -0.2963
  142DCM     H1 1107   3.570   2.055   2.319 -0.3683 -0.2118 -0.3592
  142DCM     H2 1108   3.515   1.933   2.200  0.8615 -1.0174  1.4157
  142DCM    CL2 1109   3.514   2.155   2.120 -0.0651 -0.0046 -0.0813
  143DCM    CL1 1110   1.598   2.346   1.968 -0.0427 -0.5369 -0.2134
  143DCM     C1 1111   1.686   2.296   2.124 -0.0676  0.6338  0.1208
  143DCM     H1 1112   1.710   2.191   2.140 -3.4374 -0.1488  0.9100
  143DCM     H2 1113   1.607   2.317   2.198  2.2248 -0.5343  3.0801
  143DCM    CL2 1114   1.819   2.410   2.144  0.2481  0.1646  0.2976
  144DCM    CL1 1115   2.124   0.921   1.968  0.4852 -0.1047 -0.2422
  144DCM     C1 1116   1.987   1.031   1.983 -0.4058 -0.0577 -0.1671
  144DCM     H1 1117   2.023   1.129   2.016  0.7598  0.4618 -2.7333
  144DCM     H2 1118   1.916   0.977   2.047  1.4797 -2.2201  0.2711
  144DCM    CL2 1119   1.912   1.052   1.822  0.3497 -0.3244 -0.0974
  145DCM    CL1 1120   3.576   3.534   0.077  0.2039  0.0252  0.1483
  145DCM     C1 1121   3.429   3.524   0.172 -0.5160 -0.7608  0.1992
  145DCM     H1 1122   3.382   3.623   0.177  0.8477 -0.0656 -0.0571
  145DCM     H2 1123   3.452   3.500   0.277 -0.6954  1.6855  0.8514
  145DCM    CL2 1124   3.307   3.402   0.117 -0.0114 -0.1469  0.4828
  146DCM    CL1 1125   0.340   0.669   2.253  0.1654 -0.0657 -0.2373
  146DCM     C1 1126   0.397   0.593   2.403  0.4680  0.0610  0.3983
  146DCM     H1 1127   0.466   0.513   2.374 -1.0747 -0.9389 -0.6541
  146DCM     H2 1128   0.306   0.548   2.444 -0.7557  1.5935 -0.4850
  146DCM    CL2 1129   0.482   0.702   2.525 -0.2277  0.0490 -0.1611
  147DCM    CL1 1130   3.628   3.468   3.553 -0.0911  0.3202  0.0089
  147DCM     C1 1131   3.470   3.488   3.650  0.5231 -1.0419  0.5577
  147DCM     H1 1132   3.404   3.564   3.607  1.1265 -0.2107  1.0639
  147DCM     H2 1133   3.503   3.531   3.746  0.3355 -1.2181  0.7015
  147DCM    CL2 1134   3.389   3.340   3.696 -0.2960  0.0610  0.5349
  148DCM    CL1 1135   2.450   3.663   0.725 -0.2103 -0.0123  0.0947
  148DCM     C1 1136   2.421   3.527   0.613 -0.0682 -0.3169 -0.6054
  148DCM     H1 1137   2.391   3.442   0.675 -0.3602  1.5745  1.9846
  148DCM     H2 1138   2.515   3.500   0.564  0.7019 -0.3435  0.8218
  148DCM    CL2 1139   2.312   3.589   0.479  0.1833 -0.0041 -0.2782
  149DCM    CL1 1140   1.425   2.625   2.122 -0.0461 -0.2892 -0.3453
  149DCM     C1 1141   1.550   2.732   2.055  0.0605 -0.2397  0.7187
  149DCM     H1 1142   1.587   2.690   1.961 -1.1214  1.5621 -0.6346
  149DCM     H2 1143   1.624   2.744   2.135 -0.9315  0.1377  1.6028
  149DCM    CL2 1144   1.478   2.889   2.013  0.0341  0.3132 -0.1360
  150DCM    CL1 1145   2.190   0.813   1.591 -0.3416 -0.0763  0.1060
  150DCM     C1 1146   2.233   0.987   1.635 -0.0007 -0.3810  0.1610
  150DCM     H1 1147   2.162   1.026   1.708  1.3424  2.0073  0.3169
  150DCM     H2 1148   2.225   1.048   1.544 -1.5426 -2.0362 -0.8892
  150DCM    CL2 1149   2.398   0.994   1.702  0.2634 -0.2300  0.0185
  151DCM    CL1 1150   3.784   0.351   1.118  0.4046  0.1688  0.0084
  151DCM     C1 1151   3.685   0.202   1.081  0.1285  0.0188  0.3390
  151DCM     H1 1152   3.615   0.216   0.997 -1.5396  0.5671  1.7502
  151DCM     H2 1153   3.637   0.172   1.175 -0.7149  0.4771  0.0730
  151DCM    CL2 1154   3.790   0.072   1.034 -0.1911  0.0288 -0.1646
  152DCM    CL1 1155   3.393   2.998   1.038  0.0944 -0.0056  0.0882
  152DCM     C1 1156   3.461   3.165   1.083  0.3818 -0.1699  0.1553
  152DCM     H1 1157   3.566   3.150   1.113  0.5451 -1.0162 -0.7488
  152DCM     H2 1158   3.401   3.210   1.162  0.5665 -1.5147  1.1091
  152DCM    CL2 1159   3.458   3.277   0.944  0.1343  0.3478 -0.0614
  153DCM    CL1 1160   2.139   3.280   1.914 -0.0331 -0.0522 -0.1818
  153DCM     C1 1161   1.993   3.274   1.801 -0.6044 -0.1344  0.6097
  153DCM     H1 1162   1.918   3.333   1.855  1.1387  1.6980  1.1633
  153DCM     H2 1163   1.939   3.180   1.787  0.7669 -0.9637  0.6476
  153DCM    CL2 1164   2.018   3.357   1.640  0.0730  0.3722  0.1781
  154DCM    CL1 1165   2.636   3.916   3.199  0.1797 -0.2691  0.4405
  154DCM     C1 1166   2.572   3.773   3.109  1.1826  0.1598  1.1845
  154DCM     H1 1167   2.643   3.691   3.124  1.1231 -0.9484 -3.2283
  154DCM     H2 1168   2.570   3.803   3.004 -0.2989 -1.3846  0.7338
  154DCM    CL2 1169   2.404   3.750   3.171 -0.4816  0.0226  0.0419
  155DCM    CL1 1170   2.304   0.279   0.389  0.0349 -0.2051  0.0457
  155DCM     C1 1171   2.229   0.243   0.545  0.4869 -0.3713 -0.3185
  155DCM     H1 1172   2.293   0.174   0.603 -1.5100 -0.9420  1.3370
  155DCM     H2 1173   2.127   0.208   0.527 -0.3951  1.3156  1.1964
  155DCM    CL2 1174   2.213   0.383   0.653  0.0531 -0.3927 -0.0768
  156DCM    CL1 1175   0.966   3.468   1.407 -0.0484  0.2332  0.1839
  156DCM     C1 1176   1.028   3.298   1.427 -0.4326  0.0665 -0.1549
  156DCM     H1 1177   1.136   3.294   1.409 -0.6553  0.0496 -1.5684
  156DCM     H2 1178   0.982   3.240   1.347 -0.3594  1.6428 -1.3905
  156DCM    CL2 1179   0.999   3.210   1.583 -0.2584  0.3289 -0.2022
  157DCM    CL1 1180   1.562   1.499   0.986 -0.0695 -0.0315 -0.0962
  157DCM     C1 1181   1.706   1.457   0.884  0.0481  0.2114  0.2010
  157DCM     H1 1182   1.796   1.493   0.936  1.0918 -1.3972 -0.4187
  157DCM     H2 1183   1.687   1.504   0.787 -0.8920 -0.7266 -0.0833
  157DCM    CL2 1184   1.702   1.274   0.884 -0.3580  0.0623  0.0978
  158DCM    CL1 1185   2.286   3.727   2.532 -0.4649 -0.0962 -0.3380
  158DCM     C1 1186   2.368   3.712   2.690  0.1090 -1.1198  0.6320
  158DCM     H1 1187   2.462   3.767   2.696  0.6859 -2.2298  2.6710
  158DCM     H2 1188   2.386   3.607   2.714  1.4605 -0.9433  0.4443
  158DCM    CL2 1189   2.273   3.799   2.819 -0.2693  0.5505  0.2321
  159DCM    CL1 1190   1.904   1.575   0.465  0.0062 -0.2234 -0.1664
  159DCM     C1 1191   1.734   1.643   0.442  0.5595  0.5363  1.2318
  159DCM     H1 1192   1.654   1.573   0.469  1.8755  0.0298  4.3069
  159DCM     H2 1193   1.723   1.686   0.342 -0.1039  1.2680  1.6060
  159DCM    CL2 1194   1.701   1.767   0.565 -0.0665  0.0428  0.1954
  160DCM    CL1 1195   3.366   3.816   3.656  0.1020 -0.2652 -0.2087
  160DCM     C1 1196   3.333   3.984   3.602  0.5451  1.0988  0.8854
  160DCM     H1 1197   3.256   3.979   3.523  3.1939 -1.3408 -1.8109
  160DCM     H2 1198   3.432   4.020   3.570  0.3565 -0.3536 -1.6030
  160DCM    CL2 1199   3.248   4.073   3.725  0.1407  0.0360 -0.1701
  161DCM    CL1 1200   2.907   3.222   0.307  0.1561  0.1894  0.2655
  161DCM     C1 1201   2.791   3.264   0.174  0.2461  0.2502  0.6374
  161DCM     H1 1202   2.696   3.297   0.217  0.2841  0.2257  0.7394
  161DCM     H2 1203   2.786   3.179   0.106  3.0337  1.0546 -0.7509
  161DCM    CL2 1204   2.863   3.407   0.091 -0.0884 -0.3036  0.4185
  162DCM    CL1 1205   2.337   1.231   0.897 -0.4207 -0.0387  0.4110
  162DCM     C1 1206   2.483   1.119   0.930  0.7728 -0.5255 -0.5565
  162DCM     H1 1207   2.455   1.023   0.974  0.4950  0.2068  0.9320
  162DCM     H2 1208   2.557   1.179   0.984 -0.5372 -0.0270  0.7602
  162DCM    CL2 1209   2.568   1.081   0.770 -0.1958 -0.1063 -0.1046
  163DCM    CL1 1210   3.947   1.621   2.070 -0.0440 -0.1288  0.3403
  163DCM     C1 1211   4.053   1.634   1.923  0.1423  0.4952 -0.1656
  163DCM     H1 1212   4.056   1.733   1.877  1.0398  0.6204  0.1381
  163DCM     H2 1213   4.006   1.566   1.851 -2.5095  2.9359 -0.8930
  163DCM    CL2 1214   4.218   1.569   1.956  0.5587  0.1980 -0.0248
  164DCM    CL1 1215   3.056   3.013   2.166 -0.2958  0.3116  0.0974
  164DCM     C1 1216   3.082   2.841   2.110  0.2539  0.0041 -0.0399
  164DCM     H1 1217   3.002   2.771   2.137  1.2829 -1.3690 -0.4229
  164DCM     H2 1218   3.166   2.806   2.172 -1.1752 -0.7983  1.5327
  164DCM    CL2 1219   3.121   2.816   1.935  0.2098  0.1214 -0.1411
  165DCM    CL1 1220   0.998   0.016   0.212 -0.1446 -0.3505  0.3720
  165DCM     C1 1221   1.093  -0.113   0.124  0.0378 -0.2730  0.8649
  165DCM     H1 1222   1.095  -0.080   0.020 -1.3739  1.5087  1.3501
  165DCM     H2 1223   1.029  -0.202   0.129  2.1661 -1.8601  1.5352
  165DCM    CL2 1224   1.248  -0.152   0.202 -0.0290  0.0900  0.0850
  166DCM    CL1 1225   1.596   1.761   1.244 -0.1435  0.1067 -0.0721
  166DCM     C1 1226   1.748   1.792   1.155  0.3235  1.0251 -0.4429
  166DCM     H1 1227   1.793   1.884   1.194  0.9434  0.5544 -0.0239
  166DCM     H2 1228   1.728   1.788   1.048  1.3744  0.2925 -0.6369
  166DCM    CL2 1229   1.869   1.661   1.179 -0.3396  0.4192  0.0505
  167DCM    CL1 1230   0.925   2.500   0.036 -0.1533 -0.2527  0.0258
  167DCM     C1 1231   0.915   2.581   0.187 -0.1908  0.3353  0.1652
  167DCM     H1 1232   0.842   2.661   0.175  0.3728  0.7448 -0.6066
  167DCM     H2 1233   1.014   2.627   0.199  0.2377  0.2887 -2.5829
  167DCM    CL2 1234   0.879   2.463   0.312  0.2839  0.2430  0.4764
  168DCM    CL1 1235   1.684   3.962   1.249 -0.0840  0.0163  0.0333
  168DCM     C1 1236   1.643   3.788   1.210  0.3816 -0.0959  0.2944
  168DCM     H1 1237   1.616   3.788   1.104  0.4457  0.0818  0.2774
  168DCM     H2 1238   1.568   3.756   1.282 -1.2097 -0.1568 -1.3173
  168DCM    CL2 1239   1.793   3.685   1.206 -0.1171 -0.3323  0.0364
  169DCM    CL1 1240   3.207   0.056   1.484  0.2184 -0.4719 -0.2967
  169DCM     C1 1241   3.252  -0.091   1.568 -0.8603 -0.3185 -0.0420
  169DCM     H1 1242   3.344  -0.112   1.512 -1.2535  0.4730 -1.0201
  169DCM     H2 1243   3.174  -0.165   1.548 -1.3315 -0.9143  3.3561
  169DCM    CL2 1244   3.275  -0.080   1.747 -0.3832 -0.0729  0.0722
  170DCM    CL1 1245   2.545   3.038   2.914 -0.0939  0.3469 -0.1041
  170DCM     C1 1246   2.618   3.155   3.032  0.3333 -0.3047  0.3964
  170DCM     H1 1247   2.721   3.121   3.052  0.7198  1.0910  0.9214
  170DCM     H2 1248   2.551   3.157   3.118 -0.8791 -1.9322 -0.4543
  170DCM    CL2 1249   2.636   3.307   2.936  0.5236 -0.2731 -0.1376
  171DCM    CL1 1250   2.361   1.437   2.550  0.0919  0.2691  0.1756
  171DCM     C1 1251   2.512   1.405   2.449 -0.0226  0.3843  0.6903
  171DCM     H1 1252   2.510   1.297   2.437 -2.1287  0.3475  0.8863
  171DCM     H2 1253   2.602   1.445   2.497 -0.8286  0.4235  2.2384
  171DCM    CL2 1254   2.490   1.476   2.282  0.3863  0.2210 -0.0173
  172DCM    CL1 1255   0.379   2.808   2.980 -0.2140 -0.2922 -0.1327
  172DCM     C1 1256   0.418   2.874   2.815  0.7329 -1.0017 -0.5025
  172DCM     H1 1257   0.504   2.940   2.825 -0.0490  0.0929 -0.7639
  172DCM     H2 1258   0.326   2.919   2.775  2.9178  1.6680 -2.9001
  172DCM    CL2 1259   0.472   2.733   2.721  0.3834 -0.0638 -0.3586
  173DCM    CL1 1260   3.504   3.706   3.029 -0.2212  0.1088  0.0593
  173DCM     C1 1261   3.445   3.817   3.159  0.1788  0.5411 -0.0332
  173DCM     H1 1262   3.345   3.783   3.189  0.7911  0.7469  2.4933
  173DCM     H2 1263   3.453   3.910   3.101 -0.9446  0.8141  0.2231
  173DCM    CL2 1264   3.541   3.837   3.305  0.1490  0.6899 -0.0899
  174DCM    CL1 1265   0.202   0.107   0.743 -0.2165  0.0551 -0.0791
  174DCM     C1 1266   0.258  -0.059   0.777 -0.3726 -0.3641  0.1644
  174DCM     H1 1267   0.363  -0.070   0.805 -0.7301 -0.0766  1.6843
  174DCM     H2 1268   0.229  -0.107   0.682  1.6373  1.4567 -1.4587
  174DCM    CL2 1269   0.160  -0.124   0.905 -0.1252  0.0632  0.1890
  175DCM    CL1 1270   0.402   2.222   0.317  0.0199 -0.0711  0.1866
  175DCM     C1 1271   0.390   2.167   0.488 -0.0205  0.6576  0.2404
  175DCM     H1 1272   0.462   2.228   0.543  0.9602  0.5596 -0.9013
  175DCM     H2 1273   0.407   2.059   0.491  0.9078  0.7279 -1.4546
  175DCM    CL2 1274   0.232   2.203   0.567  0.2206  0.1544 -0.1591
  176DCM    CL1 1275   1.447   0.490   3.347 -0.1718 -0.0957  0.1413
  176DCM     C1 1276   1.363   0.443   3.191  0.3803 -0.3823  0.8837
  176DCM     H1 1277   1.258   0.424   3.215 -0.1135  1.0762  0.0388
  176DCM     H2 1278   1.393   0.350   3.142 -1.6418 -0.2882 -0.6543
  176DCM    CL2 1279   1.357   0.589   3.075  0.6763 -0.1531 -0.0098
  177DCM    CL1 1280   2.379   1.159   1.293  0.1955 -0.3085 -0.7674
  177DCM     C1 1281   2.397   1.335   1.250  0.2888  0.6801  0.0787
  177DCM     H1 1282   2.421   1.344   1.143 -1.1871 -2.1391 -0.6030
  177DCM     H2 1283   2.479   1.383   1.303  2.9956 -2.2783 -1.0811
  177DCM    CL2 1284   2.244   1.423   1.281  0.3419  0.0604  0.3799
  178DCM    CL1 1285   0.164   2.541   0.258  0.2451 -0.1047  0.3162
  178DCM     C1 1286   0.295   2.483   0.150 -0.6165  0.0365  0.1950
  178DCM     H1 1287   0.278   2.375   0.142 -0.9138  0.1712 -1.3694
  178DCM     H2 1288   0.393   2.517   0.186 -0.7593  0.4467  0.1975
  178DCM    CL2 1289   0.278   2.549  -0.016 -0.0525 -0.4682  0.1392
  179DCM    CL1 1290   3.619   0.865   3.146  0.0553 -0.0098 -0.2958
  179DCM     C1 1291   3.576   0.706   3.070 -0.2307  0.1103 -0.0640
  179DCM     H1 1292   3.611   0.687   2.968 -0.8708 -2.4050  0.1133
  179DCM     H2 1293   3.466   0.705   3.067 -0.2567 -2.6251 -0.5359
  179DCM    CL2 1294   3.652   0.576   3.169  0.2120 -0.0566  0.6843
  180DCM    CL1 1295   2.353   3.262   0.005  0.2851 -0.1456 -0.1648
  180DCM     C1 1296   2.367   3.396   0.128  0.9971  0.3748  0.1643
  180DCM     H1 1297   2.264   3.425   0.156 -0.3931 -1.5537 -2.5406
  180DCM     H2 1298   2.425   3.479   0.086  2.7009 -1.1352 -0.5919
  180DCM    CL2 1299   2.446   3.338   0.278 -0.2902  0.0510  0.0117
  181DCM    CL1 1300   1.983   1.471   1.855 -0.1235  0.1339 -0.0561
  181DCM     C1 1301   2.150   1.471   1.791 -0.5264 -0.3736 -0.2018
  181DCM     H1 1302   2.202   1.561   1.826  0.7130 -0.9310 -0.5446
  181DCM     H2 1303   2.172   1.458   1.685  1.0702 -1.1998  0.1962
  181DCM    CL2 1304   2.214   1.325   1.857 -0.1119  0.2103 -0.7514
  182DCM    CL1 1305   2.629   2.943   1.335 -0.1359 -0.4087 -0.3820
  182DCM     C1 1306   2.599   2.756   1.342  0.2954 -0.2699 -0.0653
  182DCM     H1 1307   2.696   2.717   1.311 -0.3694 -0.6853 -1.7395
  182DCM     H2 1308   2.533   2.726   1.260  2.6897 -0.2678 -2.1086
  182DCM    CL2 1309   2.550   2.734   1.512  0.3850  0.1247  0.0063
  183DCM    CL1 1310   3.825   0.829   3.787  0.1317  0.0541 -0.0631
  183DCM     C1 1311   3.699   0.711   3.735  0.6142  0.1163  0.0225
  183DCM     H1 1312   3.620   0.755   3.673 -1.1041 -2.5124  0.1938
  183DCM     H2 1313   3.651   0.672   3.826  0.3408 -2.8801 -1.2912
  183DCM    CL2 1314   3.767   0.564   3.648 -0.4180 -0.4057  0.2971
  184DCM    CL1 1315   3.548   0.243   0.107  0.0773 -0.4111  0.5532
  184DCM     C1 1316   3.509   0.348  -0.027  0.2820 -0.0911 -0.1675
  184DCM     H1 1317   3.402   0.337  -0.046  0.2884 -1.1928  0.4025
  184DCM     H2 1318   3.561   0.308  -0.115  0.8884 -0.3499  0.3015
  184DCM    CL2 1319   3.572   0.511   0.020  0.3404 -0.3734 -0.0155
  185DCM    CL1 1320   2.720   3.328   1.290  0.0509  0.2462  0.2106
  185DCM     C1 1321   2.673   3.361   1.451 -0.3935  0.4463 -0.2581
  185DCM     H1 1322   2.602   3.290   1.495 -0.6435  0.7443 -0.1673
  185DCM     H2 1323   2.622   3.458   1.464 -0.9018  0.1923 -0.3194
  185DCM    CL2 1324   2.819   3.354   1.555  0.3222 -0.3362 -0.0478
  186DCM    CL1 1325   1.283   1.019   1.885  0.0681  0.3929  0.2659
  186DCM     C1 1326   1.232   0.930   1.732  0.2467 -0.6192  0.0052
  186DCM     H1 1327   1.257   0.827   1.757  1.8709  0.3633  2.8977
  186DCM     H2 1328   1.290   0.973   1.649  0.9406 -1.4332  0.0633
  186DCM    CL2 1329   1.057   0.962   1.689  0.3698 -0.2298  0.0499
  187DCM    CL1 1330   0.576   0.677   1.290  0.0059  0.0866  0.1050
  187DCM     C1 1331   0.583   0.704   1.110  0.2501  0.4698 -0.3182
  187DCM     H1 1332   0.587   0.811   1.085 -0.1750  0.3640 -0.8812
  187DCM     H2 1333   0.489   0.658   1.076  1.7440 -2.6749 -0.5214
  187DCM    CL2 1334   0.726   0.604   1.054  0.1054  0.0825 -0.2266
  188DCM    CL1 1335   1.121   1.949   3.653 -0.0748 -0.0916 -0.1428
  188DCM     C1 1336   1.094   1.779   3.704 -0.0277 -0.0354 -0.4897
  188DCM     H1 1337   0.995   1.762   3.747 -0.9380  0.0679 -2.4268
  188DCM     H2 1338   1.174   1.765   3.778  0.1217  1.3238 -0.3692
  188DCM    CL2 1339   1.132   1.673   3.571  0.1810  0.2243 -0.6909
  189DCM    CL1 1340   3.324   3.278   3.336 -0.3459 -0.2043  0.1488
  189DCM     C1 1341   3.222   3.281   3.184  0.2834  0.0758 -0.2451
  189DCM     H1 1342   3.189   3.179   3.163  0.0504 -0.1342  1.0637
  189DCM     H2 1343   3.274   3.325   3.098 -1.2289  1.8481 -0.3103
  189DCM    CL2 1344   3.069   3.375   3.209  0.3505  0.3155 -0.3770
  190DCM    CL1 1345   0.025   0.227   1.357  0.0062  0.1904 -0.1253
  190DCM     C1 1346   0.037   0.054   1.321  0.0712  0.5520 -0.4116
  190DCM     H1 1347   0.085   0.032   1.225  1.3829  1.8652 -0.1035
  190DCM     H2 1348  -0.058   0.007   1.348  1.8110 -2.7218  0.5652
  190DCM    CL2 1349   0.146  -0.001   1.449  0.0278 -0.1116 -0.0574
  191DCM    CL1 1350   0.406   3.322   1.674  0.2108  0.0024  0.2868
  191DCM     C1 1351   0.417   3.502   1.687  0.9752  0.2587  0.9051
  191DCM     H1 1352   0.322   3.538   1.648  1.9902  2.1732  0.0873
  191DCM     H2 1353   0.501   3.539   1.627  1.2102  0.3458  1.2794
  191DCM    CL2 1354   0.453   3.542   1.859 -0.1762  0.3025  0.1128
  192DCM    CL1 1355   0.683   1.571   2.318  0.0672 -0.4899  0.3306
  192DCM     C1 1356   0.556   1.585   2.448 -0.6167 -0.5245 -0.0401
  192DCM     H1 1357   0.555   1.507   2.525  0.4688 -2.9717 -2.3278
  192DCM     H2 1358   0.460   1.593   2.396 -1.0870  1.2775  1.0126
  192DCM    CL2 1359   0.586   1.747   2.521  0.4266  0.5579  0.0540
  193DCM    CL1 1360   1.531   1.347   0.614 -0.2556  0.1310 -0.6433
  193DCM     C1 1361   1.524   1.284   0.450 -0.5642  0.2531  0.4902
  193DCM     H1 1362   1.472   1.351   0.381 -1.5984  0.4446  1.4130
  193DCM     H2 1363   1.476   1.185   0.444  0.5348 -0.2284 -0.7095
  193DCM    CL2 1364   1.688   1.260   0.388 -0.2919 -0.2232 -0.3122
  194DCM    CL1 1365   3.121   2.937   0.311  0.2571  0.2112 -0.1171
  194DCM     C1 1366   2.971   2.845   0.350 -0.2927 -0.0843  0.3795
  194DCM     H1 1367   2.900   2.902   0.410  1.3269  3.6386 -0.9244
  194DCM     H2 1368   3.004   2.752   0.398 -2.8085 -0.5373  1.3637
  194DCM    CL2 1369   2.879   2.806   0.197  0.2208 -0.0805 -0.1746
  195DCM    CL1 1370   1.559   1.630   1.922 -0.1116  0.0486  0.2616
  195DCM     C1 1371   1.632   1.557   1.782 -0.1288  0.1495 -0.7698
  195DCM     H1 1372   1.611   1.449   1.781  0.1429  0.0920 -1.6717
  195DCM     H2 1373   1.740   1.558   1.801 -0.8356 -0.6714  4.9829
  195DCM    CL2 1374   1.577   1.628   1.624  0.1567 -0.1763  0.0969
  196DCM    CL1 1375   0.055   2.767   0.935  0.0015 -0.3387 -0.4338
  196DCM     C1 1376   0.075   2.883   0.799  0.4114 -0.0130  0.4502
  196DCM     H1 1377   0.179   2.881   0.764  0.3857 -0.2146  0.3879
  196DCM     H2 1378   0.058   2.983   0.841  0.4955 -0.1768  0.8787
  196DCM    CL2 1379  -0.040   2.824   0.670  0.1606  0.2185 -0.0359
  197DCM    CL1 1380   0.606   2.330   0.831 -0.2665  0.3229  0.0585
  197DCM     C1 1381   0.688   2.354   0.671 -0.6748 -0.1112 -1.0846
  197DCM     H1 1382   0.784   2.402   0.693 -0.9675 -0.3798  1.0537
  197DCM     H2 1383   0.619   2.404   0.603  0.0844  4.0588  0.9349
  197DCM    CL2 1384   0.718   2.198   0.589 -0.1404  0.0765  0.2977
  198DCM    CL1 1385   2.707   0.537   2.823 -0.0449  0.3527  0.2338
  198DCM     C1 1386   2.599   0.622   2.711 -0.1870 -0.0278 -0.4161
  198DCM     H1 1387   2.521   0.683   2.758 -2.0658 -0.4557 -2.7696
  198DCM     H2 1388   2.564   0.546   2.641  0.9670  0.8525 -2.0026
  198DCM    CL2 1389   2.713   0.725   2.609 -0.2461  0.1546  0.1306
  199DCM    CL1 1390   0.693   3.245   3.914 -0.1759 -0.1387 -0.0810
  199DCM     C1 1391   0.610   3.406   3.896 -0.1952  0.4732 -0.4369
  199DCM     H1 1392   0.681   3.488   3.912  1.1546 -0.7869  0.2331
  199DCM     H2 1393   0.528   3.403   3.969  1.2921 -0.5948  1.2862
  199DCM    CL2 1394   0.529   3.401   3.740  0.0868  0.3018 -0.2669
  200DCM    CL1 1395   3.008   0.990   1.331  0.1155  0.5859  0.2940
  200DCM     C1 1396   3.159   0.965   1.425 -0.9284  0.3369  0.7409
  200DCM     H1 1397   3.158   0.884   1.500  0.4212 -1.1943 -0.8145
  200DCM     H2 1398   3.186   1.058   1.476  2.7780 -1.2405  1.9667
  200DCM    CL2 1399   3.295   0.918   1.309  0.1439  0.3430 -0.3066
  201DCM    CL1 1400   2.051   3.601   2.261  0.1383 -0.3450 -0.1776
  201DCM     C1 1401   2.096   3.442   2.332 -0.1022 -0.2914 -0.2743
  201DCM     H1 1402   2.130   3.453   2.436 -0.8796 -0.5019  0.0009
  201DCM     H2 1403   2.174   3.400   2.267 -0.1938 -1.0802  0.1251
  201DCM    CL2 1404   1.958   3.323   2.328 -0.0573 -0.0203 -0.0940
  202DCM    CL1 1405   1.305   2.094   3.335  0.1619  0.1256 -0.0521
  202DCM     C1 1406   1.427   2.158   3.224  0.0626  0.4797 -0.5741
  202DCM     H1 1407   1.527   2.148   3.269  1.3211 -0.1123 -3.3020
  202DCM     H2 1408   1.397   2.263   3.214 -2.7622 -0.2060  0.0143
  202DCM    CL2 1409   1.430   2.089   3.057 -0.0236  0.0660 -0.2455
  203DCM    CL1 1410   1.456   0.447   1.361 -0.3972 -0.0309 -0.1442
  203DCM     C1 1411   1.421   0.531   1.519 -0.4568  0.0966  0.0308
  203DCM     H1 1412   1.508   0.507   1.581 -1.0117 -1.1398  0.3518
  203DCM     H2 1413   1.334   0.478   1.558  0.0604 -0.3326  0.6167
  203DCM    CL2 1414   1.397   0.705   1.509  0.2542  0.3919 -0.0892
  204DCM    CL1 1415   2.526   0.523   0.083 -0.2111 -0.0704  0.2223
  204DCM     C1 1416   2.487   0.698   0.038  0.2598  0.1112 -0.7775
  204DCM     H1 1417   2.541   0.770   0.100  1.0422  0.7292 -2.1195
  204DCM     H2 1418   2.381   0.709   0.061  0.0892 -0.8521 -1.0310
  204DCM    CL2 1419   2.540   0.730  -0.132 -0.0114 -0.4361 -0.2610
  205DCM    CL1 1420   0.024   1.640   1.240  0.0757 -0.1317  0.1672
  205DCM     C1 1421  -0.002   1.550   1.083 -0.1387 -0.4162 -0.0579
  205DCM     H1 1422  -0.037   1.446   1.091  0.8332 -1.0034 -2.5501
  205DCM     H2 1423   0.089   1.549   1.022  0.0479 -2.3407  0.1708
  205DCM    CL2 1424  -0.106   1.664   0.994  0.2219  0.0320  0.0678
  206DCM    CL1 1425   0.960   0.349   1.468 -0.1650 -0.2177 -0.0237
  206DCM     C1 1426   0.915   0.523   1.441  0.0617  0.8926  0.4016
  206DCM     H1 1427   0.820   0.538   1.494 -1.4861 -1.9718 -1.2254
  206DCM     H2 1428   0.909   0.520   1.331 -0.2827 -0.3757  0.4327
  206DCM    CL2 1429   1.040   0.636   1.499 -0.0734 -0.1025  0.1614
  207DCM    CL1 1430   3.776   1.279   1.135  0.4831  0.1257 -0.1380
  207DCM     C1 1431   3.729   1.229   0.971  0.4876  0.7016  0.3270
  207DCM     H1 1432   3.799   1.147   0.950 -0.7439 -0.8320  1.9147
  207DCM     H2 1433   3.723   1.309   0.897 -1.0471  0.5278  0.2417
  207DCM    CL2 1434   3.570   1.155   0.988 -0.0171 -0.0625  0.1430
  208DCM    CL1 1435   0.140   2.001   2.608 -0.0197 -0.4208 -0.6703
  208DCM     C1 1436   0.314   1.946   2.605  0.8027 -0.3136 -0.0094
  208DCM     H1 1437   0.326   1.927   2.498  1.0415 -2.1972  0.3048
  208DCM     H2 1438   0.323   1.855   2.666  0.5497 -1.3069 -1.3967
  208DCM    CL2 1439   0.431   2.075   2.651  0.0967  0.1447  0.0939
  209DCM    CL1 1440   2.648   0.555   1.586 -0.0362  0.5234  0.2470
  209DCM     C1 1441   2.548   0.616   1.725  0.0336  0.8561 -0.6796
  209DCM     H1 1442   2.514   0.530   1.784 -0.6949  1.7229  0.2089
  209DCM     H2 1443   2.454   0.664   1.693 -0.3573  0.1558 -0.6113
  209DCM    CL2 1444   2.643   0.706   1.843 -0.3222 -0.5126  0.1059
  210DCM    CL1 1445   3.922   0.123   1.818  0.5060  0.1491  0.4546
  210DCM     C1 1446   4.041   0.221   1.730 -0.0273 -0.7160  0.4644
  210DCM     H1 1447   4.012   0.239   1.626 -1.1966 -2.2660  0.4919
  210DCM     H2 1448   4.138   0.171   1.741 -0.1589 -1.1575 -0.3424
  210DCM    CL2 1449   4.064   0.392   1.794  0.1000  0.0446  0.3664
  211DCM    CL1 1450   2.058   1.726   3.387  0.5723  0.4785  0.0137
  211DCM     C1 1451   1.982   1.667   3.234  0.7867 -0.1581 -0.0281
  211DCM     H1 1452   1.986   1.742   3.153 -0.1679  0.3317  0.3631
  211DCM     H2 1453   1.878   1.654   3.268  1.1110  1.0493  1.5387
  211DCM    CL2 1454   2.042   1.495   3.201  0.0207 -0.1836 -0.1087
  212DCM    CL1 1455   2.681   0.042   3.535 -0.1322 -0.3162 -0.2219
  212DCM     C1 1456   2.679  -0.081   3.658 -0.5522  0.0016  0.3364
  212DCM     H1 1457   2.574  -0.086   3.688 -0.5781  0.6588  0.3773
  212DCM     H2 1458   2.739  -0.052   3.745  0.2565 -1.7137  0.3845
  212DCM    CL2 1459   2.757  -0.231   3.599 -0.1634  0.1659  0.1905
  213DCM    CL1 1460   1.099   0.521   0.215 -0.0253 -0.2429 -0.0841
  213DCM     C1 1461   0.917   0.524   0.222 -0.1987  0.0723 -0.9613
  213DCM     H1 1462   0.868   0.567   0.134 -1.0432 -0.3925 -0.7308
  213DCM     H2 1463   0.888   0.586   0.308 -2.1162 -0.9731 -0.8195
  213DCM    CL2 1464   0.846   0.353   0.212 -0.1845 -0.0771  0.1498
  214DCM    CL1 1465   2.442   0.025   2.033 -0.1794  0.3640  0.0057
  214DCM     C1 1466   2.435   0.049   2.202  0.3596  0.3008  0.0670
  214DCM     H1 1467   2.335   0.079   2.235 -0.7525 -0.5494 -2.2704
  214DCM     H2 1468   2.509   0.127   2.219  0.0330  0.4646  0.7608
  214DCM    CL2 1469   2.487  -0.096   2.285 -0.3126 -0.1637 -0.1008
  215DCM    CL1 1470   1.532   1.599   3.508  0.1824 -0.0414  0.6802
  215DCM     C1 1471   1.510   1.603   3.691  0.6795  0.4375  0.9209
  215DCM     H1 1472   1.583   1.533   3.734  1.9750 -0.2150 -2.0793
  215DCM     H2 1473   1.406   1.580   3.719 -0.5646  2.9817 -1.1652
  215DCM    CL2 1474   1.551   1.771   3.734 -0.4603 -0.2135 -0.1091
  216DCM    CL1 1475   0.604   1.812   1.777 -0.3542  0.3103  0.2393
  216DCM     C1 1476   0.643   1.655   1.852  0.8870  0.0966 -0.6476
  216DCM     H1 1477   0.751   1.637   1.864  0.6131 -1.7571 -0.5830
  216DCM     H2 1478   0.585   1.573   1.809  0.5579  0.3871 -0.7607
  216DCM    CL2 1479   0.572   1.654   2.024 -0.1444  0.0795  0.2896
  217DCM    CL1 1480   1.438   0.613   0.411  0.1705 -0.1932  0.2436
  217DCM     C1 1481   1.313   0.727   0.470 -0.1428 -0.0838 -0.4035
  217DCM     H1 1482   1.364   0.792   0.542 -0.6928 -1.0076  0.8706
  217DCM     H2 1483   1.225   0.671   0.504 -0.5941  0.1177 -1.2026
  217DCM    CL2 1484   1.270   0.829   0.331 -0.3621 -0.2086 -0.2161
  218DCM    CL1 1485   3.776   1.141   0.157  0.2095  0.4124 -0.0784
  218DCM     C1 1486   3.821   1.200  -0.010  0.3792  0.3745 -0.7089
  218DCM     H1 1487   3.903   1.133  -0.038  1.3369  1.4546 -0.5688
  218DCM     H2 1488   3.850   1.305   0.003 -1.7991  0.9627 -0.2051
  218DCM    CL2 1489   3.675   1.180  -0.119  0.0411 -0.1153  0.4177
  219DCM    CL1 1490   2.425   0.186   3.338 -0.0052  0.2898  0.3510
  219DCM     C1 1491   2.282   0.218   3.438 -0.8724 -0.1136  0.0636
  219DCM     H1 1492   2.305   0.314   3.486 -0.9959  0.0807 -0.2648
  219DCM     H2 1493   2.277   0.147   3.522  1.9381 -1.9129 -1.1616
  219DCM    CL2 1494   2.124   0.220   3.350 -0.2261  0.0587  0.6421
  220DCM    CL1 1495   3.900   0.835   3.367  0.0363 -0.2898 -0.0617
  220DCM     C1 1496   4.048   0.915   3.439 -0.0623  0.9621 -0.2963
  220DCM     H1 1497   4.062   0.850   3.527 -0.7054 -0.0644 -0.9312
  220DCM     H2 1498   4.019   1.015   3.474 -0.0760  0.7918  0.1853
  220DCM    CL2 1499   4.197   0.911   3.336 -0.3919  0.3981  0.2687
  221DCM    CL1 1500   3.208   0.543   2.142 -0.1238 -0.0102  0.2664
  221DCM     C1 1501   3.212   0.357   2.169 -0.0814 -1.4029  0.1973
  221DCM     H1 1502   3.143   0.347   2.254 -0.8292  1.8437  0.1236
  221DCM     H2 1503   3.313   0.331   2.202 -0.2030 -0.0622  1.7828
  221DCM    CL2 1504   3.138   0.265   2.034  0.0061  0.1162 -0.2297
  222DCM    CL1 1505   2.976   3.132   3.469 -0.1405 -0.0341  0.0415
  222DCM     C1 1506   3.039   3.023   3.599 -0.3423 -0.2218  0.1965
  222DCM     H1 1507   2.973   3.009   3.685 -1.8350  0.0899 -0.8738
  222DCM     H2 1508   3.137   3.061   3.633 -0.8443  0.6666  0.6956
  222DCM    CL2 1509   3.060   2.844   3.555  0.1997 -0.0293 -0.0454
  223DCM    CL1 1510   2.010   2.645   1.233  0.0890  0.0014  0.0678
  223DCM     C1 1511   2.164   2.562   1.179  0.9493  0.2696 -0.1084
  223DCM     H1 1512   2.202   2.611   1.089  0.9862  1.0437  0.3208
  223DCM     H2 1513   2.147   2.455   1.160  0.9041  0.1355  0.6540
  223DCM    CL2 1514   2.306   2.584   1.282 -0.0041  0.2396  0.0392
  224DCM    CL1 1515   0.585   3.475   2.860  0.0681  0.1520  0.2170
  224DCM     C1 1516   0.522   3.377   2.718  0.2945 -0.2682  0.7251
  224DCM     H1 1517   0.580   3.412   2.632 -3.0977  0.0852 -1.5859
  224DCM     H2 1518   0.415   3.399   2.709  0.5092  0.8379  0.6978
  224DCM    CL2 1519   0.554   3.203   2.737 -0.0678  0.0260  0.1654
  225DCM    CL1 1520   2.739   2.376   3.113  0.2865 -0.0843  0.0747
  225DCM     C1 1521   2.842   2.338   2.970 -0.1846 -0.7406 -0.1154
  225DCM     H1 1522   2.804   2.238   2.944 -3.7243  0.0559  1.3193
  225DCM     H2 1523   2.948   2.346   2.995 -0.1993  2.4055 -0.7280
  225DCM    CL2 1524   2.819   2.456   2.836  0.1756 -0.1236  0.1395
  226DCM    CL1 1525   2.550   2.169   3.402 -0.0661 -0.0792  0.5830
  226DCM     C1 1526   2.393   2.193   3.316  0.5750 -0.0841  0.4079
  226DCM     H1 1527   2.397   2.115   3.239  1.0649  0.4469 -0.1153
  226DCM     H2 1528   2.381   2.288   3.264  1.9762 -1.8083 -3.4638
  226DCM    CL2 1529   2.249   2.152   3.416 -0.0180  0.2402 -0.0874
  227DCM    CL1 1530   1.200   2.610   0.682  0.3919 -0.1353  0.1163
  227DCM     C1 1531   1.073   2.490   0.629 -0.2493  0.3863 -0.4320
  227DCM     H1 1532   1.091   2.456   0.526 -0.3898 -0.0976 -0.2984
  227DCM     H2 1533   0.973   2.532   0.642 -0.3120 -0.4181  2.3507
  227DCM    CL2 1534   1.095   2.359   0.742  0.5868 -0.2184 -0.0964
  228DCM    CL1 1535   2.959   2.000   1.130 -0.3978 -0.0538  0.2002
  228DCM     C1 1536   2.889   2.010   1.293  0.2615  0.2287 -0.0942
  228DCM     H1 1537   2.959   1.993   1.376 -0.4813 -4.5563 -0.1844
  228DCM     H2 1538   2.804   1.943   1.306 -0.1459  0.0234 -3.1943
  228DCM    CL2 1539   2.808   2.170   1.300  0.1660 -0.0496  0.3677
  229DCM    CL1 1540   1.375   3.167   3.547  0.2184  0.0778  0.2947
  229DCM     C1 1541   1.431   3.094   3.700  0.2289 -0.2276  0.0950
  229DCM     H1 1542   1.390   3.136   3.792  2.6642  1.1722  0.6016
  229DCM     H2 1543   1.538   3.103   3.720  0.4309 -0.2965 -0.9013
  229DCM    CL2 1544   1.396   2.921   3.702 -0.0432 -0.4772 -0.2082
  230DCM    CL1 1545   2.119   2.362   2.499  0.1028  0.2136 -0.1368
  230DCM     C1 1546   2.087   2.531   2.556 -0.7585 -0.6581  0.6819
  230DCM     H1 1547   1.981   2.557   2.553 -0.2620  1.7937  1.5905
  230DCM     H2 1548   2.156   2.603   2.511 -1.5426  0.1899  0.7996
  230DCM    CL2 1549   2.111   2.530   2.731  0.0633  0.1515  0.1670
  231DCM    CL1 1550   3.322   2.776   3.223  0.0797 -0.1842 -0.1808
  231DCM     C1 1551   3.420   2.778   3.071  0.3285  0.2074  0.1662
  231DCM     H1 1552   3.356   2.767   2.984  0.7482 -1.1017 -0.0020
  231DCM     H2 1553   3.491   2.695   3.085  0.6242  0.4541  0.1430
  231DCM    CL2 1554   3.504   2.933   3.065 -0.1223 -0.5434 -0.2877
  232DCM    CL1 1555   3.666   2.359   2.479  0.2592 -0.1388 -0.0392
  232DCM     C1 1556   3.846   2.342   2.500 -0.1603 -0.0546 -0.3458
  232DCM     H1 1557   3.894   2.432   2.460 -1.1875 -0.5701 -3.0115
  232DCM     H2 1558   3.888   2.268   2.430  1.3077  1.6209 -1.3312
  232DCM    CL2 1559   3.905   2.301   2.665  0.1212  0.0818 -0.4052
  233DCM    CL1 1560   0.243   2.448   3.434  0.3130 -0.1117 -0.2939
  233DCM     C1 1561   0.341   2.593   3.409 -0.5055  0.2483 -0.0562
  233DCM     H1 1562   0.390   2.600   3.506  2.1057 -3.1521 -0.9347
  233DCM     H2 1563   0.277   2.680   3.391 -1.0551 -0.3590 -1.1903
  233DCM    CL2 1564   0.465   2.572   3.287  0.1692  0.3869  0.1968
  234DCM    CL1 1565   1.914   1.462   3.598  0.2476  0.2518 -0.0206
  234DCM     C1 1566   2.042   1.404   3.707 -0.2925  0.2018 -0.0653
  234DCM     H1 1567   2.086   1.310   3.672 -0.6445 -0.0312  0.0987
  234DCM     H2 1568   1.998   1.397   3.807  1.7817  0.0628  0.8826
  234DCM    CL2 1569   2.172   1.520   3.735  0.1809 -0.2767 -0.0306
  235DCM    CL1 1570   3.289   1.256   3.097 -0.1999 -0.3981 -0.3083
  235DCM     C1 1571   3.234   1.231   2.933  0.0994 -0.1185 -0.4406
  235DCM     H1 1572   3.274   1.142   2.884 -2.8911 -0.7535 -1.9703
  235DCM     H2 1573   3.258   1.321   2.873 -0.9993 -0.7050 -1.8221
  235DCM    CL2 1574   3.054   1.205   2.936 -0.2982 -0.2693 -0.0128
  236DCM    CL1 1575   3.639   3.794   0.397 -0.0035  0.2565 -0.0080
  236DCM     C1 1576   3.771   3.805   0.510  0.1217 -0.3656  0.4096
  236DCM     H1 1577   3.719   3.819   0.606 -3.9364  1.3857 -1.8038
  236DCM     H2 1578   3.828   3.898   0.494 -0.0793 -0.2984  0.0908
  236DCM    CL2 1579   3.898   3.683   0.521  0.0822  0.3264 -0.5783
  237DCM    CL1 1580   0.614   0.738   3.039 -0.1666  0.0049  0.0619
  237DCM     C1 1581   0.467   0.823   2.981 -0.3566 -0.2383 -0.2739
  237DCM     H1 1582   0.390   0.818   3.058  0.6027  0.9554  0.7933
  237DCM     H2 1583   0.445   0.784   2.880 -1.3189 -1.2249  0.2917
  237DCM    CL2 1584   0.493   1.004   2.967 -0.1382  0.3646 -0.2060
  238DCM    CL1 1585   0.868   0.894   2.852  0.0364  0.2109 -0.4303
  238DCM     C1 1586   0.925   0.915   3.023  0.0901  0.0606 -0.5092
  238DCM     H1 1587   0.842   0.968   3.071  1.0491 -0.0388  1.3628
  238DCM     H2 1588   1.019   0.968   3.038 -0.8080  1.2852  1.1395
  238DCM    CL2 1589   0.941   0.750   3.106  0.5464 -0.1066 -0.0334
  239DCM    CL1 1590   3.438   0.094   2.225 -0.1718 -0.1616 -0.1320
  239DCM     C1 1591   3.416   0.070   2.050 -0.1814  0.1332 -0.2105
  239DCM     H1 1592   3.411   0.174   2.018  2.1733  0.5888  0.7030
  239DCM     H2 1593   3.324   0.012   2.033  0.7422 -1.9776  1.3928
  239DCM    CL2 1594   3.558  -0.012   1.964 -0.0781  0.1560 -0.0914
  240DCM    CL1 1595   2.769   2.749   3.002  0.3946 -0.0116  0.0909
  240DCM     C1 1596   2.929   2.748   3.098 -0.2503  0.1817  0.0794
  240DCM     H1 1597   2.996   2.686   3.037  0.1326  1.8436 -1.2584
  240DCM     H2 1598   2.919   2.703   3.197  1.6807  2.2968  1.3239
  240DCM    CL2 1599   2.998   2.923   3.124 -0.1637  0.1780 -0.2152
  241DCM    CL1 1600   3.025   1.671   1.408 -0.3667 -0.0902 -0.2924
  241DCM     C1 1601   3.089   1.520   1.337  0.4956  0.5893 -0.2815
  241DCM     H1 1602   3.196   1.538   1.325  0.5945 -0.0298 -0.3522
  241DCM     H2 1603   3.042   1.504   1.239  0.2209  1.6858 -0.3436
  241DCM    CL2 1604   3.064   1.375   1.444 -0.0392 -0.0322  0.2186
  242DCM    CL1 1605   3.698   1.245   2.771 -0.2510 -0.1440  0.1096
  242DCM     C1 1606   3.641   1.185   2.606  0.2917 -0.3739 -0.7380
  242DCM     H1 1607   3.644   1.077   2.620 -1.5465 -0.1944  1.6952
  242DCM     H2 1608   3.706   1.211   2.522  1.0805 -3.0754 -1.0553
  242DCM    CL2 1609   3.469   1.202   2.571  0.1593  0.0695 -0.1964
  243DCM    CL1 1610   3.593   2.262   1.390 -0.2390 -0.1894  0.1814
  243DCM     C1 1611   3.726   2.366   1.464 -0.4608 -0.4846 -0.5189
  243DCM     H1 1612   3.702   2.471   1.441 -0.9355 -0.5508 -0.3414
  243DCM     H2 1613   3.821   2.335   1.419  0.1588  1.1908 -0.4446
  243DCM    CL2 1614   3.730   2.341   1.647 -0.6018 -0.2220  0.1985
  244DCM    CL1 1615   2.280   3.202   1.387  0.3147 -0.2592 -0.0086
  244DCM     C1 1616   2.288   3.172   1.211 -0.1826  0.3363  0.7749
  244DCM     H1 1617   2.223   3.092   1.175  0.5905  0.1762 -0.3250
  244DCM     H2 1618   2.395   3.154   1.195 -0.1172  2.0910 -1.3150
  244DCM    CL2 1619   2.255   3.328   1.121  0.0318  0.1107  0.2842
  245DCM    CL1 1620   0.128   1.776   0.015  0.4518 -0.3828  0.3320
  245DCM     C1 1621   0.075   1.619  -0.058 -0.1613  1.0560  0.8063
  245DCM     H1 1622   0.071   1.628  -0.167 -4.1913  1.4223  0.8359
  245DCM     H2 1623  -0.021   1.585  -0.019 -0.9901  2.6660  0.2706
  245DCM    CL2 1624   0.201   1.492  -0.015  0.2286  0.3119  0.8367
  246DCM    CL1 1625   0.529   0.056   2.793 -0.4132  0.0978  0.0210
  246DCM     C1 1626   0.516  -0.051   2.939 -0.5144  0.6136  0.1459
  246DCM     H1 1627   0.414  -0.092   2.945 -0.9479  1.6900  0.3924
  246DCM     H2 1628   0.530   0.013   3.027 -0.8107  1.0857 -0.1463
  246DCM    CL2 1629   0.630  -0.193   2.934  0.0711  0.0108 -0.0743
  247DCM    CL1 1630   1.400   0.091   0.992  0.0771 -0.1949  0.4912
  247DCM     C1 1631   1.537   0.167   0.900 -0.3150  0.9810  0.3166
  247DCM     H1 1632   1.594   0.238   0.961  2.3207 -0.4874 -0.2901
  247DCM     H2 1633   1.499   0.209   0.807  0.2811  1.6157  0.3518
  247DCM    CL2 1634   1.648   0.027   0.870  0.0478 -0.3543 -0.1052
  248DCM    CL1 1635   0.068   1.360   2.839 -0.4130  0.0460  0.2872
  248DCM     C1 1636   0.227   1.344   2.929 -0.1259 -0.2495  0.3696
  248DCM     H1 1637   0.225   1.267   3.007  0.2970 -0.4898  0.1453
  248DCM     H2 1638   0.248   1.441   2.976  0.9983 -1.7009  3.0916
  248DCM    CL2 1639   0.351   1.297   2.801 -0.0957 -0.1585  0.1627
  249DCM    CL1 1640   0.654   3.979   0.577  0.3116  0.1124 -0.3360
  249DCM     C1 1641   0.789   3.936   0.467 -0.7798  0.2532 -0.8919
  249DCM     H1 1642   0.863   3.881   0.527 -1.3382  1.4572  1.0052
  249DCM     H2 1643   0.816   4.036   0.433 -0.5456 -0.1384 -1.8835
  249DCM    CL2 1644   0.742   3.830   0.331  0.0312 -0.0831 -0.2365
  250DCM    CL1 1645   1.791   3.569   0.883  0.1103 -0.0302 -0.1531
  250DCM     C1 1646   1.894   3.616   0.745  0.3322 -0.4826 -0.4104
  250DCM     H1 1647   1.909   3.725   0.742  0.8349 -0.4457  1.8511
  250DCM     H2 1648   1.843   3.565   0.662 -1.9587  0.1650  0.5151
  250DCM    CL2 1649   2.057   3.545   0.763  0.1193 -0.1375  0.1513
  251DCM    CL1 1650   1.060   1.949   2.317 -0.3029 -0.0336  0.5493
  251DCM     C1 1651   0.934   1.833   2.261  0.1189 -0.0296  0.5725
  251DCM     H1 1652   0.868   1.808   2.345  0.0353 -0.9120  0.2504
  251DCM     H2 1653   0.985   1.738   2.242 -0.3927 -0.0276 -0.9123
  251DCM    CL2 1654   0.847   1.878   2.112 -0.3894 -0.1733  0.0075
  252DCM    CL1 1655   0.967   3.885   1.710  0.0871  0.2616  0.2935
  252DCM     C1 1656   0.815   3.862   1.618  0.4871 -0.0962 -0.0797
  252DCM     H1 1657   0.824   3.908   1.519  0.7685 -1.4854 -0.7313
  252DCM     H2 1658   0.745   3.913   1.684  1.1548 -0.6986  1.1269
  252DCM    CL2 1659   0.765   3.689   1.608  0.4090  0.2290 -0.0928
  253DCM    CL1 1660   1.483   2.098   3.736 -0.1984 -0.1560  0.3589
  253DCM     C1 1661   1.436   2.225   3.622 -0.5552 -0.5100  0.0373
  253DCM     H1 1662   1.326   2.235   3.624 -0.4229  1.1435  0.5720
  253DCM     H2 1663   1.463   2.209   3.517 -1.5415  0.1277 -0.3327
  253DCM    CL2 1664   1.505   2.382   3.670  0.0635  0.0567 -0.6402
  254DCM    CL1 1665   1.542   0.771   1.163  0.1828 -0.1634  0.0828
  254DCM     C1 1666   1.596   0.885   1.036  0.0912  0.0940 -0.5279
  254DCM     H1 1667   1.528   0.971   1.031  0.8580  0.7509 -0.0245
  254DCM     H2 1668   1.594   0.833   0.940 -1.7831 -0.7117 -0.0749
  254DCM    CL2 1669   1.757   0.957   1.083 -0.0985 -0.3813 -0.2294
  255DCM    CL1 1670   0.949   3.773   1.274 -0.0879 -0.0621 -0.0735
  255DCM     C1 1671   1.066   3.741   1.146  0.0837 -0.9304 -0.1184
  255DCM     H1 1672   1.014   3.790   1.063  2.0981  0.2850 -0.7138
  255DCM     H2 1673   1.078   3.632   1.137  1.4690 -0.6774 -1.8129
  255DCM    CL2 1674   1.222   3.826   1.171  0.2403  0.0588  0.3679
  256DCM    CL1 1675   2.689   3.482   3.334 -0.1387  0.3901  0.0373
  256DCM     C1 1676   2.515   3.469   3.296  0.0496  0.1854 -0.3464
  256DCM     H1 1677   2.494   3.489   3.191  0.3553  0.5864 -0.3369
  256DCM     H2 1678   2.461   3.536   3.364 -0.2494 -0.4874  0.0871
  256DCM    CL2 1679   2.455   3.304   3.336  0.1546  0.5171 -0.0599
  257DCM    CL1 1680   0.766   0.479   2.516 -0.1505 -0.0027 -0.1622
  257DCM     C1 1681   0.878   0.419   2.642  0.4159  0.1704  1.3522
  257DCM     H1 1682   0.981   0.441   2.611  0.5701 -0.9773  0.9976
  257DCM     H2 1683   0.852   0.317   2.674 -1.7722 -0.0710 -0.8632
  257DCM    CL2 1684   0.855   0.520   2.787  0.0032  0.3844  0.3896
  258DCM    CL1 1685   2.467   1.732   0.397 -0.0801 -0.5731  0.3834
  258DCM     C1 1686   2.589   1.636   0.304 -0.1950  0.9628  0.7843
  258DCM     H1 1687   2.580   1.671   0.200 -0.7646  0.6948  0.7436
  258DCM     H2 1688   2.571   1.529   0.313 -1.3683  0.7887 -2.2800
  258DCM    CL2 1689   2.754   1.680   0.366 -0.3242  0.0555  0.2558
  259DCM    CL1 1690   2.812   0.084   0.227 -0.2014 -0.0462  0.3279
  259DCM     C1 1691   2.698   0.047   0.096  0.9286 -0.4043  0.3762
  259DCM     H1 1692   2.706   0.129   0.023  0.1650 -0.2136  0.4974
  259DCM     H2 1693   2.594   0.044   0.131  0.8573  0.0164  0.2165
  259DCM    CL2 1694   2.756  -0.095   0.025 -0.0910 -0.0669  0.1305
  260DCM    CL1 1695   2.542   1.949   3.990 -0.0330  0.3202 -0.0354
  260DCM     C1 1696   2.440   1.822   3.925 -0.3459  0.2032  0.1375
  260DCM     H1 1697   2.505   1.758   3.865 -0.3043  0.6428 -0.2954
  260DCM     H2 1698   2.373   1.878   3.858  0.8380 -0.7201 -1.8963
  260DCM    CL2 1699   2.342   1.731   4.046 -0.2101  0.1357 -0.1320
  261DCM    CL1 1700   3.931   1.076   2.059 -0.1526  0.1350  0.1074
  261DCM     C1 1701   3.988   1.244   2.079 -0.4535  0.3877  0.2637
  261DCM     H1 1702   3.928   1.303   2.148 -2.2127 -0.8039 -0.1964
  261DCM     H2 1703   3.987   1.283   1.977 -2.1918 -0.8055 -0.2164
  261DCM    CL2 1704   4.157   1.250   2.146 -0.1897 -0.4501 -0.0032
  262DCM    CL1 1705   0.574   3.482   3.386  0.2995  0.1938 -0.2978
  262DCM     C1 1706   0.584   3.652   3.327  0.5660 -0.2117  0.3617
  262DCM     H1 1707   0.587   3.721   3.412  1.5580  0.4117 -0.1598
  262DCM     H2 1708   0.514   3.668   3.244  0.4687  1.5366  0.7516
  262DCM    CL2 1709   0.744   3.670   3.251 -0.4073  0.4728  0.2328
  263DCM    CL1 1710   1.287   2.091   0.871  0.3994  0.5339  0.0421
  263DCM     C1 1711   1.296   1.917   0.916 -0.2437  0.0135  0.1075
  263DCM     H1 1712   1.226   1.857   0.856  0.4470 -0.1142 -0.5920
  263DCM     H2 1713   1.260   1.927   1.019 -0.4346 -0.6425  0.1072
  263DCM    CL2 1714   1.466   1.851   0.906 -0.0581  0.2425 -0.5316
  264DCM    CL1 1715   1.838   0.140   0.568 -0.2094  0.1538 -0.3533
  264DCM     C1 1716   1.852   0.286   0.669  0.3844 -0.8373 -0.3356
  264DCM     H1 1717   1.946   0.337   0.644  0.3976 -0.7060 -0.0230
  264DCM     H2 1718   1.847   0.256   0.775 -1.1168  1.2226  0.2454
  264DCM    CL2 1719   1.706   0.391   0.642  0.1254  0.1923  0.1154
  265DCM    CL1 1720   2.775   2.409   1.594 -0.4351 -0.2015 -0.0702
  265DCM     C1 1721   2.855   2.552   1.528 -0.2177 -0.2903  0.1165
  265DCM     H1 1722   2.815   2.577   1.429  0.0122 -3.3259 -0.8732
  265DCM     H2 1723   2.957   2.512   1.520 -0.4001 -0.7610  0.1171
  265DCM    CL2 1724   2.873   2.690   1.636  0.2116  0.2648 -0.4013
  266DCM    CL1 1725   3.050   0.433   0.950  0.1778 -0.4161 -0.5274
  266DCM     C1 1726   3.221   0.493   0.940 -0.3237 -0.3896  0.0101
  266DCM     H1 1727   3.269   0.469   0.844 -1.2149 -1.3376 -0.2145
  266DCM     H2 1728   3.278   0.442   1.018  0.3751  0.8926  0.3763
  266DCM    CL2 1729   3.226   0.672   0.961 -0.2114  0.0889 -0.0886
  267DCM    CL1 1730   1.741   0.899   3.333 -0.0767  0.3157 -0.0868
  267DCM     C1 1731   1.749   1.070   3.330 -0.3252  0.7170  0.0606
  267DCM     H1 1732   1.679   1.108   3.256 -1.2783  1.1201  1.1407
  267DCM     H2 1733   1.848   1.097   3.292 -0.1112 -0.9671 -0.6771
  267DCM    CL2 1734   1.705   1.126   3.495  0.0953 -0.1006 -0.0007
  268DCM    CL1 1735   2.505   0.967   0.466  0.4302 -0.0135 -0.4081
  268DCM     C1 1736   2.434   0.841   0.575 -0.0510  0.0660 -0.2329
  268DCM     H1 1737   2.340   0.873   0.620  1.4114  6.3447 -0.7516
  268DCM     H2 1738   2.505   0.833   0.658  0.2935 -0.6865 -0.5854
  268DCM    CL2 1739   2.426   0.688   0.485  0.5669 -0.4195  0.3057
  269DCM    CL1 1740   2.249   1.435   0.292  0.3573 -0.0919 -0.1189
  269DCM     C1 1741   2.232   1.485   0.464 -0.2869 -0.3550  0.1815
  269DCM     H1 1742   2.159   1.418   0.512 -0.9542  0.5827  0.5125
  269DCM     H2 1743   2.199   1.589   0.471 -0.1317 -0.3377  0.7131
  269DCM    CL2 1744   2.384   1.466   0.562 -0.0548 -0.1593  0.2407
  270DCM    CL1 1745   2.548   0.085   0.770 -0.1172 -0.1174 -0.1035
  270DCM     C1 1746   2.641   0.038   0.917 -0.2928 -0.2743 -0.0522
  270DCM     H1 1747   2.578  -0.025   0.981 -1.5036  0.6835 -0.2453
  270DCM     H2 1748   2.651   0.135   0.967  0.0661 -0.8588  1.0370
  270DCM    CL2 1749   2.803  -0.027   0.898  0.4988 -0.1339  0.1918
  271DCM    CL1 1750   2.311   0.426   1.878 -0.1298  0.2377 -0.0073
  271DCM     C1 1751   2.134   0.460   1.867 -1.2910  0.1418 -0.3741
  271DCM     H1 1752   2.090   0.361   1.848 -0.0748 -0.5121  0.1297
  271DCM     H2 1753   2.115   0.534   1.788 -2.2541 -0.3664 -0.6354
  271DCM    CL2 1754   2.081   0.522   2.031 -0.0067 -0.2060  0.3958
  272DCM    CL1 1755   2.497   3.507   2.195 -0.0416 -0.0232 -0.0127
  272DCM     C1 1756   2.430   3.365   2.112  0.2232 -0.9084 -0.2620
  272DCM     H1 1757   2.515   3.321   2.058  0.6574  1.8009 -1.9482
  272DCM     H2 1758   2.353   3.392   2.039  2.6788 -0.6672 -2.9606
  272DCM    CL2 1759   2.357   3.239   2.221  0.0126 -0.3022  0.3378
  273DCM    CL1 1760   1.534   3.614   0.373 -0.2109  0.0955  0.2694
  273DCM     C1 1761   1.499   3.772   0.449  0.5936 -0.3458 -0.0076
  273DCM     H1 1762   1.396   3.802   0.427  0.7938  0.8619  0.6359
  273DCM     H2 1763   1.575   3.839   0.408 -1.4343  1.9210 -0.3001
  273DCM    CL2 1764   1.518   3.762   0.627 -0.3916  0.2374 -0.1213
  274DCM    CL1 1765   3.453   0.512   1.453 -0.1959 -0.0981  0.1439
  274DCM     C1 1766   3.328   0.430   1.348 -0.3039 -0.2948  0.2467
  274DCM     H1 1767   3.299   0.331   1.386 -1.7687 -0.6536 -1.6955
  274DCM     H2 1768   3.375   0.419   1.250 -0.4426  0.9047  0.0317
  274DCM    CL2 1769   3.184   0.543   1.323  0.2400  0.1495 -0.0615
  275DCM    CL1 1770   2.734   0.316   1.969  0.1234  0.0469 -0.0631
  275DCM     C1 1771   2.857   0.397   1.859  0.3054  0.0785 -0.1623
  275DCM     H1 1772   2.956   0.399   1.906  0.1960 -2.4128  0.3364
  275DCM     H2 1773   2.836   0.501   1.835  1.3959  0.2315 -0.5180
  275DCM    CL2 1774   2.882   0.302   1.704 -0.3915 -0.4678  0.3347
  276DCM    CL1 1775   0.313   0.528   3.359  0.1891  0.1530 -0.6099
  276DCM     C1 1776   0.479   0.549   3.430 -0.2369  0.6859 -0.9191
  276DCM     H1 1777   0.503   0.656   3.435 -1.7209  1.0914 -1.8498
  276DCM     H2 1778   0.552   0.506   3.361  0.9599  1.1742 -0.0037
  276DCM    CL2 1779   0.483   0.462   3.591  0.1698 -0.1978  0.2414
  277DCM    CL1 1780   0.230   3.839   2.216 -0.0400  0.3639 -0.0631
  277DCM     C1 1781   0.280   4.004   2.195  0.5666 -0.7563 -0.6879
  277DCM     H1 1782   0.355   4.019   2.117 -0.4574 -2.6182 -2.0921
  277DCM     H2 1783   0.318   4.033   2.294  2.1814 -0.3991 -1.3759
  277DCM    CL2 1784   0.130   4.101   2.171 -0.6329 -0.3803 -0.2806
  278DCM    CL1 1785   3.658   2.705   1.775  0.2948 -0.1124 -0.1802
  278DCM     C1 1786   3.651   2.877   1.744  0.2990 -0.6076  0.3247
  278DCM     H1 1787   3.693   2.912   1.649 -1.1087  0.3986  0.0419
  278DCM     H2 1788   3.718   2.921   1.820  1.0106 -3.4104  1.4439
  278DCM    CL2 1789   3.482   2.930   1.778  0.1031 -0.0847  0.1770
  279DCM    CL1 1790   2.694   3.709   1.567 -0.4721 -0.2653 -0.2185
  279DCM     C1 1791   2.870   3.710   1.589 -0.0419 -0.5253  0.0463
  279DCM     H1 1792   2.914   3.642   1.663 -2.3499  0.3699  2.3987
  279DCM     H2 1793   2.889   3.813   1.621 -0.5624 -0.2725 -0.4423
  279DCM    CL2 1794   2.958   3.695   1.434  0.5398  0.1632 -0.4341
  280DCM    CL1 1795   1.946   0.508   3.344 -0.1903 -0.3675 -0.1302
  280DCM     C1 1796   1.805   0.478   3.233 -0.3048  0.2020 -0.3108
  280DCM     H1 1797   1.843   0.509   3.135  2.0295  3.2007  1.3746
  280DCM     H2 1798   1.719   0.536   3.268  0.0094 -1.8604  4.7125
  280DCM    CL2 1799   1.749   0.303   3.243  0.0502 -0.0199  0.4378
  281DCM    CL1 1800   0.307   0.495   1.566 -0.0659 -0.0212  0.0711
  281DCM     C1 1801   0.386   0.648   1.579  0.1457 -0.1552 -0.0387
  281DCM     H1 1802   0.341   0.720   1.647  1.0115 -0.2479  0.6479
  281DCM     H2 1803   0.407   0.686   1.478  0.5985  1.3125  0.5783
  281DCM    CL2 1804   0.547   0.622   1.661 -0.0889  0.2248 -0.3549
  282DCM    CL1 1805   0.907   0.071   0.971 -0.1722  0.2090  0.1592
  282DCM     C1 1806   0.803   0.181   0.880  0.1039  0.0762  0.5997
  282DCM     H1 1807   0.819   0.155   0.774  1.8816 -0.1058  0.8739
  282DCM     H2 1808   0.828   0.283   0.912  0.2861  0.0462  0.5528
  282DCM    CL2 1809   0.628   0.156   0.925 -0.1383  0.5147  0.1770
  283DCM    CL1 1810   2.550   0.234   2.863  0.0898  0.0658 -0.1827
  283DCM     C1 1811   2.441   0.139   2.956 -0.2492  0.5904 -0.9997
  283DCM     H1 1812   2.427   0.196   3.049 -0.7005  1.3576 -1.5259
  283DCM     H2 1813   2.497   0.045   2.968 -3.7446 -1.6328 -0.8474
  283DCM    CL2 1814   2.282   0.120   2.879  0.1368  0.3604  0.2780
  284DCM    CL1 1815   3.766   2.061   0.868 -0.1389 -0.0897  0.1734
  284DCM     C1 1816   3.947   2.058   0.886  1.1079 -0.2533 -0.4760
  284DCM     H1 1817   3.974   2.011   0.982  0.5552  0.3052 -0.0363
  284DCM     H2 1818   3.983   2.162   0.887 -1.1445  0.5829 -0.7196
  284DCM    CL2 1819   4.032   1.975   0.750 -0.0725 -0.1583 -0.1426
  285DCM    CL1 1820   1.366   3.510   2.768  0.0905 -0.3285  0.0129
  285DCM     C1 1821   1.368   3.417   2.611 -0.7902 -0.2989 -0.6714
  285DCM     H1 1822   1.474   3.410   2.580 -0.5288 -0.0414  0.1491
  285DCM     H2 1823   1.318   3.460   2.523  0.3730 -1.0932 -1.7645
  285DCM    CL2 1824   1.315   3.242   2.640 -0.0272 -0.4981 -0.1731
  286DCM    CL1 1825   1.819   1.472   0.028 -0.2763 -0.3067  0.0769
  286DCM     C1 1826   1.879   1.631   0.095 -0.0932 -0.2024 -0.2770
  286DCM     H1 1827   1.951   1.609   0.175  1.3560  3.2056 -0.4761
  286DCM     H2 1828   1.795   1.699   0.117  0.3655  0.1449  0.4211
  286DCM    CL2 1829   1.995   1.704  -0.023 -0.2450 -0.3669 -0.0139
  287DCM    CL1 1830   3.259   0.309   0.489  0.2002 -0.1932 -0.2780
  287DCM     C1 1831   3.098   0.269   0.418 -0.1265  0.1251 -0.4471
  287DCM     H1 1832   3.101   0.165   0.381 -1.6743  0.8850 -2.9329
  287DCM     H2 1833   3.081   0.337   0.334  3.7503  0.5381 -1.0758
  287DCM    CL2 1834   2.971   0.280   0.553  0.0897 -0.0952 -0.1609
  288DCM    CL1 1835   1.622   0.273   2.083  0.1979  0.0084 -0.1910
  288DCM     C1 1836   1.709   0.356   1.947 -0.3821 -0.5560  0.1296
  288DCM     H1 1837   1.756   0.445   1.992 -0.4703 -1.0451  1.2338
  288DCM     H2 1838   1.630   0.374   1.874 -1.0198 -2.3783  0.3290
  288DCM    CL2 1839   1.853   0.255   1.893  0.0087 -0.6159  0.4155
  289DCM    CL1 1840   1.337   3.514   1.484  0.1304 -0.1216 -0.4097
  289DCM     C1 1841   1.296   3.658   1.590  0.4247  0.0306 -0.4472
  289DCM     H1 1842   1.339   3.641   1.689  1.0521 -0.6009 -0.8199
  289DCM     H2 1843   1.187   3.671   1.599  0.5442 -0.6108  4.6648
  289DCM    CL2 1844   1.366   3.805   1.518 -0.0983  0.4416 -0.1750
  290DCM    CL1 1845   2.555   1.846   2.426  0.0541 -0.6499 -0.0975
  290DCM     C1 1846   2.577   1.902   2.253  0.3407  0.3506  0.4448
  290DCM     H1 1847   2.640   1.990   2.240  0.6873  0.0080 -0.1746
  290DCM     H2 1848   2.479   1.917   2.205 -0.0754 -0.3701  1.0298
  290DCM    CL2 1849   2.652   1.777   2.148 -0.3777  0.0648  0.1473
  291DCM    CL1 1850   1.972   1.917   0.338 -0.4210  0.4103  0.0606
  291DCM     C1 1851   2.122   2.007   0.286 -0.5843  0.1015  0.4772
  291DCM     H1 1852   2.211   1.944   0.271 -0.8363 -0.0454 -0.4708
  291DCM     H2 1853   2.134   2.090   0.356  0.3650  0.5240 -0.1610
  291DCM    CL2 1854   2.092   2.078   0.122 -0.3639 -0.1490  0.1319
  292DCM    CL1 1855   3.144   0.770   2.414 -0.0930 -0.0880 -0.4908
  292DCM     C1 1856   3.162   0.764   2.590 -0.5809  0.0982  0.1049
  292DCM     H1 1857   3.226   0.679   2.617  2.1843  2.2892  0.9478
  292DCM     H2 1858   3.069   0.760   2.648  0.8850  1.2894  2.7412
  292DCM    CL2 1859   3.255   0.914   2.633 -0.0892 -0.5116  0.4678
  293DCM    CL1 1860   0.358   1.674   2.827 -0.0204  0.2891  0.2228
  293DCM     C1 1861   0.466   1.782   2.919  0.5668 -0.2596 -0.2854
  293DCM     H1 1862   0.461   1.754   3.026 -0.3586  0.4854 -0.1228
  293DCM     H2 1863   0.436   1.887   2.907 -1.6897 -0.9753 -1.5661
  293DCM    CL2 1864   0.631   1.787   2.856  0.1108  0.2197  0.1534
  294DCM    CL1 1865   2.312   2.810   0.081 -0.1494 -0.0886  0.4388
  294DCM     C1 1866   2.473   2.776   0.144 -0.4395 -0.3797  0.4831
  294DCM     H1 1867   2.539   2.744   0.062 -1.0952  0.1480 -0.2641
  294DCM     H2 1868   2.455   2.708   0.228 -2.0661 -0.7122 -0.0930
  294DCM    CL2 1869   2.555   2.923   0.214 -0.2989 -0.2663 -0.0489
  295DCM    CL1 1870   0.054   2.001   0.299 -0.0103  0.2287  0.0345
  295DCM     C1 1871  -0.088   1.917   0.371  0.2815  0.1926 -0.1786
  295DCM     H1 1872  -0.106   1.948   0.475  0.7019  0.9202 -0.3137
  295DCM     H2 1873  -0.071   1.809   0.381 -0.5869 -0.0474 -1.1280
  295DCM    CL2 1874  -0.235   1.952   0.269  0.1496 -0.5560 -0.3035
  296DCM    CL1 1875   1.922   2.538   3.771 -0.0442 -0.6083  0.2107
  296DCM     C1 1876   1.837   2.681   3.839 -0.0590 -0.2157  0.0774
  296DCM     H1 1877   1.901   2.725   3.916 -0.0778 -1.5592  0.9012
  296DCM     H2 1878   1.741   2.655   3.886 -0.7625 -0.2056 -1.2901
  296DCM    CL2 1879   1.821   2.811   3.716 -0.0905 -0.0158 -0.0751
  297DCM    CL1 1880   0.399   0.837   1.905  0.1095 -0.0373 -0.2405
  297DCM     C1 1881   0.330   0.959   2.025  0.4652  0.2487 -0.7678
  297DCM     H1 1882   0.249   0.915   2.085  0.2153  0.7590 -0.7314
  297DCM     H2 1883   0.297   1.050   1.974 -0.4359  0.3133 -0.1014
  297DCM    CL2 1884   0.465   1.008   2.147 -0.1288  0.1205  0.0531
  298DCM    CL1 1885   0.191   2.662   1.416  0.1305  0.3042  0.3751
  298DCM     C1 1886   0.178   2.568   1.570  0.0913 -0.2764  0.1159
  298DCM     H1 1887   0.227   2.607   1.660  1.5383 -1.4187 -0.1369
  298DCM     H2 1888   0.236   2.478   1.547  2.1152  0.6834  1.1545
  298DCM    CL2 1889   0.016   2.528   1.612 -0.0643 -0.0684  0.3262
  299DCM    CL1 1890   3.762   3.171   0.425 -0.2408 -0.2601  0.3698
  299DCM     C1 1891   3.661   3.307   0.394  0.0334 -0.0872 -0.1008
  299DCM     H1 1892   3.590   3.257   0.327 -1.4740  0.4095  1.0537
  299DCM     H2 1893   3.707   3.387   0.335 -1.1909  2.2075  1.8956
  299DCM    CL2 1894   3.575   3.367   0.541 -0.5004  0.3665  0.0872
  300DCM    CL1 1895   2.053   2.984   1.628  0.0924  0.0700  0.2882
  300DCM     C1 1896   2.174   2.960   1.755 -0.3287  1.0223 -0.2455
  300DCM     H1 1897   2.231   3.054   1.751  1.2190  0.0937 -0.7718
  300DCM     H2 1898   2.225   2.866   1.733 -0.5668  0.6258  0.8180
  300DCM    CL2 1899   2.110   2.938   1.928 -0.3695 -0.2658  0.2640
  301DCM    CL1 1900   3.876   2.524   1.957 -0.0632 -0.4795 -0.4717
  301DCM     C1 1901   3.815   2.364   1.994  0.0239 -0.6122 -0.3468
  301DCM     H1 1902   3.819   2.308   1.900  1.3929  1.0214 -1.3324
  301DCM     H2 1903   3.716   2.381   2.037  0.6472  0.5988  0.6686
  301DCM    CL2 1904   3.912   2.299   2.136 -0.2196 -0.0379  0.0703
  302DCM    CL1 1905   1.492   0.812   3.666  0.1279  0.3942 -0.3744
  302DCM     C1 1906   1.416   0.718   3.794 -0.0316  1.1698 -0.4692
  302DCM     H1 1907   1.492   0.675   3.860  1.0721  3.1382 -0.3815
  302DCM     H2 1908   1.355   0.641   3.745 -0.9375  0.8922  1.0112
  302DCM    CL2 1909   1.322   0.831   3.895  0.0135 -0.2719 -0.0800
  303DCM    CL1 1910   1.941   2.938   2.630 -0.3982  0.3014  0.4332
  303DCM     C1 1911   1.784   2.978   2.698 -0.0354  0.3885 -0.0278
  303DCM     H1 1912   1.711   3.013   2.623  1.8827  1.8413 -1.3489
  303DCM     H2 1913   1.803   3.046   2.782 -1.7536  1.4146 -0.4110
  303DCM    CL2 1914   1.713   2.830   2.776 -0.0379 -0.1860 -0.1040
  304DCM    CL1 1915   3.381   0.869   2.084  0.1429 -0.1569 -0.0357
  304DCM     C1 1916   3.540   0.947   2.113 -0.1899  0.5152  0.3253
  304DCM     H1 1917   3.558   1.019   2.032 -0.0158 -0.7549 -0.8033
  304DCM     H2 1918   3.627   0.881   2.123  0.5623  1.4762  0.2752
  304DCM    CL2 1919   3.519   1.025   2.273 -0.0810  0.3058 -0.1828
  305DCM    CL1 1920   0.669   2.967   1.825 -0.0441 -0.2186  0.2882
  305DCM     C1 1921   0.693   2.875   1.666 -0.7622  0.7320 -0.5943
  305DCM     H1 1922   0.713   2.945   1.584  2.5163 -0.5519 -1.0224
  305DCM     H2 1923   0.611   2.802   1.662 -1.6884  1.5025  2.1445
  305DCM    CL2 1924   0.835   2.768   1.709 -0.2317  0.1990 -0.4036
  306DCM    CL1 1925   3.697   0.586   1.983  0.4112  0.1355 -0.0541
  306DCM     C1 1926   3.762   0.420   2.031 -0.3041  0.0717 -0.5714
  306DCM     H1 1927   3.807   0.385   1.938 -2.4998  0.2225 -1.7640
  306DCM     H2 1928   3.688   0.346   2.064  0.0670 -0.8052 -1.6360
  306DCM    CL2 1929   3.885   0.437   2.164 -0.1478 -0.2595  0.1551
  307DCM    CL1 1930   1.963   0.548   0.407 -0.3085 -0.0260 -0.2800
  307DCM     C1 1931   2.105   0.630   0.323  0.5888  0.6041  0.1864
  307DCM     H1 1932   2.192   0.627   0.390  0.0123  0.5896  0.9467
  307DCM     H2 1933   2.079   0.734   0.302  1.4723  0.9304  0.6570
  307DCM    CL2 1934   2.155   0.536   0.176  0.1045  0.4361  0.1617
  308DCM    CL1 1935   0.859   2.603   0.944 -0.2757  0.0201 -0.1226
  308DCM     C1 1936   0.933   2.632   1.110  0.3422 -0.4049 -0.2829
  308DCM     H1 1937   0.897   2.561   1.185  1.4360  0.1690  0.8181
  308DCM     H2 1938   0.916   2.736   1.138  1.7090 -0.3607  0.4594
  308DCM    CL2 1939   1.111   2.603   1.094 -0.3630  0.1002 -0.0419
  309DCM    CL1 1940   2.423   0.804   2.972 -0.3156  0.1733  0.4193
  309DCM     C1 1941   2.602   0.796   3.006  0.4913  0.0685  0.1651
  309DCM     H1 1942   2.653   0.801   2.909 -1.8115 -0.9117 -1.2076
  309DCM     H2 1943   2.610   0.699   3.056  1.4558 -0.2927 -0.6613
  309DCM    CL2 1944   2.647   0.927   3.123  0.2032 -0.1592  0.0869
  310DCM    CL1 1945   1.620   3.890   1.879 -0.2573  0.0995  0.0922
  310DCM     C1 1946   1.519   4.026   1.809  0.0073 -0.6268 -0.2658
  310DCM     H1 1947   1.487   4.085   1.896  0.7026  0.0834 -0.4770
  310DCM     H2 1948   1.430   3.981   1.763 -0.8450  0.2445  0.4603
  310DCM    CL2 1949   1.593   4.127   1.681 -0.2891 -0.0422  0.1746
  311DCM    CL1 1950   0.031   0.755   1.480  0.0906 -0.0864 -0.2672
  311DCM     C1 1951  -0.140   0.707   1.494 -0.0295 -0.5697  0.4963
  311DCM     H1 1952  -0.203   0.743   1.412 -0.7082 -1.5907  0.5636
  311DCM     H2 1953  -0.179   0.743   1.590 -0.8440 -0.7971  0.2534
  311DCM    CL2 1954  -0.143   0.530   1.488  0.2242 -0.2975 -0.0127
  312DCM    CL1 1955   0.211   0.053   2.528  0.2719 -0.0350  0.3932
  312DCM     C1 1956   0.156   0.097   2.695 -0.2927  0.5273  0.5994
  312DCM     H1 1957   0.240   0.137   2.752 -1.6115 -1.1752  4.0172
  312DCM     H2 1958   0.137  -0.005   2.731  1.5687 -0.9524 -2.1968
  312DCM    CL2 1959   0.011   0.211   2.699 -0.1205  0.0083  0.0942
  313DCM    CL1 1960   3.993   0.765   2.118  0.0804 -0.4025 -0.0988
  313DCM     C1 1961   4.080   0.680   1.981 -0.4590  0.0134  0.0650
  313DCM     H1 1962   4.051   0.575   1.980  1.1911 -0.5486  2.5494
  313DCM     H2 1963   4.186   0.701   1.998 -0.6040  0.8383  0.0247
  313DCM    CL2 1964   4.057   0.761   1.824 -0.2058 -0.1693  0.3872
  314DCM    CL1 1965   0.049   3.487   0.764 -0.1583 -0.0820  0.0256
  314DCM     C1 1966  -0.123   3.439   0.743 -0.1779  0.8582  0.4735
  314DCM     H1 1967  -0.131   3.385   0.648  0.9594  1.6911 -0.1196
  314DCM     H2 1968  -0.176   3.535   0.756  0.8051  1.4133  0.4794
  314DCM    CL2 1969  -0.190   3.326   0.867 -0.3002 -0.0340  0.1092
  315DCM    CL1 1970   0.377   3.991   0.418  0.0198 -0.1434  0.1127
  315DCM     C1 1971   0.400   4.172   0.397  0.2537  0.2211 -0.3320
  315DCM     H1 1972   0.494   4.198   0.445 -0.4816 -1.1367  1.9839
  315DCM     H2 1973   0.319   4.229   0.443  0.2430  0.1213 -0.2264
  315DCM    CL2 1974   0.400   4.227   0.225  0.6483  0.1547 -0.1634
  316DCM    CL1 1975   2.930   2.010   2.013 -0.0837 -0.2589 -0.3739
  316DCM     C1 1976   3.030   1.888   2.104 -0.2081 -0.3362 -0.2608
  316DCM     H1 1977   3.132   1.896   2.063  0.1415  1.1615  0.8044
  316DCM     H2 1978   2.991   1.786   2.096  0.3578 -0.4814 -1.5064
  316DCM    CL2 1979   3.048   1.943   2.278 -0.0345 -0.1718  0.0444
  317DCM    CL1 1980   1.528   0.997   0.115  0.2565  0.0468  0.3324
  317DCM     C1 1981   1.591   1.158   0.054 -1.0225 -0.4567  0.2106
  317DCM     H1 1982   1.631   1.153  -0.048 -2.5082 -0.1683 -0.4126
  317DCM     H2 1983   1.663   1.200   0.125 -0.7412  1.8607 -1.3143
  317DCM    CL2 1984   1.448   1.263   0.041  0.0125  0.1174 -0.1130
  318DCM    CL1 1985   0.841   1.285   3.362 -0.0322 -0.1065  0.6687
  318DCM     C1 1986   0.989   1.390   3.381  0.2967 -0.1590 -0.3788
  318DCM     H1 1987   1.035   1.366   3.478 -0.8160  0.4396  0.3199
  318DCM     H2 1988   0.962   1.496   3.378  0.2266 -0.1218  0.9136
  318DCM    CL2 1989   1.103   1.354   3.253  0.4598  0.4067 -0.2423
  319DCM    CL1 1990   2.246   3.869   0.909  0.2856 -0.2333 -0.3994
  319DCM     C1 1991   2.135   3.991   0.834  0.2434 -0.2397  0.5409
  319DCM     H1 1992   2.167   4.096   0.840  2.9741 -0.9540 -0.0405
  319DCM     H2 1993   2.036   3.971   0.876 -0.2497 -1.3506 -1.0935
  319DCM    CL2 1994   2.129   3.964   0.653 -0.0794 -0.3214  0.1556
  320DCM    CL1 1995   3.456   1.500   1.474  0.1632 -0.3550 -0.0727
  320DCM     C1 1996   3.618   1.480   1.400 -0.2317 -0.6254  0.9508
  320DCM     H1 1997   3.607   1.430   1.303  1.7374 -2.6469  1.6732
  320DCM     H2 1998   3.686   1.427   1.468  0.6636 -0.5590  0.1192
  320DCM    CL2 1999   3.680   1.650   1.366  0.2375 -0.2416 -0.0388
  321DCM    CL1 2000   3.280   0.242   2.532  0.2797 -0.1043  0.0261
  321DCM     C1 2001   3.265   0.098   2.633 -0.0504  0.8406  0.1062
  321DCM     H1 2002   3.193   0.027   2.592  1.1405  0.7182 -1.9054
  321DCM     H2 2003   3.248   0.113   2.740  0.8606 -0.1024  0.3990
  321DCM    CL2 2004   3.425   0.009   2.638  0.0228 -0.0369 -0.2410
  322DCM    CL1 2005   2.887   0.290   3.077 -0.2501  0.2243  0.1708
  322DCM     C1 2006   2.818   0.361   3.222 -0.4097 -0.2982  0.3281
  322DCM     H1 2007   2.893   0.425   3.269 -2.3132  0.7724  2.0932
  322DCM     H2 2008   2.778   0.283   3.288  0.6048 -0.6379  0.5506
  322DCM    CL2 2009   2.676   0.463   3.167 -0.1892  0.1792  0.4270
  323DCM    CL1 2010   0.842   3.003   2.547 -0.0022 -0.3993 -0.2752
  323DCM     C1 2011   0.725   2.870   2.583 -0.0447  0.1851 -0.1738
  323DCM     H1 2012   0.632   2.893   2.529 -0.6884 -0.8242  0.4643
  323DCM     H2 2013   0.709   2.852   2.690 -1.3157  2.2279  0.0469
  323DCM    CL2 2014   0.801   2.720   2.516  0.3943  0.0269 -0.0682
  324DCM    CL1 2015   0.111   1.851   3.196 -0.0090  0.1157  0.3883
  324DCM     C1 2016   0.121   1.673   3.204 -0.0101  0.2668 -0.4547
  324DCM     H1 2017   0.046   1.625   3.140 -2.1785  1.2341  1.2076
  324DCM     H2 2018   0.077   1.644   3.301 -0.1991 -0.8790 -0.8681
  324DCM    CL2 2019   0.277   1.585   3.220  0.2487 -0.1307  0.0338
  325DCM    CL1 2020   2.496   2.797   2.554 -0.2086  0.1628 -0.0515
  325DCM     C1 2021   2.419   2.644   2.617 -0.6392  0.0953  0.1117
  325DCM     H1 2022   2.319   2.671   2.654  0.8007  3.0220  2.3793
  325DCM     H2 2023   2.484   2.614   2.700 -1.0388 -1.7735 -0.2141
  325DCM    CL2 2024   2.432   2.523   2.488 -0.3084  0.1635 -0.0228
  326DCM    CL1 2025   0.993   0.948   1.175  0.0142  0.1256 -0.1052
  326DCM     C1 2026   0.945   1.043   1.025  0.1157 -0.7362 -0.5859
  326DCM     H1 2027   0.857   1.004   0.973 -0.2798 -0.2820 -0.2595
  326DCM     H2 2028   1.036   1.039   0.963  0.3766 -1.9979 -0.1508
  326DCM    CL2 2029   0.901   1.212   1.068 -0.1249 -0.1606 -0.2079
  327DCM    CL1 2030   3.776   1.973   1.498 -0.3523  0.0132  0.1468
  327DCM     C1 2031   3.884   1.999   1.355  0.0319 -0.2317  0.0254
  327DCM     H1 2032   3.980   1.953   1.379 -0.8923 -1.7906  0.8790
  327DCM     H2 2033   3.884   2.106   1.328  0.9263  0.0405  1.0139
  327DCM    CL2 2034   3.821   1.915   1.207  0.3625  0.2532 -0.0146
  328DCM    CL1 2035   2.061   3.269   0.558  0.1016  0.0335 -0.1630
  328DCM     C1 2036   2.110   3.247   0.392  0.6854 -0.0088 -0.4520
  328DCM     H1 2037   2.193   3.310   0.357  0.0546  1.4572  0.5606
  328DCM     H2 2038   2.022   3.250   0.327  1.1546 -0.0490 -1.0967
  328DCM    CL2 2039   2.183   3.078   0.387 -0.0559  0.0262 -0.3271
  329DCM    CL1 2040   1.272   3.265   0.358 -0.1869  0.0366 -0.3562
  329DCM     C1 2041   1.195   3.418   0.396 -0.4466  0.3507  0.5033
  329DCM     H1 2042   1.244   3.480   0.473  1.1658 -1.0009  0.6168
  329DCM     H2 2043   1.094   3.391   0.430 -0.8761  0.5228 -0.5869
  329DCM    CL2 2044   1.184   3.507   0.241  0.7956  0.3608  0.2922
  330DCM    CL1 2045   3.251   3.664   2.137 -0.0495  0.2150 -0.0735
  330DCM     C1 2046   3.381   3.647   2.260 -0.1434  0.1108 -0.1500
  330DCM     H1 2047   3.378   3.544   2.296  1.8320  0.3996  0.9703
  330DCM     H2 2048   3.378   3.711   2.348  1.9212 -0.3586  0.3172
  330DCM    CL2 2049   3.548   3.683   2.190  0.0695 -0.1045 -0.0386
  331DCM    CL1 2050   3.409   1.229   0.299  0.0164 -0.4561 -0.1298
  331DCM     C1 2051   3.439   1.246   0.120  0.1958  0.0197 -0.2746
  331DCM     H1 2052   3.410   1.159   0.060  0.1276  0.6121 -1.1301
  331DCM     H2 2053   3.544   1.268   0.095  0.2705  1.4328  1.1560
  331DCM    CL2 2054   3.349   1.384   0.043 -0.2662 -0.2221 -0.2532
  332DCM    CL1 2055   2.737   3.069   3.894 -0.0355 -0.0162  0.0829
  332DCM     C1 2056   2.739   3.199   3.780  0.2433 -0.8653 -0.4874
  332DCM     H1 2057   2.832   3.194   3.722  1.4098  1.0688  1.0998
  332DCM     H2 2058   2.730   3.301   3.819  0.8699 -0.9069 -0.2250
  332DCM    CL2 2059   2.585   3.204   3.676  0.2133  0.2291 -0.3704
  333DCM    CL1 2060   1.282   1.181   3.646  0.0946  0.2822 -0.5307
  333DCM     C1 2061   1.161   1.130   3.766 -0.3444 -0.1457  0.7859
  333DCM     H1 2062   1.195   1.194   3.848  0.0117  1.4321 -0.5410
  333DCM     H2 2063   1.183   1.026   3.793  0.0446 -0.3495 -0.2807
  333DCM    CL2 2064   0.988   1.156   3.711 -0.1956  0.1801  0.2052
  334DCM    CL1 2065   1.140   1.083   0.106 -0.1734  0.5216  0.3041
  334DCM     C1 2066   0.963   1.101   0.144  0.6168  0.5916  0.2457
  334DCM     H1 2067   0.945   1.128   0.249 -1.0900  1.7130 -0.3005
  334DCM     H2 2068   0.909   1.012   0.110 -0.8815  1.8367 -0.7809
  334DCM    CL2 2069   0.901   1.233   0.041 -0.3048 -0.0062 -0.1690
  335DCM    CL1 2070   1.608   0.947   2.677 -0.1731  0.2023 -0.6000
  335DCM     C1 2071   1.490   1.024   2.567  0.6127 -0.0109 -0.1691
  335DCM     H1 2072   1.391   1.022   2.616 -0.0398  0.2042 -1.4312
  335DCM     H2 2073   1.494   0.963   2.476 -1.6050  0.6234 -0.7722
  335DCM    CL2 2074   1.532   1.195   2.530  0.0853  0.0424 -0.0491
  336DCM    CL1 2075   0.336   1.954   2.168  0.2674 -0.0684 -0.1293
  336DCM     C1 2076   0.167   1.887   2.170  0.3295 -0.2052  0.7588
  336DCM     H1 2077   0.163   1.782   2.200  0.1613 -0.6414 -0.6964
  336DCM     H2 2078   0.136   1.906   2.066 -0.5829 -1.0748  0.8588
  336DCM    CL2 2079   0.065   1.988   2.284 -0.0240  0.3732  0.1452
  337DCM    CL1 2080   0.945   0.050   3.483 -0.1092  0.2924  0.2403
  337DCM     C1 2081   0.986  -0.110   3.419  0.3532 -0.0394 -0.6155
  337DCM     H1 2082   1.090  -0.094   3.387  0.0317  0.5059 -1.4235
  337DCM     H2 2083   0.918  -0.122   3.334  0.1771  1.0491 -0.6453
  337DCM    CL2 2084   0.988  -0.260   3.507 -0.1287  0.0465 -0.4980
  338DCM    CL1 2085   0.703   2.400   1.701  0.2561  0.2793  0.7573
  338DCM     C1 2086   0.772   2.271   1.808  0.5140 -0.3765  0.3076
  338DCM     H1 2087   0.855   2.319   1.861  0.6233  0.4400 -0.5824
  338DCM     H2 2088   0.816   2.186   1.753 -0.2063 -0.8337  0.4257
  338DCM    CL2 2089   0.635   2.196   1.903  0.4544 -0.2763 -0.0791
  339DCM    CL1 2090   2.700   1.541   0.759 -0.0953  0.5365  0.4938
  339DCM     C1 2091   2.678   1.713   0.727  0.3815 -0.2569  0.6077
  339DCM     H1 2092   2.577   1.728   0.768  0.2590 -0.4351  0.3732
  339DCM     H2 2093   2.685   1.749   0.624  0.2307 -1.7069  0.0621
  339DCM    CL2 2094   2.787   1.808   0.826  0.1877 -0.1557 -0.2533
  340DCM    CL1 2095   2.269   2.474   3.934 -0.0780  0.1036  0.8367
  340DCM     C1 2096   2.289   2.294   3.935 -0.3880  0.0167 -0.4767
  340DCM     H1 2097   2.352   2.266   3.850 -0.0641 -0.4033 -0.1032
  340DCM     H2 2098   2.190   2.249   3.944  0.3931 -1.3907  2.3047
  340DCM    CL2 2099   2.383   2.266   4.086  0.3004  0.0067  0.0182
  341DCM    CL1 2100   3.017   1.205   2.391  0.3737 -0.3157 -0.5948
  341DCM     C1 2101   2.955   1.229   2.221 -0.9198  0.1179 -0.2328
  341DCM     H1 2102   2.983   1.333   2.203  1.5867 -0.4465  0.1168
  341DCM     H2 2103   2.846   1.216   2.230 -0.9065  1.5553  3.4659
  341DCM    CL2 2104   3.014   1.127   2.083  0.1578  0.2121  0.1460
  342DCM    CL1 2105   2.637   1.103   2.597 -0.3804 -0.1086 -0.2442
  342DCM     C1 2106   2.486   1.001   2.597 -0.5020 -0.2716 -0.6986
  342DCM     H1 2107   2.495   0.949   2.693 -2.0027 -2.2892 -1.5869
  342DCM     H2 2108   2.482   0.928   2.516  1.3326 -0.7276 -0.4358
  342DCM    CL2 2109   2.334   1.104   2.605  0.0614 -0.2424  0.4378
  343DCM    CL1 2110   2.367   1.758   1.074  0.3698  0.0439 -0.4451
  343DCM     C1 2111   2.394   1.901   1.192 -0.5526  0.1365  0.1991
  343DCM     H1 2112   2.453   1.859   1.274 -1.6792 -1.2990  0.3117
  343DCM     H2 2113   2.295   1.938   1.223 -0.9754 -0.7474 -0.0757
  343DCM    CL2 2114   2.500   2.028   1.121 -0.2205 -0.1717  0.1607
  344DCM    CL1 2115   2.565   1.755   1.488  0.1589  0.2686 -0.1466
  344DCM     C1 2116   2.429   1.716   1.596  0.7840 -0.2839  0.1294
  344DCM     H1 2117   2.443   1.779   1.685 -0.7306  1.7236 -0.9773
  344DCM     H2 2118   2.429   1.612   1.630  0.4791  0.3077  2.0649
  344DCM    CL2 2119   2.277   1.739   1.516  0.6617 -0.2236  0.6387
  345DCM    CL1 2120   3.529   0.501   2.331  0.2405 -0.2609  0.1679
  345DCM     C1 2121   3.495   0.641   2.441  0.1706  0.2517 -0.3166
  345DCM     H1 2122   3.396   0.683   2.419 -0.1366 -1.8024 -3.4104
  345DCM     H2 2123   3.565   0.721   2.414 -0.7570  1.3602  0.4730
  345DCM    CL2 2124   3.524   0.593   2.611 -0.0397  0.1948  0.1154
  346DCM    CL1 2125   3.375   0.893   3.857  0.4266  0.1001  0.1235
  346DCM     C1 2126   3.200   0.863   3.856 -0.7677  0.7161 -0.2520
  346DCM     H1 2127   3.153   0.902   3.764 -0.9381  0.6562 -0.1910
  346DCM     H2 2128   3.157   0.905   3.947  2.6637  3.6565  0.2009
  346DCM    CL2 2129   3.176   0.687   3.865  0.1373  0.3243  0.1579
  347DCM    CL1 2130   3.641   0.180   3.143  0.4726 -0.4120 -0.2343
  347DCM     C1 2131   3.753   0.216   3.002 -0.5576  0.5197 -0.3699
  347DCM     H1 2132   3.857   0.205   3.033 -1.0286 -0.6171  0.9408
  347DCM     H2 2133   3.736   0.321   2.978 -1.7600  0.7432  1.2082
  347DCM    CL2 2134   3.743   0.108   2.861 -0.2032  0.2415  0.3136
  348DCM    CL1 2135   3.388   1.825   0.293  0.1275  0.0443 -0.0320
  348DCM     C1 2136   3.252   1.844   0.194 -0.6545  0.2095 -0.0020
  348DCM     H1 2137   3.286   1.887   0.099  0.5927 -2.5901 -0.9449
  348DCM     H2 2138   3.194   1.918   0.251 -1.1330 -0.0689 -0.1201
  348DCM    CL2 2139   3.157   1.692   0.159 -0.4669  0.1980 -0.1005
  349DCM    CL1 2140   1.133   1.200   0.445  0.1548 -0.1495 -0.1594
  349DCM     C1 2141   1.008   1.324   0.511  0.2481 -0.1644 -0.7182
  349DCM     H1 2142   1.049   1.372   0.601 -1.9756 -0.7207  0.6800
  349DCM     H2 2143   0.920   1.264   0.536 -0.1537  0.0795 -1.5114
  349DCM    CL2 2144   0.973   1.444   0.385  0.0416 -0.0368  0.1504
  350DCM    CL1 2145   2.529   2.561   3.296  0.1634 -0.3678  0.0348
  350DCM     C1 2146   2.567   2.667   3.445 -0.0583  0.0712 -0.7146
  350DCM     H1 2147   2.568   2.613   3.540  0.6971  2.3777  0.6750
  350DCM     H2 2148   2.490   2.744   3.459  0.9746  0.7348  1.8436
  350DCM    CL2 2149   2.726   2.750   3.419  0.0713  0.5167 -0.0636
  351DCM    CL1 2150   1.404   3.366   0.679  0.0534  0.1729 -0.0648
  351DCM     C1 2151   1.261   3.281   0.759 -0.3242 -0.5544 -0.2609
  351DCM     H1 2152   1.298   3.274   0.862 -1.6800  2.6718  0.5792
  351DCM     H2 2153   1.233   3.192   0.702 -0.0515 -0.6911 -0.1808
  351DCM    CL2 2154   1.106   3.374   0.763 -0.0461 -0.0908  0.1436
  352DCM    CL1 2155   3.832   2.673   2.474  0.1780 -0.1661 -0.0202
  352DCM     C1 2156   3.844   2.681   2.289 -0.6647 -0.1607 -0.8640
  352DCM     H1 2157   3.798   2.774   2.255 -3.0600 -0.9645 -0.0233
  352DCM     H2 2158   3.807   2.591   2.239  2.8449 -2.1657 -0.1861
  352DCM    CL2 2159   4.017   2.691   2.237 -0.3847 -0.4081 -0.0539
  353DCM    CL1 2160   1.842   1.922   1.509  0.4756 -0.4222  0.0148
  353DCM     C1 2161   1.824   1.931   1.691  0.1083 -0.0355  0.3229
  353DCM     H1 2162   1.776   1.837   1.720  1.7589 -1.5789 -1.6452
  353DCM     H2 2163   1.764   2.022   1.708  0.8353 -0.0553  3.5799
  353DCM    CL2 2164   1.980   1.960   1.784 -0.1362  0.2335  0.2500
  354DCM    CL1 2165   2.834   3.246   2.498 -0.3650 -0.0464 -0.3845
  354DCM     C1 2166   2.795   3.380   2.615  0.7653 -0.4498 -0.1949
  354DCM     H1 2167   2.722   3.342   2.687 -0.2169  0.2834 -0.7739
  354DCM     H2 2168   2.757   3.464   2.555 -3.2745 -2.1662 -0.3684
  354DCM    CL2 2169   2.930   3.427   2.726 -0.0857 -0.0983  0.5957
  355DCM    CL1 2170   1.155   0.380   2.402  0.2262 -0.0421 -0.1457
  355DCM     C1 2171   1.092   0.210   2.445 -0.1030  0.6877 -0.6856
  355DCM     H1 2172   1.045   0.209   2.544  2.0043 -1.6227  0.3994
  355DCM     H2 2173   1.177   0.140   2.445  0.1996  1.0473 -1.4774
  355DCM    CL2 2174   0.975   0.177   2.313  0.4244  0.3159 -0.3899
  356DCM    CL1 2175   0.344   2.388   2.539 -0.0209 -0.7099 -0.0480
  356DCM     C1 2176   0.239   2.421   2.398 -0.1480 -1.4630 -0.6105
  356DCM     H1 2177   0.222   2.529   2.383 -0.2244 -1.1335  1.6164
  356DCM     H2 2178   0.140   2.381   2.426 -0.9056 -0.3016 -1.4955
  356DCM    CL2 2179   0.294   2.337   2.248 -0.2677 -0.3984  0.2291
  357DCM    CL1 2180   3.067   2.311   0.699 -0.3542 -0.0325  0.1194
  357DCM     C1 2181   2.995   2.146   0.692 -0.8020 -0.5836 -0.4182
  357DCM     H1 2182   2.971   2.141   0.798  1.4380  0.5513  0.1987
  357DCM     H2 2183   3.072   2.072   0.666 -0.1291 -0.6793  1.6817
  357DCM    CL2 2184   2.848   2.117   0.594 -0.5353 -0.2881  0.2310
  358DCM    CL1 2185   3.425   2.979   3.641  0.1559  0.1856  0.2362
  358DCM     C1 2186   3.492   3.019   3.473  0.3414 -0.1166 -0.1683
  358DCM     H1 2187   3.532   3.121   3.466 -1.1145  0.5781  1.0802
  358DCM     H2 2188   3.412   2.996   3.402 -0.9564  3.1408  0.0574
  358DCM    CL2 2189   3.632   2.911   3.445  0.2894 -0.2651  0.0509
  359DCM    CL1 2190   3.876   1.529   3.662  0.0701 -0.0859  0.0034
  359DCM     C1 2191   3.708   1.544   3.600  0.2585  0.1377 -0.2042
  359DCM     H1 2192   3.648   1.607   3.666 -0.3006 -1.1040  0.5244
  359DCM     H2 2193   3.668   1.443   3.617  1.1904 -0.0569  1.0637
  359DCM    CL2 2194   3.685   1.608   3.426 -0.1754 -0.1670  0.1472
  360DCM    CL1 2195   3.887   2.214   3.701 -0.1203 -0.3256 -0.1485
  360DCM     C1 2196   3.744   2.154   3.787  0.7128  0.1696  0.1379
  360DCM     H1 2197   3.781   2.128   3.887  2.7320 -2.3612 -1.1387
  360DCM     H2 2198   3.715   2.065   3.730 -1.4388  1.3781 -0.7563
  360DCM    CL2 2199   3.607   2.267   3.798  0.2587 -0.1816 -0.1595
  361DCM    CL1 2200   0.022   3.659   0.177  0.2446  0.1432 -0.1233
  361DCM     C1 2201   0.186   3.644   0.246 -0.6986 -0.1996 -0.4733
  361DCM     H1 2202   0.179   3.607   0.349  1.6623 -0.8968 -0.5122
  361DCM     H2 2203   0.223   3.747   0.247  0.3072 -0.5407  1.4352
  361DCM    CL2 2204   0.298   3.545   0.148 -0.0640 -0.0109 -0.2443
  362DCM    CL1 2205   1.138   1.773   1.698 -0.0468 -0.7493  0.1308
  362DCM     C1 2206   1.259   1.736   1.829  0.0219  0.7223  0.3031
  362DCM     H1 2207   1.309   1.827   1.865 -0.9452  1.4648 -0.1646
  362DCM     H2 2208   1.334   1.667   1.790 -0.3835  1.4672 -1.9418
  362DCM    CL2 2209   1.168   1.669   1.978  0.0201  0.1284 -0.0848
  363DCM    CL1 2210   3.124   3.953   3.236  0.2636 -0.0382 -0.1138
  363DCM     C1 2211   3.001   4.050   3.322  0.5314 -0.8056  0.0554
  363DCM     H1 2212   2.948   3.987   3.395  0.1026 -0.3329  0.1572
  363DCM     H2 2213   2.918   4.070   3.253 -0.3022  0.1039  1.2530
  363DCM    CL2 2214   3.064   4.195   3.402  0.4732 -0.1783 -0.0616
  364DCM    CL1 2215   1.058   3.521   2.341 -0.0883 -0.5361 -0.0433
  364DCM     C1 2216   0.951   3.383   2.395 -1.3407  0.5716  0.9108
  364DCM     H1 2217   1.019   3.297   2.404  1.1788  2.1655 -1.3504
  364DCM     H2 2218   0.877   3.367   2.316  1.2576  0.0633 -1.5860
  364DCM    CL2 2219   0.870   3.416   2.551  0.0803 -0.2189 -0.3482
  365DCM    CL1 2220   3.749   3.838   3.819  0.1773  0.2348 -0.1209
  365DCM     C1 2221   3.876   3.871   3.951  0.3472  0.1311  0.3682
  365DCM     H1 2222   3.961   3.802   3.940 -0.6149 -1.0830  0.2826
  365DCM     H2 2223   3.815   3.860   4.041  0.8053 -0.5574  0.6048
  365DCM    CL2 2224   3.957   4.029   3.923 -0.0606 -0.2019  0.3774
  366DCM    CL1 2225   1.723   1.929   2.970 -0.1678 -0.1717  0.5023
  366DCM     C1 2226   1.778   1.982   3.133 -0.5982 -0.7141 -0.4693
  366DCM     H1 2227   1.749   2.087   3.143 -1.2070 -0.8746 -0.5287
  366DCM     H2 2228   1.886   1.965   3.142 -0.4409  1.0202  1.4620
  366DCM    CL2 2229   1.710   1.878   3.262 -0.2095 -0.1847  0.2056
  367DCM    CL1 2230   3.016   0.689   3.061  0.2659 -0.1935 -0.3577
  367DCM     C1 2231   3.060   0.854   2.994  0.0243  0.0340 -0.0841
  367DCM     H1 2232   3.006   0.929   3.051  1.7523  0.9143  0.4748
  367DCM     H2 2233   3.027   0.858   2.889  1.7041  0.9634 -0.6169
  367DCM    CL2 2234   3.231   0.894   3.030  0.2062  0.2986  0.1647
  368DCM    CL1 2235   1.156   0.656   2.006  0.0461 -0.2583 -0.2338
  368DCM     C1 2236   1.296   0.546   2.067 -0.4771  0.0673 -0.5033
  368DCM     H1 2237   1.250   0.463   2.123  1.0905 -0.3570  0.2035
  368DCM     H2 2238   1.375   0.602   2.117 -1.0054  1.8033 -1.5201
  368DCM    CL2 2239   1.376   0.484   1.926  0.0154  0.4204  0.0763
  369DCM    CL1 2240   2.856   1.205   1.636 -0.0049  0.2424 -0.0789
  369DCM     C1 2241   2.712   1.225   1.527  0.1901 -0.2932 -0.3230
  369DCM     H1 2242   2.668   1.126   1.508 -2.8237  0.1796  3.1336
  369DCM     H2 2243   2.744   1.290   1.445  0.8153  0.0626  0.1990
  369DCM    CL2 2244   2.590   1.322   1.620 -0.3784 -0.1368  0.0062
  370DCM    CL1 2245   1.175   1.178   2.823  0.2583  0.2746 -0.0693
  370DCM     C1 2246   1.323   1.288   2.807  0.3472 -0.0302 -0.2246
  370DCM     H1 2247   1.294   1.384   2.762  1.7153  1.0524  1.1048
  370DCM     H2 2248   1.391   1.239   2.737  1.4808  2.8399 -1.2822
  370DCM    CL2 2249   1.384   1.325   2.970  0.3672 -0.1190  0.3026
  371DCM    CL1 2250   1.297   1.032   1.260  0.0569 -0.0730  0.1207
  371DCM     C1 2251   1.274   1.201   1.219 -0.5767  0.8996 -0.2139
  371DCM     H1 2252   1.365   1.256   1.247 -1.6519  1.7447  1.8523
  371DCM     H2 2253   1.182   1.243   1.263  0.4066  1.6628  1.2156
  371DCM    CL2 2254   1.277   1.217   1.038 -0.1578 -0.1389  0.0494
  372DCM    CL1 2255   3.776   1.739   3.052  0.0854  0.3450 -0.4346
  372DCM     C1 2256   3.854   1.654   2.915  0.2868  0.2447 -0.2413
  372DCM     H1 2257   3.778   1.667   2.837  0.8340 -0.2914 -0.8715
  372DCM     H2 2258   3.855   1.547   2.941 -1.9691 -0.1087 -1.3420
  372DCM    CL2 2259   4.025   1.704   2.859 -0.2638 -0.1091 -0.2185
  373DCM    CL1 2260   1.265   2.462   0.298 -0.0262  0.0537 -0.1049
  373DCM     C1 2261   1.372   2.600   0.321  0.4535 -0.8432  1.3258
  373DCM     H1 2262   1.367   2.631   0.426  2.5459 -0.0886  1.2437
  373DCM     H2 2263   1.334   2.675   0.251  1.7335 -1.6438 -0.2979
  373DCM    CL2 2264   1.547   2.562   0.297  0.3746 -0.0134 -0.0102
  374DCM    CL1 2265   2.554   1.356   2.875 -0.1915 -0.0733 -0.3756
  374DCM     C1 2266   2.699   1.454   2.838 -0.7966 -0.0989 -0.1006
  374DCM     H1 2267   2.762   1.457   2.927 -0.4564  0.1766 -0.3446
  374DCM     H2 2268   2.669   1.556   2.810 -1.9401 -0.2795  0.4503
  374DCM    CL2 2269   2.803   1.381   2.708  0.3589 -0.1723 -0.3037
  375DCM    CL1 2270   3.419   0.286   1.778 -0.2224  0.0433  0.1717
  375DCM     C1 2271   3.560   0.262   1.669  0.0458  0.5212  0.5208
  375DCM     H1 2272   3.620   0.183   1.715  2.9483  1.5322 -1.2126
  375DCM     H2 2273   3.617   0.351   1.639  1.7950 -0.5670  0.4415
  375DCM    CL2 2274   3.526   0.175   1.516  0.1086  0.1614 -0.1737
  376DCM    CL1 2275   1.869   3.864   1.624  0.4274  0.0391 -0.0121
  376DCM     C1 2276   1.724   3.783   1.566 -0.1870 -0.1837  1.0250
  376DCM     H1 2277   1.725   3.765   1.458  2.3189 -1.2787  1.1786
  376DCM     H2 2278   1.645   3.855   1.589  1.8260  2.1403  1.0240
  376DCM    CL2 2279   1.687   3.627   1.646  0.3693 -0.2309  0.1036
  377DCM    CL1 2280   2.687   3.142   1.844 -0.0777  0.0143  0.1075
  377DCM     C1 2281   2.648   3.006   1.730 -0.0398  0.2054 -0.3148
  377DCM     H1 2282   2.734   2.953   1.687 -0.8417 -3.4368  2.2091
  377DCM     H2 2283   2.578   3.045   1.655 -0.4059 -0.0020 -0.0837
  377DCM    CL2 2284   2.539   2.877   1.806  0.1563 -0.1502  0.0488
  378DCM    CL1 2285   3.566   2.570   0.419 -0.3678 -0.6609  0.2397
  378DCM     C1 2286   3.421   2.465   0.451 -0.1594 -0.7993  0.6019
  378DCM     H1 2287   3.440   2.446   0.557 -1.4755  1.6904  1.3789
  378DCM     H2 2288   3.426   2.370   0.397  2.1712 -0.8488  0.8061
  378DCM    CL2 2289   3.264   2.544   0.426 -0.0557 -0.2078 -0.3648
  379DCM    CL1 2290   2.257   2.932   0.940 -0.1474  0.0712 -0.0935
  379DCM     C1 2291   2.143   3.030   0.829 -0.5062  0.1124 -0.1255
  379DCM     H1 2292   2.206   3.092   0.764  3.0034 -3.4675 -0.4724
  379DCM     H2 2293   2.070   3.091   0.884 -0.9223 -0.9857  0.5555
  379DCM    CL2 2294   2.056   2.912   0.720 -0.3028  0.0772  0.1888
  380DCM    CL1 2295   2.536   2.194   2.925  0.0113 -0.2239  0.0944
  380DCM     C1 2296   2.501   2.193   2.743 -0.2087 -0.1422 -0.2015
  380DCM     H1 2297   2.463   2.285   2.699  0.3855 -0.5021 -1.5058
  380DCM     H2 2298   2.437   2.109   2.713 -1.8559  1.6489 -1.9420
  380DCM    CL2 2299   2.669   2.179   2.680  0.2640 -0.1080  0.3831
  381DCM    CL1 2300   1.259   0.146   3.359 -0.0917 -0.0434  0.0786
  381DCM     C1 2301   1.316   0.130   3.529  0.8760  0.0274 -0.7091
  381DCM     H1 2302   1.277   0.036   3.570  0.4476  0.2969 -0.4830
  381DCM     H2 2303   1.295   0.217   3.592  0.0852 -1.4777  1.2279
  381DCM    CL2 2304   1.489   0.120   3.534  0.0640 -0.1397 -0.0048
  382DCM    CL1 2305   2.830   1.432   1.952 -0.0044  0.0681 -0.0057
  382DCM     C1 2306   2.847   1.499   1.788  0.2112 -0.5325  0.2998
  382DCM     H1 2307   2.744   1.501   1.750  0.1418  1.5261  0.4929
  382DCM     H2 2308   2.914   1.436   1.727  0.1260  0.6006 -1.0074
  382DCM    CL2 2309   2.909   1.673   1.793  0.0689  0.1669 -0.0463
  383DCM    CL1 2310   3.091   3.878   2.388  0.3433  0.0065  0.1277
  383DCM     C1 2311   3.122   3.740   2.502  0.8219  0.7344 -0.9668
  383DCM     H1 2312   3.041   3.760   2.573  1.2090 -0.3113 -0.2057
  383DCM     H2 2313   3.220   3.750   2.549  0.6295 -1.5386  0.0537
  383DCM    CL2 2314   3.089   3.574   2.431  0.3026 -0.0027 -0.3848
  384DCM    CL1 2315   0.755   1.717   0.519  0.0192 -0.0216 -0.1498
  384DCM     C1 2316   0.655   1.845   0.435 -0.7620  0.4103  0.0621
  384DCM     H1 2317   0.639   1.927   0.506  0.2988 -0.1977  1.0463
  384DCM     H2 2318   0.566   1.790   0.403 -0.2905  0.4088 -1.3247
  384DCM    CL2 2319   0.743   1.892   0.289 -0.0029 -0.0013  0.2448
  385DCM    CL1 2320   3.880   1.090   3.100  0.0152 -0.1306  0.0953
  385DCM     C1 2321   3.740   1.200   3.116 -0.2623  0.2040  0.0036
  385DCM     H1 2322   3.697   1.191   3.216 -1.3325  3.2447 -0.0783
  385DCM     H2 2323   3.671   1.176   3.034 -0.3600 -0.2670  0.2208
  385DCM    CL2 2324   3.791   1.369   3.105 -0.0524  0.3707 -0.2164
  386DCM    CL1 2325   2.149   2.237   2.991 -0.2873 -0.1847  0.3337
  386DCM     C1 2326   2.094   2.108   2.876 -0.5273 -0.2540 -0.0841
  386DCM     H1 2327   2.117   2.131   2.772  2.8077 -1.0283  0.3843
  386DCM     H2 2328   1.987   2.095   2.897 -0.2681 -0.2740  1.3399
  386DCM    CL2 2329   2.180   1.955   2.923  0.1853 -0.2185  0.5072
  387DCM    CL1 2330   2.401   2.116   1.523  0.0337  0.1507 -0.1393
  387DCM     C1 2331   2.304   2.268   1.507 -0.0962 -0.5450  0.6918
  387DCM     H1 2332   2.275   2.274   1.401  2.5258 -1.5112 -0.1761
  387DCM     H2 2333   2.372   2.350   1.533 -0.1020 -0.7316  1.2973
  387DCM    CL2 2334   2.148   2.270   1.601 -0.2979 -0.1446  0.5509
  388DCM    CL1 2335   2.477   0.564   3.552 -0.1594  0.0758  0.1749
  388DCM     C1 2336   2.446   0.660   3.400 -0.3551  0.1201 -0.1506
  388DCM     H1 2337   2.539   0.684   3.348  1.8516 -0.7641  3.0604
  388DCM     H2 2338   2.404   0.756   3.432 -0.4733 -0.5375  1.8634
  388DCM    CL2 2339   2.342   0.592   3.274  0.1015  0.2700 -0.4527
  389DCM    CL1 2340   0.394   3.545   0.730 -0.2022 -0.1047  0.1709
  389DCM     C1 2341   0.514   3.558   0.598 -0.1890 -0.4682 -0.0731
  389DCM     H1 2342   0.561   3.462   0.572  1.8512  1.3360 -4.1422
  389DCM     H2 2343   0.594   3.631   0.619 -1.2467  1.4337 -2.1867
  389DCM    CL2 2344   0.433   3.629   0.462 -0.0499 -0.0154  0.3957
  390DCM    CL1 2345   1.874   0.807   0.163 -0.2509 -0.5835 -0.0989
  390DCM     C1 2346   1.913   0.757  -0.003  0.4810  0.1037 -0.6673
  390DCM     H1 2347   2.018   0.734  -0.025  0.5245  0.1750 -0.5314
  390DCM     H2 2348   1.871   0.833  -0.070  1.9903  0.1902 -1.5775
  390DCM    CL2 2349   1.805   0.602  -0.015  0.1016 -0.0671 -0.0617
  391DCM    CL1 2350   1.072   2.466   1.603 -0.2857 -0.0869 -0.1248
  391DCM     C1 2351   1.200   2.394   1.495 -0.4976  0.1747 -0.0660
  391DCM     H1 2352   1.166   2.407   1.392  1.2412  0.0905 -0.6666
  391DCM     H2 2353   1.210   2.290   1.529 -1.9568 -0.0303 -0.1797
  391DCM    CL2 2354   1.351   2.499   1.490 -0.2212  0.0580 -0.4342
  392DCM    CL1 2355   1.017   3.242   3.799  0.2122  0.4925 -0.0993
  392DCM     C1 2356   1.061   3.255   3.972 -0.0762 -0.2074  0.2791
  392DCM     H1 2357   0.975   3.219   4.029 -1.6963 -0.3034 -2.0863
  392DCM     H2 2358   1.092   3.359   3.991 -0.9193  0.3879 -1.3952
  392DCM    CL2 2359   1.208   3.166   4.019 -0.1349  0.1856 -0.3356
  393DCM    CL1 2360   0.183   2.979   3.748 -0.6784  0.1132 -0.6189
  393DCM     C1 2361   0.181   3.154   3.790  0.1787 -0.4512  0.5197
  393DCM     H1 2362   0.093   3.167   3.853 -0.2535  0.3924 -0.2333
  393DCM     H2 2363   0.182   3.223   3.705 -2.2973 -2.3229 -1.1449
  393DCM    CL2 2364   0.312   3.203   3.903  0.2901 -0.1008  0.1350
  394DCM    CL1 2365   1.302   3.528   1.010  0.3420 -0.0274  0.4328
  394DCM     C1 2366   1.261   3.424   1.149 -0.2006  0.4044 -0.1259
  394DCM     H1 2367   1.167   3.373   1.127 -0.2970 -1.1089  3.1957
  394DCM     H2 2368   1.250   3.490   1.237 -3.4632  0.3099 -0.3510
  394DCM    CL2 2369   1.385   3.304   1.194 -0.2072 -0.5221  0.3279
  395DCM    CL1 2370   3.109   2.405   3.868  0.2134  0.4140  0.4288
  395DCM     C1 2371   2.990   2.497   3.969  0.6880  0.8609  0.6317
  395DCM     H1 2372   2.977   2.457   4.071  1.0420  2.1007  1.1877
  395DCM     H2 2373   2.893   2.483   3.919  0.1776  1.5584  1.4039
  395DCM    CL2 2374   3.038   2.669   3.959 -0.0440 -0.0868  0.4354
  396DCM    CL1 2375   3.063   3.001   1.522 -0.1945  0.1787  0.2382
  396DCM     C1 2376   3.177   2.873   1.569  0.5373 -0.5614 -0.0186
  396DCM     H1 2377   3.125   2.779   1.551 -2.7380  0.6096  2.4864
  396DCM     H2 2378   3.201   2.891   1.675 -0.6796  2.0379 -0.0915
  396DCM    CL2 2379   3.315   2.909   1.452 -0.1839  0.0353 -0.2500
  397DCM    CL1 2380   1.965   0.767   2.257 -0.2389 -0.4380  0.0933
  397DCM     C1 2381   2.022   0.679   2.405  0.2534 -0.7165  0.1940
  397DCM     H1 2382   1.978   0.724   2.495 -0.3997  0.6617 -0.7764
  397DCM     H2 2383   2.130   0.696   2.413  0.5972 -2.3795 -0.5769
  397DCM    CL2 2384   1.979   0.508   2.394  0.2317 -0.1756  0.0278
  398DCM    CL1 2385   0.206   0.403   3.012  0.0850  0.4916 -0.1978
  398DCM     C1 2386   0.246   0.274   3.131  0.5372  0.4522  0.1351
  398DCM     H1 2387   0.179   0.303   3.213  0.9240  1.2577  0.1781
  398DCM     H2 2388   0.353   0.276   3.153  0.9256  0.0429 -1.5653
  398DCM    CL2 2389   0.203   0.116   3.055  0.0561  0.1304 -0.0586
  399DCM    CL1 2390   1.907   2.624   0.251  0.2977 -0.0076 -0.4338
  399DCM     C1 2391   1.998   2.462   0.270  0.6101 -0.6633  0.0205
  399DCM     H1 2392   2.078   2.481   0.343 -1.3081  1.5306  1.7102
  399DCM     H2 2393   2.028   2.431   0.170 -2.1708 -3.6947 -0.0468
  399DCM    CL2 2394   1.885   2.355   0.357 -0.0965 -0.2248 -0.1843
  400DCM    CL1 2395   0.378   0.398   2.737 -0.1061  0.3049 -0.2470
  400DCM     C1 2396   0.548   0.422   2.789  0.2142 -1.0357 -1.3100
  400DCM     H1 2397   0.570   0.530   2.789 -1.2941 -0.7072 -2.1203
  400DCM     H2 2398   0.614   0.367   2.721  0.4985  1.8604 -3.5969
  400DCM    CL2 2399   0.555   0.386   2.970 -0.2545 -0.0732 -0.0437
  401DCM    CL1 2400   0.530   0.085   1.752 -0.1323  0.1984  0.3497
  401DCM     C1 2401   0.397  -0.034   1.755 -0.1110  0.0824 -0.6669
  401DCM     H1 2402   0.301   0.013   1.730 -0.5204 -0.5166 -0.2316
  401DCM     H2 2403   0.399  -0.086   1.851  1.3535  0.8980 -0.2240
  401DCM    CL2 2404   0.436  -0.159   1.633 -0.0372 -0.7534 -0.0304
  402DCM    CL1 2405   0.514   0.946   3.512 -0.4495 -0.1410  0.0496
  402DCM     C1 2406   0.678   1.007   3.467  0.0204  0.3853  0.7619
  402DCM     H1 2407   0.760   0.971   3.531  0.0980  1.0456  1.0408
  402DCM     H2 2408   0.676   1.115   3.453 -0.0738  0.1193 -1.6884
  402DCM    CL2 2409   0.715   0.941   3.307  0.3972 -0.3754  0.2065
  403DCM    CL1 2410   2.109   0.939   3.761  0.0183 -0.0868 -0.0303
  403DCM     C1 2411   2.113   0.819   3.634  0.1651 -0.0156  0.2356
  403DCM     H1 2412   2.210   0.770   3.650  1.0463  1.8785  0.9560
  403DCM     H2 2413   2.104   0.866   3.536 -2.0332  1.7505  1.1947
  403DCM    CL2 2414   1.985   0.692   3.656  0.1355  0.4361  0.2392
  404DCM    CL1 2415   3.369   2.502   1.777  0.1263  0.3163  0.0834
  404DCM     C1 2416   3.378   2.334   1.709  0.1380 -0.1614  0.6914
  404DCM     H1 2417   3.454   2.277   1.765  0.1505 -2.0799 -1.1423
  404DCM     H2 2418   3.407   2.329   1.604  3.6816 -1.2454  1.5703
  404DCM    CL2 2419   3.218   2.263   1.732 -0.4521  0.0896 -0.3335
  405DCM    CL1 2420   1.339   0.442   0.831 -0.0738  0.5252 -0.1175
  405DCM     C1 2421   1.161   0.432   0.870  0.8325  0.6775 -1.2713
  405DCM     H1 2422   1.133   0.498   0.953  3.1466  0.8191 -0.5318
  405DCM     H2 2423   1.142   0.327   0.894 -1.6789  1.5145  0.9452
  405DCM    CL2 2424   1.065   0.464   0.720  0.0918  0.1238  0.1137
  406DCM    CL1 2425   3.182   1.515   2.467  0.2663 -0.2717 -0.3258
  406DCM     C1 2426   3.045   1.610   2.519  0.4434  0.5585  0.4083
  406DCM     H1 2427   3.079   1.700   2.572 -0.5571 -0.7425  3.4177
  406DCM     H2 2428   2.995   1.541   2.588 -0.4734 -1.0810 -1.7738
  406DCM    CL2 2429   2.934   1.626   2.378  0.0367 -0.1364 -0.0671
  407DCM    CL1 2430   3.364   0.693   0.430  0.4967  0.3071 -0.1659
  407DCM     C1 2431   3.371   0.803   0.283 -0.0377  0.4822  0.3752
  407DCM     H1 2432   3.450   0.776   0.212  1.3368 -0.9469  2.3204
  407DCM     H2 2433   3.375   0.903   0.327  1.4437  0.2145  0.9238
  407DCM    CL2 2434   3.215   0.794   0.201  0.2452  0.2574 -0.2092
  408DCM    CL1 2435   2.415   2.979   3.336  0.1887  0.5196 -0.6272
  408DCM     C1 2436   2.244   2.966   3.411 -0.4399 -0.2571 -0.2137
  408DCM     H1 2437   2.214   3.071   3.415  0.6526  0.3088 -3.8488
  408DCM     H2 2438   2.250   2.919   3.511 -5.0347  2.2620  1.5237
  408DCM    CL2 2439   2.134   2.871   3.298  0.4389 -0.1066  0.1849
  409DCM    CL1 2440   0.553   1.233   1.537 -0.0827  0.0418  0.1331
  409DCM     C1 2441   0.608   1.073   1.600  0.1073 -0.3542 -0.5217
  409DCM     H1 2442   0.586   1.075   1.707 -1.7290 -1.1617 -0.8434
  409DCM     H2 2443   0.711   1.051   1.569  0.8689 -0.7276  2.0573
  409DCM    CL2 2444   0.495   0.950   1.537 -0.1011 -0.0422  0.0885
  410DCM    CL1 2445   3.996   1.478   1.557 -0.3035 -0.1415  0.1992
  410DCM     C1 2446   4.134   1.592   1.578 -0.1909 -0.5269 -0.1056
  410DCM     H1 2447   4.191   1.586   1.485 -0.6596  0.9794 -0.5167
  410DCM     H2 2448   4.180   1.572   1.676 -1.2928  1.1701  0.7956
  410DCM    CL2 2449   4.070   1.758   1.597  0.2057 -0.3605  0.2078
  411DCM    CL1 2450   3.302   3.482   1.481 -0.1127  0.5195 -0.2283
  411DCM     C1 2451   3.181   3.363   1.421 -0.2309 -0.4195  0.3087
  411DCM     H1 2452   3.090   3.395   1.475  0.6608  2.4649  0.3113
  411DCM     H2 2453   3.207   3.262   1.454 -3.4953 -1.9095 -1.2132
  411DCM    CL2 2454   3.160   3.366   1.243  0.0885 -0.1977  0.3361
  412DCM    CL1 2455   0.511   3.233   2.367 -0.4360  0.1241  0.1999
  412DCM     C1 2456   0.452   3.373   2.273  0.2482  0.0307  0.3507
  412DCM     H1 2457   0.475   3.368   2.166  1.0822  0.0591  0.5217
  412DCM     H2 2458   0.496   3.456   2.328  1.5285 -1.8500  2.3286
  412DCM    CL2 2459   0.273   3.371   2.283 -0.1631 -0.1388 -0.0883
  413DCM    CL1 2460   2.021   2.627   0.888 -0.2201 -0.0753  0.6187
  413DCM     C1 2461   2.083   2.490   0.780  0.3973 -0.0029 -0.2196
  413DCM     H1 2462   1.997   2.432   0.745  1.8441 -3.0952  0.9564
  413DCM     H2 2463   2.148   2.428   0.843  0.2222 -0.9827 -0.9871
  413DCM    CL2 2464   2.169   2.542   0.634  0.3840 -0.1739 -0.1673
  414DCM    CL1 2465   2.220   3.350   2.731 -0.0608 -0.5244 -0.1466
  414DCM     C1 2466   2.271   3.190   2.786  0.0204  0.5404 -0.0837
  414DCM     H1 2467   2.377   3.178   2.813  0.1445  0.7332 -0.4824
  414DCM     H2 2468   2.248   3.124   2.702  0.8327  0.5564 -0.3295
  414DCM    CL2 2469   2.180   3.147   2.938  0.1019 -0.0630  0.0172
  415DCM    CL1 2470   1.248   2.009   0.006  0.2358  0.0731 -0.2362
  415DCM     C1 2471   1.252   2.170   0.082 -0.7984 -0.3997 -0.5755
  415DCM     H1 2472   1.352   2.185   0.126 -1.9535 -0.4732  2.2880
  415DCM     H2 2473   1.170   2.172   0.154 -1.4838 -2.6737 -1.1991
  415DCM    CL2 2474   1.205   2.283  -0.044  0.0848  0.2676  0.1298
  416DCM    CL1 2475   2.540   2.147   0.348  0.2727  0.4303 -0.1592
  416DCM     C1 2476   2.432   2.267   0.425 -0.0002 -0.1715  0.5900
  416DCM     H1 2477   2.328   2.233   0.430  0.4310 -1.9952 -1.5148
  416DCM     H2 2478   2.438   2.359   0.366 -2.8149 -1.2638 -1.6699
  416DCM    CL2 2479   2.481   2.283   0.602 -0.3670  0.1823  0.0335
  417DCM    CL1 2480   2.194   2.774   2.961 -0.3248 -0.3344 -0.4242
  417DCM     C1 2481   2.374   2.723   2.991  1.1256 -0.1987 -0.0240
  417DCM     H1 2482   2.411   2.743   3.092  1.2930 -0.6765  0.0115
  417DCM     H2 2483   2.430   2.781   2.917 -0.4527  1.0910 -0.2688
  417DCM    CL2 2484   2.416   2.547   2.951 -0.2229 -0.5234  0.1698
  418DCM    CL1 2485   3.950   3.499   2.800  0.6143 -0.1716 -0.5194
  418DCM     C1 2486   3.801   3.597   2.839  0.5686 -0.0608  0.3112
  418DCM     H1 2487   3.763   3.539   2.924  1.7630 -0.3319  0.6866
  418DCM     H2 2488   3.722   3.604   2.764  0.9742  0.0709 -0.1069
  418DCM    CL2 2489   3.830   3.767   2.886 -0.0426 -0.2357 -0.1899
  419DCM    CL1 2490   1.172   2.329   1.989  0.3091  0.2491  0.2356
  419DCM     C1 2491   1.146   2.150   1.972  0.1971  0.0355  0.2493
  419DCM     H1 2492   1.152   2.136   1.864  1.7405  0.1993  0.2958
  419DCM     H2 2493   1.054   2.116   2.021  0.6635 -1.1924  0.2971
  419DCM    CL2 2494   1.270   2.050   2.058 -0.2989  0.7730 -0.0336
  420DCM    CL1 2495   0.102   1.285   0.794 -0.0570  0.2589 -0.4475
  420DCM     C1 2496   0.197   1.143   0.751 -0.1994 -0.3279  0.1062
  420DCM     H1 2497   0.254   1.108   0.838  0.4739  1.4806  0.4339
  420DCM     H2 2498   0.274   1.168   0.677  0.7962 -4.1256 -0.3500
  420DCM    CL2 2499   0.086   1.013   0.688  0.0641 -0.1399  0.1804
  421DCM    CL1 2500   0.455   2.152   3.219 -0.1606 -0.2263  0.1992
  421DCM     C1 2501   0.505   1.983   3.265 -0.4087 -0.3822  0.7199
  421DCM     H1 2502   0.421   1.916   3.243  1.7170 -2.6831 -0.8705
  421DCM     H2 2503   0.514   1.986   3.374 -0.5022  2.8781  0.7550
  421DCM    CL2 2504   0.661   1.919   3.190 -0.0968  0.0215 -0.3226
  422DCM    CL1 2505   2.252   0.525   1.316  0.0805 -0.0244 -0.1579
  422DCM     C1 2506   2.305   0.424   1.456 -0.1193  0.1475 -0.9608
  422DCM     H1 2507   2.341   0.500   1.527  0.7744 -0.5068 -0.6940
  422DCM     H2 2508   2.378   0.348   1.428 -1.2653 -1.6341  0.6107
  422DCM    CL2 2509   2.163   0.345   1.527 -0.0382  0.3485 -0.0587
  423DCM    CL1 2510   1.465   0.978   0.693  0.0692  0.1745  0.0641
  423DCM     C1 2511   1.635   0.931   0.640  0.5212 -1.3555 -0.9077
  423DCM     H1 2512   1.708   0.987   0.700 -1.7912  0.3740  0.4421
  423DCM     H2 2513   1.639   0.954   0.533  2.3024 -2.6879 -1.1797
  423DCM    CL2 2514   1.670   0.759   0.655  0.1180 -0.0014  0.1049
  424DCM    CL1 2515   1.310   3.410   1.927  0.3806  0.1618 -0.4119
  424DCM     C1 2516   1.205   3.295   2.009  0.7617 -0.5521  0.5312
  424DCM     H1 2517   1.209   3.200   1.955 -0.5708  0.2784 -1.1559
  424DCM     H2 2518   1.105   3.341   2.009  1.7259  1.7115 -0.1289
  424DCM    CL2 2519   1.244   3.270   2.180 -0.3392 -0.1049 -0.6152
  425DCM    CL1 2520   0.035   0.204   3.430  0.3289  0.0961  0.1285
  425DCM     C1 2521   0.153   0.239   3.557  0.3111  0.3470  0.1597
  425DCM     H1 2522   0.115   0.235   3.660  1.6303 -0.9722  0.6152
  425DCM     H2 2523   0.210   0.330   3.533  1.5951 -0.1322  1.3399
  425DCM    CL2 2524   0.268   0.104   3.547 -0.0390 -0.1086 -0.4450
  426DCM    CL1 2525   3.304   2.938   2.480  0.1467 -0.0981  0.1128
  426DCM     C1 2526   3.363   3.097   2.427 -0.0211  0.1593  0.3850
  426DCM     H1 2527   3.328   3.124   2.327 -0.2797  0.8081  0.6463
  426DCM     H2 2528   3.472   3.100   2.426 -0.0291  0.9275  0.9877
  426DCM    CL2 2529   3.294   3.227   2.532  0.1423  0.1049 -0.1620
  427DCM    CL1 2530   3.420   1.531   1.112 -0.4792 -0.2888  0.3545
  427DCM     C1 2531   3.529   1.647   1.029 -0.0045  0.0485  0.2111
  427DCM     H1 2532   3.605   1.670   1.105  0.2159  2.2834 -0.6028
  427DCM     H2 2533   3.480   1.741   0.999  1.0628  0.6328  0.2395
  427DCM    CL2 2534   3.605   1.569   0.882  0.1973 -0.0261  0.3329
  428DCM    CL1 2535   3.220   0.547   3.361  0.0871  0.4527 -0.7576
  428DCM     C1 2536   3.343   0.667   3.373 -0.3746 -0.0967  0.0021
  428DCM     H1 2537   3.308   0.763   3.332 -2.6070 -0.7505  0.2427
  428DCM     H2 2538   3.435   0.621   3.334  1.4541  1.3985  2.2131
  428DCM    CL2 2539   3.371   0.661   3.558 -0.0957  0.0658  0.2300
  429DCM    CL1 2540   2.778   0.221   2.301 -0.5888 -0.4024  0.2971
  429DCM     C1 2541   2.689   0.352   2.384  0.0411 -0.0468  0.4518
  429DCM     H1 2542   2.677   0.436   2.315  1.5483 -0.5908 -0.5372
  429DCM     H2 2543   2.749   0.381   2.471  0.4079 -1.6386  0.7797
  429DCM    CL2 2544   2.533   0.276   2.448  0.0650 -0.0051 -0.0529
  430DCM    CL1 2545   1.678   0.525   0.974  0.1185  0.2054  0.1630
  430DCM     C1 2546   1.693   0.427   1.127  0.3273  0.2781  0.2236
  430DCM     H1 2547   1.612   0.353   1.120  0.0441  0.6273 -0.2060
  430DCM     H2 2548   1.677   0.486   1.218 -0.1248  1.1897 -0.4384
  430DCM    CL2 2549   1.853   0.343   1.142  0.1391 -0.3005  0.1176
  431DCM    CL1 2550   2.769   2.479   1.088  0.1390  0.4380 -0.1246
  431DCM     C1 2551   2.623   2.370   1.076 -0.0819 -1.0106  0.2213
  431DCM     H1 2552   2.582   2.345   1.175 -0.6047  1.8354  0.7908
  431DCM     H2 2553   2.650   2.287   1.010  1.7241  0.7107 -1.3188
  431DCM    CL2 2554   2.494   2.461   0.993  0.0584  0.2012  0.1386
  432DCM    CL1 2555   2.120   3.557   1.378  0.6140 -0.2550 -0.4569
  432DCM     C1 2556   2.152   3.676   1.501 -0.4112  0.0224 -0.4757
  432DCM     H1 2557   2.108   3.640   1.595  3.2185 -1.2327  0.8926
  432DCM     H2 2558   2.100   3.767   1.469 -0.9686 -0.5282 -1.1734
  432DCM    CL2 2559   2.332   3.694   1.519  0.0618 -0.0989 -0.2117
  433DCM    CL1 2560   3.806   0.784   2.546 -0.1959  0.1342 -0.4605
  433DCM     C1 2561   3.932   0.688   2.465  0.0737 -0.1132 -0.5172
  433DCM     H1 2562   4.031   0.736   2.475  1.0676 -1.9202 -1.2180
  433DCM     H2 2563   3.906   0.679   2.359 -2.1860 -0.4458  0.0133
  433DCM    CL2 2564   3.947   0.533   2.565 -0.2273 -0.3241 -0.1125
  434DCM    CL1 2565   1.729   2.160   0.866  0.0658  0.2286  0.1617
  434DCM     C1 2566   1.644   2.164   0.703 -0.1338  0.6017 -0.3505
  434DCM     H1 2567   1.545   2.120   0.716  0.5679 -1.0174 -0.2704
  434DCM     H2 2568   1.710   2.097   0.647  0.0424 -0.0949  0.6831
  434DCM    CL2 2569   1.649   2.327   0.627 -0.1128 -0.1792 -0.1406
  435DCM    CL1 2570   3.549   3.888   1.318  0.0837  0.1305  0.0431
  435DCM     C1 2571   3.684   3.778   1.371 -0.0379 -0.2178  1.0778
  435DCM     H1 2572   3.779   3.830   1.352  0.1406 -0.8822  0.0923
  435DCM     H2 2573   3.685   3.684   1.315 -0.8679  0.5832 -0.3649
  435DCM    CL2 2574   3.676   3.742   1.546  0.0713 -0.5160 -0.2880
  436DCM    CL1 2575   2.753   0.070   1.461  0.1136 -0.1988 -0.1871
  436DCM     C1 2576   2.826   0.219   1.391  0.3678 -0.6167  0.5178
  436DCM     H1 2577   2.913   0.260   1.443 -1.8312  1.6532  2.6944
  436DCM     H2 2578   2.743   0.289   1.402  0.1798 -0.8409  0.5346
  436DCM    CL2 2579   2.861   0.220   1.213 -0.1834 -0.2426 -0.1815
  437DCM    CL1 2580   0.293   3.870   3.976  0.0705 -0.2034  0.3000
  437DCM     C1 2581   0.451   3.935   3.918 -0.3275 -0.0534  0.3806
  437DCM     H1 2582   0.502   3.985   4.001  0.9528  1.6186 -1.3185
  437DCM     H2 2583   0.431   4.006   3.836  0.0847  1.1826  1.3165
  437DCM    CL2 2584   0.565   3.800   3.872 -0.0257 -0.0094 -0.1583
  438DCM    CL1 2585   3.350   3.643   0.695 -0.1669 -0.3528  0.3305
  438DCM     C1 2586   3.298   3.748   0.557 -0.8619  0.3282 -0.0542
  438DCM     H1 2587   3.190   3.732   0.555 -0.7257 -0.8587  0.9785
  438DCM     H2 2588   3.353   3.721   0.466 -0.0045  0.2778  0.4684
  438DCM    CL2 2589   3.326   3.917   0.591  0.4304  0.0761  0.1240
  439DCM    CL1 2590   2.243   0.709   2.689  0.6459 -0.3114  0.3351
  439DCM     C1 2591   2.229   0.541   2.756  0.4136 -0.3044  0.3773
  439DCM     H1 2592   2.129   0.523   2.797  0.3892  0.4121  0.6366
  439DCM     H2 2593   2.309   0.521   2.828  1.9801  1.5773 -0.7505
  439DCM    CL2 2594   2.239   0.431   2.614 -0.0146 -0.2320 -0.3420
  440DCM    CL1 2595   1.298   2.071   0.503 -0.1264  0.0986  0.0861
  440DCM     C1 2596   1.122   2.057   0.521 -0.2880 -0.5687  0.4140
  440DCM     H1 2597   1.094   2.084   0.623  0.9168 -1.2318  0.9513
  440DCM     H2 2598   1.089   1.954   0.504 -1.1035 -0.0122 -1.6177
  440DCM    CL2 2599   1.039   2.160   0.395 -0.0884 -0.2551  0.2498
  441DCM    CL1 2600   3.673   3.435   1.764 -0.4938  0.3820 -0.3949
  441DCM     C1 2601   3.502   3.465   1.751 -0.3568 -0.6486  0.4003
  441DCM     H1 2602   3.443   3.382   1.709 -4.2530  1.6195  0.8436
  441DCM     H2 2603   3.488   3.554   1.688  0.2103  0.0365  1.2296
  441DCM    CL2 2604   3.419   3.496   1.909  0.0379 -0.2646  0.2200
  442DCM    CL1 2605   1.359   1.597   0.417  0.0624  0.0502  0.1687
  442DCM     C1 2606   1.308   1.684   0.563 -0.2851 -0.1377 -0.4394
  442DCM     H1 2607   1.292   1.789   0.536  2.5914  0.4031 -0.3783
  442DCM     H2 2608   1.390   1.674   0.635  0.0601 -0.4257 -0.8737
  442DCM    CL2 2609   1.156   1.616   0.642  0.1525 -0.2822  0.1571
  443DCM    CL1 2610   1.661   2.974   0.782 -0.0386  0.2120  0.3396
  443DCM     C1 2611   1.544   3.067   0.884 -0.5877 -0.8262 -0.2602
  443DCM     H1 2612   1.482   2.996   0.940 -1.5984  0.1656 -0.0870
  443DCM     H2 2613   1.479   3.132   0.825 -0.5269  0.4135  0.9913
  443DCM    CL2 2614   1.650   3.165   0.989 -0.3155  0.0426  0.0068
  444DCM    CL1 2615   0.881   0.826   2.387  0.3010  0.3306  0.2878
  444DCM     C1 2616   0.993   0.808   2.245  0.8130  0.3775  0.5117
  444DCM     H1 2617   0.936   0.850   2.161 -0.6910  1.3119  1.9343
  444DCM     H2 2618   1.020   0.706   2.214  0.1102  0.4468 -0.3789
  444DCM    CL2 2619   1.144   0.906   2.267  0.0379 -0.1322 -0.1419
  445DCM    CL1 2620   1.499   0.336   2.811  0.2364 -0.5010 -0.0599
  445DCM     C1 2621   1.564   0.171   2.837 -0.5872 -0.1498 -0.3162
  445DCM     H1 2622   1.656   0.170   2.898 -1.4075 -1.4051  0.9507
  445DCM     H2 2623   1.581   0.127   2.738 -1.6107  0.3787 -0.7426
  445DCM    CL2 2624   1.437   0.096   2.932  0.2749  0.0468  0.2265
  446DCM    CL1 2625   2.202   1.045   0.187  0.0361 -0.2962  0.3791
  446DCM     C1 2626   2.115   1.176   0.095  0.1695  0.6362 -0.0964
  446DCM     H1 2627   2.055   1.129   0.016  0.0610  0.8917 -0.1682
  446DCM     H2 2628   2.188   1.252   0.066 -0.0303  1.1374  0.6781
  446DCM    CL2 2629   1.986   1.240   0.198  0.3236  0.0569 -0.1121
  447DCM    CL1 2630   2.276   2.091   2.262  0.2771  0.2080 -0.1109
  447DCM     C1 2631   2.198   2.041   2.113 -0.7032 -0.4008 -0.5964
  447DCM     H1 2632   2.177   2.132   2.055 -2.5886  1.5266  2.7951
  447DCM     H2 2633   2.114   1.983   2.152  0.7050  0.2888  4.0838
  447DCM    CL2 2634   2.306   1.931   2.014 -0.2451 -0.4779  0.2551
  448DCM    CL1 2635   0.218   2.474   1.930 -0.1308 -0.1043 -0.2229
  448DCM     C1 2636   0.382   2.449   1.862 -0.3548 -0.2740  0.2975
  448DCM     H1 2637   0.382   2.362   1.795 -0.1615  1.2021 -1.7336
  448DCM     H2 2638   0.452   2.431   1.944  0.9563  1.6935 -0.3019
  448DCM    CL2 2639   0.442   2.603   1.793  0.2873 -0.0117  0.3727
  449DCM    CL1 2640   1.316   3.114   1.457 -0.4093 -0.0417 -0.2124
  449DCM     C1 2641   1.409   2.978   1.391  0.5046  0.0415 -0.1969
  449DCM     H1 2642   1.490   2.968   1.464  0.2247  0.5002  0.1811
  449DCM     H2 2643   1.442   3.012   1.292 -1.2226  2.7292  0.0393
  449DCM    CL2 2644   1.317   2.819   1.386  0.2967  0.6602  0.2105
  450DCM    CL1 2645   0.185   1.540   2.488  0.4905  0.3134  0.0054
  450DCM     C1 2646   0.037   1.648   2.484  0.5206  0.3253 -0.2264
  450DCM     H1 2647   0.038   1.719   2.400 -0.8323  1.4764  0.6756
  450DCM     H2 2648   0.044   1.706   2.577 -1.0605 -0.4857  0.4414
  450DCM    CL2 2649  -0.114   1.550   2.486  0.0539 -0.0231  0.6669
  451DCM    CL1 2650   3.474   2.128   3.093 -0.0736  0.7410 -0.6521
  451DCM     C1 2651   3.328   2.195   3.173 -0.5108 -1.0998  0.6944
  451DCM     H1 2652   3.325   2.303   3.156  3.8687 -0.8049  0.7449
  451DCM     H2 2653   3.318   2.169   3.279  2.2504 -0.2384  1.2301
  451DCM    CL2 2654   3.189   2.115   3.089 -0.0333 -0.2964 -0.1429
  452DCM    CL1 2655   1.688   0.496   3.614  0.2317  0.0994  0.1018
  452DCM     C1 2656   1.746   0.327   3.635  0.3728  0.5709 -0.3414
  452DCM     H1 2657   1.698   0.268   3.556  1.1849 -0.6097  0.0240
  452DCM     H2 2658   1.725   0.291   3.737 -1.2961 -0.1128 -0.8903
  452DCM    CL2 2659   1.917   0.308   3.604  0.0951 -0.0697 -0.0216
  453DCM    CL1 2660   1.017   2.304   3.622 -0.0593 -0.1656  0.2092
  453DCM     C1 2661   1.094   2.460   3.640  0.6103  0.0823  0.4931
  453DCM     H1 2662   1.158   2.452   3.728 -1.1280 -0.0900  1.7951
  453DCM     H2 2663   1.014   2.534   3.653  1.4718  0.7064  2.7388
  453DCM    CL2 2664   1.197   2.509   3.494 -0.3872 -0.1056 -0.0588
  454DCM    CL1 2665   0.007   3.830   3.193 -0.4400  0.6028 -0.1001
  454DCM     C1 2666   0.132   3.874   3.309 -0.9198  0.3509  0.0362
  454DCM     H1 2667   0.125   3.809   3.396 -1.1524 -0.8787 -0.8694
  454DCM     H2 2668   0.121   3.981   3.329  0.9003  0.4504  0.6631
  454DCM    CL2 2669   0.299   3.849   3.242  0.1094  0.1818 -0.0281
  455DCM    CL1 2670   2.084   2.121   0.755 -0.0164  0.0677 -0.2337
  455DCM     C1 2671   2.212   2.007   0.804  0.5333  0.3404  0.2956
  455DCM     H1 2672   2.162   1.958   0.888  1.8502  1.0432  1.5342
  455DCM     H2 2673   2.301   2.066   0.832  1.1793 -0.2168 -0.5216
  455DCM    CL2 2674   2.256   1.886   0.678  0.4710  0.2931 -0.2606
  456DCM    CL1 2675   3.981   1.162   2.432  0.0876 -0.0063 -0.0388
  456DCM     C1 2676   4.059   1.078   2.569 -0.0533 -0.4909 -0.0222
  456DCM     H1 2677   4.026   0.975   2.583 -2.4378  0.3104  0.7578
  456DCM     H2 2678   4.018   1.124   2.660 -1.4772 -2.0864  0.1783
  456DCM    CL2 2679   4.243   1.097   2.573  0.0681 -0.1272 -0.0500
  457DCM    CL1 2680   1.199   0.934   3.302  0.0684  0.2921 -0.1156
  457DCM     C1 2681   1.374   0.975   3.283  0.5052 -0.0491  0.3157
  457DCM     H1 2682   1.428   0.899   3.340 -1.5905 -1.4855  0.4942
  457DCM     H2 2683   1.399   1.074   3.323  2.3577  0.4328 -1.8011
  457DCM    CL2 2684   1.428   0.974   3.110 -0.3099 -0.2300 -0.1600
  458DCM    CL1 2685   1.546   2.577   0.856  0.1397  0.2088  0.2988
  458DCM     C1 2686   1.447   2.424   0.893  0.5730 -0.2729 -0.6879
  458DCM     H1 2687   1.495   2.336   0.849  2.5841 -0.0885  0.9438
  458DCM     H2 2688   1.352   2.448   0.844 -0.0931 -1.0571  0.1795
  458DCM    CL2 2689   1.403   2.411   1.068 -0.2565 -0.2885 -0.2073
  459DCM    CL1 2690   1.556   3.654   3.056  0.3240 -0.0919  0.1569
  459DCM     C1 2691   1.407   3.755   3.056 -0.0012  0.0646  0.8779
  459DCM     H1 2692   1.340   3.718   2.977  1.4111  0.9521 -0.7970
  459DCM     H2 2693   1.435   3.856   3.025  2.1204 -0.6312  0.3868
  459DCM    CL2 2694   1.333   3.775   3.217  0.0390 -0.0261 -0.2942
  460DCM    CL1 2695   0.002   1.488   0.315  0.4153 -0.0138  0.1797
  460DCM     C1 2696   0.019   1.473   0.493 -0.3483 -0.9627 -0.3364
  460DCM     H1 2697   0.091   1.394   0.518  0.6848 -0.6888 -2.2625
  460DCM     H2 2698  -0.077   1.461   0.544 -0.6759 -0.4821 -0.8329
  460DCM    CL2 2699   0.111   1.616   0.554  0.1713 -0.3422 -0.3212
  461DCM    CL1 2700   1.899   2.069   3.864 -0.3049 -0.3693  0.4315
  461DCM     C1 2701   1.891   1.958   3.718 -1.6014 -0.6684 -0.9802
  461DCM     H1 2702   1.808   1.887   3.722 -0.7672 -1.5887  1.0916
  461DCM     H2 2703   1.984   1.909   3.685 -0.8294  1.4740 -2.2645
  461DCM    CL2 2704   1.852   2.061   3.574 -0.2475  0.4514 -0.1775
  462DCM    CL1 2705   2.611   3.076   1.019  0.2290  0.3823  0.0871
  462DCM     C1 2706   2.623   2.918   0.919  0.0262  0.5206  0.0271
  462DCM     H1 2707   2.659   2.940   0.818 -1.7749  0.2146 -0.7120
  462DCM     H2 2708   2.529   2.862   0.911  0.2138  0.3401 -0.9703
  462DCM    CL2 2709   2.740   2.810   1.003 -0.0811  0.1671  0.2563
  463DCM    CL1 2710   2.066   2.662   2.227 -0.3551  0.4561  0.1760
  463DCM     C1 2711   2.196   2.784   2.270 -0.3333  0.4039 -0.3156
  463DCM     H1 2712   2.268   2.782   2.187 -1.7850  1.3611 -1.6428
  463DCM     H2 2713   2.238   2.769   2.370 -1.4307  1.6285  0.3534
  463DCM    CL2 2714   2.124   2.948   2.261 -0.4252 -0.1489 -0.6102
  464DCM    CL1 2715   3.493   3.333   2.207  0.0702 -0.2476 -0.0861
  464DCM     C1 2716   3.654   3.324   2.141 -0.2953 -0.5347  0.4334
  464DCM     H1 2717   3.726   3.350   2.219  0.8991 -2.6102  0.0947
  464DCM     H2 2718   3.657   3.399   2.061 -1.9403 -1.0613 -0.1684
  464DCM    CL2 2719   3.689   3.165   2.072  0.0276  0.4909  0.0535
  465DCM    CL1 2720   0.510   3.613   1.315 -0.0885 -0.0275  0.4642
  465DCM     C1 2721   0.475   3.714   1.171 -0.0151 -0.3379 -0.9343
  465DCM     H1 2722   0.405   3.656   1.109 -1.2151 -1.8001  1.6276
  465DCM     H2 2723   0.574   3.733   1.127 -0.0386  0.2474 -0.7339
  465DCM    CL2 2724   0.397   3.869   1.228 -0.3088 -0.1903  0.0702
  466DCM    CL1 2725   1.137   2.961   1.826 -0.5367 -0.0705  0.1220
  466DCM     C1 2726   1.227   2.810   1.773  0.1507 -0.7902 -0.0227
  466DCM     H1 2727   1.336   2.824   1.769 -0.0260  0.6530 -0.6314
  466DCM     H2 2728   1.192   2.806   1.669  0.6044  1.7822 -0.3497
  466DCM    CL2 2729   1.171   2.665   1.864  0.3051 -0.2957  0.1051
  467DCM    CL1 2730   1.891   0.564   1.505  0.0603  0.2045  0.0926
  467DCM     C1 2731   1.866   0.689   1.632  0.3853 -0.5023 -0.0515
  467DCM     H1 2732   1.950   0.757   1.648 -0.7000  1.0671 -0.8137
  467DCM     H2 2733   1.850   0.630   1.724 -0.5992 -2.8671 -1.6392
  467DCM    CL2 2734   1.707   0.772   1.609 -0.2768 -0.2237 -0.0538
  468DCM    CL1 2735   2.506   1.193   0.070  0.4030  0.1560  0.3548
  468DCM     C1 2736   2.481   1.121  -0.098 -0.7796 -1.4429 -0.2719
  468DCM     H1 2737   2.437   1.022  -0.085 -2.0804 -0.6179  2.2951
  468DCM     H2 2738   2.581   1.116  -0.143 -0.6084  1.4638 -0.4056
  468DCM    CL2 2739   2.378   1.237  -0.187  0.5226 -0.0591 -0.3370
  469DCM    CL1 2740   2.871   0.546   0.185 -0.1358 -0.4584 -0.1900
  469DCM     C1 2741   2.828   0.690   0.278  0.6796  0.2777  0.0014
  469DCM     H1 2742   2.908   0.699   0.352  2.2177 -1.3984 -1.3596
  469DCM     H2 2743   2.740   0.662   0.336  0.2330  0.9666 -0.3266
  469DCM    CL2 2744   2.807   0.834   0.175 -0.2754  0.0069  0.0668
  470DCM    CL1 2745   1.753   2.865   2.333  0.3130  0.3529  0.0745
  470DCM     C1 2746   1.700   3.037   2.296 -0.4021 -0.4405 -0.0165
  470DCM     H1 2747   1.729   3.060   2.193  0.6298 -2.0887 -0.1412
  470DCM     H2 2748   1.756   3.096   2.370 -0.7028 -1.7849  1.3265
  470DCM    CL2 2749   1.530   3.075   2.347  0.2169  0.1387 -0.0516
  471DCM    CL1 2750   3.462   0.266   3.449 -0.1366  0.2409 -0.3033
  471DCM     C1 2751   3.638   0.251   3.474 -0.1077 -0.2747  0.3300
  471DCM     H1 2752   3.687   0.349   3.466 -1.2586  0.4656  1.8682
  471DCM     H2 2753   3.687   0.170   3.420 -1.0903 -1.5702  1.3369
  471DCM    CL2 2754   3.663   0.207   3.647 -0.0864 -0.6256  0.4360
  472DCM    CL1 2755   1.780   1.355   1.344 -0.4485  0.0391 -0.2367
  472DCM     C1 2756   1.840   1.187   1.382 -0.8038 -0.1548 -0.0285
  472DCM     H1 2757   1.866   1.135   1.289  1.4577 -0.8038  0.8934
  472DCM     H2 2758   1.775   1.127   1.447  1.4544 -1.5647  1.0783
  472DCM    CL2 2759   1.992   1.178   1.479 -0.0430  0.2050  0.2132
  473DCM    CL1 2760   2.190   0.876   0.968  0.0718 -0.4966  0.1661
  473DCM     C1 2761   2.107   1.000   1.075  0.7839 -0.7196 -0.3713
  473DCM     H1 2762   2.002   1.019   1.050  0.6349  0.0975  0.7867
  473DCM     H2 2763   2.165   1.092   1.084  2.5064 -1.7515 -0.4921
  473DCM    CL2 2764   2.108   0.928   1.246 -0.2670  0.2195 -0.6912
  474DCM    CL1 2765   0.154   0.924   2.893 -0.1291 -0.3039  0.0101
  474DCM     C1 2766   0.137   0.749   2.894  0.0397 -0.2888 -0.1123
  474DCM     H1 2767   0.032   0.720   2.906  0.3767 -2.4649 -1.8171
  474DCM     H2 2768   0.195   0.713   2.979  0.6105  4.0398  1.5813
  474DCM    CL2 2769   0.186   0.679   2.732 -0.1836  0.2172 -0.3241
  475DCM    CL1 2770   3.131   3.853   0.202  0.2629 -0.1617  0.0918
  475DCM     C1 2771   3.255   3.962   0.132  0.0644  0.3733  0.0386
  475DCM     H1 2772   3.301   4.018   0.214  0.4648  1.2353 -0.7480
  475DCM     H2 2773   3.190   4.037   0.085 -1.0739 -0.8231 -0.3392
  475DCM    CL2 2774   3.387   3.901   0.022 -0.0407  0.2092 -0.4951
  476DCM    CL1 2775   3.575   1.085   0.603 -0.4052  0.2062  0.2051
  476DCM     C1 2776   3.425   1.076   0.703  0.3240  0.8342  0.2368
  476DCM     H1 2777   3.347   1.084   0.627  1.1597 -0.4919 -0.8043
  476DCM     H2 2778   3.434   1.147   0.786  5.3131  1.4602 -0.4703
  476DCM    CL2 2779   3.378   0.905   0.747  0.0121 -0.2403 -0.3495
  477DCM    CL1 2780   2.175   0.027   1.290 -0.0420  0.2100  0.1005
  477DCM     C1 2781   2.343  -0.024   1.312 -0.2729  1.0330 -0.4035
  477DCM     H1 2782   2.360  -0.116   1.255 -3.7152 -0.2041  0.2925
  477DCM     H2 2783   2.371  -0.036   1.418  1.8432  0.3285 -1.0109
  477DCM    CL2 2784   2.454   0.104   1.258  0.4631  0.3812  0.1383
  478DCM    CL1 2785   1.896   3.731   0.380  0.2924 -0.2636  0.1554
  478DCM     C1 2786   1.971   3.570   0.337 -0.3706  0.2895 -0.4334
  478DCM     H1 2787   1.885   3.503   0.326  0.7762 -1.9460  2.7832
  478DCM     H2 2788   2.037   3.540   0.419 -0.6672  0.6629 -0.0549
  478DCM    CL2 2789   2.058   3.571   0.178  0.2365  0.1875  0.1407
  479DCM    CL1 2790   2.081   2.618   1.713 -0.0392  0.0948  0.1162
  479DCM     C1 2791   2.010   2.613   1.879  0.1367  0.2402 -0.0034
  479DCM     H1 2792   2.054   2.695   1.937  1.0566  0.7721 -1.4105
  479DCM     H2 2793   2.043   2.523   1.932  0.1983  0.0405 -0.3794
  479DCM    CL2 2794   1.829   2.609   1.871  0.4727 -0.2026 -0.3656
  480DCM    CL1 2795   2.039   3.992   0.157 -0.2523 -0.2425 -0.2885
  480DCM     C1 2796   1.946   3.874   0.056 -0.2334 -0.1479  0.1559
  480DCM     H1 2797   1.843   3.869   0.091  0.7509 -0.4463  3.3695
  480DCM     H2 2798   1.984   3.771   0.065 -1.9587 -0.6914  1.7018
  480DCM    CL2 2799   1.979   3.913  -0.118 -0.3591 -0.2977 -0.1356
  481DCM    CL1 2800   1.834   2.069   2.619 -0.2299  0.0570  0.1792
  481DCM     C1 2801   1.718   2.176   2.703 -0.1735  0.6149 -0.4592
  481DCM     H1 2802   1.766   2.206   2.797  1.1029  2.4694 -1.6472
  481DCM     H2 2803   1.612   2.148   2.703  0.1970 -1.0179 -2.5388
  481DCM    CL2 2804   1.720   2.335   2.633 -0.0368  0.5715  0.2834
  482DCM    CL1 2805   1.667   1.413   3.197 -0.1801 -0.4174  0.0600
  482DCM     C1 2806   1.747   1.386   3.040  0.1177 -0.6814 -0.4697
  482DCM     H1 2807   1.689   1.306   2.993 -2.6962  0.4556  0.8465
  482DCM     H2 2808   1.854   1.366   3.054  0.2722  1.1819  1.4706
  482DCM    CL2 2809   1.731   1.535   2.944 -0.1620  0.1248  0.1052
  483DCM    CL1 2810   1.552   3.383   3.317  0.0054  0.3538  0.3086
  483DCM     C1 2811   1.403   3.465   3.379  0.0279  0.8056 -0.4291
  483DCM     H1 2812   1.326   3.388   3.394  1.9302 -0.9300  1.1810
  483DCM     H2 2813   1.384   3.557   3.322 -0.3924  1.2376  0.3980
  483DCM    CL2 2814   1.449   3.521   3.541 -0.6441 -0.4890  0.1601
  484DCM    CL1 2815   1.078   3.666   2.894  0.3289 -0.0214 -0.2404
  484DCM     C1 2816   0.965   3.528   2.899  0.6918  0.0368  0.5283
  484DCM     H1 2817   0.971   3.464   2.811  1.4322  0.9944 -0.1335
  484DCM     H2 2818   0.863   3.568   2.896  0.1889 -1.1909  0.7519
  484DCM    CL2 2819   0.965   3.437   3.055 -0.4078  0.3654 -0.2083
  485DCM    CL1 2820   3.278   3.136   1.976  0.3569 -0.2247  0.4455
  485DCM     C1 2821   3.197   3.185   1.821 -0.5425  0.7112 -0.0868
  485DCM     H1 2822   3.157   3.095   1.773 -0.4599 -0.1990  1.4790
  485DCM     H2 2823   3.269   3.245   1.763  0.9185  0.1749  1.0992
  485DCM    CL2 2824   3.059   3.290   1.865  0.2872  0.1411  0.2939
  486DCM    CL1 2825   0.410   1.320   1.844 -0.2263  0.1406  0.3270
  486DCM     C1 2826   0.513   1.282   1.986  0.0630 -0.3651 -0.0709
  486DCM     H1 2827   0.449   1.233   2.061 -1.1011  0.4353 -0.5079
  486DCM     H2 2828   0.554   1.376   2.023 -0.3597 -0.4488  0.6376
  486DCM    CL2 2829   0.650   1.190   1.929  0.2041 -0.5152 -0.2903
  487DCM    CL1 2830   0.146   2.640   2.615  0.0041 -0.1771  0.2102
  487DCM     C1 2831   0.117   2.609   2.790 -0.4131  0.1678 -0.4562
  487DCM     H1 2832   0.214   2.579   2.831 -0.1369  1.7720  0.1284
  487DCM     H2 2833   0.037   2.535   2.804  0.7279 -0.8766  0.7892
  487DCM    CL2 2834   0.065   2.762   2.867 -0.1649 -0.4325  0.0055
  488DCM    CL1 2835   3.306   0.726   1.666  0.3116 -0.2153  0.1048
  488DCM     C1 2836   3.168   0.623   1.712 -1.0182 -0.8312 -0.3369
  488DCM     H1 2837   3.189   0.570   1.805  2.0322  0.7882  0.0311
  488DCM     H2 2838   3.131   0.560   1.631 -1.3281 -0.3618 -0.5672
  488DCM    CL2 2839   3.031   0.731   1.753 -0.4355 -0.1578  0.2049
  489DCM    CL1 2840   0.894   3.985   3.036  0.2738  0.1991  0.0398
  489DCM     C1 2841   0.928   4.150   2.990  0.3847 -0.3062 -0.2479
  489DCM     H1 2842   0.968   4.209   3.073 -1.6144  1.9661 -0.7648
  489DCM     H2 2843   0.830   4.198   2.975  0.2136 -0.5519  0.0712
  489DCM    CL2 2844   1.039   4.178   2.856 -0.2983  0.4127  0.1409
  490DCM    CL1 2845   1.477   2.871   3.068 -0.0665  0.3015  0.5183
  490DCM     C1 2846   1.468   3.045   3.051  0.2590 -0.6213 -0.8405
  490DCM     H1 2847   1.507   3.081   2.955 -0.8379 -0.7773 -1.3518
  490DCM     H2 2848   1.506   3.098   3.139 -1.4855 -0.2446 -0.2774
  490DCM    CL2 2849   1.294   3.096   3.054  0.2965  0.4650  0.0326
  491DCM    CL1 2850   0.278   3.713   2.803  0.3338  0.1558  0.0817
  491DCM     C1 2851   0.275   3.728   2.620  0.0162 -0.0993 -0.3373
  491DCM     H1 2852   0.273   3.830   2.580 -2.6253 -0.9837 -2.8307
  491DCM     H2 2853   0.180   3.678   2.600  0.0548 -0.0268 -0.7136
  491DCM    CL2 2854   0.408   3.633   2.543 -0.3335 -0.0309  0.3016
  492DCM    CL1 2855   1.798   0.599   2.879  0.0853  0.3852 -0.4390
  492DCM     C1 2856   1.684   0.714   2.962  0.9725  0.2736  0.3704
  492DCM     H1 2857   1.652   0.669   3.057  0.2990 -2.3964 -1.0280
  492DCM     H2 2858   1.599   0.727   2.894  0.1836 -0.0123  1.2872
  492DCM    CL2 2859   1.763   0.875   2.999  0.3919  0.4150  0.4733
  493DCM    CL1 2860   2.925   2.554   1.973 -0.0362  0.1230 -0.3978
  493DCM     C1 2861   3.056   2.431   1.985  0.5283 -0.1010 -0.5882
  493DCM     H1 2862   3.156   2.471   1.965  0.1904  1.1969  0.2103
  493DCM     H2 2863   3.020   2.347   1.923 -2.4262 -1.8022  2.9969
  493DCM    CL2 2864   3.051   2.352   2.144 -0.0106  0.1410 -0.0877
  494DCM    CL1 2865   0.635   3.168   1.429  0.0520 -0.0467 -0.0072
  494DCM     C1 2866   0.705   3.125   1.268 -0.4202  0.6671  0.0496
  494DCM     H1 2867   0.785   3.197   1.248  0.0742  0.2596  0.5375
  494DCM     H2 2868   0.630   3.123   1.187  0.8120 -2.3295 -1.1555
  494DCM    CL2 2869   0.778   2.962   1.283 -0.1744  0.2293 -0.3010
  495DCM    CL1 2870   3.631   3.402   1.323 -0.0260  0.2991  0.1704
  495DCM     C1 2871   3.754   3.275   1.371  0.4571 -0.0364  0.3362
  495DCM     H1 2872   3.799   3.235   1.279  1.5382  1.1372  0.3190
  495DCM     H2 2873   3.716   3.197   1.437  0.6895 -2.6313 -2.3829
  495DCM    CL2 2874   3.898   3.345   1.447 -0.1566  0.1553 -0.2341
  496DCM    CL1 2875   3.677   1.566   3.998  0.1800 -0.0638 -0.2117
  496DCM     C1 2876   3.535   1.672   4.020  0.1513  0.6921  1.0871
  496DCM     H1 2877   3.523   1.700   4.125 -2.4978 -0.8290  1.2761
  496DCM     H2 2878   3.444   1.627   3.979  1.3583 -0.1862 -0.7327
  496DCM    CL2 2879   3.547   1.819   3.915 -0.2393  0.0686 -0.1785
  497DCM    CL1 2880   3.779   3.101   2.441 -0.0432 -0.0779  0.1784
  497DCM     C1 2881   3.763   3.131   2.617  0.7678 -0.1479 -0.9131
  497DCM     H1 2882   3.757   3.236   2.647 -2.2527 -0.4615 -0.0871
  497DCM     H2 2883   3.837   3.074   2.673  1.0906  1.9609  0.9288
  497DCM    CL2 2884   3.601   3.063   2.675  0.1251 -0.2432 -0.0760
  498DCM    CL1 2885   2.053   2.537   3.448 -0.0952 -0.0101 -0.0134
  498DCM     C1 2886   2.230   2.545   3.458  0.1274 -0.3772  0.8494
  498DCM     H1 2887   2.268   2.593   3.367 -0.4311  0.1033  0.8669
  498DCM     H2 2888   2.282   2.449   3.461 -1.1520 -1.2676 -1.9893
  498DCM    CL2 2889   2.282   2.632   3.607  0.1238 -0.2520 -0.2553
  499DCM    CL1 2890   3.065   1.167   3.932  0.0154  0.2453 -0.2297
  499DCM     C1 2891   2.894   1.197   3.883  0.4754 -0.2587 -0.0841
  499DCM     H1 2892   2.887   1.289   3.825 -0.2930 -0.3568 -0.1601
  499DCM     H2 2893   2.835   1.212   3.975  1.0102  2.3542 -0.1023
  499DCM    CL2 2894   2.839   1.068   3.764 -0.3002  0.0617 -0.3110
  500DCM    CL1 2895   3.073   1.409   0.724 -0.1840 -0.0035  0.1640
  500DCM     C1 2896   3.144   1.571   0.683  0.3581 -0.3142 -0.0478
  500DCM     H1 2897   3.207   1.604   0.766  0.0646  1.5698 -0.5151
  500DCM     H2 2898   3.068   1.647   0.660  0.1725 -1.0947 -2.2249
  500DCM    CL2 2899   3.261   1.559   0.541 -0.2070  0.2248  0.2682
  501DCM    CL1 2900   0.448   2.360   1.395  0.2849 -0.3278 -0.2255
  501DCM     C1 2901   0.518   2.526   1.425  0.3229 -0.3847 -0.0268
  501DCM     H1 2902   0.503   2.578   1.520  0.1302  1.3659 -0.9688
  501DCM     H2 2903   0.481   2.598   1.351  3.1338  1.2211  0.0081
  501DCM    CL2 2904   0.691   2.528   1.383 -0.2558  0.0570  0.2781
  502DCM    CL1 2905   3.307   3.414   2.798  0.2285 -0.2069  0.0782
  502DCM     C1 2906   3.479   3.375   2.815  0.0569 -0.3943  0.6169
  502DCM     H1 2907   3.543   3.454   2.774  1.8300 -1.3998  1.3492
  502DCM     H2 2908   3.485   3.285   2.753  3.8212  0.2632 -0.2233
  502DCM    CL2 2909   3.537   3.342   2.982  0.0383 -0.3946 -0.2944
  503DCM    CL1 2910   2.182   0.345   3.885 -0.1638 -0.1836 -0.0689
  503DCM     C1 2911   2.244   0.238   4.015  0.6288  0.2906 -0.2569
  503DCM     H1 2912   2.165   0.165   4.036 -0.2640  1.1439 -0.5968
  503DCM     H2 2913   2.254   0.306   4.100 -2.6493  0.6471 -0.0431
  503DCM    CL2 2914   2.392   0.168   3.958 -0.5395 -0.3563 -0.4765
  504DCM    CL1 2915   2.609   3.590   3.880  0.1255  0.2078 -0.2273
  504DCM     C1 2916   2.456   3.591   3.777  0.1782 -0.6568 -0.0069
  504DCM     H1 2917   2.440   3.494   3.730  0.7211  0.2826 -2.2404
  504DCM     H2 2918   2.481   3.660   3.695 -1.3055  1.3696  1.1251
  504DCM    CL2 2919   2.302   3.642   3.879 -0.0798  0.1275 -0.0344
  505DCM    CL1 2920   3.191   0.012   0.862  0.0366 -0.0269 -0.3246
  505DCM     C1 2921   3.150   0.081   1.029  0.3365  0.2169 -0.8862
  505DCM     H1 2922   3.089   0.007   1.084 -1.1697  1.2962 -1.0450
  505DCM     H2 2923   3.089   0.172   1.020 -1.5546 -0.8833  0.1555
  505DCM    CL2 2924   3.293   0.124   1.120  0.1224 -0.0108  0.3228
  506DCM    CL1 2925   2.264   3.827   3.558 -0.1173  0.2363  0.1702
  506DCM     C1 2926   2.115   3.725   3.600  1.0110 -0.1774 -0.5991
  506DCM     H1 2927   2.025   3.788   3.594  0.1356 -1.5084 -2.5359
  506DCM     H2 2928   2.130   3.683   3.700  1.8319 -0.6883 -0.9250
  506DCM    CL2 2929   2.076   3.592   3.480  0.3930  0.0055 -0.2330
  507DCM    CL1 2930   3.481   2.150   0.080  0.2660 -0.1796  0.1165
  507DCM     C1 2931   3.338   2.268   0.082  0.2225  0.2516 -0.1345
  507DCM     H1 2932   3.274   2.255   0.170  0.6542  1.1882  0.3324
  507DCM     H2 2933   3.290   2.248  -0.015 -0.1307  0.9455 -0.1174
  507DCM    CL2 2934   3.397   2.439   0.094 -0.1253 -0.2602  0.3790
  508DCM    CL1 2935   2.796   2.904   2.381  0.0176 -0.1039  0.0140
  508DCM     C1 2936   2.689   2.963   2.254  0.1143 -0.1097 -0.1074
  508DCM     H1 2937   2.728   3.055   2.212 -3.3913  1.7773  0.3606
  508DCM     H2 2938   2.594   2.991   2.302 -0.3416 -0.8114 -0.5759
  508DCM    CL2 2939   2.648   2.831   2.136  0.6439  0.4351  0.0008
  509DCM    CL1 2940   2.016   2.946   0.110 -0.3726  0.1514 -0.3275
  509DCM     C1 2941   1.960   3.074  -0.008 -0.1750  0.5574 -0.0670
  509DCM     H1 2942   1.875   3.036  -0.066 -0.6561 -1.9518  2.1015
  509DCM     H2 2943   2.051   3.101  -0.063  0.0673  0.6311  0.3648
  509DCM    CL2 2944   1.896   3.224   0.074 -0.0216 -0.2302  0.0832
  510DCM    CL1 2945   0.801   2.374   2.328 -0.2026 -0.0680  0.0978
  510DCM     C1 2946   0.630   2.323   2.296  0.0528 -0.1649 -0.3665
  510DCM     H1 2947   0.623   2.331   2.186 -1.0124  0.3768 -0.2755
  510DCM     H2 2948   0.559   2.392   2.343  1.8362  1.6727 -0.2740
  510DCM    CL2 2949   0.595   2.153   2.335 -0.2972  0.1665  0.4293
  511DCM    CL1 2950   0.120   2.820   3.207 -0.2683 -0.0136  0.2111
  511DCM     C1 2951  -0.044   2.782   3.252 -0.6792 -0.0248 -0.4423
  511DCM     H1 2952  -0.067   2.695   3.188  1.9199 -2.1370  1.2795
  511DCM     H2 2953  -0.116   2.864   3.241  1.5258  2.3548  1.5567
  511DCM    CL2 2954  -0.044   2.734   3.427 -0.2253  0.0678 -0.3494
  512DCM    CL1 2955   2.425   0.735   2.307 -0.4871  0.5841  0.1324
  512DCM     C1 2956   2.413   0.639   2.154 -1.1117  0.0289 -0.3449
  512DCM     H1 2957   2.482   0.672   2.075 -2.6095 -0.1341 -1.7832
  512DCM     H2 2958   2.313   0.650   2.111 -1.4818  2.3774  0.9254
  512DCM    CL2 2959   2.427   0.457   2.174  0.1491  0.1295  0.1336
  513DCM    CL1 2960   0.932   3.188   3.324 -0.0961  0.0770 -0.3527
  513DCM     C1 2961   0.897   3.346   3.392 -0.3212  0.3309 -0.0961
  513DCM     H1 2962   0.815   3.336   3.464  1.0304 -2.2033  1.2393
  513DCM     H2 2963   0.883   3.421   3.313 -0.0437  3.0075  2.2258
  513DCM    CL2 2964   1.051   3.397   3.479  0.1492  0.0005  0.2810
  514DCM    CL1 2965   1.864   2.403   1.473 -0.2455  0.3168  0.0504
  514DCM     C1 2966   1.747   2.370   1.336 -0.8295 -0.4939 -0.4510
  514DCM     H1 2967   1.794   2.415   1.247  1.6693 -1.4462  0.3161
  514DCM     H2 2968   1.648   2.403   1.369  0.4311  1.7654  1.4162
  514DCM    CL2 2969   1.731   2.198   1.301  0.5791  0.4473  0.1273
  515DCM    CL1 2970   0.046   1.134   1.439  0.1906  0.0853 -0.0883
  515DCM     C1 2971   0.183   1.090   1.562  0.1961 -0.5717 -0.3740
  515DCM     H1 2972   0.271   1.154   1.545  1.3779 -1.7892  0.9473
  515DCM     H2 2973   0.206   0.983   1.569 -0.6299 -0.7652 -0.5197
  515DCM    CL2 2974   0.125   1.139   1.725  0.4016  0.0648  0.1558
  516DCM    CL1 2975   0.509   1.172   1.175 -0.1575 -0.0090  0.2445
  516DCM     C1 2976   0.334   1.214   1.224  0.3215  0.9170  0.0079
  516DCM     H1 2977   0.291   1.134   1.285 -1.9691  1.7470 -0.4268
  516DCM     H2 2978   0.279   1.232   1.131 -0.1247 -0.1551  0.0494
  516DCM    CL2 2979   0.320   1.378   1.303  0.4565  0.1899  0.2737
  517DCM    CL1 2980   3.540   0.716   1.066 -0.4533 -0.4280  0.3917
  517DCM     C1 2981   3.603   0.842   1.166 -0.0360 -0.4480  0.3729
  517DCM     H1 2982   3.577   0.806   1.266  0.7005 -0.2026  0.6660
  517DCM     H2 2983   3.564   0.939   1.133  1.6172 -0.3297 -1.4580
  517DCM    CL2 2984   3.786   0.853   1.175 -0.3473  0.1640  0.0254
  518DCM    CL1 2985   3.221   1.548   2.069 -0.0572  0.2020 -0.1788
  518DCM     C1 2986   3.260   1.465   1.912 -0.4511 -0.0656 -0.0131
  518DCM     H1 2987   3.273   1.542   1.836 -1.9762  1.7621  1.4579
  518DCM     H2 2988   3.182   1.388   1.902 -1.1298  0.8011 -1.9501
  518DCM    CL2 2989   3.413   1.372   1.936 -0.4668 -0.1951 -0.2304
  519DCM    CL1 2990   2.191   2.200   1.075  0.2244  0.0763 -0.6455
  519DCM     C1 2991   2.038   2.129   1.145 -0.2802 -0.4134  0.8424
  519DCM     H1 2992   1.967   2.109   1.064 -0.9974 -1.7400  1.7612
  519DCM     H2 2993   1.986   2.197   1.215 -0.6696 -1.1975  1.3255
  519DCM    CL2 2994   2.043   1.968   1.236  0.0491  0.3421 -0.2240
  520DCM    CL1 2995   2.872   1.419   3.194 -0.0029  0.0159  0.0288
  520DCM     C1 2996   2.765   1.495   3.331 -0.2090  0.2161  1.0724
  520DCM     H1 2997   2.671   1.440   3.343 -0.4262  0.3136 -0.0571
  520DCM     H2 2998   2.748   1.598   3.298  0.1852  0.1287  0.5753
  520DCM    CL2 2999   2.827   1.475   3.493  0.1054 -0.0012 -0.2871
  521DCM    CL1 3000   2.937   3.689   2.930 -0.1055  0.0829 -0.0628
  521DCM     C1 3001   3.115   3.661   2.956 -0.2578  0.1664 -0.3026
  521DCM     H1 3002   3.145   3.562   2.921  1.1330  0.1335  0.8662
  521DCM     H2 3003   3.144   3.677   3.061  2.1660 -3.2747 -0.2974
  521DCM    CL2 3004   3.221   3.778   2.855  0.4848 -0.5451  0.0681
  522DCM    CL1 3005   2.441   1.305   3.395 -0.5383 -0.0438  0.0802
  522DCM     C1 3006   2.590   1.220   3.436  0.5855  0.1545 -0.7539
  522DCM     H1 3007   2.635   1.259   3.528 -0.9198  0.6168 -0.1802
  522DCM     H2 3008   2.647   1.221   3.342  0.2926  1.2561 -0.9390
  522DCM    CL2 3009   2.541   1.055   3.489 -0.0639  0.1301 -0.0739
  523DCM    CL1 3010   3.629   0.366   0.563  0.1949 -0.1128 -0.0132
  523DCM     C1 3011   3.617   0.355   0.741  0.2417  0.2531  0.5086
  523DCM     H1 3012   3.589   0.455   0.773  0.0793  0.7660 -1.1137
  523DCM     H2 3013   3.715   0.321   0.777  0.6760 -2.1653 -2.4605
  523DCM    CL2 3014   3.481   0.245   0.767  0.1390 -0.1306 -0.2943
  524DCM    CL1 3015   2.646   3.600   0.348 -0.1419  0.0951  0.0957
  524DCM     C1 3016   2.764   3.736   0.346 -0.4655 -0.0174 -0.1273
  524DCM     H1 3017   2.715   3.833   0.356 -2.0517 -0.7806 -0.3113
  524DCM     H2 3018   2.814   3.743   0.249 -0.2188  1.7505  0.0963
  524DCM    CL2 3019   2.892   3.710   0.481 -0.0586  0.2404  0.0244
  525DCM    CL1 3020   1.352   0.696   2.660 -0.0095  0.2254 -0.5636
  525DCM     C1 3021   1.196   0.766   2.680  0.2365 -0.0037  0.1020
  525DCM     H1 3022   1.180   0.791   2.786  1.0946  0.8283  0.0444
  525DCM     H2 3023   1.136   0.680   2.648 -0.2635  0.4941 -0.3079
  525DCM    CL2 3024   1.182   0.911   2.584  0.0932  0.5112  0.2283
  526DCM    CL1 3025   3.527   2.514   2.170  0.0954 -0.4073  0.2989
  526DCM     C1 3026   3.469   2.666   2.087  0.4112 -0.5147 -0.6406
  526DCM     H1 3027   3.371   2.648   2.042  0.6402 -1.4243 -0.7962
  526DCM     H2 3028   3.542   2.693   2.009 -0.0264  0.9683 -0.5729
  526DCM    CL2 3029   3.451   2.816   2.187 -0.2017 -0.1036  0.2797
  527DCM    CL1 3030   3.701   1.350   0.458 -0.2456 -0.1760 -0.0916
  527DCM     C1 3031   3.581   1.474   0.455 -0.2083  0.0859  0.6249
  527DCM     H1 3032   3.498   1.436   0.516 -0.4878  0.6385  0.5945
  527DCM     H2 3033   3.547   1.473   0.350 -0.2366  0.0976  0.6339
  527DCM    CL2 3034   3.627   1.640   0.500 -0.1182  0.1854  0.2215
  528DCM    CL1 3035   0.203   1.946   3.603 -0.3831  0.0148  0.3772
  528DCM     C1 3036   0.088   1.811   3.557  0.5470 -0.1307 -0.5324
  528DCM     H1 3037   0.086   1.734   3.635 -0.4888  0.1761 -0.2410
  528DCM     H2 3038   0.121   1.769   3.461  2.3786  0.8630 -0.3694
  528DCM    CL2 3039  -0.080   1.885   3.558 -0.1226 -0.1658 -0.2283
  529DCM    CL1 3040   0.775   0.326   1.903 -0.3306  0.3722 -0.4596
  529DCM     C1 3041   0.760   0.506   1.899  0.1898 -0.5670 -0.1281
  529DCM     H1 3042   0.658   0.542   1.880  0.6978  0.7936 -0.3868
  529DCM     H2 3043   0.844   0.548   1.843 -1.2628  1.5393 -0.8852
  529DCM    CL2 3044   0.780   0.554   2.073  0.2449  0.1548  0.1164
  530DCM    CL1 3045   2.949   1.179   0.278 -0.1128 -0.2025 -0.1012
  530DCM     C1 3046   3.003   1.044   0.388  0.4063 -0.3420  0.5312
  530DCM     H1 3047   3.045   0.961   0.330 -0.1147 -1.1404  1.2623
  530DCM     H2 3048   2.910   1.008   0.432 -0.0593  0.6581  0.3925
  530DCM    CL2 3049   3.129   1.093   0.501  0.4785 -0.0249  0.1279
  531DCM    CL1 3050   0.123   3.047   2.514  0.0468  0.1014  0.2895
  531DCM     C1 3051   0.101   3.198   2.591 -0.0762  0.1963 -0.2055
  531DCM     H1 3052  -0.000   3.239   2.576 -0.0015  0.4536 -0.0169
  531DCM     H2 3053   0.171   3.273   2.551 -1.6012  1.3328 -0.8558
  531DCM    CL2 3054   0.125   3.185   2.767  0.5178 -0.0871 -0.3490
   4.00000   4.00000   4.00000
