# Supplementary material for: Dissecting the Effects of Cage Structure in the Catalytic Activation of Imide Chlorenium-Ion Donors
Source: J Am Chem Soc. 2025 Mar 21;147(13):11456–64. doi: 10.1021/jacs.5c01249 (PMC11969530; doi:10.1021/jacs.5c01249)
Supplement: Supplementary file 3 — ja5c01249_si_003.zip [file ja5c01249_si_003.zip › SI_MD/C3/3_npt.gro]

Gallium Rubidium Oxygen Manganese Argon Carbon Silicon
 3054
    1Pd      Pd    1   3.658   2.219   0.143  0.1218 -0.0215  0.0246
    2Pd      Pd    2   4.269   2.510  -1.121 -0.0661 -0.1496 -0.0536
    3UNK     C0    3   3.463   2.140  -0.657 -0.1974 -0.5795 -0.2678
    3UNK     C1    4   3.373   2.068  -0.576 -0.3948  0.3978 -0.2961
    3UNK     C2    5   3.283   1.984  -0.639  0.5617 -1.7928 -0.6089
    3UNK     C3    6   3.289   1.959  -0.776 -0.6464  0.6005  0.0375
    3UNK     C4    7   3.381   2.032  -0.851 -0.5773  0.0669  0.1936
    3UNK     C5    8   3.471   2.123  -0.794 -0.3503  0.2950  0.0533
    3UNK     C6    9   3.565   2.190  -0.875  0.0068 -0.2516  0.8098
    3UNK     C7   10   3.577   2.163  -1.013  0.3516  0.0051  0.3528
    3UNK     C8   11   3.488   2.069  -1.072 -0.2609 -0.1907 -0.4366
    3UNK     C9   12   3.397   2.002  -0.993  0.5816  0.0350 -0.7674
    3UNK    C10   13   3.687   2.227  -1.088 -0.3631 -0.4427  0.0563
    3UNK    C11   14   3.777   2.279  -1.157 -0.4289 -0.4254 -0.9304
    3UNK    C12   15   3.890   2.352  -1.233 -0.0359 -0.6609 -0.5926
    3UNK    C13   16   3.877   2.383  -1.372  0.5225  0.0796 -0.0885
    3UNK    C14   17   3.974   2.462  -1.431 -0.1386 -0.5169 -0.6571
    3UNK    C15   18   4.086   2.495  -1.360 -0.5038  0.3737  0.0062
    3UNK    N16   19   4.103   2.463  -1.233 -0.2362  0.2588 -0.0430
    3UNK    C17   20   4.003   2.403  -1.164 -0.6459  0.1281  0.3829
    3UNK    C18   21   3.368   2.095  -0.437  0.1125 -0.1116  0.0409
    3UNK    C19   22   3.373   2.112  -0.314 -0.3291  0.1052 -0.0935
    3UNK    C20   23   3.374   2.129  -0.168 -0.1830  0.0605 -0.1155
    3UNK    C21   24   3.491   2.161  -0.096 -0.7294  0.2606 -0.5578
    3UNK    N22   25   3.492   2.171   0.038 -0.4101  0.9963  0.1088
    3UNK    C23   26   3.380   2.138   0.105  0.6554 -0.2160  0.5587
    3UNK    C24   27   3.259   2.112   0.041 -0.2966 -0.2508  0.1559
    3UNK    C25   28   3.253   2.103  -0.092  0.1614  0.7582  0.3503
    3UNK    H26   29   3.534   2.201  -0.603 -2.7300  1.5593  0.8410
    3UNK    H27   30   3.205   1.944  -0.574 -0.1589  0.0925 -0.2546
    3UNK    H28   31   3.228   1.881  -0.820 -0.5748 -1.2306  2.8997
    3UNK    H29   32   3.634   2.266  -0.840  0.4285  0.9449 -2.2739
    3UNK    H30   33   3.490   2.052  -1.179 -1.0853  1.1342 -0.6931
    3UNK    H31   34   3.341   1.924  -1.043 -0.0530 -0.1491  0.2246
    3UNK    H32   35   3.790   2.344  -1.424 -0.0159 -1.9664  2.1817
    3UNK    H33   36   3.953   2.487  -1.535 -1.7207  1.2060  0.0322
    3UNK    H34   37   4.165   2.552  -1.406  1.6806 -2.6481 -0.2834
    3UNK    H35   38   3.996   2.403  -1.056  0.4771  0.2847  0.4612
    3UNK    H36   39   3.587   2.172  -0.144 -0.3002  0.8571  0.4290
    3UNK    H37   40   3.396   2.133   0.211  0.6867  0.6435  0.6026
    3UNK    H38   41   3.172   2.085   0.099  1.0349 -0.9379  1.9100
    3UNK    H39   42   3.158   2.091  -0.143  0.1212 -0.4346  0.6666
    4UNK     C0   43   3.797   2.871  -0.313  0.0761  0.5437 -0.3188
    4UNK     C1   44   3.742   2.913  -0.192  0.1782  0.3384  0.2782
    4UNK     C2   45   3.701   3.044  -0.175 -0.8696 -1.0449 -0.1128
    4UNK     C3   46   3.722   3.135  -0.278 -0.4364  0.5403  0.1058
    4UNK     C4   47   3.786   3.100  -0.398  0.0088 -0.6631 -0.2436
    4UNK     C5   48   3.819   2.962  -0.415 -0.3779 -0.0514  0.2891
    4UNK     C6   49   3.879   2.918  -0.532 -0.0280  0.7239  0.0626
    4UNK     C7   50   3.916   3.010  -0.627 -0.7582  0.4443  0.2077
    4UNK     C8   51   3.896   3.143  -0.612 -0.5320 -0.0280 -0.3294
    4UNK     C9   52   3.823   3.190  -0.502 -0.5468  0.0626 -0.4818
    4UNK    C10   53   3.991   2.959  -0.742  0.1388 -0.4784  0.6085
    4UNK    C11   54   4.049   2.916  -0.840  0.0359  0.7181 -0.7442
    4UNK    C12   55   4.137   2.874  -0.958 -0.3143  0.0261  0.2793
    4UNK    C13   56   4.206   2.976  -1.023  0.0402 -0.0888  0.3269
    4UNK    C14   57   4.286   2.933  -1.138  0.4437 -0.5128  0.3109
    4UNK    C15   58   4.291   2.804  -1.172  0.5522  0.6339 -0.2403
    4UNK    N16   59   4.217   2.707  -1.114  0.3980  0.3620 -0.0041
    4UNK    C17   60   4.135   2.738  -1.010 -0.4761 -0.5389  0.2147
    4UNK    C18   61   3.707   2.816  -0.088 -0.7102  0.0438  0.2032
    4UNK    C19   62   3.684   2.736  -0.001  0.3164  0.2893 -0.1392
    4UNK    C20   63   3.639   2.638   0.105 -0.3335 -0.7428  0.0064
    4UNK    C21   64   3.624   2.506   0.072  0.1072 -0.6428 -0.0540
    4UNK    N22   65   3.583   2.418   0.166 -0.7325  0.2960  0.9993
    4UNK    C23   66   3.553   2.465   0.286 -0.0201 -0.3552 -0.5253
    4UNK    C24   67   3.558   2.594   0.326 -0.1693  0.2901 -0.4905
    4UNK    C25   68   3.597   2.686   0.232 -0.7054  0.5500 -0.0825
    4UNK    H26   69   3.827   2.766  -0.320  0.3819  0.5398  0.7711
    4UNK    H27   70   3.652   3.079  -0.084 -3.3128  0.4468 -1.8817
    4UNK    H28   71   3.698   3.241  -0.267  0.6981  1.2201 -2.9477
    4UNK    H29   72   3.905   2.812  -0.536 -0.4432  0.5360  1.5795
    4UNK    H30   73   3.929   3.206  -0.694 -1.3310  0.0157 -0.6227
    4UNK    H31   74   3.800   3.296  -0.503 -1.2862 -0.0963 -0.4696
    4UNK    H32   75   4.194   3.078  -0.988  0.9225 -0.2208  1.0643
    4UNK    H33   76   4.346   3.009  -1.187  1.6184  1.6937  4.7023
    4UNK    H34   77   4.347   2.776  -1.259  1.5857  3.1705 -0.4557
    4UNK    H35   78   4.075   2.661  -0.964 -0.4719  0.1939  1.5055
    4UNK    H36   79   3.640   2.474  -0.030  1.1644  1.4149 -0.5850
    4UNK    H37   80   3.518   2.389   0.355  1.2926  0.5652  1.2501
    4UNK    H38   81   3.542   2.617   0.431  1.6071 -1.7441  0.2959
    4UNK    H39   82   3.595   2.794   0.243 -0.6108  0.6787 -1.2019
    5UNK     C0   83   4.025   1.795  -0.451  0.8513  0.1747  0.6901
    5UNK     C1   84   3.969   1.701  -0.360 -0.1728 -0.0082  0.1389
    5UNK     C2   85   3.983   1.564  -0.381 -0.0645  0.6766  0.8783
    5UNK     C3   86   4.064   1.522  -0.491 -0.0124  0.5206  0.5459
    5UNK     C4   87   4.119   1.619  -0.579 -0.3976  0.5524  0.1893
    5UNK     C5   88   4.095   1.753  -0.562 -0.1442  0.5683  0.8824
    5UNK     C6   89   4.126   1.846  -0.665  0.6747 -0.4127  0.0967
    5UNK     C7   90   4.202   1.807  -0.778  0.0636  0.2735 -0.8025
    5UNK     C8   91   4.231   1.666  -0.789  0.2413 -0.5106  0.1246
    5UNK     C9   92   4.185   1.579  -0.693  1.1021  0.9508 -0.1915
    5UNK    C10   93   4.249   1.904  -0.866 -0.0017 -0.4294  0.1570
    5UNK    C11   94   4.284   1.986  -0.949 -0.3474 -0.1267  0.5371
    5UNK    C12   95   4.319   2.081  -1.056 -0.1722 -0.3112  1.3159
    5UNK    C13   96   4.378   2.040  -1.176 -0.0750 -0.2434  0.2950
    5UNK    C14   97   4.409   2.133  -1.278 -0.7191  0.0937 -0.0419
    5UNK    C15   98   4.392   2.264  -1.250 -0.4562  0.0323  0.4019
    5UNK    N16   99   4.335   2.311  -1.134 -0.0226  0.2477  0.5404
    5UNK    C17  100   4.302   2.223  -1.045 -0.0107  0.9071 -0.3416
    5UNK    C18  101   3.898   1.744  -0.238 -0.0717  0.6395 -0.6666
    5UNK    C19  102   3.843   1.779  -0.137 -0.4980  0.1118 -0.2808
    5UNK    C20  103   3.780   1.832  -0.012 -0.5192  0.2732 -1.1150
    5UNK    C21  104   3.763   1.972   0.014  0.5801  0.0014 -0.4518
    5UNK    N22  105   3.718   2.025   0.129  0.3772  0.5136 -0.4762
    5UNK    C23  106   3.672   1.933   0.219 -0.4451  0.0509  0.4729
    5UNK    C24  107   3.682   1.795   0.203  0.0353  0.1021 -1.3202
    5UNK    C25  108   3.738   1.739   0.091  0.0458 -0.0827  0.0079
    5UNK    H26  109   4.001   1.900  -0.438  1.2920  0.4109 -0.3126
    5UNK    H27  110   3.937   1.491  -0.314  0.2854 -2.1722 -1.7517
    5UNK    H28  111   4.079   1.415  -0.509  2.4207  0.5853  1.7734
    5UNK    H29  112   4.088   1.947  -0.656 -0.3431 -0.8965  1.6347
    5UNK    H30  113   4.285   1.627  -0.875  0.3768 -2.1363  0.9178
    5UNK    H31  114   4.206   1.475  -0.715  1.2478  1.4001 -2.3148
    5UNK    H32  115   4.400   1.935  -1.187 -0.1842 -0.1303 -1.1988
    5UNK    H33  116   4.442   2.112  -1.378  1.0045 -0.2079  0.5584
    5UNK    H34  117   4.404   2.338  -1.328  1.8827 -1.5490 -0.8411
    5UNK    H35  118   4.258   2.264  -0.955 -0.3630 -1.5523  0.6959
    5UNK    H36  119   3.796   2.045  -0.060 -2.1673  0.0702 -1.7323
    5UNK    H37  120   3.611   1.966   0.302  0.6791 -1.9441  2.2032
    5UNK    H38  121   3.639   1.728   0.277 -0.5910  0.5509 -1.2758
    5UNK    H39  122   3.734   1.637   0.056 -1.1864  0.1369 -0.5239
    6UNK     C0  123   4.376   2.435  -0.115 -0.9220  0.8519  0.1946
    6UNK     C1  124   4.387   2.442   0.024  0.0222  0.2489 -0.3513
    6UNK     C2  125   4.507   2.487   0.083  1.0968 -0.0199 -0.3474
    6UNK     C3  126   4.614   2.527   0.008 -0.0013 -0.0236  0.7808
    6UNK     C4  127   4.602   2.525  -0.129  0.2160 -0.3078 -0.7536
    6UNK     C5  128   4.487   2.479  -0.196  0.3957 -0.2914  0.1992
    6UNK     C6  129   4.485   2.472  -0.333 -0.2026 -0.5796 -0.0864
    6UNK     C7  130   4.578   2.531  -0.408 -0.0244  0.0514 -0.0376
    6UNK     C8  131   4.699   2.580  -0.348 -0.1262 -0.5371  0.0511
    6UNK     C9  132   4.710   2.575  -0.208  0.6883  0.0913 -0.0102
    6UNK    C10  133   4.576   2.550  -0.551 -0.5273  0.1137 -0.0829
    6UNK    C11  134   4.563   2.556  -0.671  0.1398 -0.1908 -0.1668
    6UNK    C12  135   4.557   2.556  -0.814  0.4732 -0.0648  0.1712
    6UNK    C13  136   4.675   2.564  -0.886  0.1781  0.1849  0.5845
    6UNK    C14  137   4.677   2.586  -1.024  0.2538 -0.5783 -0.2268
    6UNK    C15  138   4.549   2.575  -1.085  1.0893 -0.5581 -0.5523
    6UNK    N16  139   4.436   2.551  -1.017  0.5594  0.4419  0.6852
    6UNK    C17  140   4.438   2.539  -0.884 -0.1175 -0.5439 -0.7921
    6UNK    C18  141   4.280   2.399   0.104  0.6037 -0.0524  0.5039
    6UNK    C19  142   4.177   2.373   0.166 -0.5286 -0.1122 -0.6399
    6UNK    C20  143   4.063   2.322   0.248  0.4461 -0.0420  0.0248
    6UNK    C21  144   3.936   2.327   0.188  0.1533  0.0153 -1.1387
    6UNK    N22  145   3.833   2.268   0.245  0.6218 -0.3514 -0.5758
    6UNK    C23  146   3.836   2.204   0.364 -0.5602 -0.4106  0.3831
    6UNK    C24  147   3.959   2.206   0.435  0.1957  1.1958 -0.4687
    6UNK    C25  148   4.073   2.262   0.374 -0.1450 -0.2309  0.0329
    6UNK    H26  149   4.291   2.382  -0.158  0.1967 -0.2469 -0.7400
    6UNK    H27  150   4.525   2.475   0.190  1.5548  1.7345 -0.2024
    6UNK    H28  151   4.707   2.558   0.054  0.8651 -0.1259 -0.8310
    6UNK    H29  152   4.398   2.443  -0.391  2.3773 -1.9346 -3.6401
    6UNK    H30  153   4.772   2.617  -0.420 -0.4875 -1.2166 -0.6731
    6UNK    H31  154   4.798   2.611  -0.157  1.0093  1.4697 -1.4580
    6UNK    H32  155   4.775   2.573  -0.846  0.9929  1.3459 -1.5534
    6UNK    H33  156   4.758   2.595  -1.095 -1.0773  2.3845 -1.5355
    6UNK    H34  157   4.539   2.599  -1.190  0.2792 -1.1834 -0.6222
    6UNK    H35  158   4.343   2.514  -0.837  0.2515  0.3589  0.4802
    6UNK    H36  159   3.915   2.390   0.102  0.3416 -0.6077 -1.6513
    6UNK    H37  160   3.742   2.167   0.402 -0.5534  1.4619  2.4246
    6UNK    H38  161   3.960   2.159   0.532  0.8485 -1.6985 -1.7658
    6UNK    H39  162   4.168   2.261   0.426  0.5637  1.8197 -1.0929
    7NCS     C0  163   0.897   3.041   2.670  0.1606 -0.6589 -0.1644
    7NCS     C1  164   1.021   3.086   2.590  0.4973  0.3100  0.6500
    7NCS     C2  165   1.035   3.232   2.641 -0.1132 -0.2801  0.0484
    7NCS     C3  166   0.915   3.264   2.726  0.5678  0.7838  0.2033
    7NCS     N4  167   0.853   3.141   2.752  0.2771  0.0926  0.2715
    7NCS    CL5  168   0.706   3.133   2.840  0.3674  0.2776  0.1111
    7NCS     O6  169   0.885   3.379   2.761  0.5165  0.0884  0.2465
    7NCS     O7  170   0.848   2.928   2.663 -0.2230  0.5189 -0.0221
    7NCS     H8  171   0.999   3.072   2.484  1.8051 -2.4958  0.6615
    7NCS     H9  172   1.105   3.025   2.625 -0.4805 -1.6198 -0.2254
    7NCS    H10  173   1.043   3.291   2.548 -4.3000 -3.2313 -2.5469
    7NCS    H11  174   1.128   3.250   2.696 -0.0362  1.0350 -0.4760
    8UNK     C0  175   0.400   1.734   0.356 -0.5455  0.1903  0.0659
    8UNK     H1  176   0.390   1.674   0.447  0.7530  0.5848  0.4915
    8UNK     H2  177   0.335   1.693   0.278 -1.9684  0.3135  1.1545
    8UNK     C3  178   0.547   1.718   0.306  0.2921 -0.0450  0.4183
    8UNK     O4  179   0.371   1.866   0.384  0.2879  0.2202  0.5427
    8UNK     C5  180   0.579   1.566   0.289 -0.2020  0.2298  0.3793
    8UNK     C6  181   0.707   1.538   0.208 -0.1279 -0.6781  0.4777
    8UNK     C7  182   0.711   1.561   0.075 -0.4274 -0.4447 -0.1511
    8UNK     H8  183   0.804   1.551   0.019 -0.3151 -1.1916  0.1519
    8UNK     H9  184   0.624   1.573   0.011  0.0536 -2.4277 -1.2724
    8UNK    H10  185   0.588   1.525   0.390  1.0008 -1.3928 -0.3422
    8UNK    H11  186   0.496   1.506   0.250 -1.0245  1.3398  0.3637
    8UNK    H12  187   0.564   1.766   0.209 -0.6115  0.3853  0.4685
    8UNK    H13  188   0.611   1.766   0.382 -2.3791  0.3846  2.5406
    8UNK    C14  189   0.839   1.509   0.278 -0.2246  0.1750  0.1639
    8UNK    C15  190   1.074   1.444   0.420  0.8331  0.6302 -0.4200
    8UNK    C16  191   0.872   1.582   0.400 -0.0226 -0.0127 -0.1430
    8UNK    C17  192   0.926   1.402   0.233 -0.3687 -0.2683  0.5234
    8UNK    C18  193   1.045   1.375   0.303 -0.3194  0.1433 -0.3902
    8UNK    C19  194   0.988   1.547   0.468  0.3962  0.3320 -0.4761
    8UNK    H20  195   0.807   1.659   0.442  0.9295 -0.2624  1.9080
    8UNK    H21  196   0.911   1.359   0.134  1.1208  1.5688 -0.5800
    8UNK    H22  197   1.125   1.319   0.256  1.7673  2.6471 -0.0136
    8UNK    H23  198   1.011   1.603   0.558  0.8443 -0.4507 -0.0843
    8UNK    H24  199   1.165   1.412   0.470  0.2360 -0.1589  0.1883
    8UNK    H25  200   0.442   1.892   0.445 -0.8997  0.6660  1.7842
    9OPC     OW  201   3.843   2.612   3.224  0.0290  0.0518  0.3019
    9OPC    HW1  202   3.761   2.593   3.199 -0.4944  0.1441  1.8631
    9OPC    HW2  203   3.842   2.698   3.235  0.2267 -0.0016  0.7375
    9OPC     MW  204   3.831   2.622   3.222 -0.0192  0.0576  0.5969
   10OPC     OW  205   0.440   2.997   2.569  0.0756 -0.0190  0.4936
   10OPC    HW1  206   0.498   3.062   2.564  0.5297 -0.4816 -1.0060
   10OPC    HW2  207   0.487   2.926   2.548 -1.0151 -0.3990 -0.7884
   10OPC     MW  208   0.455   2.996   2.565 -0.0184 -0.1434  0.0826
   11OPC     OW  209   0.108   2.474   3.179  0.2431 -0.1915  0.0347
   11OPC    HW1  210   0.043   2.531   3.190  0.2008 -0.0563 -0.8963
   11OPC    HW2  211   0.103   2.424   3.250  0.4084  1.0825  0.9821
   11OPC     MW  212   0.098   2.475   3.191  0.2613  0.0166  0.0371
   12OPC     OW  213   0.595   2.850   2.258 -0.0972 -0.5399 -0.0549
   12OPC    HW1  214   0.595   2.931   2.226 -0.2009 -0.8439 -0.8520
   12OPC    HW2  215   0.535   2.809   2.209 -0.1357 -1.0643  0.4218
   12OPC     MW  216   0.586   2.856   2.246 -0.1183 -0.6622 -0.1022
   13OPC     OW  217   2.450   0.047   1.756 -0.0076 -0.1382  0.1127
   13OPC    HW1  218   2.523   0.064   1.802  0.2830 -1.2165  0.0867
   13OPC    HW2  219   2.454   0.103   1.690  0.6465  0.0384  0.2900
   13OPC     MW  220   2.461   0.058   1.753  0.1320 -0.2714  0.1352
   14OPC     OW  221   3.572   2.530   3.207  0.3500  0.9564  0.2482
   14OPC    HW1  222   3.554   2.557   3.126 -1.3173 -0.3175  0.1497
   14OPC    HW2  223   3.495   2.531   3.246  0.9082  0.1882  1.4133
   14OPC     MW  224   3.558   2.535   3.201  0.1862  0.6547  0.4058
   15OPC     OW  225   0.631   2.780   2.551 -0.0376 -0.2454 -0.0354
   15OPC    HW1  226   0.648   2.790   2.466 -1.5541  1.7472 -0.1547
   15OPC    HW2  227   0.707   2.800   2.589  0.9534 -2.1068 -0.8813
   15OPC     MW  228   0.645   2.784   2.544 -0.1153 -0.2261 -0.1780
   16OPC     OW  229   0.435   2.572   2.581  0.5547 -0.4718  0.2548
   16OPC    HW1  230   0.492   2.636   2.568  0.4950 -0.7241 -1.5239
   16OPC    HW2  231   0.375   2.586   2.518 -0.1529 -1.4880  0.6889
   16OPC     MW  232   0.434   2.584   2.570  0.4413 -0.6592  0.0563
   17OPC     OW  233   0.235   2.800   2.197 -0.0902 -0.1184  0.4244
   17OPC    HW1  234   0.157   2.821   2.164  0.4384 -0.5468 -1.1619
   17OPC    HW2  235   0.256   2.869   2.247 -0.7148  0.7708 -0.5197
   17OPC     MW  236   0.227   2.813   2.200 -0.1044 -0.0504  0.0505
   18OPC     OW  237   3.506   2.189   0.463  0.2017  0.2094  0.2585
   18OPC    HW1  238   3.521   2.131   0.527 -1.8486 -0.7481 -0.0422
   18OPC    HW2  239   3.426   2.220   0.482 -0.4694 -0.1007 -1.8260
   18OPC     MW  240   3.497   2.185   0.476 -0.2004  0.0221 -0.0938
   19OPC     OW  241   3.245   2.223   0.540 -0.6209 -0.4265  0.2340
   19OPC    HW1  242   3.193   2.153   0.540  0.9798 -1.6683  0.1946
   19OPC    HW2  243   3.213   2.273   0.603 -0.8631 -1.9533  1.3713
   19OPC     MW  244   3.233   2.220   0.549 -0.4203 -0.8354  0.3962
   20OPC     OW  245   0.254   2.586   2.363  0.6184 -0.0230  0.0378
   20OPC    HW1  246   0.230   2.653   2.313 -0.6866  0.1790  0.9032
   20OPC    HW2  247   0.246   2.517   2.310  1.3676  0.4137 -0.6693
   20OPC     MW  248   0.250   2.586   2.348  0.5363  0.0714  0.0613
   21OPC     OW  249   0.313   3.041   2.330  0.3813 -0.4113  0.1032
   21OPC    HW1  250   0.352   3.023   2.406 -1.4598  0.2038  1.2670
   21OPC    HW2  251   0.249   3.096   2.353  0.8312  1.1694 -2.1549
   21OPC     MW  252   0.309   3.047   2.345  0.1758 -0.0869 -0.0584
   22OPC     OW  253   3.352   2.466   3.371  0.0315  0.0405 -0.4658
   22OPC    HW1  254   3.270   2.437   3.365 -0.0166  0.2966 -1.1427
   22OPC    HW2  255   3.363   2.480   3.456 -2.3022  4.6922 -0.5858
   22OPC     MW  256   3.342   2.464   3.382 -0.3203  0.7656 -0.5835
   23OPC     OW  257   0.113   1.924   0.493  0.1359 -0.1574  0.0073
   23OPC    HW1  258   0.143   1.899   0.415 -0.2147 -1.5544  0.2878
   23OPC    HW2  259   0.131   1.856   0.544 -2.1434 -0.4615  0.5084
   23OPC     MW  260   0.120   1.910   0.489 -0.2526 -0.4088  0.1227
   24OPC     OW  261   0.775   0.151   3.934 -0.1905  0.1197 -0.0300
   24OPC    HW1  262   0.736   0.076   3.915  0.5133  0.4218 -3.1472
   24OPC    HW2  263   0.709   0.203   3.958 -1.0547 -0.6960 -0.5940
   24OPC     MW  264   0.759   0.148   3.935 -0.2142  0.0438 -0.5738
   25OPC     OW  265   0.548   3.108   2.146 -0.1627  0.1611  0.3532
   25OPC    HW1  266   0.500   3.133   2.078  0.5056  0.4623 -0.0183
   25OPC    HW2  267   0.489   3.096   2.209 -0.9405 -1.4126 -0.6143
   25OPC     MW  268   0.532   3.110   2.145 -0.1788 -0.0268  0.1554
   26BArF     C  269   0.639   2.715   0.395 -0.0671 -0.3392  0.2030
   26BArF    C1  270   0.497   2.709   0.408 -0.1158 -0.5083 -0.1607
   26BArF    C2  271   0.414   2.753   0.306 -0.6127 -0.2887  0.5822
   26BArF    C3  272   0.473   2.812   0.189  0.4542 -0.1538 -0.0454
   26BArF    C4  273   0.614   2.834   0.183 -0.4808  0.5189 -0.4314
   26BArF    C5  274   0.696   2.779   0.285  0.1345 -0.2821 -0.3729
   26BArF     H  275   0.467   2.651   0.495 -1.1873 -0.2324 -0.3319
   26BArF    H1  276   0.414   2.863   0.113 -1.2380  2.3428  2.6783
   26BArF    H2  277   0.803   2.794   0.267 -0.5036  1.7478 -2.9624
   26BArF    C6  278   0.267   2.743   0.311  0.0701  0.1770 -0.2043
   26BArF    C7  279   0.683   2.900   0.058 -0.4829  0.1210  0.0609
   26BArF     F  280   0.231   2.637   0.386 -0.8371  0.8233  0.1551
   26BArF    F1  281   0.212   2.852   0.359  0.1412  0.0362  0.0997
   26BArF    F2  282   0.215   2.722   0.192  0.1463 -0.0481  0.0496
   26BArF    F3  283   0.795   2.828   0.029 -0.5686 -0.0653 -0.2221
   26BArF    F4  284   0.718   3.018   0.097  0.0628 -0.3408  0.3238
   26BArF    F5  285   0.617   2.906  -0.058 -0.1062  0.2356 -0.5409
   26BArF    F6  286   0.573   2.321   0.983 -0.5945 -0.3258  0.5764
   26BArF    F7  287   0.460   2.176   0.410  0.3585  0.5451  0.1313
   26BArF    F8  288   0.657   2.201   0.338  0.1122  0.2634  0.3364
   26BArF    C8  289   0.690   2.334   0.917  0.3116  0.6756 -0.5311
   26BArF    F9  290   0.773   2.235   0.949  0.8251 -0.8468  0.1801
   26BArF    C9  291   0.637   2.248   0.678  0.3727  0.0057 -0.4809
   26BArF   C10  292   0.589   2.171   0.446  1.1675 -0.5018  0.1616
   26BArF    H3  293   0.610   2.153   0.726 -2.1875  1.6881  1.6570
   26BArF   C11  294   0.686   2.353   0.764  1.2212  0.4425  0.1054
   26BArF   C12  295   0.624   2.282   0.542 -0.3342 -0.0981  0.4610
   26BArF   C13  296   0.703   2.481   0.716 -0.0941  0.2474  0.0398
   26BArF   C14  297   0.647   2.419   0.501  0.8821  0.3279  0.3735
   26BArF   C15  298   0.682   2.518   0.585  0.3541  0.7479 -0.7648
   26BArF    H4  299   0.749   2.548   0.788 -2.3812 -0.3720  2.2302
   26BArF    H5  300   0.646   2.447   0.395  2.3819  0.5509  0.3972
   26BArF   F10  301   0.759   2.440   0.981 -0.0329  0.1030  0.0985
   26BArF   F11  302   0.615   2.041   0.474  0.0086 -0.1825 -0.0516
   26BArF   F12  303   1.209   2.481   0.160  0.0978  0.2487 -0.1865
   26BArF   F13  304   1.245   2.557   0.737  0.0700 -0.1521  0.1054
   26BArF   F14  305   1.354   2.659   0.582 -0.4041 -0.2858 -0.0947
   26BArF   C16  306   1.081   2.460   0.204 -0.3146  0.2891 -0.2513
   26BArF   F15  307   1.068   2.335   0.209  0.6379 -0.0436  0.7004
   26BArF   C17  308   1.148   2.553   0.431  0.2022  0.1416 -0.3964
   26BArF   C18  309   1.233   2.660   0.652 -0.3840  0.5800  0.3382
   26BArF    H6  310   1.247   2.508   0.424 -1.0914 -2.6283 -2.3992
   26BArF   C19  311   1.047   2.529   0.337 -0.6150 -0.0027  0.1203
   26BArF   C20  312   1.121   2.622   0.554  0.0440 -0.6817 -0.8738
   26BArF   C21  313   0.922   2.589   0.356 -0.2212  0.3099  0.0229
   26BArF   C22  314   0.985   2.659   0.581  0.0314  0.2709  0.4260
   26BArF   C23  315   0.890   2.635   0.483  0.6139  0.6427 -0.4886
   26BArF    H7  316   0.844   2.572   0.281 -0.9041 -0.1524  0.8151
   26BArF    H8  317   0.963   2.709   0.676  1.4344 -0.5495  1.2223
   26BArF   F16  318   1.004   2.506   0.106  0.3182  1.0574  0.3117
   26BArF   F17  319   1.220   2.778   0.719  0.3174  0.4460 -0.7483
   26BArF   F18  320   0.789   3.265   0.768  0.4303  0.6097  0.4695
   26BArF   F19  321   0.451   2.981   1.006 -0.1861 -0.2223  0.0678
   26BArF   F20  322   0.397   2.773   0.947 -0.4870  0.1741 -0.2627
   26BArF   C24  323   0.828   3.154   0.690 -0.0239 -0.1904 -0.0062
   26BArF   F21  324   0.958   3.139   0.711  1.3969 -0.0288 -0.1567
   26BArF   C25  325   0.667   3.002   0.821 -0.4161  0.0350 -0.7967
   26BArF   C26  326   0.500   2.863   0.966  0.0381  0.4399 -0.3077
   26BArF    H9  327   0.641   3.083   0.890 -0.3611  0.8358 -1.6878
   26BArF   C27  328   0.753   3.021   0.707 -0.8321  0.9431 -0.1014
   26BArF   C28  329   0.598   2.877   0.846  0.7144 -0.2941 -0.0156
   26BArF   C29  330   0.775   2.914   0.615 -0.5970 -0.8804 -0.5982
   26BArF   C30  331   0.619   2.783   0.742  0.4214 -0.5067  0.5210
   26BArF   C31  332   0.714   2.794   0.638 -0.9017 -0.4815  0.0263
   26BArF   H10  333   0.830   2.927   0.522 -0.3774  2.9537 -0.1026
   26BArF   H11  334   0.571   2.686   0.758 -1.7054  0.2491 -0.9175
   26BArF   F22  335   0.834   3.200   0.562  0.6544 -0.5207  0.3784
   26BArF   F23  336   0.574   2.816   1.065  0.3291 -0.5092  0.4483
   26BArF     B  337   0.731   2.665   0.523  0.2634  0.5321 -0.5406
   27BArF     C  338   2.809   2.829   3.844  0.8890 -0.3549 -0.3620
   27BArF    C1  339   2.845   2.954   3.804 -0.0042 -0.5212  0.0671
   27BArF    C2  340   2.835   2.996   3.669 -0.4165 -0.0425  0.3402
   27BArF    C3  341   2.795   2.896   3.578  0.6860 -0.3823  0.3917
   27BArF    C4  342   2.767   2.764   3.612  0.3170 -0.2506  0.3885
   27BArF    C5  343   2.776   2.731   3.752  0.0073  0.0551  0.0844
   27BArF     H  344   2.890   3.023   3.876 -0.0781 -0.3283 -0.0712
   27BArF    H1  345   2.779   2.922   3.473 -1.2075 -0.7733  0.5389
   27BArF    H2  346   2.759   2.629   3.785  1.2717 -0.0734  0.3710
   27BArF    C6  347   2.889   3.130   3.617 -0.1223  0.2121  0.5818
   27BArF    C7  348   2.724   2.654   3.508 -0.3910  0.0886 -0.4440
   27BArF     F  349   2.999   3.170   3.685  0.2235 -0.5696  0.3715
   27BArF    F1  350   2.945   3.128   3.495  0.3831  0.1145 -0.6341
   27BArF    F2  351   2.793   3.227   3.628 -0.5269  0.2474  0.6671
   27BArF    F3  352   2.743   2.529   3.552 -0.1384 -1.3251  0.3010
   27BArF    F4  353   2.796   2.665   3.396  0.0628  0.1995  0.5632
   27BArF    F5  354   2.595   2.649   3.482  0.2440 -0.1229 -0.3644
   27BArF    F6  355   2.688   3.064   4.557  0.1168  0.0202  0.1599
   27BArF    F7  356   2.505   3.214   4.008 -0.1111  0.3207  0.4905
   27BArF    F8  357   2.373   3.073   4.071 -0.5159 -0.1927 -0.6270
   27BArF    C8  358   2.793   3.010   4.485  0.5010 -0.5976  0.3099
   27BArF    F9  359   2.814   2.887   4.527  0.0349 -0.0267 -0.0409
   27BArF    C9  360   2.645   3.072   4.283  0.0252  0.3016 -0.1352
   27BArF   C10  361   2.475   3.143   4.110 -0.3564  0.1493 -0.7293
   27BArF    H3  362   2.595   3.138   4.355  0.3824 -3.6203  4.1996
   27BArF   C11  363   2.752   2.997   4.330  0.0043 -0.4551 -0.2530
   27BArF   C12  364   2.593   3.053   4.158  0.0279 -0.0177  0.0412
   27BArF   C13  365   2.818   2.903   4.239  0.1530 -0.3717 -0.1388
   27BArF   C14  366   2.655   2.966   4.073 -0.7877 -0.1792 -0.2532
   27BArF   C15  367   2.768   2.886   4.109 -0.5046 -0.2431 -0.3230
   27BArF    H4  368   2.898   2.835   4.270 -0.6837 -1.3262 -0.0411
   27BArF    H5  369   2.597   2.955   3.980 -0.1069  0.6864 -0.7921
   27BArF   F10  370   2.908   3.077   4.505 -0.0800 -0.1826 -0.4334
   27BArF   F11  371   2.429   3.231   4.202  0.8445 -0.1590 -0.3397
   27BArF   F12  372   2.406   2.353   3.962 -0.0844 -0.2173  0.4599
   27BArF   F13  373   2.948   2.262   4.165 -0.0594  0.1746 -0.3729
   27BArF   F14  374   2.912   2.387   4.340  0.1024 -0.4608  0.3213
   27BArF   C16  375   2.443   2.479   3.981  0.0368 -0.5956  0.4472
   27BArF   F15  376   2.372   2.535   4.071 -0.4823 -0.1037 -0.4986
   27BArF   C17  377   2.653   2.393   4.097 -0.3237 -0.0680  0.6151
   27BArF   C18  378   2.857   2.322   4.241  1.3321  0.0565 -0.1198
   27BArF    H6  379   2.613   2.292   4.112  1.4280 -0.6286  1.8623
   27BArF   C19  380   2.588   2.491   4.023 -0.2941 -0.0930 -0.0491
   27BArF   C20  381   2.782   2.424   4.156  0.1988  0.3456 -0.0240
   27BArF   C21  382   2.653   2.611   4.003 -0.3238 -0.5816  0.1231
   27BArF   C22  383   2.844   2.548   4.134 -0.4064 -0.1491  0.4801
   27BArF   C23  384   2.780   2.642   4.048  0.0330  0.2414 -0.7701
   27BArF    H7  385   2.605   2.690   3.943 -1.6870 -1.4114  0.0672
   27BArF    H8  386   2.939   2.579   4.177  1.2014 -2.4656 -1.1521
   27BArF   F16  387   2.417   2.548   3.869  0.6302  0.1134 -0.1807
   27BArF   F17  388   2.782   2.219   4.284 -0.4212 -0.4370 -0.1490
   27BArF   F18  389   3.276   2.422   3.945 -0.2867  0.2439 -0.1312
   27BArF   F19  390   3.414   2.910   4.180 -0.5666 -0.6650  0.3297
   27BArF   F20  391   3.375   3.052   4.014  0.6942 -0.4071  0.0508
   27BArF   C24  392   3.265   2.526   3.867 -0.3558 -0.3977  0.1495
   27BArF   F21  393   3.191   2.476   3.766  0.3451  0.0136 -0.2457
   27BArF   C25  394   3.289   2.753   3.986 -0.3723 -0.5084  0.7626
   27BArF   C26  395   3.319   2.976   4.108 -0.3798 -0.1402 -0.3988
   27BArF    H9  396   3.398   2.743   3.981 -0.2544 -1.3844  3.4476
   27BArF   C27  397   3.206   2.648   3.942 -0.3916 -0.3609  0.3968
   27BArF   C28  398   3.230   2.866   4.049 -0.2010 -0.6519  0.5224
   27BArF   C29  399   3.062   2.669   3.942 -0.3782 -0.5998 -0.0759
   27BArF   C30  400   3.090   2.876   4.061 -0.3032  0.0402  0.3121
   27BArF   C31  401   3.006   2.781   4.007  0.4917 -0.7135  0.6407
   27BArF   H10  402   2.999   2.589   3.903  1.6068 -2.0834 -0.4156
   27BArF   H11  403   3.041   2.966   4.098 -0.1930  0.3524 -0.2921
   27BArF   F22  404   3.387   2.556   3.822 -0.5430  0.4310 -0.2378
   27BArF   F23  405   3.263   3.051   4.201 -0.1302  0.1732 -0.0275
   27BArF     B  406   2.841   2.792   4.000 -0.0248  0.6359  0.1476
   28BArF     C  407   0.119   0.683   3.703  0.1131 -0.2022 -0.4772
   28BArF    C1  408   0.079   0.565   3.767  0.1841 -0.6617 -0.0283
   28BArF    C2  409   0.124   0.541   3.900 -0.2771  0.2907  0.0353
   28BArF    C3  410   0.221   0.625   3.947 -0.2640 -0.1030  0.0771
   28BArF    C4  411   0.263   0.743   3.883 -0.0322 -0.1962  0.5235
   28BArF    C5  412   0.204   0.770   3.762 -0.3305 -0.1262  0.3737
   28BArF     H  413   0.003   0.502   3.719 -1.5000  1.7584 -0.7425
   28BArF    H1  414   0.265   0.581   4.037 -1.6994  1.3399  1.5738
   28BArF    H2  415   0.231   0.862   3.710 -2.5763 -0.2256 -1.1039
   28BArF    C6  416   0.066   0.431   3.992 -0.3975 -0.0206 -0.2804
   28BArF    C7  417   0.370   0.829   3.944 -0.4777 -0.0491  0.1149
   28BArF     F  418   0.152   0.332   4.020 -0.2217  0.2895  0.3848
   28BArF    F1  419   0.029   0.466   4.114 -0.7168  0.6781  0.1853
   28BArF    F2  420  -0.037   0.362   3.948 -0.0220 -0.2748  0.0769
   28BArF    F3  421   0.493   0.804   3.894  0.3470  0.2874 -0.3227
   28BArF    F4  422   0.380   0.803   4.076 -0.0173 -1.0808  0.0232
   28BArF    F5  423   0.356   0.961   3.929 -0.4476 -0.5375 -0.2848
   28BArF    F6  424  -0.428   0.419   3.286  0.2745  0.0376 -0.4210
   28BArF    F7  425  -0.513   0.552   3.769  0.1979  0.6275  0.1741
   28BArF    F8  426  -0.337   0.453   3.840 -0.2146  0.1334 -0.3416
   28BArF    C8  427  -0.332   0.511   3.272  0.1263 -0.5432 -0.4991
   28BArF    F9  428  -0.391   0.621   3.223 -0.1444  0.4754 -0.1482
   28BArF    C9  429  -0.351   0.544   3.533  0.2862  0.2808  0.4383
   28BArF   C10  430  -0.383   0.569   3.785 -0.0978  0.7506 -0.7290
   28BArF    H3  431  -0.443   0.484   3.533  1.2560 -1.2617  0.4890
   28BArF   C11  432  -0.273   0.553   3.410  0.0885  0.0349 -0.7153
   28BArF   C12  433  -0.313   0.605   3.656 -0.2631 -0.1344  0.5619
   28BArF   C13  434  -0.147   0.607   3.426  0.3829  0.2620 -0.7335
   28BArF   C14  435  -0.178   0.659   3.660 -0.4068 -0.2133  0.7008
   28BArF   C15  436  -0.096   0.653   3.545  0.0451 -0.6051  0.5626
   28BArF    H4  437  -0.080   0.612   3.340 -0.4662 -2.0864 -1.6035
   28BArF    H5  438  -0.129   0.694   3.751  3.0726 -1.4824 -0.5404
   28BArF   F10  439  -0.245   0.468   3.181 -0.0227  0.1130 -0.6787
   28BArF   F11  440  -0.358   0.662   3.880 -0.3578  0.2423 -0.4936
   28BArF   F12  441  -0.185   1.254   3.731  0.3573 -0.2591 -0.5229
   28BArF   F13  442  -0.072   1.246   3.255  0.3561  0.3903 -0.7375
   28BArF   F14  443   0.083   1.123   3.192  0.3026  0.0595  0.2792
   28BArF   C16  444  -0.082   1.182   3.769  0.4805  0.1434  0.3839
   28BArF   F15  445  -0.133   1.111   3.874  0.3760  0.1593  0.1150
   28BArF   C17  446  -0.053   1.145   3.518 -0.6911 -0.2839 -0.2950
   28BArF   C18  447  -0.035   1.115   3.259  0.2265 -0.5564  0.1050
   28BArF    H6  448  -0.070   1.253   3.505  0.4845 -0.2859 -2.2511
   28BArF   C19  449  -0.049   1.089   3.644 -0.1552 -0.0897  0.0666
   28BArF   C20  450  -0.029   1.070   3.403  0.0326  0.3118 -0.2578
   28BArF   C21  451  -0.011   0.958   3.659 -0.5560  0.1450 -0.3593
   28BArF   C22  452   0.002   0.934   3.422  0.6408 -0.0260  0.2455
   28BArF   C23  453   0.010   0.875   3.546 -0.3089 -0.3424 -0.2072
   28BArF    H7  454   0.004   0.915   3.759 -1.3441  1.1952  0.2199
   28BArF    H8  455   0.012   0.870   3.334 -2.2239  2.0523 -1.7881
   28BArF   F16  456   0.018   1.262   3.812 -0.0722  0.2822 -0.2348
   28BArF   F17  457  -0.123   1.046   3.194 -0.3164  0.0044 -0.0056
   28BArF   F18  458   0.494   0.909   3.324  0.3078  0.3466  0.0216
   28BArF   F19  459   0.348   0.278   3.255  0.2053  0.2292 -0.1634
   28BArF   F20  460   0.140   0.272   3.291  0.0913 -0.2209  0.8034
   28BArF   C24  461   0.471   0.803   3.238  0.1053  0.0882 -0.2006
   28BArF   F21  462   0.582   0.730   3.234  0.5020  0.1126 -0.4129
   28BArF   C25  463   0.339   0.585   3.238  0.2251 -0.4878  0.3691
   28BArF   C26  464   0.238   0.354   3.234 -0.8285  0.0173 -0.7116
   28BArF    H9  465   0.395   0.553   3.149 -1.0102 -0.1634 -0.5515
   28BArF   C27  466   0.358   0.713   3.293  0.6176 -0.1046  0.1741
   28BArF   C28  467   0.248   0.497   3.288  0.0300  0.1657  0.0746
   28BArF   C29  468   0.260   0.758   3.388 -0.8823  0.2255  0.1545
   28BArF   C30  469   0.160   0.542   3.391 -0.1724  0.1827 -0.6238
   28BArF   C31  470   0.168   0.672   3.446 -0.2702  0.0075 -0.0438
   28BArF   H10  471   0.253   0.856   3.434  0.0339 -1.0038  3.1616
   28BArF   H11  472   0.078   0.481   3.430  0.1122  0.9430  1.2582
   28BArF   F22  473   0.446   0.851   3.121 -0.5264 -0.3408  0.5674
   28BArF   F23  474   0.235   0.344   3.101  0.0146  0.1412  0.1614
   28BArF     B  475   0.051   0.722   3.553  0.5088  0.2422 -0.3121
   29BArF     C  476   3.871   2.179   1.121 -0.5029  0.4268 -0.0934
   29BArF    C1  477   3.956   2.200   1.232 -0.5880 -0.0157 -0.5787
   29BArF    C2  478   3.908   2.269   1.345  0.1161 -0.0061 -0.0305
   29BArF    C3  479   3.766   2.310   1.343  0.0766 -0.1446 -0.9505
   29BArF    C4  480   3.686   2.282   1.235 -0.4417  0.6489  0.5700
   29BArF    C5  481   3.738   2.216   1.123  0.2538 -0.0750  0.1742
   29BArF     H  482   4.061   2.169   1.234  0.1119  2.2092  0.1039
   29BArF    H1  483   3.729   2.366   1.429  0.7341  0.1791 -0.8721
   29BArF    H2  484   3.680   2.194   1.033  0.2597 -0.1592  0.1918
   29BArF    C6  485   3.994   2.306   1.463  0.1670 -0.0560  0.3522
   29BArF    C7  486   3.540   2.337   1.230 -0.2492  0.1811 -0.3459
   29BArF     F  487   4.025   2.429   1.452  0.4242 -0.3005  0.0357
   29BArF    F1  488   3.923   2.287   1.578 -0.3895 -0.1239 -0.8645
   29BArF    F2  489   4.115   2.238   1.472 -0.0501  0.0861  0.5938
   29BArF    F3  490   3.510   2.381   1.110 -0.7874  0.2168  0.4060
   29BArF    F4  491   3.511   2.442   1.312  0.3925 -0.5139  0.0815
   29BArF    F5  492   3.461   2.236   1.257  0.2698 -0.4124 -0.1355
   29BArF    F6  493   4.364   2.060   0.735  0.2562 -0.0241 -0.2036
   29BArF    F7  494   4.330   1.728   1.263  0.2541  0.2308  0.6467
   29BArF    F8  495   4.176   1.833   1.360  0.2034  0.4608 -0.5044
   29BArF    C8  496   4.355   1.931   0.776  0.0314 -0.0353 -0.7230
   29BArF    F9  497   4.488   1.911   0.805 -0.4717  0.2876 -0.2940
   29BArF    C9  498   4.274   1.844   1.007 -0.1985  0.0759  0.0499
   29BArF   C10  499   4.204   1.776   1.245 -0.0348  0.6395 -0.3743
   29BArF    H3  500   4.363   1.783   1.021 -1.4854 -1.4746  2.2809
   29BArF   C11  501   4.254   1.924   0.894  0.4104 -0.8104 -0.0985
   29BArF   C12  502   4.183   1.852   1.115 -0.1963 -0.0550 -0.0689
   29BArF   C13  503   4.137   1.998   0.887  0.0232 -0.4491 -0.3792
   29BArF   C14  504   4.070   1.935   1.109  0.2978 -0.3340  0.4304
   29BArF   C15  505   4.050   2.017   0.999  0.8405  0.4627 -0.0833
   29BArF    H4  506   4.124   2.048   0.791  0.5855  0.0028 -0.2280
   29BArF    H5  507   4.004   1.924   1.195 -0.3041 -4.0259 -0.3304
   29BArF   F10  508   4.318   1.858   0.674 -0.0057  0.7308  0.3913
   29BArF   F11  509   4.132   1.666   1.241  0.1122 -0.4524 -0.3445
   29BArF   F12  510   3.591   1.799   1.210  0.0818  0.0824  0.3475
   29BArF   F13  511   3.784   1.812   0.526 -0.0266  0.5784 -0.0638
   29BArF   F14  512   3.628   1.690   0.595 -0.0741  0.3152  0.4529
   29BArF   C16  513   3.545   1.774   1.086  0.6277  0.5645  0.1027
   29BArF   F15  514   3.429   1.828   1.080  0.3366  0.0783  0.2459
   29BArF   C17  515   3.632   1.778   0.851 -0.5879  0.3799 -0.2009
   29BArF   C18  516   3.675   1.811   0.609  0.2349 -0.6765 -0.2810
   29BArF    H6  517   3.556   1.704   0.827 -0.7917  0.4100  0.3392
   29BArF   C19  518   3.643   1.820   0.983  0.5269  0.0200  0.6386
   29BArF   C20  519   3.710   1.842   0.754 -0.8617  0.2342 -0.1266
   29BArF   C21  520   3.732   1.924   1.020 -0.3551 -0.6909  0.4211
   29BArF   C22  521   3.794   1.951   0.792  0.1912 -0.4570  0.7198
   29BArF   C23  522   3.809   1.994   0.922 -0.4543  0.2504 -0.0156
   29BArF    H7  523   3.757   1.944   1.124  3.0368 -1.7442 -0.0778
   29BArF    H8  524   3.842   1.999   0.706  0.2170 -0.7017  0.5979
   29BArF   F16  525   3.515   1.650   1.074 -0.2002  0.3574 -0.0297
   29BArF   F17  526   3.597   1.900   0.553 -0.1346 -0.1022  0.1141
   29BArF   F18  527   3.618   2.389   0.661  0.3748  0.1247 -0.0109
   29BArF   F19  528   4.271   2.457   0.634 -0.3891 -0.4173  0.3192
   29BArF   F20  529   4.205   2.616   0.776 -0.4626  0.4702  0.1428
   29BArF   C24  530   3.732   2.452   0.640 -0.2614 -0.3563 -0.9332
   29BArF   F21  531   3.717   2.570   0.701 -0.1985 -0.0468  0.6803
   29BArF   C25  532   3.977   2.460   0.710 -0.1800  0.2200 -0.0068
   29BArF   C26  533   4.223   2.483   0.757 -0.1267 -0.1523 -0.1853
   29BArF    H9  534   3.986   2.553   0.653  0.1752  1.9978  2.7821
   29BArF   C27  535   3.853   2.394   0.714 -0.0410 -0.3397 -0.7371
   29BArF   C28  536   4.093   2.409   0.773 -0.3267  0.1523  1.2430
   29BArF   C29  537   3.842   2.280   0.797 -0.2629  0.2508 -0.2642
   29BArF   C30  538   4.074   2.304   0.862 -0.4531  0.2074  0.3766
   29BArF   C31  539   3.952   2.237   0.871  0.1280  0.7960 -0.3980
   29BArF   H10  540   3.748   2.224   0.801 -0.2125  0.2526  1.5037
   29BArF   H11  541   4.160   2.274   0.923 -0.6319  0.1277  0.5956
   29BArF   F22  542   3.755   2.475   0.520  0.0781  0.1853 -0.3953
   29BArF   F23  543   4.317   2.436   0.843  0.3297 -0.4323  0.5104
   29BArF     B  544   3.919   2.107   0.980  0.0499 -0.1076 -0.2399
   30DCM    CL1  545   3.356   3.343   2.425  0.1632 -0.1174 -0.2676
   30DCM     C1  546   3.472   3.201   2.392 -0.1179 -0.3548  0.2026
   30DCM     H1  547   3.554   3.247   2.335 -0.5069 -0.4808 -0.4674
   30DCM     H2  548   3.431   3.126   2.324  2.3071 -0.4168 -1.3132
   30DCM    CL2  549   3.539   3.129   2.545 -0.1473 -0.5675  0.1171
   31DCM    CL1  550   1.807   1.622   2.180 -0.0759  0.1516 -0.0827
   31DCM     C1  551   1.762   1.501   2.299 -0.1071  0.2521  0.5604
   31DCM     H1  552   1.794   1.403   2.262 -1.8839  0.2916 -1.3005
   31DCM     H2  553   1.654   1.498   2.314 -0.4611  0.8062 -1.4577
   31DCM    CL2  554   1.854   1.530   2.449 -0.0837 -0.1667  0.0267
   32DCM    CL1  555   2.144   2.420   2.964 -0.0497  0.3168  0.0845
   32DCM     C1  556   2.010   2.494   2.879 -0.0532  0.0911 -0.0312
   32DCM     H1  557   1.969   2.582   2.930  0.4831  0.2099  0.2022
   32DCM     H2  558   1.937   2.414   2.861 -0.9125  1.1361 -1.3426
   32DCM    CL2  559   2.045   2.552   2.708 -0.2389  0.0222  0.2667
   33DCM    CL1  560   2.274   2.270   3.715 -0.1877 -0.5007 -0.0821
   33DCM     C1  561   2.227   2.384   3.573 -0.3790  0.4285  0.3831
   33DCM     H1  562   2.190   2.483   3.602 -1.0582 -0.4866  2.8463
   33DCM     H2  563   2.153   2.336   3.508 -1.8256  0.5671  1.8712
   33DCM    CL2  564   2.369   2.418   3.468  0.0549 -0.8611  0.1508
   34DCM    CL1  565   1.516   1.487   1.220 -0.0650 -0.1292  0.2660
   34DCM     C1  566   1.496   1.579   1.059 -0.6061  0.0408  0.4871
   34DCM     H1  567   1.451   1.511   0.986  2.5603 -1.5333 -0.1889
   34DCM     H2  568   1.591   1.611   1.015 -1.6281  0.6874 -1.3469
   34DCM    CL2  569   1.378   1.718   1.085 -0.4303  0.0376  0.0385
   35DCM    CL1  570   1.783   1.877   3.965  0.0636 -0.1669  0.4764
   35DCM     C1  571   1.779   2.044   4.024 -0.7510 -0.5727 -0.4282
   35DCM     H1  572   1.766   2.043   4.133 -0.6985  0.0912 -0.4084
   35DCM     H2  573   1.698   2.097   3.971 -0.8941 -1.0879 -0.7249
   35DCM    CL2  574   1.938   2.128   3.988 -0.1905 -0.2417 -0.0776
   36DCM    CL1  575   0.480   0.402   1.834  0.1650 -0.1381 -0.2759
   36DCM     C1  576   0.441   0.359   1.670  0.1337 -0.5950 -0.3522
   36DCM     H1  577   0.332   0.366   1.664  0.0632  2.2796  2.2313
   36DCM     H2  578   0.478   0.260   1.640  0.8272 -0.4883  0.1279
   36DCM    CL2  579   0.504   0.482   1.555  0.0675  0.1903  0.0641
   37DCM    CL1  580   3.428   3.837   1.766 -0.4097 -0.1664  0.2769
   37DCM     C1  581   3.351   3.780   1.615 -0.1774  0.1605 -0.1270
   37DCM     H1  582   3.415   3.699   1.579  0.6857  0.2508  1.1222
   37DCM     H2  583   3.336   3.869   1.552  1.1173 -0.7558 -1.7990
   37DCM    CL2  584   3.182   3.723   1.635  0.0506  0.1796  0.2271
   38DCM    CL1  585   0.919   2.839   3.509  0.0383  0.1769  0.3084
   38DCM     C1  586   0.953   3.013   3.555 -0.0834  0.4404 -0.2893
   38DCM     H1  587   1.000   3.019   3.654  0.5107  2.8418 -0.6465
   38DCM     H2  588   0.859   3.069   3.554 -0.6847 -0.5172  1.0125
   38DCM    CL2  589   1.057   3.080   3.424  0.1469  0.0729  0.2905
   39DCM    CL1  590   2.314   2.838   3.468  0.1023 -0.1575  0.2202
   39DCM     C1  591   2.299   2.818   3.647  0.6499 -0.4666 -0.8374
   39DCM     H1  592   2.309   2.712   3.671  0.1490 -0.0031  1.6360
   39DCM     H2  593   2.196   2.843   3.677  0.7336  0.2226 -1.1012
   39DCM    CL2  594   2.428   2.900   3.746 -0.1511 -0.1220 -0.0940
   40DCM    CL1  595   0.670   3.431   0.138 -0.1443  0.2775 -0.0002
   40DCM     C1  596   0.776   3.383   0.284  0.8968 -0.2571  0.3848
   40DCM     H1  597   0.869   3.441   0.277  1.8517 -1.8394 -0.7033
   40DCM     H2  598   0.799   3.276   0.286  1.7970 -0.0596  1.7120
   40DCM    CL2  599   0.691   3.432   0.426 -0.1163  0.0893 -0.2425
   41DCM    CL1  600   0.148   1.551   2.029 -0.1752  0.5631 -0.0353
   41DCM     C1  601  -0.032   1.507   2.033 -0.5329 -0.5540  0.5502
   41DCM     H1  602  -0.031   1.403   1.997  1.3814 -0.1392 -0.7272
   41DCM     H2  603  -0.081   1.564   1.953  1.1114 -1.0076 -0.8341
   41DCM    CL2  604  -0.102   1.547   2.200  0.0291  0.0148  0.1917
   42DCM    CL1  605   1.583   3.310   1.400 -0.0135 -0.2769 -0.1523
   42DCM     C1  606   1.620   3.142   1.341 -0.2232  0.2207 -0.4330
   42DCM     H1  607   1.556   3.121   1.254 -0.8858 -0.4454  0.2023
   42DCM     H2  608   1.594   3.079   1.427 -0.0474  0.0498 -0.5048
   42DCM    CL2  609   1.793   3.118   1.289 -0.1861 -0.3067 -0.2875
   43DCM    CL1  610   2.567   0.479   1.178 -0.1772  0.1644 -0.2788
   43DCM     C1  611   2.742   0.441   1.132  0.1264 -0.0193  0.2273
   43DCM     H1  612   2.792   0.466   1.226  1.8520 -0.0978 -0.6261
   43DCM     H2  613   2.767   0.501   1.044 -1.3707 -1.2455 -1.1096
   43DCM    CL2  614   2.778   0.266   1.081 -0.1379  0.2881  0.5874
   44DCM    CL1  615   1.567   1.901   1.297  0.5474  0.1257  0.0735
   44DCM     C1  616   1.542   1.995   1.450  0.3519  0.4838 -0.5403
   44DCM     H1  617   1.461   1.950   1.508  0.9723  0.1568  0.0839
   44DCM     H2  618   1.505   2.096   1.429 -0.5931  0.3473  0.3496
   44DCM    CL2  619   1.681   1.966   1.561  0.2096 -0.1271 -0.1662
   45DCM    CL1  620   3.083   3.191   0.836 -0.1079  0.4572  0.2424
   45DCM     C1  621   2.914   3.134   0.814  0.4169  0.1106 -0.2905
   45DCM     H1  622   2.915   3.037   0.764 -2.0336  0.3406 -0.9178
   45DCM     H2  623   2.854   3.210   0.761 -0.4856  0.1081  0.7048
   45DCM    CL2  624   2.832   3.113   0.967 -0.0792  0.2403 -0.4589
   46DCM    CL1  625   1.358   1.771   2.049  0.2635 -0.4751  0.2877
   46DCM     C1  626   1.448   1.635   2.124  0.6638  0.3443  0.2829
   46DCM     H1  627   1.550   1.665   2.098  0.3117  0.9040 -0.4836
   46DCM     H2  628   1.416   1.545   2.070 -1.7787  0.6678  1.0689
   46DCM    CL2  629   1.411   1.619   2.305 -0.2882  0.6385  0.0172
   47DCM    CL1  630   1.549   0.676   2.869 -0.4039 -0.1968  0.3770
   47DCM     C1  631   1.676   0.791   2.923  0.0279  0.3197 -0.4237
   47DCM     H1  632   1.712   0.858   2.845  0.5106 -0.1186 -0.5872
   47DCM     H2  633   1.765   0.733   2.950  0.2135 -1.3915 -4.0841
   47DCM    CL2  634   1.616   0.893   3.058  0.2991 -0.2484  0.1276
   48DCM    CL1  635   0.580   0.562   2.194  0.9032 -0.2435 -0.3196
   48DCM     C1  636   0.684   0.473   2.306  0.1236  0.6370 -0.5294
   48DCM     H1  637   0.619   0.408   2.367  1.6230  0.9852  1.5415
   48DCM     H2  638   0.738   0.550   2.362  2.4316 -0.8326 -0.6074
   48DCM    CL2  639   0.808   0.375   2.211 -0.0349 -0.3948 -0.1131
   49DCM    CL1  640   2.221   1.483   2.530 -0.1719  0.2303 -0.0433
   49DCM     C1  641   2.213   1.539   2.359  0.0738 -0.1072 -0.8087
   49DCM     H1  642   2.285   1.617   2.332 -0.5218  0.9377  0.4792
   49DCM     H2  643   2.117   1.592   2.360  1.3433  2.3072  0.0990
   49DCM    CL2  644   2.204   1.397   2.251 -0.3411  0.0486  0.5936
   50DCM    CL1  645   3.838   3.851   0.531  0.5312 -0.3227 -0.2571
   50DCM     C1  646   3.987   3.949   0.487 -0.7405 -0.0833 -0.1715
   50DCM     H1  647   4.058   3.936   0.569 -0.8347  0.3764 -0.0182
   50DCM     H2  648   3.956   4.053   0.477  0.5897  0.2373 -1.4270
   50DCM    CL2  649   4.066   3.897   0.334 -0.2385 -0.2956 -0.0288
   51DCM    CL1  650   3.737   3.041   1.034  0.4503 -0.3947  0.2584
   51DCM     C1  651   3.694   2.947   1.183 -0.1046 -0.0893  0.1240
   51DCM     H1  652   3.787   2.938   1.240  0.4069  0.6047 -0.5729
   51DCM     H2  653   3.653   2.855   1.142 -1.6847  0.9785 -0.7995
   51DCM    CL2  654   3.563   3.034   1.277 -0.4441  0.3489  0.2122
   52DCM    CL1  655   1.654   1.771   0.814 -0.2021  0.4053 -0.3752
   52DCM     C1  656   1.625   1.764   0.637  0.4737 -0.2830 -0.3656
   52DCM     H1  657   1.556   1.681   0.616  0.2343  0.4421 -2.7100
   52DCM     H2  658   1.720   1.749   0.583  0.4727 -0.8356 -0.2224
   52DCM    CL2  659   1.554   1.910   0.578 -0.3784  0.0005  0.1453
   53DCM    CL1  660   2.237   0.010   1.316  0.0272 -0.2885  0.0522
   53DCM     C1  661   2.388   0.058   1.223  0.1984 -0.3967 -0.3415
   53DCM     H1  662   2.481   0.026   1.271  0.2911 -1.1533 -1.0032
   53DCM     H2  663   2.382   0.167   1.218  0.9813 -0.3279  0.0854
   53DCM    CL2  664   2.393  -0.005   1.054 -0.0109 -0.0045 -0.2274
   54DCM    CL1  665   2.318   0.930   1.936 -0.1237  0.3142  0.0538
   54DCM     C1  666   2.263   0.840   2.086  0.6701  0.0785  0.0315
   54DCM     H1  667   2.156   0.857   2.106  0.2893 -0.8361 -1.1071
   54DCM     H2  668   2.326   0.855   2.174  2.6436 -3.0692 -0.6912
   54DCM    CL2  669   2.273   0.666   2.038  0.0991  0.0434  0.1450
   55DCM    CL1  670   2.501   1.180   2.488 -0.2382  0.1963  0.4031
   55DCM     C1  671   2.356   1.134   2.389  0.1664  0.0805  0.2730
   55DCM     H1  672   2.378   1.152   2.283 -1.5066 -1.0343 -0.2929
   55DCM     H2  673   2.261   1.174   2.426 -1.9512 -1.9662 -2.4688
   55DCM    CL2  674   2.329   0.956   2.399  0.2116 -0.3147 -0.0614
   56DCM    CL1  675   0.472   3.183   3.129  0.3206 -0.2208 -0.1442
   56DCM     C1  676   0.384   3.305   3.236  0.1752  0.1845  0.5741
   56DCM     H1  677   0.446   3.394   3.246 -0.1366  0.1852  3.0291
   56DCM     H2  678   0.372   3.259   3.335  0.5881  1.0256  1.0277
   56DCM    CL2  679   0.221   3.351   3.168  0.1050  0.4223 -0.0748
   57DCM    CL1  680   1.501   2.380   3.301  0.4595 -0.0412 -0.2974
   57DCM     C1  681   1.608   2.383   3.152  0.9348 -0.8302 -0.9329
   57DCM     H1  682   1.644   2.279   3.144 -1.7407 -2.3724  3.4701
   57DCM     H2  683   1.676   2.469   3.147 -0.4748  0.2489 -2.6578
   57DCM    CL2  684   1.496   2.417   3.016 -0.2747 -0.0875  0.0087
   58DCM    CL1  685   1.772   3.407   2.156 -0.2391  0.2376 -0.0229
   58DCM     C1  686   1.843   3.308   2.292  1.1642 -0.1378 -0.3417
   58DCM     H1  687   1.924   3.362   2.343  0.2606  1.7363 -0.8153
   58DCM     H2  688   1.868   3.208   2.254 -2.0379 -0.9340 -0.6541
   58DCM    CL2  689   1.701   3.288   2.399 -0.0492  0.5573  0.3431
   59DCM    CL1  690   1.985   3.680   1.291 -0.1055  0.0076 -0.3944
   59DCM     C1  691   1.845   3.607   1.364 -0.5020  0.0404  0.4579
   59DCM     H1  692   1.837   3.653   1.463  0.3387  2.5820 -0.5759
   59DCM     H2  693   1.877   3.504   1.385  1.0425  0.2793 -0.5071
   59DCM    CL2  694   1.710   3.625   1.253  0.0584 -0.1444  0.0297
   60DCM    CL1  695   2.943   0.772   1.185 -0.0797  0.0901  0.1203
   60DCM     C1  696   2.998   0.882   1.052  0.7952 -0.1341  0.2804
   60DCM     H1  697   2.983   0.985   1.086 -1.5584 -0.5150  0.5207
   60DCM     H2  698   2.922   0.859   0.977  0.1940  0.8231  0.5869
   60DCM    CL2  699   3.162   0.836   0.991 -0.0144 -0.2456 -0.0918
   61DCM    CL1  700   0.087   2.704   1.135  0.0424  0.2778 -0.0211
   61DCM     C1  701  -0.040   2.612   1.042 -0.3202  0.4801 -0.5109
   61DCM     H1  702  -0.010   2.507   1.031 -1.2006  0.3177 -1.5283
   61DCM     H2  703  -0.063   2.653   0.943  1.7585 -0.7389 -1.5812
   61DCM    CL2  704  -0.194   2.600   1.140  0.2003 -0.6469 -0.3031
   62DCM    CL1  705   2.881   3.728   1.252  0.2809 -0.1484 -0.0887
   62DCM     C1  706   2.720   3.693   1.315  0.2885 -0.0723 -0.3007
   62DCM     H1  707   2.680   3.601   1.271  0.8886 -1.9434  2.7603
   62DCM     H2  708   2.653   3.780   1.314  2.0223  1.3434  0.6404
   62DCM    CL2  709   2.742   3.631   1.488  0.2703  0.0893 -0.0571
   63DCM    CL1  710   2.134   1.186   1.266 -0.3965  0.3384 -0.1767
   63DCM     C1  711   2.118   1.014   1.318  0.3227 -0.3835 -0.5636
   63DCM     H1  712   2.048   1.024   1.401 -2.3843  1.2219 -2.8413
   63DCM     H2  713   2.220   0.987   1.347  1.1946  1.8657 -1.3204
   63DCM    CL2  714   2.063   0.900   1.190 -0.1176 -0.1179 -0.0911
   64DCM    CL1  715   3.809   3.770   3.542  0.0909  0.2729  0.0733
   64DCM     C1  716   3.834   3.739   3.723  0.6762  0.0139  0.5252
   64DCM     H1  717   3.738   3.748   3.775  1.6001  0.2104  2.2698
   64DCM     H2  718   3.912   3.803   3.766 -0.5778  2.5067 -0.7205
   64DCM    CL2  719   3.876   3.564   3.712  0.2970  0.0687 -0.1521
   65DCM    CL1  720   0.749   2.374   1.960  0.2616  0.0535 -0.3663
   65DCM     C1  721   0.871   2.489   1.906 -0.5516  0.4528 -0.1632
   65DCM     H1  722   0.963   2.443   1.868  0.4125  2.0970  0.0473
   65DCM     H2  723   0.892   2.566   1.982  0.0325  1.2136 -1.0643
   65DCM    CL2  724   0.795   2.577   1.776  0.1054 -0.0127  0.3780
   66DCM    CL1  725   2.211   3.489   2.101  0.0463 -0.4397 -0.0644
   66DCM     C1  726   2.144   3.373   1.981  0.7576 -0.4864  0.0024
   66DCM     H1  727   2.067   3.423   1.920  2.4664 -1.2610 -2.9864
   66DCM     H2  728   2.093   3.294   2.038  1.5725 -1.3020 -0.3818
   66DCM    CL2  729   2.265   3.304   1.871 -0.7359  0.2083  0.1450
   67DCM    CL1  730   1.684   3.883   3.646 -0.3739  0.3346  0.1246
   67DCM     C1  731   1.715   3.776   3.504 -0.5093  0.1233  0.3232
   67DCM     H1  732   1.818   3.739   3.513 -1.1911 -1.5071  2.2519
   67DCM     H2  733   1.690   3.819   3.407 -0.5519  1.6164  0.9788
   67DCM    CL2  734   1.618   3.631   3.519  0.1203 -0.3793  0.0523
   68DCM    CL1  735   1.094   3.238   3.008 -0.1276 -0.2010  0.0774
   68DCM     C1  736   0.997   3.368   3.082  0.1790 -0.3363  0.0882
   68DCM     H1  737   0.959   3.432   3.003 -0.4637 -0.6083  0.1672
   68DCM     H2  738   1.047   3.419   3.165 -0.4903 -0.9091  0.8777
   68DCM    CL2  739   0.846   3.294   3.157 -0.0727 -0.6131  0.2785
   69DCM    CL1  740   2.319   2.284   0.406  0.5291  0.1665  0.4086
   69DCM     C1  741   2.330   2.128   0.496  0.0877  0.1127 -0.0960
   69DCM     H1  742   2.253   2.066   0.449  1.0670  0.0958 -1.7516
   69DCM     H2  743   2.320   2.142   0.604 -0.2174 -1.0879  0.0405
   69DCM    CL2  744   2.489   2.041   0.465  0.1565 -0.0857  0.1077
   70DCM    CL1  745   0.447   1.457   1.596  0.0036  0.5314 -0.0571
   70DCM     C1  746   0.339   1.577   1.522 -0.1178  0.3524  0.6986
   70DCM     H1  747   0.311   1.541   1.422  0.4778 -0.1460  0.7068
   70DCM     H2  748   0.398   1.669   1.522  0.4152  0.0149  0.5181
   70DCM    CL2  749   0.194   1.619   1.617  0.0401  0.3812 -0.0167
   71DCM    CL1  750   3.485   3.569   1.020  0.3221 -0.5505 -0.4522
   71DCM     C1  751   3.653   3.531   1.052 -0.6148  0.4059  0.4304
   71DCM     H1  752   3.663   3.422   1.042 -1.7629 -0.0045  2.8651
   71DCM     H2  753   3.673   3.551   1.158  1.6621  2.0470 -0.2359
   71DCM    CL2  754   3.776   3.624   0.963  0.5400  0.3620 -0.5424
   72DCM    CL1  755   3.054   2.670   1.470 -0.0104  0.1721 -0.2390
   72DCM     C1  756   3.233   2.689   1.438  0.5897  0.1886 -0.4993
   72DCM     H1  757   3.246   2.680   1.330 -2.4351  2.5643 -1.2055
   72DCM     H2  758   3.282   2.607   1.493  0.9106  0.7059  0.0014
   72DCM    CL2  759   3.292   2.850   1.502 -0.0919  0.0179  0.1158
   73DCM    CL1  760   2.914   1.424   1.217 -0.4458  0.1509  0.1509
   73DCM     C1  761   2.897   1.438   1.397 -0.2238 -0.3212 -0.3405
   73DCM     H1  762   2.960   1.356   1.433 -0.4251 -0.9066 -1.2954
   73DCM     H2  763   2.789   1.423   1.408 -0.6619  1.0999 -2.0173
   73DCM    CL2  764   2.942   1.605   1.456 -0.1682 -0.1646 -0.2303
   74DCM    CL1  765   1.467   0.904   1.782  0.2138  0.0593  0.5334
   74DCM     C1  766   1.438   0.726   1.782 -0.0423  0.3643  0.5090
   74DCM     H1  767   1.415   0.708   1.888 -0.8640  1.0148  0.4413
   74DCM     H2  768   1.523   0.672   1.738 -0.2796 -0.1722  0.6910
   74DCM    CL2  769   1.287   0.683   1.692  0.3655  0.2601 -0.1511
   75DCM    CL1  770   2.675   3.026   2.220 -0.1207 -0.3772  0.3308
   75DCM     C1  771   2.516   2.957   2.217  0.3948  0.5132 -0.7963
   75DCM     H1  772   2.470   2.941   2.315 -1.5243  1.6086 -1.4746
   75DCM     H2  773   2.521   2.863   2.161  1.7711 -0.5216  0.9408
   75DCM    CL2  774   2.393   3.081   2.149  0.5159  0.1091  0.0976
   76DCM    CL1  775   3.445   0.370   2.970 -0.0866 -0.1978  0.6059
   76DCM     C1  776   3.585   0.259   2.943  0.3189 -0.0005 -0.5327
   76DCM     H1  777   3.609   0.208   3.037 -0.5147 -0.4276 -0.5408
   76DCM     H2  778   3.667   0.325   2.913  0.4698  0.1447  0.1880
   76DCM    CL2  779   3.574   0.141   2.807  0.0226 -0.2490  0.0418
   77DCM    CL1  780   2.487   3.943   2.937  0.2226  0.2812 -0.3698
   77DCM     C1  781   2.449   4.045   3.076 -0.1832 -0.4959 -1.1053
   77DCM     H1  782   2.479   4.149   3.058 -0.4832  0.0421  1.2048
   77DCM     H2  783   2.494   4.003   3.167  0.7372  0.9279 -0.8607
   77DCM    CL2  784   2.275   4.045   3.119  0.0956  0.1381 -0.0341
   78DCM    CL1  785   0.576   3.209   3.564  0.0605  0.3475 -0.0207
   78DCM     C1  786   0.609   3.373   3.636 -0.3902  0.9287  0.4418
   78DCM     H1  787   0.518   3.402   3.689  0.2416  0.6461  1.7094
   78DCM     H2  788   0.648   3.441   3.559 -1.8473  1.2188 -0.0569
   78DCM    CL2  789   0.728   3.348   3.773  0.3165  0.0385  0.1476
   79DCM    CL1  790   3.172   2.728   0.370  0.5084  0.2224 -0.1641
   79DCM     C1  791   3.176   2.721   0.553 -0.8194  0.5466 -0.1174
   79DCM     H1  792   3.074   2.700   0.587 -0.8382  1.6062  0.5239
   79DCM     H2  793   3.216   2.817   0.588 -1.7898  1.0359 -0.3365
   79DCM    CL2  794   3.280   2.586   0.604 -0.2521 -0.0094 -0.2051
   80DCM    CL1  795   1.599   1.066   0.392 -0.2890  0.3401 -0.2402
   80DCM     C1  796   1.644   0.988   0.547 -0.2976  0.3898  0.5267
   80DCM     H1  797   1.562   1.009   0.617 -1.6260  2.7931 -1.6066
   80DCM     H2  798   1.732   1.036   0.591 -0.3867  0.6632  0.4039
   80DCM    CL2  799   1.673   0.813   0.533  0.1816 -0.2706  0.1292
   81DCM    CL1  800   0.372   1.932   3.629  0.2202  0.1538 -0.4328
   81DCM     C1  801   0.421   2.107   3.609  0.9878  0.4899  1.1128
   81DCM     H1  802   0.521   2.120   3.566  0.5838 -0.9019 -0.3562
   81DCM     H2  803   0.421   2.153   3.708  0.3159  0.3645  1.1722
   81DCM    CL2  804   0.294   2.180   3.499  0.1526 -0.3592  0.5674
   82DCM    CL1  805   0.334   2.241   2.357  0.4372 -0.1049  0.3627
   82DCM     C1  806   0.503   2.290   2.360  1.1070  0.3670  0.5617
   82DCM     H1  807   0.568   2.202   2.365  0.9269  0.2867  1.6219
   82DCM     H2  808   0.520   2.351   2.450  1.4191 -0.1987  0.8888
   82DCM    CL2  809   0.530   2.397   2.215  0.2081  0.3282 -0.2950
   83DCM    CL1  810   3.694   1.460   2.506 -0.3456  0.1775  0.1054
   83DCM     C1  811   3.679   1.527   2.676 -0.8441  0.1207 -0.3340
   83DCM     H1  812   3.672   1.634   2.658 -0.2877  0.2370  0.1189
   83DCM     H2  813   3.767   1.518   2.742 -1.5577  3.6629  1.3349
   83DCM    CL2  814   3.540   1.459   2.760  0.0642 -0.2633 -0.4375
   84DCM    CL1  815   2.644   1.727   3.496 -0.7964 -0.1747 -0.3007
   84DCM     C1  816   2.797   1.828   3.502  0.1217 -0.2552  0.2234
   84DCM     H1  817   2.845   1.799   3.596  1.4365 -5.1052 -1.6234
   84DCM     H2  818   2.770   1.934   3.501  1.7461  0.2339 -2.4573
   84DCM    CL2  819   2.901   1.793   3.359  0.0067 -0.1304 -0.1456
   85DCM    CL1  820   0.348   1.312   2.955  0.0710  0.0572  0.0280
   85DCM     C1  821   0.509   1.246   3.023 -0.2276 -0.6962 -0.3611
   85DCM     H1  822   0.593   1.295   2.972 -1.3723 -0.0487 -1.6960
   85DCM     H2  823   0.511   1.141   2.992 -1.1843 -0.5665 -0.8989
   85DCM    CL2  824   0.532   1.271   3.197  0.1958 -0.1810 -0.5893
   86DCM    CL1  825   2.760   3.510   0.935  0.2425  0.1702  0.4418
   86DCM     C1  826   2.694   3.669   0.888  0.3517  0.0828 -0.0579
   86DCM     H1  827   2.637   3.703   0.975  0.1327 -0.0806 -0.1382
   86DCM     H2  828   2.652   3.683   0.788  0.8602  1.8040 -0.0696
   86DCM    CL2  829   2.828   3.787   0.886 -0.1852 -0.1677 -0.3573
   87DCM    CL1  830   1.993   3.076   0.907 -0.2872  0.1652 -0.2037
   87DCM     C1  831   2.166   3.050   0.849 -0.2806  0.5460  0.6913
   87DCM     H1  832   2.152   2.973   0.772  1.2397  1.1464 -0.2221
   87DCM     H2  833   2.222   3.016   0.937 -0.9624 -0.2721  0.8232
   87DCM    CL2  834   2.260   3.184   0.777  0.2635 -0.0330 -0.1253
   88DCM    CL1  835   0.731   0.624   0.966 -0.4742  0.4497  0.1892
   88DCM     C1  836   0.769   0.502   0.845  0.2340 -0.6141  0.8154
   88DCM     H1  837   0.861   0.528   0.792 -0.4925  0.6859  0.1412
   88DCM     H2  838   0.685   0.492   0.776  0.1561 -1.9481  1.0814
   88DCM    CL2  839   0.805   0.346   0.928  0.1188  0.4799  0.1604
   89DCM    CL1  840   1.652   3.498   2.696 -0.0625 -0.1534  0.0242
   89DCM     C1  841   1.604   3.342   2.771  0.5239  0.0229  0.3416
   89DCM     H1  842   1.654   3.349   2.868 -0.7658 -0.9227  1.1117
   89DCM     H2  843   1.635   3.260   2.705  1.2213  0.0824  0.5860
   89DCM    CL2  844   1.428   3.343   2.813 -0.0985  0.0554 -0.1987
   90DCM    CL1  845   0.099   1.923   2.189  0.1264 -0.2355 -0.1796
   90DCM     C1  846   0.116   1.819   2.336 -0.7332  0.0211  0.5165
   90DCM     H1  847   0.135   1.717   2.303 -1.2354 -0.8000  2.5974
   90DCM     H2  848   0.021   1.826   2.391 -1.0768 -2.0410  0.2689
   90DCM    CL2  849   0.268   1.860   2.424 -0.0528  0.6389  0.0872
   91DCM    CL1  850   3.764   2.066   1.740  0.1127 -0.1422  0.4569
   91DCM     C1  851   3.859   1.963   1.622 -0.3420  0.4566  0.4695
   91DCM     H1  852   3.871   1.862   1.663  1.4954 -0.1505 -1.3301
   91DCM     H2  853   3.948   2.024   1.607 -0.5097  0.3244 -1.2849
   91DCM    CL2  854   3.759   1.951   1.474 -0.0277 -0.0791  0.0280
   92DCM    CL1  855   2.132   3.086   2.397 -0.1856 -0.0643 -0.1891
   92DCM     C1  856   2.096   2.942   2.299 -0.5284 -0.2622 -0.4731
   92DCM     H1  857   2.011   2.887   2.341 -0.0168 -0.2333  0.6247
   92DCM     H2  858   2.184   2.879   2.286  0.6605  1.7322 -3.0447
   92DCM    CL2  859   2.069   3.007   2.132 -0.2013  0.3800  0.0342
   93DCM    CL1  860   0.387   2.799   1.609  0.1551  0.0696  0.1385
   93DCM     C1  861   0.510   2.819   1.744  0.4240 -0.1611 -0.1798
   93DCM     H1  862   0.597   2.851   1.686  0.7174 -1.1724 -0.3177
   93DCM     H2  863   0.516   2.722   1.795  0.3181  0.1244  0.3735
   93DCM    CL2  864   0.468   2.951   1.873 -0.2927  0.1374  0.0030
   94DCM    CL1  865   3.311   3.697   3.066 -0.2469  0.2707  0.0273
   94DCM     C1  866   3.205   3.788   3.178  0.0965  0.4258  0.0188
   94DCM     H1  867   3.176   3.888   3.142  0.9796  0.3648 -0.9320
   94DCM     H2  868   3.265   3.796   3.269  0.6523  0.1753 -0.3182
   94DCM    CL2  869   3.057   3.697   3.209 -0.2298  0.2138  0.0547
   95DCM    CL1  870   3.246   2.761   3.244 -0.0922  0.2400  0.1429
   95DCM     C1  871   3.167   2.923   3.262  0.3778 -0.0753  0.0528
   95DCM     H1  872   3.215   2.997   3.197 -2.1495  1.4019 -0.2659
   95DCM     H2  873   3.189   2.948   3.366  0.4052  0.3779 -0.0611
   95DCM    CL2  874   2.989   2.911   3.234  0.1272  0.3375  0.6551
   96DCM    CL1  875   1.841   3.688   2.337  0.2320  0.1011 -0.0428
   96DCM     C1  876   1.824   3.860   2.397 -0.2765 -0.0021  0.7643
   96DCM     H1  877   1.792   3.861   2.501  1.7571 -0.2012  1.4319
   96DCM     H2  878   1.762   3.921   2.330  0.8242 -1.2675 -1.5588
   96DCM    CL2  879   1.994   3.928   2.403  0.3963 -0.4201  0.1310
   97DCM    CL1  880   1.487   2.688   3.588  0.1334 -0.2846 -0.0503
   97DCM     C1  881   1.569   2.819   3.495 -0.7874 -0.3714  0.4878
   97DCM     H1  882   1.622   2.894   3.554 -0.2514 -0.9545  0.7675
   97DCM     H2  883   1.496   2.863   3.426 -0.6292 -0.6722  0.1253
   97DCM    CL2  884   1.699   2.766   3.372 -0.4063  0.2396  0.1575
   98DCM    CL1  885   0.744   0.687   2.637  0.0104 -0.1257 -0.4560
   98DCM     C1  886   0.794   0.790   2.780  0.4957  0.4285  0.5264
   98DCM     H1  887   0.873   0.858   2.748  0.6481  0.2835  0.5901
   98DCM     H2  888   0.830   0.725   2.861 -0.5105  0.3936  0.9715
   98DCM    CL2  889   0.643   0.868   2.834 -0.4052  0.2006 -0.2311
   99DCM    CL1  890   0.818   0.574   1.315  0.2138 -0.3506 -0.0384
   99DCM     C1  891   0.972   0.624   1.232  1.1521  0.5351 -0.5154
   99DCM     H1  892   0.950   0.716   1.177 -3.0869 -0.6176 -1.0628
   99DCM     H2  893   0.995   0.534   1.173 -1.8657 -1.0612  0.5165
   99DCM    CL2  894   1.110   0.641   1.351 -0.0195  0.1564 -0.0077
  100DCM    CL1  895   2.438   3.287   3.652  0.0080  0.2863  0.1805
  100DCM     C1  896   2.450   3.179   3.504  0.3816 -0.2306  0.1979
  100DCM     H1  897   2.351   3.142   3.473  0.0837 -1.0144  1.9180
  100DCM     H2  898   2.514   3.092   3.524  2.0902  0.7733 -0.7044
  100DCM    CL2  899   2.528   3.276   3.369  0.4538  0.1279  0.2914
  101DCM    CL1  900   2.754   1.060   1.982 -0.0428  0.2648 -0.0366
  101DCM     C1  901   2.669   0.924   2.059  0.3074 -0.2416  0.1220
  101DCM     H1  902   2.744   0.847   2.080 -0.2619 -0.2421  2.5348
  101DCM     H2  903   2.587   0.887   1.997 -0.4396  2.1332 -0.4106
  101DCM    CL2  904   2.620   0.974   2.224  0.0946 -0.2268 -0.4642
  102DCM    CL1  905   2.152   1.764   1.828  0.0960  0.1750  0.1593
  102DCM     C1  906   2.195   1.778   2.010 -0.0083 -0.4746  0.1122
  102DCM     H1  907   2.269   1.855   2.034  1.3384 -1.3797 -1.0083
  102DCM     H2  908   2.221   1.683   2.058 -0.5886 -0.5276  0.3297
  102DCM    CL2  909   2.047   1.846   2.098 -0.0883  0.3295  0.0879
  103DCM    CL1  910   3.488   3.759   2.276  0.0117  0.0559 -0.4093
  103DCM     C1  911   3.427   3.885   2.166  0.8405 -0.2110 -0.8187
  103DCM     H1  912   3.320   3.893   2.188  1.1984  1.4693  0.5821
  103DCM     H2  913   3.443   3.869   2.059  1.3341  0.8174 -0.9194
  103DCM    CL2  914   3.502   4.048   2.180 -0.0880 -0.1438  0.1549
  104DCM    CL1  915   0.588   0.076   3.541 -0.3044 -0.4626 -0.0698
  104DCM     C1  916   0.493  -0.036   3.443 -0.1813 -0.5234  0.4805
  104DCM     H1  917   0.445   0.019   3.362  0.5104  1.1647  1.1609
  104DCM     H2  918   0.433  -0.092   3.516 -0.6833  0.4053  0.8039
  104DCM    CL2  919   0.607  -0.163   3.371  0.4710  0.2536  0.0187
  105DCM    CL1  920   0.062   0.943   0.086  0.2127  0.3063  0.2911
  105DCM     C1  921  -0.059   0.875   0.194  0.8358  0.0316  0.7633
  105DCM     H1  922  -0.129   0.950   0.234  0.4002  0.0382  0.0033
  105DCM     H2  923  -0.014   0.819   0.277 -1.7968 -2.3332  0.7793
  105DCM    CL2  924  -0.142   0.741   0.105  0.5181  0.2052 -0.0386
  106DCM    CL1  925   1.917   3.489   0.886  0.0700  0.0226 -0.1688
  106DCM     C1  926   1.785   3.608   0.904  0.0026 -0.2129  0.1290
  106DCM     H1  927   1.810   3.684   0.979  0.8945  0.4187 -0.7716
  106DCM     H2  928   1.686   3.569   0.927 -0.9411  1.2809 -1.1841
  106DCM    CL2  929   1.761   3.689   0.750  0.0967 -0.4989 -0.2014
  107DCM    CL1  930   2.682   2.127   3.688 -0.4873 -0.0995 -0.1105
  107DCM     C1  931   2.731   2.264   3.807  0.4627  0.3580 -0.3030
  107DCM     H1  932   2.732   2.241   3.914 -1.0168 -1.4492 -0.6290
  107DCM     H2  933   2.653   2.340   3.797 -0.1065  0.0120  1.2746
  107DCM    CL2  934   2.886   2.353   3.760  0.2384  0.1000 -0.1216
  108DCM    CL1  935   3.044   0.033   2.251  0.1302 -0.0894  0.0150
  108DCM     C1  936   3.099   0.200   2.206  0.1422  0.4175 -0.0806
  108DCM     H1  937   3.201   0.215   2.244  0.3383  2.3985 -1.2472
  108DCM     H2  938   3.032   0.276   2.246  0.7455  1.1829 -0.4919
  108DCM    CL2  939   3.117   0.192   2.033 -0.0091  0.1819 -0.0587
  109DCM    CL1  940   1.759   1.121   3.332 -0.3711 -0.2713  0.1280
  109DCM     C1  941   1.782   1.180   3.506 -0.3495 -0.3754 -0.3332
  109DCM     H1  942   1.873   1.242   3.515 -1.6248  1.4008  1.0673
  109DCM     H2  943   1.778   1.098   3.579  1.6349 -1.0651 -0.9307
  109DCM    CL2  944   1.638   1.285   3.549 -0.1783 -0.0793  0.3353
  110DCM    CL1  945   2.697   1.913   2.928 -0.2483  0.1154 -0.0424
  110DCM     C1  946   2.867   1.858   2.908  0.2507 -0.3430 -0.1084
  110DCM     H1  947   2.902   1.886   2.808 -1.7890  2.1241 -0.2410
  110DCM     H2  948   2.861   1.751   2.932 -0.1599 -0.4459 -0.6554
  110DCM    CL2  949   2.973   1.947   3.023 -0.2319  0.3458 -0.2006
  111DCM    CL1  950   1.358   3.797   1.089 -0.0300  0.0870  0.1316
  111DCM     C1  951   1.195   3.882   1.095 -0.1754  0.4558 -0.6763
  111DCM     H1  952   1.194   3.932   1.192 -0.4464  0.2622 -0.5775
  111DCM     H2  953   1.122   3.805   1.067 -0.0975 -0.0461  0.4493
  111DCM    CL2  954   1.183   3.999   0.959 -0.5754  0.0331 -0.2641
  112DCM    CL1  955   1.791   2.952   2.774 -0.0712  0.2802 -0.1196
  112DCM     C1  956   1.765   2.798   2.873  0.4416  0.3348  0.7501
  112DCM     H1  957   1.693   2.825   2.951  0.6044  1.9480  0.3739
  112DCM     H2  958   1.869   2.782   2.905  1.6480  3.6405 -0.9888
  112DCM    CL2  959   1.686   2.663   2.773 -0.1999 -0.1500 -0.1717
  113DCM    CL1  960   2.563   2.408   1.405  0.1122  0.2782  0.0500
  113DCM     C1  961   2.573   2.228   1.391 -0.3289  0.1095  0.1024
  113DCM     H1  962   2.472   2.187   1.379 -0.0631 -0.8077  0.9457
  113DCM     H2  963   2.623   2.181   1.476 -1.0857 -1.7795 -0.4541
  113DCM    CL2  964   2.646   2.188   1.234  0.2736 -0.4596  0.0259
  114DCM    CL1  965   0.469   3.034   1.326 -0.0156 -0.2292 -0.0457
  114DCM     C1  966   0.522   3.195   1.260  0.6815 -0.1678 -0.3266
  114DCM     H1  967   0.435   3.255   1.231  0.6239 -0.1310 -0.0723
  114DCM     H2  968   0.602   3.170   1.188 -0.0332 -0.2649 -1.1008
  114DCM    CL2  969   0.616   3.287   1.390 -0.2062 -0.0588 -0.0446
  115DCM    CL1  970   3.463   1.061   2.476  0.0373  0.0963 -0.2735
  115DCM     C1  971   3.351   1.195   2.514  0.2394 -0.9763 -0.6635
  115DCM     H1  972   3.290   1.198   2.423 -0.8030 -1.4741  0.0107
  115DCM     H2  973   3.404   1.291   2.521  1.0698 -1.5245  1.0793
  115DCM    CL2  974   3.253   1.163   2.669 -0.2588  0.4894 -0.3029
  116DCM    CL1  975   2.144   3.875   3.879  0.0064 -0.0352  0.1762
  116DCM     C1  976   2.130   3.759   3.738 -0.0098  0.1839  0.0948
  116DCM     H1  977   2.028   3.722   3.721  0.0946  0.8680 -2.3966
  116DCM     H2  978   2.211   3.685   3.735  0.3182  0.5571 -0.4250
  116DCM    CL2  979   2.149   3.852   3.584  0.2722  0.1452 -0.0334
  117DCM    CL1  980   0.453   3.671   3.074 -0.3143  0.0681  0.0281
  117DCM     C1  981   0.480   3.619   2.904 -0.3624  0.3960  0.1285
  117DCM     H1  982   0.553   3.538   2.908 -0.7193 -0.0724 -1.6677
  117DCM     H2  983   0.525   3.701   2.847  2.7588 -0.7205  0.8125
  117DCM    CL2  984   0.341   3.543   2.824 -0.0253 -0.1449 -0.0680
  118DCM    CL1  985   1.315   2.961   2.792 -0.3012  0.0106 -0.3441
  118DCM     C1  986   1.361   2.834   2.668 -0.5663  1.1719 -0.1152
  118DCM     H1  987   1.266   2.798   2.627  1.6065 -1.0806 -3.6761
  118DCM     H2  988   1.428   2.763   2.717  0.3870  1.9195 -0.3037
  118DCM    CL2  989   1.450   2.897   2.519  0.2613  0.0013 -0.3495
  119DCM    CL1  990   2.634   1.687   0.543 -0.2881  0.0397 -0.3220
  119DCM     C1  991   2.640   1.517   0.598  0.9567 -0.1088 -0.3503
  119DCM     H1  992   2.552   1.516   0.664  2.1319 -1.5590  1.2858
  119DCM     H2  993   2.720   1.498   0.669  1.3723 -1.6365 -1.1722
  119DCM    CL2  994   2.614   1.391   0.469 -0.4748 -0.1316  0.0479
  120DCM    CL1  995   0.040   2.978   1.403  0.0268  0.0865  0.0729
  120DCM     C1  996  -0.038   2.840   1.488 -0.6491  0.1076  0.0828
  120DCM     H1  997   0.043   2.808   1.554 -1.3246 -1.3039  0.2838
  120DCM     H2  998  -0.050   2.764   1.409  1.1987  0.3937 -0.5231
  120DCM    CL2  999  -0.195   2.885   1.558 -0.7074  0.2735 -0.0700
  121DCM    CL1 1000   1.717   2.187   0.836 -0.0885  0.0753  0.3288
  121DCM     C1 1001   1.806   2.214   0.684  0.0409  0.3788  0.0418
  121DCM     H1 1002   1.748   2.293   0.635  0.2222  1.6334  1.7882
  121DCM     H2 1003   1.810   2.119   0.628  1.1947 -0.2793  1.1844
  121DCM    CL2 1004   1.974   2.267   0.728 -0.0901  0.4152 -0.2008
  122DCM    CL1 1005   2.640   0.746   0.921 -0.2223 -0.4658  0.3028
  122DCM     C1 1006   2.516   0.622   0.889 -0.8821 -0.1203 -0.2568
  122DCM     H1 1007   2.416   0.633   0.931 -0.9343 -0.6319 -0.2314
  122DCM     H2 1008   2.546   0.523   0.928 -1.1762 -0.1269 -0.0436
  122DCM    CL2 1009   2.487   0.621   0.714 -0.0958  0.3829 -0.1971
  123DCM    CL1 1010   0.297   3.913   3.829 -0.0467  0.2207 -0.1421
  123DCM     C1 1011   0.316   4.049   3.934 -0.3927 -0.1308 -0.2380
  123DCM     H1 1012   0.314   4.015   4.038 -1.0764 -0.4690 -0.3549
  123DCM     H2 1013   0.240   4.121   3.901  0.4369  0.6099 -0.5520
  123DCM    CL2 1014   0.474   4.118   3.905 -0.4730 -0.3352 -0.0590
  124DCM    CL1 1015   3.288   0.505   2.048  0.0257  0.1358 -0.1841
  124DCM     C1 1016   3.467   0.504   2.065  0.3732 -0.4499 -0.3783
  124DCM     H1 1017   3.510   0.511   1.964  1.4123  1.1155  0.1450
  124DCM     H2 1018   3.502   0.419   2.123 -1.6400 -1.0932 -0.0035
  124DCM    CL2 1019   3.503   0.651   2.169  0.0206  0.1111  0.2614
  125DCM    CL1 1020   3.532   0.396   0.884  0.0551 -0.0702 -0.0056
  125DCM     C1 1021   3.442   0.524   0.806  0.3553 -0.4567 -0.6041
  125DCM     H1 1022   3.334   0.502   0.810 -0.0527  1.5853  1.0553
  125DCM     H2 1023   3.479   0.530   0.703  0.7529 -0.4409 -0.4589
  125DCM    CL2 1024   3.491   0.688   0.874  0.4935  0.4084  0.1833
  126DCM    CL1 1025   2.914   3.487   0.009  0.2474 -0.1447  0.0676
  126DCM     C1 1026   2.821   3.347   0.081 -0.3233  0.5689  0.5089
  126DCM     H1 1027   2.853   3.248   0.044 -0.1020  0.7027  0.3400
  126DCM     H2 1028   2.717   3.357   0.047 -0.1679 -0.8131 -0.5015
  126DCM    CL2 1029   2.841   3.353   0.258 -0.2237 -0.4614 -0.2563
  127DCM    CL1 1030   3.421   1.476   0.404  0.4432  0.1618 -0.0502
  127DCM     C1 1031   3.526   1.334   0.422  0.6965 -0.1171  0.0369
  127DCM     H1 1032   3.609   1.339   0.351 -1.1266 -0.5635 -2.2589
  127DCM     H2 1033   3.456   1.251   0.407  0.4515  0.1621 -0.4177
  127DCM    CL2 1034   3.606   1.332   0.581 -0.0107 -0.2766 -0.4656
  128DCM    CL1 1035   3.252   0.670   3.339  0.3488  0.2627  0.0474
  128DCM     C1 1036   3.177   0.718   3.491 -0.2080 -0.0650  0.4905
  128DCM     H1 1037   3.075   0.750   3.466 -0.2525  0.8382  1.7529
  128DCM     H2 1038   3.227   0.801   3.542  0.1480  1.5968 -2.3657
  128DCM    CL2 1039   3.169   0.584   3.609 -0.0219  0.1626  0.1061
  129DCM    CL1 1040   2.797   3.009   2.569 -0.4066 -0.3362 -0.3704
  129DCM     C1 1041   2.774   3.187   2.552  0.2992  0.5935 -0.0234
  129DCM     H1 1042   2.821   3.214   2.457 -1.4006 -0.2318 -1.1479
  129DCM     H2 1043   2.832   3.243   2.627  0.1345  1.3062 -0.4177
  129DCM    CL2 1044   2.602   3.234   2.534 -0.0606 -0.1976 -0.2023
  130DCM    CL1 1045   3.083   2.058   1.247 -0.4425  0.2240  0.0818
  130DCM     C1 1046   3.132   2.219   1.324  0.3049 -0.7077  0.1304
  130DCM     H1 1047   3.235   2.227   1.361  0.3773 -0.8233 -0.0436
  130DCM     H2 1048   3.063   2.236   1.407  0.3844  2.0848 -0.2925
  130DCM    CL2 1049   3.089   2.362   1.215 -0.1492  0.4353  0.1806
  131DCM    CL1 1050   1.615   2.528   0.815 -0.0770 -0.1008  0.4099
  131DCM     C1 1051   1.719   2.549   0.964 -0.0192  0.5563 -0.4092
  131DCM     H1 1052   1.807   2.611   0.941  0.4911 -0.8565 -2.5171
  131DCM     H2 1053   1.759   2.450   0.986  3.5184  1.7968 -0.5831
  131DCM    CL2 1054   1.628   2.629   1.103 -0.1200 -0.4480  0.1688
  132DCM    CL1 1055   0.090   2.738   1.861 -0.1855 -0.1712 -0.1118
  132DCM     C1 1056  -0.055   2.647   1.806  0.2955 -0.5092  0.7205
  132DCM     H1 1057  -0.029   2.541   1.793  0.0786 -0.2243 -3.1453
  132DCM     H2 1058  -0.081   2.693   1.710  0.3613  0.3759  1.1145
  132DCM    CL2 1059  -0.205   2.687   1.897 -0.0497 -0.2318 -0.2946
  133DCM    CL1 1060   3.290   3.644   3.864 -0.4102 -0.3318  0.2579
  133DCM     C1 1061   3.255   3.500   3.762 -0.1093 -0.1748 -0.6058
  133DCM     H1 1062   3.153   3.463   3.776 -0.8517  1.9423 -0.0539
  133DCM     H2 1063   3.331   3.430   3.799 -1.0331 -1.1259 -0.4620
  133DCM    CL2 1064   3.269   3.528   3.587  0.1856  0.4498  0.1327
  134DCM    CL1 1065   2.323   3.686   1.494 -0.3035 -0.1145 -0.0441
  134DCM     C1 1066   2.314   3.604   1.653 -0.2469  0.2970 -0.1319
  134DCM     H1 1067   2.326   3.496   1.636  0.0437  0.4129 -0.7098
  134DCM     H2 1068   2.224   3.646   1.698 -1.6012 -1.6325 -0.9156
  134DCM    CL2 1069   2.451   3.651   1.760  0.7033 -0.1257 -0.8242
  135DCM    CL1 1070   1.504   2.562   0.237  0.0595  0.3188 -0.1246
  135DCM     C1 1071   1.585   2.642   0.377 -0.6475  0.2139 -0.0565
  135DCM     H1 1072   1.570   2.588   0.472  2.7115 -0.3129  0.3083
  135DCM     H2 1073   1.540   2.741   0.374 -0.7053  0.2628  1.6206
  135DCM    CL2 1074   1.765   2.653   0.353  0.0029  0.6624 -0.2268
  136DCM    CL1 1075   0.169   0.437   1.931  0.1185 -0.0763  0.3477
  136DCM     C1 1076   0.152   0.381   2.103 -0.1873  0.2388 -0.6888
  136DCM     H1 1077   0.044   0.380   2.123 -0.1464 -0.0983 -0.4774
  136DCM     H2 1078   0.218   0.439   2.169 -1.0756 -1.4920  1.8753
  136DCM    CL2 1079   0.203   0.213   2.113  0.0000 -0.4437 -0.2138
  137DCM    CL1 1080   3.610   0.943   3.698  0.1250  0.4054  0.2825
  137DCM     C1 1081   3.636   0.906   3.524  0.5155 -0.0931 -0.3635
  137DCM     H1 1082   3.667   0.802   3.535  0.4694 -0.0411  0.2547
  137DCM     H2 1083   3.717   0.961   3.475  0.2893 -1.2278 -2.0998
  137DCM    CL2 1084   3.484   0.925   3.430 -0.5543  0.0281 -0.2741
  138DCM    CL1 1085   0.078   3.614   0.760  0.2655  0.0234 -0.2183
  138DCM     C1 1086   0.084   3.586   0.583  0.0389 -0.1976  0.2461
  138DCM     H1 1087   0.138   3.671   0.542  1.9651 -1.9166 -0.9748
  138DCM     H2 1088  -0.016   3.583   0.538  0.7483 -0.8484 -1.4157
  138DCM    CL2 1089   0.145   3.434   0.506  0.3004 -0.5397  0.1864
  139DCM    CL1 1090   3.027   3.687   2.095  0.1441 -0.0644  0.4116
  139DCM     C1 1091   2.938   3.824   2.013 -0.0244  0.0740 -0.7927
  139DCM     H1 1092   2.895   3.794   1.917 -0.3033  1.6127 -1.1784
  139DCM     H2 1093   3.005   3.910   2.005  2.1488 -0.8787  3.7601
  139DCM    CL2 1094   2.797   3.881   2.112  0.2048  0.5164 -0.1457
  140DCM    CL1 1095   3.082   1.345   3.803 -0.0153  0.3319 -0.1561
  140DCM     C1 1096   2.911   1.373   3.757  0.3779  0.1383  0.5229
  140DCM     H1 1097   2.844   1.307   3.814 -0.8437 -0.0762 -1.0915
  140DCM     H2 1098   2.891   1.353   3.652 -2.4974 -2.3165  1.3962
  140DCM    CL2 1099   2.872   1.547   3.780 -0.0591 -0.1242  0.3231
  141DCM    CL1 1100   1.039   1.927   2.277  0.1052  0.0052 -0.5661
  141DCM     C1 1101   1.216   1.948   2.301  0.5611 -0.2061  0.3437
  141DCM     H1 1102   1.270   1.858   2.270  1.1149  1.3534 -3.9784
  141DCM     H2 1103   1.225   1.974   2.407 -1.0928 -0.7439  0.6347
  141DCM    CL2 1104   1.277   2.086   2.200  0.1714  0.2140 -0.1663
  142DCM    CL1 1105   2.273   1.684   3.080 -0.0435  0.2845  0.4866
  142DCM     C1 1106   2.148   1.807   3.030  0.3140  0.1126 -0.1224
  142DCM     H1 1107   2.161   1.899   3.089 -0.1172  0.5926 -0.7596
  142DCM     H2 1108   2.047   1.773   3.054  0.3602 -0.0919 -0.2133
  142DCM    CL2 1109   2.170   1.870   2.858 -0.1725  0.2984  0.2603
  143DCM    CL1 1110   2.657   3.844   0.264 -0.1989 -0.2063  0.0641
  143DCM     C1 1111   2.737   3.687   0.314 -0.7988 -0.6773  0.7183
  143DCM     H1 1112   2.839   3.701   0.351 -0.5590 -1.7173  0.4823
  143DCM     H2 1113   2.754   3.625   0.225  1.2989 -2.2345  2.1113
  143DCM    CL2 1114   2.631   3.612   0.435  0.2036 -0.0069 -0.1023
  144DCM    CL1 1115   0.643   1.576   1.076  0.3108 -0.2191  0.0468
  144DCM     C1 1116   0.766   1.445   1.055  0.3942  0.4204  0.0354
  144DCM     H1 1117   0.810   1.462   0.956 -1.7333 -1.0159 -1.2481
  144DCM     H2 1118   0.717   1.347   1.051 -0.9775  1.1114 -3.0351
  144DCM    CL2 1119   0.897   1.458   1.182  0.1205  0.2363 -0.7024
  145DCM    CL1 1120   3.807   3.377   2.520 -0.2395 -0.1524  0.0749
  145DCM     C1 1121   3.708   3.518   2.450  0.1266 -0.0342  0.2090
  145DCM     H1 1122   3.684   3.585   2.533  0.3843  0.6280 -0.2439
  145DCM     H2 1123   3.614   3.483   2.407  0.7089  0.1078 -1.2689
  145DCM    CL2 1124   3.794   3.610   2.322  0.1521  0.0571  0.3055
  146DCM    CL1 1125   0.664   2.192   3.260 -0.1682  0.2223  0.1048
  146DCM     C1 1126   0.624   2.019   3.223  0.0653  0.1210 -0.3211
  146DCM     H1 1127   0.515   2.011   3.230 -0.0775  2.3014  0.8246
  146DCM     H2 1128   0.683   1.959   3.293 -0.4528 -0.6597 -0.5496
  146DCM    CL2 1129   0.667   1.960   3.057 -0.2215 -0.2148 -0.3154
  147DCM    CL1 1130   0.148   3.460   2.321 -0.2747 -0.0067 -0.1658
  147DCM     C1 1131   0.218   3.447   2.484 -0.6677 -0.0723 -0.9104
  147DCM     H1 1132   0.146   3.481   2.559 -0.5496  0.8426 -1.1976
  147DCM     H2 1133   0.305   3.513   2.492  0.1673 -1.3506  1.5420
  147DCM    CL2 1134   0.272   3.281   2.535  0.1805 -0.1658  0.1405
  148DCM    CL1 1135   0.729   3.556   2.004 -0.0402 -0.1986 -0.4329
  148DCM     C1 1136   0.657   3.419   2.107  0.6491 -0.4594 -0.2668
  148DCM     H1 1137   0.738   3.382   2.170  2.0930  1.4761 -0.9081
  148DCM     H2 1138   0.618   3.339   2.042  1.8556  0.9901 -2.9268
  148DCM    CL2 1139   0.516   3.486   2.205 -0.2366  0.0623  0.3113
  149DCM    CL1 1140   2.322   3.555   0.887  0.3890  0.1443  0.1986
  149DCM     C1 1141   2.243   3.630   1.029  0.2201  0.3328 -0.1327
  149DCM     H1 1142   2.168   3.567   1.080  0.2244 -0.5963 -1.2279
  149DCM     H2 1143   2.199   3.723   0.990 -1.7262 -1.4711 -2.5687
  149DCM    CL2 1144   2.362   3.655   1.161  0.0090 -0.2608 -0.1099
  150DCM    CL1 1145   3.303   1.510   1.827  0.0019 -0.7812 -0.0552
  150DCM     C1 1146   3.130   1.547   1.853  0.0123 -0.6041  0.0345
  150DCM     H1 1147   3.088   1.610   1.774 -0.3617 -1.2273 -0.2725
  150DCM     H2 1148   3.133   1.606   1.945 -1.7827 -1.7598  0.8961
  150DCM    CL2 1149   3.030   1.408   1.906 -0.3244 -0.0535 -0.0003
  151DCM    CL1 1150   2.875   0.382   3.956  0.2705 -0.2709 -0.0196
  151DCM     C1 1151   2.774   0.259   4.033  0.2319 -0.2880 -0.3706
  151DCM     H1 1152   2.806   0.157   4.012 -0.6619 -0.8263  0.7582
  151DCM     H2 1153   2.666   0.270   4.016  0.3225  1.2562 -0.1250
  151DCM    CL2 1154   2.806   0.235   4.211 -0.2939  0.3124 -0.3617
  152DCM    CL1 1155   0.395   3.669   0.430  0.3953  0.2780 -0.3947
  152DCM     C1 1156   0.528   3.739   0.332 -0.9546 -0.1907  0.1929
  152DCM     H1 1157   0.613   3.670   0.325 -0.9070 -0.3221  1.7181
  152DCM     H2 1158   0.550   3.828   0.391  0.2307 -0.8072  0.7348
  152DCM    CL2 1159   0.462   3.788   0.179  0.5227 -0.3386 -0.0360
  153DCM    CL1 1160   2.847   2.215   2.883  0.0566 -0.0898 -0.1978
  153DCM     C1 1161   2.877   2.210   2.710  0.3755 -0.5321 -0.9177
  153DCM     H1 1162   2.936   2.119   2.704 -0.4382 -1.0800 -0.7842
  153DCM     H2 1163   2.934   2.302   2.691  0.5910 -1.1046 -3.3250
  153DCM    CL2 1164   2.729   2.194   2.609  0.2671  0.0265  0.1126
  154DCM    CL1 1165   3.734   1.983   2.500  0.1248  0.4071  0.3912
  154DCM     C1 1166   3.876   1.993   2.620 -0.4747  0.4044 -0.4848
  154DCM     H1 1167   3.906   1.894   2.657  0.1559  0.2561 -1.3600
  154DCM     H2 1168   3.836   2.048   2.706  0.0087 -1.0801  0.7459
  154DCM    CL2 1169   4.013   2.073   2.540  0.1395 -0.1658 -0.0613
  155DCM    CL1 1170   1.021   0.433   3.862  0.3939 -0.7144  0.4981
  155DCM     C1 1171   1.089   0.284   3.943  0.5026  0.6405  0.7090
  155DCM     H1 1172   1.137   0.219   3.870 -0.4794  0.5842  0.0991
  155DCM     H2 1173   1.005   0.224   3.979 -1.7102  0.1613 -4.4133
  155DCM    CL2 1174   1.205   0.319   4.074  0.2291 -0.2430 -0.0418
  156DCM    CL1 1175   3.861   0.190   2.271 -0.2214  0.1737 -0.2854
  156DCM     C1 1176   3.905   0.066   2.397 -0.4162 -0.7326  0.1936
  156DCM     H1 1177   3.975  -0.012   2.364  0.8526  0.1247  0.7933
  156DCM     H2 1178   3.817   0.039   2.456  0.1521  0.6074  1.7375
  156DCM    CL2 1179   3.998   0.146   2.526 -0.0554 -0.1538  0.1640
  157DCM    CL1 1180   2.411   1.550   3.839  0.1633 -0.4533 -0.1129
  157DCM     C1 1181   2.253   1.548   3.924  0.2437  0.5532  1.0453
  157DCM     H1 1182   2.268   1.616   4.009  0.1463  0.1754  1.3682
  157DCM     H2 1183   2.234   1.447   3.960 -0.5376  0.8942  1.6051
  157DCM    CL2 1184   2.129   1.594   3.800 -0.2680  0.1375 -0.1050
  158DCM    CL1 1185   2.725   3.954   3.329  0.3473 -0.4140 -0.3466
  158DCM     C1 1186   2.743   3.785   3.251  0.3829 -0.0942  0.3971
  158DCM     H1 1187   2.797   3.724   3.324  0.0361 -1.6666 -0.6075
  158DCM     H2 1188   2.790   3.798   3.153  0.4400  1.1685  0.5778
  158DCM    CL2 1189   2.581   3.716   3.215  0.4071 -0.2407 -0.2876
  159DCM    CL1 1190   0.634   1.593   3.301 -0.4449  0.2896 -0.3599
  159DCM     C1 1191   0.604   1.616   3.475  0.1096  0.2543  0.2749
  159DCM     H1 1192   0.645   1.531   3.532 -1.7346 -0.6669  0.2953
  159DCM     H2 1193   0.496   1.627   3.488 -0.5115 -2.0016 -2.0460
  159DCM    CL2 1194   0.685   1.765   3.534  0.2917  0.0990  0.2757
  160DCM    CL1 1195   3.256   1.873   0.462 -0.2134  0.4315  0.1494
  160DCM     C1 1196   3.128   1.873   0.598 -0.4166 -0.7087  0.8124
  160DCM     H1 1197   3.174   1.893   0.696  1.3748  1.3076 -0.3253
  160DCM     H2 1198   3.072   1.779   0.594 -0.2473 -0.7593 -1.2872
  160DCM    CL2 1199   2.998   1.992   0.577 -0.2054  0.1063  0.2397
  161DCM    CL1 1200   3.267   3.054   0.603  0.1795  0.2283 -0.0832
  161DCM     C1 1201   3.442   3.009   0.597  0.0533 -0.7197  0.9654
  161DCM     H1 1202   3.477   2.981   0.697 -1.6121 -0.4956  1.6449
  161DCM     H2 1203   3.494   3.105   0.588 -1.7618  0.1303 -1.4191
  161DCM    CL2 1204   3.490   2.890   0.477  0.5514 -0.0463  0.3781
  162DCM    CL1 1205   0.303   1.216   0.167 -0.2286  0.0627 -0.0794
  162DCM     C1 1206   0.405   1.091   0.247 -0.1393  0.6089  0.4521
  162DCM     H1 1207   0.477   1.144   0.310  0.9926 -2.3698  1.8100
  162DCM     H2 1208   0.448   1.016   0.180 -1.1091  1.1478 -0.8224
  162DCM    CL2 1209   0.301   1.011   0.364  0.4070  0.5168  0.1685
  163DCM    CL1 1210   3.233   0.127   1.698  0.0237 -0.0569 -0.0691
  163DCM     C1 1211   3.237   0.299   1.649  0.6573 -0.4441  0.3152
  163DCM     H1 1212   3.309   0.329   1.573 -0.4979  1.5530 -0.0714
  163DCM     H2 1213   3.261   0.357   1.739  1.4703 -2.0883  1.2000
  163DCM    CL2 1214   3.072   0.344   1.598  0.1583  0.2938 -0.1793
  164DCM    CL1 1215   3.406   2.908   2.916 -0.1859 -0.1564 -0.0248
  164DCM     C1 1216   3.561   2.932   2.994  0.6250 -0.7346  0.6567
  164DCM     H1 1217   3.539   2.950   3.100 -0.7106  0.2998  0.2370
  164DCM     H2 1218   3.612   3.017   2.950 -0.4648  0.6133  1.8786
  164DCM    CL2 1219   3.675   2.794   2.967  0.0832 -0.2527 -0.3879
  165DCM    CL1 1220   2.442   2.824   0.919  0.2474  0.2329  0.1259
  165DCM     C1 1221   2.418   2.645   0.938 -0.1021 -0.0689  0.5580
  165DCM     H1 1222   2.507   2.598   0.894  0.4007 -0.5746  2.0608
  165DCM     H2 1223   2.320   2.614   0.900 -0.7220 -0.3684  2.2839
  165DCM    CL2 1224   2.422   2.598   1.111  0.1174 -0.4302 -0.2236
  166DCM    CL1 1225   1.363   2.674   1.642 -0.6917 -0.5140 -0.0612
  166DCM     C1 1226   1.352   2.661   1.459 -0.6535 -0.0018 -0.3556
  166DCM     H1 1227   1.451   2.688   1.420  0.0526 -1.4069  0.4098
  166DCM     H2 1228   1.278   2.729   1.414  1.1433  2.1571 -0.2078
  166DCM    CL2 1229   1.316   2.488   1.414 -0.2128  0.4375 -0.0567
  167DCM    CL1 1230   1.216   2.334   3.746 -0.2969 -0.0206 -0.0165
  167DCM     C1 1231   1.094   2.239   3.849 -0.4172 -0.7489 -0.2858
  167DCM     H1 1232   1.104   2.286   3.947  0.5056  2.5965 -1.8521
  167DCM     H2 1233   1.106   2.131   3.837  0.5838 -0.4329 -2.5104
  167DCM    CL2 1234   0.928   2.274   3.797 -0.2224  0.1930  0.6124
  168DCM    CL1 1235   1.263   3.172   3.681  0.1521  0.7763  0.2083
  168DCM     C1 1236   1.418   3.085   3.637 -0.2030 -0.6561 -0.2877
  168DCM     H1 1237   1.415   3.052   3.533 -1.5154 -0.1498 -0.4308
  168DCM     H2 1238   1.428   3.008   3.714  2.1432 -0.6197 -0.4792
  168DCM    CL2 1239   1.575   3.177   3.672 -0.0018  0.1420 -0.4085
  169DCM    CL1 1240   1.724   3.917   2.731 -0.3207 -0.0291 -0.3031
  169DCM     C1 1241   1.579   3.997   2.663 -0.1552 -0.2729 -0.3196
  169DCM     H1 1242   1.488   3.950   2.700 -0.0937 -1.1526 -1.2441
  169DCM     H2 1243   1.584   3.976   2.555  1.6300 -0.3473 -0.2527
  169DCM    CL2 1244   1.556   4.175   2.687 -0.0092  0.3598  0.0397
  170DCM    CL1 1245   3.231   3.218   1.388 -0.2402  0.0329  0.1679
  170DCM     C1 1246   3.093   3.160   1.289  0.0654  0.6330 -0.0871
  170DCM     H1 1247   3.060   3.061   1.322  0.4065  0.4866 -0.1787
  170DCM     H2 1248   3.137   3.149   1.189 -0.0003 -1.0084  0.0250
  170DCM    CL2 1249   2.944   3.266   1.285 -0.1083 -0.0606  0.0764
  171DCM    CL1 1250   3.428   2.943   1.997 -0.0165  0.3025  0.0223
  171DCM     C1 1251   3.472   2.786   2.059  0.1914 -0.2946 -0.2292
  171DCM     H1 1252   3.580   2.773   2.046  0.3384  0.4114  0.2287
  171DCM     H2 1253   3.426   2.711   1.994  0.9143 -0.3825 -0.6523
  171DCM    CL2 1254   3.407   2.769   2.223  0.3069 -0.1144  0.0677
  172DCM    CL1 1255   1.997   3.814   1.635 -0.0397  0.1294  0.1537
  172DCM     C1 1256   2.069   3.937   1.741 -0.3354  0.5567 -0.4839
  172DCM     H1 1257   2.042   4.040   1.713 -0.3146  1.1713  1.5479
  172DCM     H2 1258   2.176   3.917   1.732 -0.5556 -0.7216 -0.4721
  172DCM    CL2 1259   2.027   3.917   1.916  0.0561 -0.2794  0.4434
  173DCM    CL1 1260   1.255   1.074   2.436 -0.3235  0.0651 -0.2395
  173DCM     C1 1261   1.167   0.950   2.537 -0.5193 -0.1133 -0.0300
  173DCM     H1 1262   1.235   0.864   2.532 -0.8789 -0.4414  0.5855
  173DCM     H2 1263   1.072   0.930   2.486  0.2550  2.3155 -2.7022
  173DCM    CL2 1264   1.157   0.997   2.709 -0.3575 -0.3812 -0.0961
  174DCM    CL1 1265   2.174   3.381   1.426 -0.0617  0.1490 -0.2135
  174DCM     C1 1266   2.092   3.218   1.447 -0.1470 -0.3467 -0.3581
  174DCM     H1 1267   2.176   3.147   1.452  0.1275  0.0376  1.3116
  174DCM     H2 1268   2.030   3.203   1.358 -0.7059 -1.0997  0.1525
  174DCM    CL2 1269   1.987   3.220   1.594  0.4134 -0.0397 -0.1708
  175DCM    CL1 1270   0.562   2.254   1.426  0.1061  0.2043 -0.5476
  175DCM     C1 1271   0.629   2.241   1.596 -0.0005 -0.4060 -0.0294
  175DCM     H1 1272   0.628   2.338   1.647 -0.7512  0.7181 -2.1058
  175DCM     H2 1273   0.730   2.198   1.593  0.8690  1.5375 -0.0396
  175DCM    CL2 1274   0.534   2.131   1.703  0.1373 -0.0241  0.1623
  176DCM    CL1 1275   2.443   3.221   3.026  0.3038  0.3042  0.1072
  176DCM     C1 1276   2.433   3.126   2.875  0.4897  0.4566  0.4782
  176DCM     H1 1277   2.396   3.029   2.909 -0.6963  1.2890  1.6551
  176DCM     H2 1278   2.529   3.121   2.822  0.1551 -1.0632 -0.0455
  176DCM    CL2 1279   2.316   3.196   2.763 -0.4851 -0.0199 -0.0369
  177DCM    CL1 1280   2.311   2.148   1.864 -0.1031 -0.0653 -0.0315
  177DCM     C1 1281   2.352   2.286   1.974  0.3296 -0.5241  0.4152
  177DCM     H1 1282   2.341   2.260   2.080  2.6064 -2.1422  0.3219
  177DCM     H2 1283   2.280   2.363   1.945  0.6297  0.0628  1.1737
  177DCM    CL2 1284   2.519   2.345   1.957  0.1662 -0.1253  0.1398
  178DCM    CL1 1285   3.920   2.485   3.543  0.0734 -0.1322 -0.1504
  178DCM     C1 1286   3.741   2.512   3.528 -0.0283 -0.5425 -0.4716
  178DCM     H1 1287   3.713   2.512   3.422  0.5632  1.8122 -0.6862
  178DCM     H2 1288   3.725   2.606   3.582  3.4479 -0.9720  1.5931
  178DCM    CL2 1289   3.662   2.376   3.609 -0.2380 -0.1977 -0.0572
  179DCM    CL1 1290   2.935   1.033   2.979 -0.2647  0.3496 -0.1085
  179DCM     C1 1291   3.057   0.985   3.096 -0.3184 -0.8193 -0.4538
  179DCM     H1 1292   3.155   1.000   3.049  0.2564  2.3552  1.4575
  179DCM     H2 1293   3.031   0.883   3.123  2.6397 -1.6145 -0.2918
  179DCM    CL2 1294   3.044   1.080   3.247  0.0112  0.3902 -0.0314
  180DCM    CL1 1295   1.096   3.836   1.834  0.1321 -0.1845  0.2557
  180DCM     C1 1296   1.063   3.815   2.010  0.0347 -0.8834  0.2405
  180DCM     H1 1297   1.052   3.711   2.041 -1.4736 -0.8135  0.0319
  180DCM     H2 1298   0.968   3.867   2.028  1.4840  1.6188  1.2418
  180DCM    CL2 1299   1.188   3.869   2.121  0.1486 -0.4350 -0.2620
  181DCM    CL1 1300   0.910   3.429   3.461  0.1053 -0.2174 -0.0322
  181DCM     C1 1301   1.059   3.529   3.501  0.2857  0.5140 -0.2287
  181DCM     H1 1302   1.149   3.468   3.516 -1.7940 -2.4542  1.1511
  181DCM     H2 1303   1.040   3.602   3.581 -0.4841 -0.2268  0.2795
  181DCM    CL2 1304   1.103   3.634   3.355  0.2983  0.3279  0.0345
  182DCM    CL1 1305   2.102   3.664   2.720  0.2667  0.1416  0.0911
  182DCM     C1 1306   2.196   3.514   2.680 -0.3740 -0.1567  0.1105
  182DCM     H1 1307   2.196   3.444   2.764 -1.9316 -0.1196  0.1580
  182DCM     H2 1308   2.297   3.537   2.644 -0.5675 -0.1872 -0.4574
  182DCM    CL2 1309   2.115   3.447   2.532 -0.0527  0.4299 -0.0579
  183DCM    CL1 1310   1.649   0.510   2.064  0.3493  0.0418 -0.3892
  183DCM     C1 1311   1.778   0.630   2.056 -0.0031  0.0842 -0.1268
  183DCM     H1 1312   1.870   0.586   2.014 -0.7100 -2.4169  0.7320
  183DCM     H2 1313   1.800   0.678   2.152 -1.4403  1.4973 -0.4742
  183DCM    CL2 1314   1.738   0.775   1.954 -0.2505  0.1574 -0.2730
  184DCM    CL1 1315   0.744   2.895   3.109  0.0861  0.1067  0.1815
  184DCM     C1 1316   0.930   2.894   3.100 -0.3082 -0.0742  0.1519
  184DCM     H1 1317   0.962   2.887   3.205 -0.5931  0.1739  0.2556
  184DCM     H2 1318   0.947   2.994   3.058 -1.6612  0.6177  1.1839
  184DCM    CL2 1319   1.000   2.763   2.994 -0.3791 -0.1557  0.4159
  185DCM    CL1 1320   3.578   1.562   1.538 -0.1118  0.1813  0.3007
  185DCM     C1 1321   3.469   1.422   1.510 -0.5223 -0.4509 -0.4758
  185DCM     H1 1322   3.479   1.351   1.593  0.9778 -1.2722 -1.3144
  185DCM     H2 1323   3.489   1.374   1.413  0.9963 -2.1349  0.6220
  185DCM    CL2 1324   3.306   1.485   1.483  0.0990  0.2855  0.2033
  186DCM    CL1 1325   3.857   0.387   2.681  0.2077 -0.3075  0.3241
  186DCM     C1 1326   3.963   0.370   2.826  0.0529  0.3280  0.3795
  186DCM     H1 1327   3.934   0.449   2.896 -2.3512 -0.3749  0.2570
  186DCM     H2 1328   4.067   0.390   2.797  0.7433 -1.2803  1.6010
  186DCM    CL2 1329   3.953   0.218   2.919  0.0809 -0.1743  0.2124
  187DCM    CL1 1330   2.780   1.475   3.213  0.3107  0.0334 -0.1572
  187DCM     C1 1331   2.661   1.609   3.183 -0.2019  1.1506 -0.6658
  187DCM     H1 1332   2.713   1.704   3.198  0.5358  0.7196 -0.4807
  187DCM     H2 1333   2.570   1.598   3.244 -1.5274 -0.0290 -2.7460
  187DCM    CL2 1334   2.606   1.600   3.017  0.2611 -0.1720 -0.1740
  188DCM    CL1 1335   3.685   1.098   1.534  0.0856  0.3164  0.1489
  188DCM     C1 1336   3.694   1.057   1.708  1.2670  0.1368 -0.3959
  188DCM     H1 1337   3.745   0.962   1.731  1.6542  0.7756  1.6307
  188DCM     H2 1338   3.591   1.051   1.745  0.8507 -0.4962 -1.5997
  188DCM    CL2 1339   3.768   1.185   1.809  0.0724 -0.4080 -0.1876
  189DCM    CL1 1340   3.232   0.147   3.066 -0.2590  0.3339 -0.0697
  189DCM     C1 1341   3.277   0.234   3.218  0.3008 -0.0505  0.0055
  189DCM     H1 1342   3.228   0.331   3.228 -0.3357 -0.2175 -1.2927
  189DCM     H2 1343   3.385   0.252   3.229  0.0082  2.1128 -0.2587
  189DCM    CL2 1344   3.214   0.123   3.350  0.4859  0.0849  0.3793
  190DCM    CL1 1345   1.011   0.616   3.002 -0.2620 -0.1909  0.4060
  190DCM     C1 1346   1.188   0.638   3.029  0.3481  0.1399  0.6642
  190DCM     H1 1347   1.230   0.615   2.931 -0.6171  0.5016  0.1504
  190DCM     H2 1348   1.228   0.583   3.116  2.6416  2.3963  1.1626
  190DCM    CL2 1349   1.220   0.818   3.060  0.4502 -0.2924  0.1612
  191DCM    CL1 1350   0.344   3.872   0.898 -0.5027 -0.1198  0.0053
  191DCM     C1 1351   0.400   3.762   0.767  0.0994 -0.3617 -0.5991
  191DCM     H1 1352   0.399   3.819   0.673  2.3009  1.8788  0.6204
  191DCM     H2 1353   0.338   3.672   0.763 -0.8108  0.1790  0.6948
  191DCM    CL2 1354   0.577   3.723   0.783  0.1201 -0.2052  0.4210
  192DCM    CL1 1355   3.545   1.372   3.125 -0.3981  0.2201 -0.0252
  192DCM     C1 1356   3.484   1.205   3.114 -0.4426  0.6112  0.1672
  192DCM     H1 1357   3.466   1.176   3.218 -1.4355 -1.6685 -0.5801
  192DCM     H2 1358   3.555   1.141   3.060 -1.4059 -1.4313  1.2493
  192DCM    CL2 1359   3.316   1.211   3.034 -0.1652 -0.3727  0.2504
  193DCM    CL1 1360   0.776   0.864   3.759  0.3711  0.0161  0.1883
  193DCM     C1 1361   0.937   0.793   3.753 -0.0570 -0.1265 -0.4924
  193DCM     H1 1362   0.999   0.849   3.682  1.2133 -1.5108 -0.5180
  193DCM     H2 1363   0.936   0.693   3.709 -2.4049 -1.2438  1.8199
  193DCM    CL2 1364   1.024   0.790   3.909  0.0333  0.2417 -0.4098
  194DCM    CL1 1365   2.734   0.096   0.655 -0.2683 -0.1039 -0.3819
  194DCM     C1 1366   2.799   0.255   0.612 -0.8093  0.0012  0.1837
  194DCM     H1 1367   2.755   0.293   0.519 -0.2661  1.3332  0.4457
  194DCM     H2 1368   2.908   0.255   0.601 -0.7777  0.3159  0.4834
  194DCM    CL2 1369   2.749   0.380   0.728 -0.2217  0.1474  0.1230
  195DCM    CL1 1370   1.032   0.987   1.495  0.2966 -0.0965  0.2676
  195DCM     C1 1371   0.949   1.072   1.635 -0.1344  0.2830  0.3174
  195DCM     H1 1372   1.035   1.076   1.703 -0.5804 -4.2728  1.4876
  195DCM     H2 1373   0.868   1.012   1.678 -1.2530  0.1609 -1.8366
  195DCM    CL2 1374   0.878   1.230   1.585  0.5031  0.2567 -0.4634
  196DCM    CL1 1375   0.607   2.163   3.964 -0.2044  0.2971  0.5630
  196DCM     C1 1376   0.585   2.010   4.060 -0.0014 -0.5993  0.8371
  196DCM     H1 1377   0.517   2.034   4.143 -1.8019 -0.6460 -0.5713
  196DCM     H2 1378   0.682   1.978   4.100 -0.4485  0.1826  2.6522
  196DCM    CL2 1379   0.505   1.886   3.948 -0.7789 -0.0765  0.1767
  197DCM    CL1 1380   3.964   1.382   1.227  0.2006 -0.2066 -0.0775
  197DCM     C1 1381   3.830   1.509   1.254 -0.1743  0.5244  0.2579
  197DCM     H1 1382   3.853   1.602   1.199 -3.0368  0.6260 -0.9304
  197DCM     H2 1383   3.808   1.533   1.358  0.1437  1.9944  0.0141
  197DCM    CL2 1384   3.691   1.422   1.186  0.2205 -0.2488  0.3301
  198DCM    CL1 1385   3.272   2.050   2.178  0.3102  0.0037  0.1131
  198DCM     C1 1386   3.301   2.155   2.039  0.0568  0.4657  0.5145
  198DCM     H1 1387   3.212   2.155   1.976  0.2163  1.0705  0.2758
  198DCM     H2 1388   3.384   2.108   1.986 -1.8867 -1.8562 -0.6710
  198DCM    CL2 1389   3.337   2.325   2.081  0.0465  0.0358 -0.3283
  199DCM    CL1 1390   3.943   2.134   3.120 -0.0344  0.0783 -0.3951
  199DCM     C1 1391   3.870   2.205   3.269 -0.1715 -0.1882 -0.1006
  199DCM     H1 1392   3.777   2.148   3.276  0.8704 -1.8019  1.7847
  199DCM     H2 1393   3.855   2.313   3.262  1.7485  0.2989  1.9702
  199DCM    CL2 1394   3.961   2.175   3.426  0.0672 -0.1715  0.3661
  200DCM    CL1 1395   0.891   0.475   0.258  0.1980 -0.0367  0.2474
  200DCM     C1 1396   0.784   0.586   0.152 -0.1143 -0.2558 -0.8739
  200DCM     H1 1397   0.832   0.579   0.054  0.8274  2.1245 -0.6626
  200DCM     H2 1398   0.792   0.690   0.186  2.1461 -0.5549 -0.3349
  200DCM    CL2 1399   0.607   0.542   0.159 -0.3820  0.0379  0.0516
  201DCM    CL1 1400   1.371   3.186   3.279 -0.0070 -0.0522  0.1624
  201DCM     C1 1401   1.435   3.338   3.199  0.8159 -0.0709 -0.0864
  201DCM     H1 1402   1.449   3.417   3.274  1.0054 -0.6410  0.4881
  201DCM     H2 1403   1.369   3.371   3.118 -1.4890  0.6430  1.9709
  201DCM    CL2 1404   1.597   3.305   3.118 -0.2172 -0.7362  0.0571
  202DCM    CL1 1405   3.309   1.204   0.072 -0.2144 -0.1368 -0.2880
  202DCM     C1 1406   3.449   1.170  -0.037  0.2788 -0.0893  0.3925
  202DCM     H1 1407   3.423   1.202  -0.139  1.2200  3.4391  1.1330
  202DCM     H2 1408   3.483   1.066  -0.031  0.4504 -0.0247  0.5464
  202DCM    CL2 1409   3.577   1.283   0.013  0.0301  0.0916 -0.0432
  203DCM    CL1 1410   3.557   3.901   1.379  0.5220  0.0822  0.1362
  203DCM     C1 1411   3.542   4.034   1.252 -0.0193  0.3269 -0.4477
  203DCM     H1 1412   3.544   3.984   1.155 -2.5834 -1.4608  0.3351
  203DCM     H2 1413   3.632   4.097   1.263 -0.7481  1.5877 -1.4476
  203DCM    CL2 1414   3.394   4.119   1.280 -0.2490  0.2167  0.1863
  204DCM    CL1 1415   2.928   3.843   3.814  0.0514 -0.0187 -0.3788
  204DCM     C1 1416   3.057   3.882   3.689  0.3198  0.0350 -0.1109
  204DCM     H1 1417   3.076   3.787   3.638  0.2216 -0.3646  0.5816
  204DCM     H2 1418   3.146   3.923   3.738  1.7039 -1.1590 -1.5490
  204DCM    CL2 1419   2.993   3.999   3.575 -0.5221 -0.2861 -0.2216
  205DCM    CL1 1420   2.443   1.775   2.533  0.2962 -0.2146  0.1021
  205DCM     C1 1421   2.576   1.722   2.633  0.1196 -0.9738  0.5258
  205DCM     H1 1422   2.587   1.613   2.629 -0.6302 -1.0491  0.4408
  205DCM     H2 1423   2.561   1.772   2.729 -0.2043  3.0998 -1.4403
  205DCM    CL2 1424   2.734   1.806   2.571  0.5757  0.0569  0.1030
  206DCM    CL1 1425   2.806   1.011   0.377 -0.6562 -0.1924  0.6980
  206DCM     C1 1426   2.796   1.167   0.286  0.2318  0.1750  1.0349
  206DCM     H1 1427   2.843   1.244   0.349 -1.8953  2.0070  0.5563
  206DCM     H2 1428   2.688   1.184   0.269  0.3226 -2.1529 -3.2597
  206DCM    CL2 1429   2.889   1.161   0.130  0.0858  0.1744 -0.0445
  207DCM    CL1 1430   2.532   2.813   1.831 -0.0709  0.0340 -0.0884
  207DCM     C1 1431   2.393   2.924   1.808 -0.6139  0.3094 -0.0392
  207DCM     H1 1432   2.430   3.026   1.824 -0.0316 -0.0606  1.1107
  207DCM     H2 1433   2.318   2.895   1.882  2.0446 -2.0894  1.9262
  207DCM    CL2 1434   2.332   2.909   1.640  0.1443 -0.2261  0.0889
  208DCM    CL1 1435   1.534   0.118   1.320 -0.1061 -0.0556 -0.1258
  208DCM     C1 1436   1.678   0.007   1.353 -0.1575  0.6651  0.6105
  208DCM     H1 1437   1.760   0.056   1.299 -0.5006 -0.5767 -1.1111
  208DCM     H2 1438   1.667  -0.094   1.312  0.4142  0.5626  0.6954
  208DCM    CL2 1439   1.711  -0.005   1.528 -0.1623  0.0181 -0.3971
  209DCM    CL1 1440   1.903   0.355   1.522  0.0280  0.1824  0.0208
  209DCM     C1 1441   1.731   0.376   1.546  0.0220 -0.4988 -0.2482
  209DCM     H1 1442   1.692   0.278   1.515  1.1628 -1.2075  0.5095
  209DCM     H2 1443   1.693   0.465   1.495 -0.7086 -1.1222 -0.8304
  209DCM    CL2 1444   1.700   0.406   1.726  0.2136  0.0903 -0.1529
  210DCM    CL1 1445   1.244   3.398   0.677  0.0129  0.4567 -0.4833
  210DCM     C1 1446   1.281   3.456   0.514 -0.1248 -0.4120  0.4433
  210DCM     H1 1447   1.367   3.404   0.469 -0.8290  0.2390 -1.7615
  210DCM     H2 1448   1.305   3.563   0.518 -0.7525 -0.2799  1.0452
  210DCM    CL2 1449   1.135   3.410   0.418  0.0567  0.2837 -0.2172
  211DCM    CL1 1450   2.182   0.307   2.845  0.1286 -0.3146  0.1747
  211DCM     C1 1451   2.017   0.241   2.810  0.1542  0.1176 -1.1408
  211DCM     H1 1452   1.947   0.313   2.767 -0.0675  1.9630  2.0070
  211DCM     H2 1453   1.984   0.205   2.908  1.6006  1.5941 -0.0583
  211DCM    CL2 1454   2.029   0.091   2.714 -0.2677 -0.0282  0.2200
  212DCM    CL1 1455   3.308   2.536   2.970  0.0627 -0.7326  0.1233
  212DCM     C1 1456   3.283   2.370   2.903 -0.2821 -0.1200 -0.3238
  212DCM     H1 1457   3.227   2.323   2.984 -1.8038  0.8247 -0.7876
  212DCM     H2 1458   3.381   2.323   2.892 -0.6354 -0.6787 -1.2269
  212DCM    CL2 1459   3.193   2.380   2.745  0.2319 -0.1241  0.2796
  213DCM    CL1 1460   0.491   0.566   3.580  0.2806  0.0762  0.1790
  213DCM     C1 1461   0.504   0.473   3.731 -0.2140  0.2900 -0.3352
  213DCM     H1 1462   0.452   0.376   3.723  0.1664  0.0281  0.3570
  213DCM     H2 1463   0.466   0.532   3.815  1.1279  1.0808 -0.2538
  213DCM    CL2 1464   0.674   0.442   3.777  0.1465  0.1150 -0.5888
  214DCM    CL1 1465   3.118   2.724   3.570 -0.1644 -0.2655  0.1539
  214DCM     C1 1466   3.164   2.866   3.666 -1.0065  0.3140 -0.2451
  214DCM     H1 1467   3.190   2.832   3.767  0.7472 -1.1343 -1.1317
  214DCM     H2 1468   3.083   2.939   3.678  0.6030  1.7894  2.9334
  214DCM    CL2 1469   3.308   2.956   3.608  0.2174  0.1073  0.0960
  215DCM    CL1 1470   1.832   1.153   1.844  0.1992 -0.1523 -0.1411
  215DCM     C1 1471   1.760   1.042   1.716 -0.2986  0.0890  0.2492
  215DCM     H1 1472   1.651   1.054   1.711 -0.7659 -3.4072 -0.9870
  215DCM     H2 1473   1.796   0.939   1.728 -0.0246  0.1808  0.2111
  215DCM    CL2 1474   1.824   1.090   1.552  0.0097 -0.1722 -0.2508
  216DCM    CL1 1475   3.796   0.456   1.994 -0.1440  0.3308 -0.3334
  216DCM     C1 1476   3.802   0.571   1.857  0.0707  0.6733 -0.3814
  216DCM     H1 1477   3.729   0.550   1.778  0.9629 -0.3154 -0.9702
  216DCM     H2 1478   3.903   0.576   1.815  0.2835  0.8835  0.1540
  216DCM    CL2 1479   3.752   0.732   1.938 -0.2355  0.6471 -0.1316
  217DCM    CL1 1480   0.875   3.134   2.120 -0.0199  0.1566 -0.3577
  217DCM     C1 1481   0.874   2.968   2.046 -0.5280 -0.4004 -0.1007
  217DCM     H1 1482   0.790   2.905   2.076  1.0798 -2.0930  1.0553
  217DCM     H2 1483   0.962   2.914   2.082 -0.8806  1.0936  3.5289
  217DCM    CL2 1484   0.875   2.986   1.862  0.3888 -0.1363  0.2805
  218DCM    CL1 1485   1.341   1.076   3.784 -0.1351 -0.1151  0.0778
  218DCM     C1 1486   1.437   1.026   3.929  0.0760 -0.1540  0.0141
  218DCM     H1 1487   1.527   0.974   3.894 -0.4384 -0.1538 -1.3511
  218DCM     H2 1488   1.367   0.960   3.982  1.1613 -3.3616 -2.2180
  218DCM    CL2 1489   1.497   1.159   4.034  0.1339  0.0735  0.1737
  219DCM    CL1 1490   0.052   3.532   0.150 -0.0649 -0.0600 -0.1632
  219DCM     C1 1491   0.222   3.555   0.100 -0.1376 -0.1922  0.5389
  219DCM     H1 1492   0.297   3.521   0.173  1.7360  1.7254 -0.3934
  219DCM     H2 1493   0.232   3.661   0.077  1.3191 -0.7909 -1.9264
  219DCM    CL2 1494   0.255   3.457  -0.049 -0.3374  0.2933 -0.5170
  220DCM    CL1 1495   3.711   1.925   3.469 -0.3659 -0.1336 -0.2457
  220DCM     C1 1496   3.601   1.804   3.529 -0.1985 -0.0237 -0.0430
  220DCM     H1 1497   3.648   1.704   3.527  1.7286  0.8280 -1.6059
  220DCM     H2 1498   3.515   1.801   3.462 -0.4604 -1.5228  0.3272
  220DCM    CL2 1499   3.541   1.843   3.698 -0.0517 -0.2619 -0.1493
  221DCM    CL1 1500   1.758   2.827   3.895  0.4928 -0.2990 -0.2043
  221DCM     C1 1501   1.643   2.815   4.033  0.1853 -0.3651  0.0575
  221DCM     H1 1502   1.705   2.763   4.107  2.7281  2.3994  0.0412
  221DCM     H2 1503   1.576   2.740   3.989  0.3610  0.0163 -0.8895
  221DCM    CL2 1504   1.561   2.966   4.093  0.2374  0.2516  0.0927
  222DCM    CL1 1505   0.151   0.660   0.540  0.0439 -0.2498  0.2559
  222DCM     C1 1506   0.281   0.633   0.416 -0.9996 -0.2190  0.0521
  222DCM     H1 1507   0.372   0.605   0.471 -0.7456  0.8387  0.2002
  222DCM     H2 1508   0.296   0.721   0.353  1.0309 -0.2994  0.3572
  222DCM    CL2 1509   0.250   0.485   0.315  0.0493 -0.1540  0.1391
  223DCM    CL1 1510   2.001   1.470   1.503 -0.1400  0.0535 -0.0671
  223DCM     C1 1511   1.984   1.652   1.493  0.3400 -0.0411 -0.4681
  223DCM     H1 1512   2.047   1.688   1.411  3.2034 -2.0703  0.7001
  223DCM     H2 1513   1.989   1.702   1.590 -1.2847 -1.3995  0.3774
  223DCM    CL2 1514   1.815   1.668   1.431 -0.2002  0.3143 -0.1679
  224DCM    CL1 1515   3.975   2.538   3.870 -0.0401 -0.2577 -0.0926
  224DCM     C1 1516   4.097   2.668   3.893 -1.0076  0.8213  0.3587
  224DCM     H1 1517   4.177   2.619   3.950  0.8508 -0.1452 -2.8367
  224DCM     H2 1518   4.066   2.759   3.945  0.2959  0.8022  1.2324
  224DCM    CL2 1519   4.164   2.714   3.735  0.0052  0.1649 -0.3317
  225DCM    CL1 1520   2.804   2.599   2.622  0.0249 -0.3010  0.6625
  225DCM     C1 1521   2.754   2.664   2.460 -0.2135 -0.2431  0.1228
  225DCM     H1 1522   2.827   2.648   2.380 -0.6546  0.4460 -0.4308
  225DCM     H2 1523   2.739   2.772   2.472 -2.3863 -0.2873 -1.6071
  225DCM    CL2 1524   2.601   2.603   2.398 -0.2471 -0.3625 -0.0507
  226DCM    CL1 1525   1.656   1.422   3.140 -0.0221 -0.1813  0.1276
  226DCM     C1 1526   1.570   1.525   3.248  0.9939  0.2409  0.3060
  226DCM     H1 1527   1.650   1.587   3.291  0.7248  0.9729 -0.2207
  226DCM     H2 1528   1.527   1.464   3.328 -0.7411  1.7971  0.6407
  226DCM    CL2 1529   1.436   1.628   3.177 -0.1613 -0.1247  0.0995
  227DCM    CL1 1530   0.214   3.339   1.935  0.3589  0.0592 -0.3599
  227DCM     C1 1531   0.120   3.194   1.870 -0.3078  0.2293  0.5618
  227DCM     H1 1532   0.011   3.205   1.867 -0.5235 -1.6931  0.0563
  227DCM     H2 1533   0.154   3.117   1.940 -0.9527  0.1112  0.7468
  227DCM    CL2 1534   0.192   3.178   1.708  0.0607  0.0865 -0.3035
  228DCM    CL1 1535   3.807   1.498   0.356 -0.3262  0.3217  0.3502
  228DCM     C1 1536   3.963   1.414   0.297  0.6892 -0.2941  0.9240
  228DCM     H1 1537   3.939   1.308   0.286 -1.1560  0.3173 -1.8098
  228DCM     H2 1538   4.041   1.416   0.374 -1.2066 -3.0738  3.1167
  228DCM    CL2 1539   4.018   1.499   0.141  0.4569  0.1026  0.1880
  229DCM    CL1 1540   1.969   2.741   3.135 -0.3502  0.1171 -0.3129
  229DCM     C1 1541   2.122   2.781   3.051  0.4287  0.0474  0.2709
  229DCM     H1 1542   2.169   2.700   2.994  2.2905 -0.3291  2.2615
  229DCM     H2 1543   2.192   2.831   3.118 -1.1062  0.6910  1.4610
  229DCM    CL2 1544   2.086   2.915   2.936 -0.1728 -0.3059 -0.0027
  230DCM    CL1 1545   1.667   2.241   1.232  0.1408 -0.2105  0.0039
  230DCM     C1 1546   1.767   2.375   1.303  0.0211  0.4156  0.1192
  230DCM     H1 1547   1.764   2.371   1.413 -0.8060  1.5666  0.1589
  230DCM     H2 1548   1.741   2.478   1.276 -2.1413  0.6117  2.5183
  230DCM    CL2 1549   1.937   2.366   1.243 -0.1794  0.2032  0.0974
  231DCM    CL1 1550   3.031   0.022   0.513 -0.1187  0.4468  0.5618
  231DCM     C1 1551   3.162   0.054   0.392 -0.3966  0.4601 -0.9384
  231DCM     H1 1552   3.186   0.159   0.410  0.2924 -0.3032  3.8717
  231DCM     H2 1553   3.144   0.019   0.289  4.9807  2.5250 -2.9076
  231DCM    CL2 1554   3.302  -0.048   0.446 -0.3601 -0.1059  0.4681
  232DCM    CL1 1555   0.848   3.685   2.999 -0.3402 -0.2171 -0.2549
  232DCM     C1 1556   0.912   3.852   3.014  0.1849 -0.2370  0.5037
  232DCM     H1 1557   0.846   3.889   3.094 -1.2277 -1.2172 -0.1716
  232DCM     H2 1558   0.894   3.903   2.919 -0.4468 -0.8171  0.3058
  232DCM    CL2 1559   1.086   3.857   3.053  0.2049 -0.4353  0.3635
  233DCM    CL1 1560   1.454   2.117   2.594 -0.4059 -0.2562  0.2546
  233DCM     C1 1561   1.513   2.107   2.759 -0.8839  0.3177 -1.1124
  233DCM     H1 1562   1.549   2.004   2.772  1.0014  1.2091  1.6846
  233DCM     H2 1563   1.433   2.134   2.829 -1.1581 -0.3146 -1.1670
  233DCM    CL2 1564   1.667   2.198   2.769 -0.0449  0.5284 -0.0319
  234DCM    CL1 1565   2.438   0.994   0.235 -0.0038  0.1022 -0.3579
  234DCM     C1 1566   2.381   0.893   0.365 -0.2192 -0.4400  0.3053
  234DCM     H1 1567   2.394   0.789   0.335  0.8856 -0.0203 -0.7227
  234DCM     H2 1568   2.276   0.923   0.376 -0.9759 -0.8413 -4.0428
  234DCM    CL2 1569   2.485   0.930   0.508 -0.2882 -0.1496 -0.4685
  235DCM    CL1 1570   0.827   3.835   2.338 -0.1037 -0.2280  0.1168
  235DCM     C1 1571   0.865   4.009   2.294  0.0390  0.1704  0.1701
  235DCM     H1 1572   0.813   4.036   2.201  2.4307  0.3897 -1.1686
  235DCM     H2 1573   0.974   4.004   2.282 -0.0491 -1.8428 -0.1560
  235DCM    CL2 1574   0.843   4.092   2.447  0.4547 -0.1783 -0.1279
  236DCM    CL1 1575   3.971   2.841   0.698 -0.0436  0.1206  0.0447
  236DCM     C1 1576   3.921   2.934   0.550 -0.0303  0.4964 -0.0979
  236DCM     H1 1577   4.010   2.977   0.502 -1.0778  0.2505 -2.4148
  236DCM     H2 1578   3.851   3.016   0.572 -1.1917  0.4260 -3.1200
  236DCM    CL2 1579   3.847   2.822   0.427 -0.3339 -0.1517 -0.0924
  237DCM    CL1 1580   0.587   1.015   1.491 -0.1762 -0.3562  0.1019
  237DCM     C1 1581   0.586   0.884   1.362 -0.1755  1.0494  0.3192
  237DCM     H1 1582   0.526   0.797   1.390  2.5976 -0.1536  3.2184
  237DCM     H2 1583   0.691   0.860   1.342 -0.0192  1.7551  0.2704
  237DCM    CL2 1584   0.522   0.943   1.206  0.0087  0.4621 -0.1174
  238DCM    CL1 1585   0.336   1.293   2.540 -0.3710  0.5414 -0.1339
  238DCM     C1 1586   0.500   1.369   2.560  0.5211  0.5059 -0.7407
  238DCM     H1 1587   0.468   1.467   2.600 -0.5893  0.6506 -1.9333
  238DCM     H2 1588   0.546   1.369   2.461 -0.7371  0.0942 -1.3489
  238DCM    CL2 1589   0.604   1.285   2.670  0.1875  0.1023  0.1911
  239DCM    CL1 1590   2.865   1.962   3.950  0.0755  0.2821 -0.2617
  239DCM     C1 1591   2.847   1.897   4.113 -0.3219 -0.1349  0.0729
  239DCM     H1 1592   2.804   1.796   4.104 -1.8416  0.1359  3.1053
  239DCM     H2 1593   2.779   1.964   4.166 -0.2293 -0.8119  1.0878
  239DCM    CL2 1594   3.016   1.906   4.189  0.1584  0.5886  0.1210
  240DCM    CL1 1595   2.453   0.059   3.823 -0.3040  0.2737 -0.0573
  240DCM     C1 1596   2.505   0.102   3.660 -0.5873 -0.2894  0.2768
  240DCM     H1 1597   2.429   0.174   3.626  0.1805  0.9721  1.1229
  240DCM     H2 1598   2.517   0.018   3.591 -0.3357 -0.8517  0.9875
  240DCM    CL2 1599   2.667   0.187   3.671  0.6615  0.0321  0.2884
  241DCM    CL1 1600   1.164   3.890   3.949 -0.3906  0.3383  0.0943
  241DCM     C1 1601   1.227   3.898   4.118 -0.0436 -0.0747 -0.4703
  241DCM     H1 1602   1.251   3.800   4.161  0.4860  0.7718  1.2064
  241DCM     H2 1603   1.142   3.936   4.175  0.4724  0.0729  0.2082
  241DCM    CL2 1604   1.367   4.011   4.120  0.2883 -0.4420  0.0447
  242DCM    CL1 1605   1.504   0.118   2.330  0.1291 -0.3015  0.0175
  242DCM     C1 1606   1.456   0.288   2.341  0.1248 -0.0063  0.0044
  242DCM     H1 1607   1.490   0.361   2.266 -0.1950  1.6526  1.4239
  242DCM     H2 1608   1.493   0.319   2.439  1.5884 -3.0300  0.5194
  242DCM    CL2 1609   1.269   0.286   2.343  0.0319 -0.4192 -0.2792
  243DCM    CL1 1610   3.184   0.238   0.090  0.5561 -0.1053  0.0508
  243DCM     C1 1611   3.277   0.388   0.056  0.1660  0.1655  0.0049
  243DCM     H1 1612   3.223   0.460   0.119  1.7755  0.6152  0.9356
  243DCM     H2 1613   3.281   0.408  -0.051 -0.0495 -3.5027 -0.7984
  243DCM    CL2 1614   3.451   0.372   0.115 -0.1634 -0.0520  0.1666
  244DCM    CL1 1615   1.070   3.693   0.649  0.1035 -0.1442 -0.3406
  244DCM     C1 1616   0.895   3.683   0.633  0.0570  0.1725  0.0279
  244DCM     H1 1617   0.852   3.681   0.734  0.3451 -0.6916  0.1428
  244DCM     H2 1618   0.870   3.585   0.589  2.7103 -2.1878  3.2907
  244DCM    CL2 1619   0.813   3.818   0.545  0.3236  0.0029  0.1178
  245DCM    CL1 1620   3.428   2.248   0.843 -0.0132  0.0948  0.2830
  245DCM     C1 1621   3.303   2.165   0.945 -0.0562  0.1996 -0.5317
  245DCM     H1 1622   3.274   2.231   1.028 -0.1318 -1.2924  0.6595
  245DCM     H2 1623   3.354   2.079   0.989 -2.0615 -1.9518 -2.1558
  245DCM    CL2 1624   3.162   2.114   0.848 -0.2460 -0.0749  0.1402
  246DCM    CL1 1625   1.210   0.978   0.239  0.0466  0.1289  0.3398
  246DCM     C1 1626   1.119   0.837   0.204 -0.0596 -0.0496  0.0363
  246DCM     H1 1627   1.166   0.777   0.125  0.5768  1.0321 -0.4390
  246DCM     H2 1628   1.022   0.872   0.168  0.3934 -1.3866 -2.7984
  246DCM    CL2 1629   1.105   0.732   0.354  0.0236 -0.0428 -0.2576
  247DCM    CL1 1630   2.093   3.622   0.607 -0.1740 -0.3471  0.0035
  247DCM     C1 1631   2.027   3.460   0.581  0.0764 -0.6585 -0.4169
  247DCM     H1 1632   1.924   3.464   0.619  0.0917 -2.1444 -0.1502
  247DCM     H2 1633   2.087   3.388   0.637  0.3567  0.2104  0.4380
  247DCM    CL2 1634   2.041   3.412   0.407  0.0223  0.5179 -0.3003
  248DCM    CL1 1635   3.634   0.079   0.269 -0.3156 -0.1487 -0.0862
  248DCM     C1 1636   3.751   0.163   0.152  0.0248  0.2859 -0.6385
  248DCM     H1 1637   3.707   0.259   0.124 -0.9224 -0.3470 -1.3802
  248DCM     H2 1638   3.752   0.093   0.068  1.2688  1.2196 -1.4297
  248DCM    CL2 1639   3.918   0.165   0.216 -0.2540  0.4979 -0.0832
  249DCM    CL1 1640   2.310   3.209   1.122  0.3457 -0.2008  0.1971
  249DCM     C1 1641   2.487   3.196   1.126  0.3545  0.1789  0.6560
  249DCM     H1 1642   2.514   3.198   1.020  0.6692 -0.0749  0.7283
  249DCM     H2 1643   2.528   3.109   1.179 -2.5743 -2.4914 -1.0743
  249DCM    CL2 1644   2.549   3.348   1.210  0.0851  0.2357 -0.1159
  250DCM    CL1 1645   0.445   1.345   0.556  0.4304 -0.3802  0.0723
  250DCM     C1 1646   0.467   1.462   0.701 -0.2464 -0.6757 -0.1054
  250DCM     H1 1647   0.442   1.420   0.799 -1.3581 -0.0642 -0.1012
  250DCM     H2 1648   0.407   1.551   0.680 -1.4111 -0.5840  3.0784
  250DCM    CL2 1649   0.645   1.501   0.727 -0.1771  0.2917 -0.0770
  251DCM    CL1 1650   1.750   3.233   0.076  0.3614 -0.0342 -0.1539
  251DCM     C1 1651   1.768   3.411   0.047 -0.1571 -0.7216  0.1523
  251DCM     H1 1652   1.808   3.455   0.139  2.6755  0.1803 -1.3596
  251DCM     H2 1653   1.667   3.443   0.018  0.5423 -1.5777 -3.9622
  251DCM    CL2 1654   1.876   3.468  -0.082 -0.3387  0.3889  0.2095
  252DCM    CL1 1655   1.533   0.247   0.358 -0.5989  0.2084 -0.0236
  252DCM     C1 1656   1.670   0.365   0.357 -0.1203  0.0541  0.2376
  252DCM     H1 1657   1.670   0.430   0.268  2.2345  0.7197  0.6427
  252DCM     H2 1658   1.764   0.308   0.349 -1.8511 -3.0364  0.6443
  252DCM    CL2 1659   1.659   0.469   0.507  0.0009 -0.0329 -0.1105
  253DCM    CL1 1660   0.899   1.904   0.331 -0.1312 -0.1050 -0.1030
  253DCM     C1 1661   1.003   1.854   0.186  0.0055  0.0795 -1.3229
  253DCM     H1 1662   0.949   1.786   0.119 -0.6941  1.6832 -2.4396
  253DCM     H2 1663   1.081   1.794   0.233 -0.8188 -1.1484 -1.4746
  253DCM    CL2 1664   1.086   1.979   0.091 -0.2719 -0.0601  0.2873
  254DCM    CL1 1665   0.267   0.600   1.389 -0.2708  0.0023 -0.1043
  254DCM     C1 1666   0.302   0.455   1.277 -0.5080  0.3755  0.4212
  254DCM     H1 1667   0.230   0.461   1.194 -0.6261  1.9999  0.6050
  254DCM     H2 1668   0.292   0.366   1.340  0.3051 -1.5304 -1.9984
  254DCM    CL2 1669   0.462   0.484   1.210 -0.3820  0.2506  0.0658
  255DCM    CL1 1670   3.902   3.219   2.221  0.1327  0.4536  0.5120
  255DCM     C1 1671   3.811   3.106   2.120 -0.4365 -0.1004  0.6533
  255DCM     H1 1672   3.792   3.151   2.022 -2.5240 -1.3815  0.4177
  255DCM     H2 1673   3.713   3.088   2.166  0.1410 -0.5704  1.7530
  255DCM    CL2 1674   3.903   2.951   2.097 -0.2364 -0.0273  0.2537
  256DCM    CL1 1675   1.402   3.641   2.227  0.2885  0.1728  0.4074
  256DCM     C1 1676   1.393   3.458   2.235  0.6362  0.9229  0.0026
  256DCM     H1 1677   1.496   3.421   2.244  0.4602  0.7139  1.4043
  256DCM     H2 1678   1.339   3.415   2.150 -1.0941 -0.6010  1.7419
  256DCM    CL2 1679   1.317   3.396   2.386  0.3034  0.1641 -0.2849
  257DCM    CL1 1680   3.220   1.033   3.685 -0.3957  0.3012 -0.2280
  257DCM     C1 1681   3.115   0.929   3.791 -0.3733  0.1050  0.2687
  257DCM     H1 1682   3.143   0.951   3.895 -1.8573  1.4800  0.4087
  257DCM     H2 1683   3.125   0.822   3.766 -0.5383  0.4683 -1.4752
  257DCM    CL2 1684   2.952   0.988   3.771 -0.2775  0.3986  0.1040
  258DCM    CL1 1685   1.525   0.026   0.780 -0.2133  0.2702  0.1195
  258DCM     C1 1686   1.378  -0.050   0.705 -0.5275  1.1845  0.3108
  258DCM     H1 1687   1.304   0.027   0.683 -1.7930  0.1075  0.6867
  258DCM     H2 1688   1.327  -0.123   0.768 -0.6266  1.0942  0.1276
  258DCM    CL2 1689   1.435  -0.115   0.545  0.0998 -0.4840  0.1469
  259DCM    CL1 1690   1.740   1.989   2.038 -0.4202  0.2629 -0.0715
  259DCM     C1 1691   1.814   2.032   2.197  0.2702 -0.0756 -0.1226
  259DCM     H1 1692   1.917   2.066   2.179  0.9220 -1.3624  1.0374
  259DCM     H2 1693   1.820   1.945   2.263 -1.5120  1.2165  1.8563
  259DCM    CL2 1694   1.700   2.142   2.283  0.0400  0.1754 -0.2923
  260DCM    CL1 1695   1.009   0.227   1.221  0.2265  0.1866  0.2757
  260DCM     C1 1696   1.152   0.171   1.313  0.5056 -0.0143  0.3459
  260DCM     H1 1697   1.231   0.161   1.237 -0.2046 -0.6230 -0.3400
  260DCM     H2 1698   1.129   0.068   1.344 -0.6550 -0.0962 -0.6914
  260DCM    CL2 1699   1.222   0.287   1.429  0.4037  0.0539 -0.1847
  261DCM    CL1 1700   0.807   0.991   2.474 -0.5409 -0.2765  0.0849
  261DCM     C1 1701   0.749   1.041   2.307  0.9958  0.8202  0.2169
  261DCM     H1 1702   0.645   1.005   2.304  0.8112  1.3059  0.5451
  261DCM     H2 1703   0.818   0.997   2.235  1.6397  0.9405  0.7542
  261DCM    CL2 1704   0.745   1.218   2.298 -0.0717 -0.2152  0.1395
  262DCM    CL1 1705   1.363   0.281   3.629  0.2117 -0.1689 -0.7824
  262DCM     C1 1706   1.306   0.421   3.535  0.5683  0.1947 -0.0996
  262DCM     H1 1707   1.208   0.392   3.496  0.9148 -0.2577 -0.6509
  262DCM     H2 1708   1.369   0.445   3.449 -0.9739  0.3480 -1.2253
  262DCM    CL2 1709   1.286   0.581   3.630  0.2313 -0.0711 -0.2609
  263DCM    CL1 1710   3.173   1.137   2.202 -0.0078  0.4403 -0.1698
  263DCM     C1 1711   3.022   1.221   2.250 -0.4167 -0.8466  0.2167
  263DCM     H1 1712   2.936   1.169   2.205 -0.6029  0.4234 -0.9597
  263DCM     H2 1713   3.041   1.323   2.214 -0.4689 -1.1760 -0.7921
  263DCM    CL2 1714   3.004   1.217   2.428  0.0022 -0.0805  0.3237
  264DCM    CL1 1715   3.041   3.749   2.462 -0.2024 -0.2299 -0.1419
  264DCM     C1 1716   2.899   3.644   2.440 -0.1851  0.5470 -0.4685
  264DCM     H1 1717   2.817   3.696   2.390 -0.7342 -0.1960 -0.3640
  264DCM     H2 1718   2.861   3.602   2.534 -2.7526  2.4391 -0.5520
  264DCM    CL2 1719   2.940   3.478   2.377  0.0692 -0.1003 -0.0338
  265DCM    CL1 1720   0.484   0.221   0.701 -0.0253 -0.2861 -0.0780
  265DCM     C1 1721   0.399   0.278   0.552 -0.4803  0.4518 -0.3804
  265DCM     H1 1722   0.455   0.364   0.514 -0.6618  1.9679  2.4673
  265DCM     H2 1723   0.295   0.309   0.571  0.2539  2.9086 -0.1384
  265DCM    CL2 1724   0.394   0.137   0.445  0.3593  0.2041 -0.2047
  266DCM    CL1 1725   0.171   2.005   0.111  0.0137  0.0963 -0.4256
  266DCM     C1 1726   0.203   2.043  -0.064 -0.0797  0.2288  0.0174
  266DCM     H1 1727   0.193   1.953  -0.126 -0.8987  0.4821 -0.2316
  266DCM     H2 1728   0.307   2.077  -0.078  0.7429 -2.6683 -1.8520
  266DCM    CL2 1729   0.080   2.172  -0.111  0.5776  0.0451 -0.1254
  267DCM    CL1 1730   3.492   1.444   3.703  0.0405 -0.2480 -0.1257
  267DCM     C1 1731   3.523   1.303   3.593 -0.2246  0.7315  0.3478
  267DCM     H1 1732   3.433   1.277   3.535  0.5135 -0.1087 -0.4521
  267DCM     H2 1733   3.566   1.219   3.648 -0.1246 -0.4549 -1.4503
  267DCM    CL2 1734   3.634   1.381   3.469 -0.1691 -0.4652 -0.1510
  268DCM    CL1 1735   0.111   3.281   1.122 -0.2473 -0.2399 -0.0532
  268DCM     C1 1736   0.093   3.105   1.067 -0.1275 -0.7606  0.2100
  268DCM     H1 1737  -0.007   3.076   1.103 -0.5152  0.8551  0.4959
  268DCM     H2 1738   0.176   3.052   1.113 -0.6279  0.3543  2.5298
  268DCM    CL2 1739   0.111   3.099   0.894  0.1265  0.2864 -0.0995
  269DCM    CL1 1740   2.126   0.696   0.644  0.2192 -0.0524 -0.3031
  269DCM     C1 1741   2.020   0.582   0.548  0.4784 -0.0655 -0.4719
  269DCM     H1 1742   2.084   0.582   0.459  1.7623 -1.7168  0.3737
  269DCM     H2 1743   1.919   0.622   0.541 -0.5738 -1.2039  4.1724
  269DCM    CL2 1744   2.016   0.426   0.639 -0.2602 -0.0065  0.3306
  270DCM    CL1 1745   0.252   1.220   1.440  0.4722 -0.0797 -0.1937
  270DCM     C1 1746   0.134   1.138   1.557  0.5007 -0.2228  0.1631
  270DCM     H1 1747   0.151   1.030   1.560  1.1096 -0.1152  1.4064
  270DCM     H2 1748   0.033   1.154   1.518  1.5812 -1.7624 -3.7561
  270DCM    CL2 1749   0.159   1.218   1.716  0.5679 -0.3063 -0.0399
  271DCM    CL1 1750   0.976   3.676   0.220  0.1606  0.0193  0.2993
  271DCM     C1 1751   0.842   3.738   0.118 -0.1657 -0.2358  0.5426
  271DCM     H1 1752   0.758   3.667   0.117 -0.9364  0.6503  0.8214
  271DCM     H2 1753   0.883   3.749   0.017 -2.8343 -2.4320 -0.9164
  271DCM    CL2 1754   0.791   3.893   0.186 -0.4026 -0.3575 -0.2735
  272DCM    CL1 1755   2.821   1.883   1.141 -0.2116 -0.4301  0.4303
  272DCM     C1 1756   2.954   1.809   1.043 -0.5300  0.1865  0.2075
  272DCM     H1 1757   2.987   1.711   1.079 -0.7591 -0.8399 -2.1660
  272DCM     H2 1758   3.034   1.884   1.040 -0.2085 -0.1571  0.1529
  272DCM    CL2 1759   2.900   1.774   0.871  0.0108  0.1791 -0.1708
  273DCM    CL1 1760   1.291   0.546   2.578 -0.2146  0.3274 -0.0774
  273DCM     C1 1761   1.307   0.410   2.691  0.1095 -0.1496 -0.1687
  273DCM     H1 1762   1.401   0.409   2.747  0.3434  0.8292 -0.5237
  273DCM     H2 1763   1.303   0.320   2.627 -0.4811 -0.1028 -0.2055
  273DCM    CL2 1764   1.161   0.395   2.791 -0.2785 -0.0098 -0.3921
  274DCM    CL1 1765   3.008   3.147   2.180 -0.3451 -0.4990  0.1573
  274DCM     C1 1766   3.099   3.040   2.294  0.0584  0.3114  0.1752
  274DCM     H1 1767   3.106   3.073   2.398 -0.9463  1.9238 -0.2336
  274DCM     H2 1768   3.204   3.025   2.265  0.3084 -1.3314  1.7565
  274DCM    CL2 1769   3.011   2.886   2.294  0.1074 -0.2504 -0.0696
  275DCM    CL1 1770   3.042   2.332   3.162  0.2596  0.0433 -0.3065
  275DCM     C1 1771   2.955   2.327   3.321 -0.7571  0.1373  0.1031
  275DCM     H1 1772   2.853   2.366   3.307 -0.1770  1.4792 -0.5061
  275DCM     H2 1773   3.022   2.382   3.387  0.2025  0.9919 -1.5098
  275DCM    CL2 1774   2.949   2.150   3.369 -0.0076  0.0823  0.0939
  276DCM    CL1 1775   3.975   3.008   0.154 -0.0045  0.2058  0.1162
  276DCM     C1 1776   3.949   3.183   0.163 -0.3614  0.1955  0.4263
  276DCM     H1 1777   3.916   3.220   0.065  0.0777 -0.1587  0.1398
  276DCM     H2 1778   4.040   3.235   0.194 -0.2956  0.0295  0.5138
  276DCM    CL2 1779   3.832   3.227   0.292  0.4061 -0.4528 -0.2487
  277DCM    CL1 1780   3.978   0.589   1.158 -0.1710 -0.4938 -0.2082
  277DCM     C1 1781   3.879   0.444   1.151 -0.1444 -0.7095  0.6743
  277DCM     H1 1782   3.922   0.362   1.092  0.2835  0.7403 -1.1377
  277DCM     H2 1783   3.782   0.475   1.109  0.7628  1.7776  0.2536
  277DCM    CL2 1784   3.854   0.376   1.320  0.3608 -0.2840  0.3593
  278DCM    CL1 1785   2.383   2.086   2.245  0.1254  0.0146 -0.4622
  278DCM     C1 1786   2.546   2.045   2.181 -0.5186 -0.0400 -0.1493
  278DCM     H1 1787   2.610   2.129   2.210  0.7579 -0.1841 -2.2816
  278DCM     H2 1788   2.532   2.036   2.073  0.3265  1.5448 -0.4213
  278DCM    CL2 1789   2.642   1.900   2.235  0.0508  0.0046  0.0277
  279DCM    CL1 1790   0.774   1.905   1.173 -0.5754 -0.1703 -0.2638
  279DCM     C1 1791   0.739   1.805   1.314 -0.5261  0.5380 -0.2072
  279DCM     H1 1792   0.807   1.720   1.306 -1.5017 -0.2890 -0.0257
  279DCM     H2 1793   0.636   1.774   1.290  0.3448 -1.6347 -1.3225
  279DCM    CL2 1794   0.743   1.889   1.478  0.1441  0.0106  0.0012
  280DCM    CL1 1795   1.193   3.923   2.678  0.2098 -0.2673 -0.1858
  280DCM     C1 1796   1.246   3.747   2.665  0.7518 -0.4013 -0.1244
  280DCM     H1 1797   1.346   3.727   2.625  0.2360 -1.4574 -0.9475
  280DCM     H2 1798   1.183   3.705   2.586  1.7060  1.5080 -2.0127
  280DCM    CL2 1799   1.225   3.649   2.815 -0.0129  0.1131  0.0692
  281DCM    CL1 1800   1.152   1.303   0.760  0.1374 -0.0332  0.1123
  281DCM     C1 1801   1.159   1.123   0.742  0.5606  0.4397  0.1583
  281DCM     H1 1802   1.061   1.076   0.726  0.5442  0.7646 -0.7986
  281DCM     H2 1803   1.213   1.092   0.832  2.2346 -0.9943 -1.2641
  281DCM    CL2 1804   1.245   1.071   0.596 -0.3265 -0.1863  0.2784
  282DCM    CL1 1805   3.156   1.058   1.455 -0.0817  0.1092 -0.2293
  282DCM     C1 1806   3.292   1.025   1.566  0.7169 -0.4217 -0.5362
  282DCM     H1 1807   3.384   1.030   1.507  1.7301  1.3108  1.0644
  282DCM     H2 1808   3.292   0.922   1.602  0.0293  0.3341  1.7979
  282DCM    CL2 1809   3.295   1.142   1.707  0.2672 -0.7354 -0.2037
  283DCM    CL1 1810   0.857   3.881   3.692 -0.1887  0.1898  0.1796
  283DCM     C1 1811   0.929   4.046   3.699 -0.0128  0.3537 -0.3206
  283DCM     H1 1812   0.963   4.057   3.803  0.0269 -0.6891 -0.2145
  283DCM     H2 1813   0.851   4.113   3.661 -0.1579  0.8355  0.7940
  283DCM    CL2 1814   1.075   4.054   3.589  0.2687  0.0964 -0.2825
  284DCM    CL1 1815   1.061   3.443   1.202  0.5343 -0.1088  0.2090
  284DCM     C1 1816   1.227   3.449   1.280  1.1197  0.0699  0.8594
  284DCM     H1 1817   1.239   3.363   1.347 -0.0122 -1.5501 -0.9060
  284DCM     H2 1818   1.243   3.549   1.321 -1.4500  2.0552 -2.4242
  284DCM    CL2 1819   1.363   3.446   1.163 -0.0895  0.1690  0.0174
  285DCM    CL1 1820   2.477   2.430   3.141 -0.2398  0.0089 -0.1196
  285DCM     C1 1821   2.516   2.344   2.988  0.0141  0.8375  0.3011
  285DCM     H1 1822   2.430   2.297   2.940  0.5174  0.5821 -0.3600
  285DCM     H2 1823   2.596   2.271   3.003  1.2714  2.0064 -0.4807
  285DCM    CL2 1824   2.587   2.467   2.875  0.3523  0.1169 -0.0340
  286DCM    CL1 1825   3.362   3.782   0.729 -0.0212  0.1197  0.3766
  286DCM     C1 1826   3.210   3.696   0.779  0.1900  0.1795 -0.6446
  286DCM     H1 1827   3.178   3.744   0.872 -0.1017  1.9847 -1.6218
  286DCM     H2 1828   3.227   3.588   0.787 -3.1899 -0.6669 -2.6608
  286DCM    CL2 1829   3.093   3.709   0.647  0.2917 -0.0163  0.5853
  287DCM    CL1 1830   2.144   3.589   0.094  0.3886 -0.5542 -0.1786
  287DCM     C1 1831   2.291   3.639   0.183 -1.0841 -0.3246  0.4396
  287DCM     H1 1832   2.296   3.612   0.289 -0.5190 -3.2995 -0.2672
  287DCM     H2 1833   2.313   3.741   0.149  2.9284 -1.3023 -0.4398
  287DCM    CL2 1834   2.436   3.544   0.117 -0.0018 -0.2420 -0.0114
  288DCM    CL1 1835   2.261   3.545   3.495 -0.2295  0.3278  0.2792
  288DCM     C1 1836   2.118   3.505   3.384  0.1245  0.3019 -0.6304
  288DCM     H1 1837   2.158   3.439   3.306  0.0412 -1.0521  0.4303
  288DCM     H2 1838   2.057   3.585   3.343 -2.0667 -1.4195 -0.9259
  288DCM    CL2 1839   2.001   3.413   3.489 -0.4081 -0.1216 -0.2814
  289DCM    CL1 1840   3.978   2.796   2.575 -0.3835  0.2959  0.1622
  289DCM     C1 1841   3.812   2.848   2.563  0.7622 -0.0075 -0.1979
  289DCM     H1 1842   3.808   2.957   2.555  0.1427 -0.1132 -1.5005
  289DCM     H2 1843   3.757   2.813   2.651 -1.1227 -0.7712 -1.6326
  289DCM    CL2 1844   3.726   2.781   2.416  0.3938  0.1258 -0.0856
  290DCM    CL1 1845   2.845   0.620   2.111  0.0619  0.5056  0.2224
  290DCM     C1 1846   2.723   0.503   2.175 -0.3226 -0.0420  0.0502
  290DCM     H1 1847   2.628   0.522   2.125  0.1754 -0.3230 -1.0347
  290DCM     H2 1848   2.713   0.513   2.284 -1.4259 -2.0823  0.1944
  290DCM    CL2 1849   2.792   0.337   2.137 -0.2442  0.5296 -0.0295
  291DCM    CL1 1850   2.369   1.726   0.766  0.4238  0.0705 -0.7120
  291DCM     C1 1851   2.219   1.772   0.851 -0.6898  0.5556 -0.1235
  291DCM     H1 1852   2.250   1.830   0.939  1.1137 -0.8551  0.2393
  291DCM     H2 1853   2.167   1.681   0.882  0.2812 -0.3689 -1.0976
  291DCM    CL2 1854   2.117   1.884   0.754  0.3793 -0.3878 -0.1162
  292DCM    CL1 1855   0.426   3.201   0.320  0.4000  0.3234  0.2685
  292DCM     C1 1856   0.519   3.096   0.424  0.6651  0.5533 -0.1967
  292DCM     H1 1857   0.605   3.159   0.451  1.4383  0.4461 -2.2073
  292DCM     H2 1858   0.549   3.008   0.366 -1.8121 -0.6254  0.2035
  292DCM    CL2 1859   0.416   3.033   0.564 -0.2031 -0.2154 -0.3816
  293DCM    CL1 1860   3.901   1.217   2.792  0.6629  0.0746  0.0291
  293DCM     C1 1861   3.772   1.114   2.717  0.1776  0.6648 -0.1268
  293DCM     H1 1862   3.823   1.020   2.696 -0.3373 -0.6388  3.5993
  293DCM     H2 1863   3.744   1.171   2.628 -0.1198  1.2246  0.3195
  293DCM    CL2 1864   3.617   1.113   2.810  0.1288  0.2459  0.2286
  294DCM    CL1 1865   3.292   1.918   1.745 -0.0605  0.3889 -0.0543
  294DCM     C1 1866   3.317   1.834   1.584 -0.2278  0.0571  0.5384
  294DCM     H1 1867   3.222   1.789   1.553  0.0149  0.4333 -0.8354
  294DCM     H2 1868   3.397   1.759   1.581  0.0198  0.3335 -1.0849
  294DCM    CL2 1869   3.363   1.959   1.457 -0.3419  0.0899  0.0795
  295DCM    CL1 1870   0.261   0.666   2.499  0.0346 -0.1264  0.4034
  295DCM     C1 1871   0.324   0.810   2.593 -0.5069 -0.4682 -0.5073
  295DCM     H1 1872   0.389   0.789   2.679 -0.9259  1.4626  0.3233
  295DCM     H2 1873   0.238   0.865   2.634 -1.2921  1.4530 -4.3191
  295DCM    CL2 1874   0.415   0.899   2.469 -0.3569  0.0640 -0.0617
  296DCM    CL1 1875   2.234   0.290   0.014 -0.2856  0.0508 -0.1756
  296DCM     C1 1876   2.166   0.155   0.117  0.0895 -0.4124  0.3326
  296DCM     H1 1877   2.107   0.090   0.051  1.2172 -1.9486  0.7744
  296DCM     H2 1878   2.112   0.195   0.203 -0.7331  1.8346 -1.1458
  296DCM    CL2 1879   2.309   0.054   0.165 -0.0154  0.1615 -0.1322
  297DCM    CL1 1880   3.199   0.064   0.981 -0.3974  0.3373  0.4862
  297DCM     C1 1881   3.149   0.098   0.811 -0.6338 -0.6393  0.7767
  297DCM     H1 1882   3.040   0.107   0.802 -0.4186  2.5505  0.4162
  297DCM     H2 1883   3.177   0.021   0.737 -3.6690 -1.6070  0.5071
  297DCM    CL2 1884   3.214   0.248   0.765  0.1470  0.1139  0.0032
  298DCM    CL1 1885   2.439   3.773   2.238  0.0995  0.3594 -0.0532
  298DCM     C1 1886   2.337   3.732   2.381 -0.3685 -0.0317 -0.9360
  298DCM     H1 1887   2.364   3.628   2.399  1.5056 -0.0323 -3.2979
  298DCM     H2 1888   2.233   3.745   2.348 -0.4755 -0.9556 -0.9687
  298DCM    CL2 1889   2.379   3.857   2.506 -0.1532  0.1899 -0.3811
  299DCM    CL1 1890   3.133   2.847   1.155  0.1907  0.1318 -0.0098
  299DCM     C1 1891   3.244   2.913   1.027  0.7584  0.1243 -0.1214
  299DCM     H1 1892   3.289   3.003   1.071  1.5022  0.2932 -1.1916
  299DCM     H2 1893   3.184   2.929   0.937  1.8210  0.2941 -0.8127
  299DCM    CL2 1894   3.370   2.801   0.985  0.0401 -0.2060  0.4608
  300DCM    CL1 1895   0.124   3.761   2.059 -0.2829  0.2063  0.1039
  300DCM     C1 1896   0.028   3.905   2.011  0.5322 -0.0941 -0.2385
  300DCM     H1 1897   0.039   3.934   1.906  0.9461  1.8532  0.3120
  300DCM     H2 1898   0.072   3.983   2.074  1.1528  1.1202 -2.0943
  300DCM    CL2 1899  -0.150   3.893   2.059 -0.2274 -0.0978  0.0705
  301DCM    CL1 1900   1.256   3.069   2.224  0.6164  0.4049  0.5026
  301DCM     C1 1901   1.265   2.894   2.176  0.4279  0.8876  0.0707
  301DCM     H1 1902   1.371   2.879   2.200  0.8238  3.4987  0.2218
  301DCM     H2 1903   1.254   2.897   2.067 -0.5046 -0.2922  0.1089
  301DCM    CL2 1904   1.160   2.779   2.270 -0.0744  0.1430  0.0279
  302DCM    CL1 1905   0.797   1.144   0.401 -0.0062  0.4001  0.2234
  302DCM     C1 1906   0.835   1.210   0.564  0.9405  0.6311 -0.3974
  302DCM     H1 1907   0.793   1.310   0.578  1.8385  0.9417  0.1496
  302DCM     H2 1908   0.944   1.210   0.577  0.8021 -1.4373  1.2623
  302DCM    CL2 1909   0.779   1.108   0.697 -0.2553 -0.1491 -0.1702
  303DCM    CL1 1910   0.004   0.073   3.705 -0.1373  0.5125  0.1694
  303DCM     C1 1911   0.098   0.093   3.548 -0.6609  0.0021  0.1414
  303DCM     H1 1912   0.018   0.110   3.475  0.7115  3.3527 -0.7642
  303DCM     H2 1913   0.156   0.002   3.529 -0.6609 -0.0292  0.2884
  303DCM    CL2 1914   0.216   0.223   3.584 -0.0212 -0.0180  0.3855
  304DCM    CL1 1915   2.921   1.240   0.816 -0.2826 -0.4769 -0.1716
  304DCM     C1 1916   2.767   1.218   0.722  0.1319  0.4901 -0.0950
  304DCM     H1 1917   2.764   1.267   0.624  1.3385  0.6275 -0.0761
  304DCM     H2 1918   2.686   1.256   0.785 -1.0258 -0.5986 -0.8901
  304DCM    CL2 1919   2.739   1.038   0.727  0.3288 -0.2081  0.0823
  305DCM    CL1 1920   0.461   3.754   2.478 -0.3990 -0.0592 -0.0141
  305DCM     C1 1921   0.356   3.776   2.344  0.7689 -0.0307  0.6665
  305DCM     H1 1922   0.365   3.681   2.289 -1.8124 -0.8890  1.5632
  305DCM     H2 1923   0.404   3.864   2.300 -0.5391  1.1254  1.4446
  305DCM    CL2 1924   0.178   3.805   2.391 -0.1275  0.1168  0.2218
  306DCM    CL1 1925   1.636   1.335   0.743 -0.3605  0.0316 -0.2597
  306DCM     C1 1926   1.479   1.271   0.789 -0.5242 -0.7983 -0.1607
  306DCM     H1 1927   1.438   1.249   0.689 -0.8806  0.4100 -0.3004
  306DCM     H2 1928   1.432   1.348   0.851 -2.1716 -1.6467 -0.2733
  306DCM    CL2 1929   1.490   1.122   0.890 -0.3501  0.1053 -0.5741
  307DCM    CL1 1930   1.016   2.267   0.562  0.0777  0.0280 -0.0334
  307DCM     C1 1931   1.018   2.191   0.730  0.0359  0.1512  0.9138
  307DCM     H1 1932   0.962   2.251   0.803 -0.4255  0.7349  0.1019
  307DCM     H2 1933   1.122   2.188   0.763  0.2966 -1.7853  0.0161
  307DCM    CL2 1934   0.943   2.023   0.747 -0.0854 -0.4304  0.3147
  308DCM    CL1 1935   1.211   2.525   2.722  0.0337  0.1329  0.1439
  308DCM     C1 1936   1.354   2.470   2.628 -1.2025  0.4198 -0.1932
  308DCM     H1 1937   1.340   2.362   2.622 -0.1856  0.1600  1.4021
  308DCM     H2 1938   1.449   2.486   2.681 -0.2662 -2.1349 -0.9725
  308DCM    CL2 1939   1.360   2.531   2.456 -0.0847 -0.0577  0.3058
  309DCM    CL1 1940   3.290   1.627   0.770 -0.2815 -0.1163 -0.0440
  309DCM     C1 1941   3.251   1.472   0.862  0.3114  1.2262  0.8453
  309DCM     H1 1942   3.334   1.404   0.841  1.4369  3.0432 -1.0158
  309DCM     H2 1943   3.155   1.431   0.826  0.2618  0.6114  1.6634
  309DCM    CL2 1944   3.240   1.514   1.036  0.0612 -0.2775  0.0071
  310DCM    CL1 1945   1.482   1.710   2.619  0.1060  0.2652  0.0815
  310DCM     C1 1946   1.524   1.588   2.733 -0.6034  0.1237  1.1092
  310DCM     H1 1947   1.436   1.528   2.757  0.0655 -1.1806  0.4229
  310DCM     H2 1948   1.574   1.623   2.824  1.0646 -1.5339  0.8916
  310DCM    CL2 1949   1.631   1.444   2.674 -0.1391  0.2679 -0.2000
  311DCM    CL1 1950   3.988   0.892   1.013 -0.2996 -0.1934 -0.0440
  311DCM     C1 1951   3.896   1.004   1.113  0.3475 -0.3783 -0.0993
  311DCM     H1 1952   3.844   1.076   1.049  0.1128 -2.8351 -2.8779
  311DCM     H2 1953   3.956   1.050   1.192 -0.3355 -0.6117  0.5640
  311DCM    CL2 1954   3.776   0.903   1.204  0.0530 -0.4065 -0.2638
  312DCM    CL1 1955   2.035   1.457   3.374  0.4112  0.3877  0.3723
  312DCM     C1 1956   2.141   1.375   3.254 -0.2947 -0.0733  0.8658
  312DCM     H1 1957   2.242   1.367   3.297 -0.0783 -3.7702  0.0177
  312DCM     H2 1958   2.158   1.429   3.160  2.1608  1.0162  1.8622
  312DCM    CL2 1959   2.075   1.216   3.216 -0.0145  0.0272 -0.1329
  313DCM    CL1 1960   3.377   3.224   3.307  0.2391 -0.1272 -0.2475
  313DCM     C1 1961   3.411   3.388   3.239 -0.5816  0.0047 -0.3398
  313DCM     H1 1962   3.335   3.457   3.278 -1.6739  0.4740 -3.0458
  313DCM     H2 1963   3.405   3.384   3.130 -1.4892 -0.9050 -0.2782
  313DCM    CL2 1964   3.574   3.450   3.295  0.3356 -0.3270  0.2852
  314DCM    CL1 1965   3.556   3.420   0.045 -0.3932  0.1647  0.1869
  314DCM     C1 1966   3.572   3.571   0.139 -0.0545 -0.5845 -0.0495
  314DCM     H1 1967   3.641   3.536   0.217 -0.0270  1.1328  0.7442
  314DCM     H2 1968   3.472   3.599   0.174  1.3517  2.0666  2.2751
  314DCM    CL2 1969   3.635   3.726   0.048 -0.1955 -0.1425 -0.3196
  315DCM    CL1 1970   3.046   0.210   2.671  0.1271 -0.1361 -0.2751
  315DCM     C1 1971   3.223   0.195   2.646  0.1132 -0.8424  0.2951
  315DCM     H1 1972   3.273   0.148   2.732  3.1172  1.9684  0.3011
  315DCM     H2 1973   3.264   0.296   2.635 -0.6785 -0.6790 -1.4817
  315DCM    CL2 1974   3.276   0.085   2.516 -0.0622 -0.1084 -0.1590
  316DCM    CL1 1975   0.567   0.818   0.628 -0.1513 -0.1181  0.2647
  316DCM     C1 1976   0.709   0.790   0.519 -0.1085  0.5392  0.4160
  316DCM     H1 1977   0.794   0.846   0.560 -1.4061  1.7419  1.5764
  316DCM     H2 1978   0.691   0.829   0.418 -1.7359 -1.1656 -0.0096
  316DCM    CL2 1979   0.742   0.613   0.516  0.0645 -0.0971  0.0981
  317DCM    CL1 1980   1.464   1.172   1.516 -0.1611  0.1573  0.3311
  317DCM     C1 1981   1.303   1.244   1.455  0.6909  0.0985  0.1995
  317DCM     H1 1982   1.238   1.162   1.421 -0.5772 -0.6239  3.8670
  317DCM     H2 1983   1.328   1.310   1.371  0.5394  0.8502  0.7332
  317DCM    CL2 1984   1.211   1.324   1.588 -0.0751 -0.0662  0.0168
  318DCM    CL1 1985   1.347   0.112   1.857  0.0194  0.5274  0.2820
  318DCM     C1 1986   1.225   0.235   1.853  0.3594  0.1252  0.2487
  318DCM     H1 1987   1.133   0.179   1.869  1.3886 -1.3389  1.2536
  318DCM     H2 1988   1.234   0.298   1.764  3.1149  1.1030  1.1101
  318DCM    CL2 1989   1.263   0.349   1.992  0.2033  0.1588 -0.0997
  319DCM    CL1 1990   1.970   2.076   1.640 -0.2590 -0.0959 -0.2532
  319DCM     C1 1991   2.029   2.127   1.478  0.1455 -0.0450  0.1456
  319DCM     H1 1992   1.993   2.230   1.466  1.1864  0.3119 -0.0396
  319DCM     H2 1993   2.006   2.059   1.395 -0.0277  1.2363 -0.8838
  319DCM    CL2 1994   2.209   2.152   1.459 -0.1971  0.0143 -0.0223
  320DCM    CL1 1995   3.364   2.377   1.574 -0.1958 -0.2535 -0.3619
  320DCM     C1 1996   3.406   2.343   1.741  0.5581  0.0855 -0.1262
  320DCM     H1 1997   3.392   2.236   1.758 -1.9498  0.3208 -0.3175
  320DCM     H2 1998   3.343   2.411   1.800  1.9488  1.6823 -0.3818
  320DCM    CL2 1999   3.579   2.385   1.774 -0.2177  0.1252 -0.0463
  321DCM    CL1 2000   2.770   0.014   1.727 -0.1597 -0.1944  0.0213
  321DCM     C1 2001   2.838   0.069   1.571  0.2325  0.2672  0.4957
  321DCM     H1 2002   2.889  -0.016   1.525 -3.7085 -1.4822 -1.1091
  321DCM     H2 2003   2.895   0.161   1.586 -0.9734  0.9860  0.8137
  321DCM    CL2 2004   2.709   0.119   1.456  0.2670 -0.3615  0.3190
  322DCM    CL1 2005   2.888   0.577   2.812 -0.2179 -0.1434 -0.0322
  322DCM     C1 2006   3.060   0.543   2.849 -0.4439 -0.6892  0.4023
  322DCM     H1 2007   3.127   0.596   2.781 -1.2017 -2.5721 -1.9606
  322DCM     H2 2008   3.084   0.436   2.848  2.5421 -0.1122 -1.0231
  322DCM    CL2 2009   3.120   0.593   3.014  0.4324 -0.1626 -0.2754
  323DCM    CL1 2010   1.364   3.067   0.490 -0.5352  0.3857  0.1443
  323DCM     C1 2011   1.188   3.010   0.477 -0.0135 -0.2646  0.5606
  323DCM     H1 2012   1.125   3.097   0.454  2.4253  1.3148 -0.6320
  323DCM     H2 2013   1.166   2.972   0.577  3.3018 -1.9517  0.7760
  323DCM    CL2 2014   1.156   2.891   0.350  0.2778  0.1007  0.2611
  324DCM    CL1 2015   1.135   1.674   1.662  0.0702  0.0498 -0.0724
  324DCM     C1 2016   1.209   1.837   1.630  0.6459  0.5304 -0.0204
  324DCM     H1 2017   1.308   1.839   1.676  1.0768  3.0354 -0.8986
  324DCM     H2 2018   1.133   1.904   1.673  2.6089  1.9315  1.3883
  324DCM    CL2 2019   1.212   1.836   1.451 -0.0699  0.1282 -0.0881
  325DCM    CL1 2020   2.437   0.293   2.158 -0.0246  0.4304  0.0510
  325DCM     C1 2021   2.352   0.134   2.135  0.0132 -0.9585 -0.2267
  325DCM     H1 2022   2.426   0.054   2.147  0.6698 -0.4761 -0.9517
  325DCM     H2 2023   2.295   0.129   2.042 -1.5498  1.7914  0.4812
  325DCM    CL2 2024   2.240   0.100   2.268 -0.0273  0.3621 -0.3668
  326DCM    CL1 2025   1.162   1.444   1.975 -0.1070 -0.2043  0.0989
  326DCM     C1 2026   0.999   1.380   1.937 -0.3334 -0.5986  0.8997
  326DCM     H1 2027   0.961   1.325   2.024 -2.1885 -0.0504  0.4834
  326DCM     H2 2028   0.992   1.312   1.851 -0.2660  1.6801 -1.0116
  326DCM    CL2 2029   0.861   1.502   1.919  0.4650  0.1854  0.0985
  327DCM    CL1 2030   0.903   0.200   2.782  0.0579  0.1744  0.1901
  327DCM     C1 2031   0.850   0.357   2.715 -0.1887 -0.2209  0.5548
  327DCM     H1 2032   0.888   0.378   2.614 -2.8726 -0.9701 -0.7021
  327DCM     H2 2033   0.856   0.440   2.786 -0.5862 -0.0089  0.3480
  327DCM    CL2 2034   0.673   0.340   2.666 -0.2004  0.1932 -0.0816
  328DCM    CL1 2035   0.718   0.054   1.710  0.5009 -0.2462 -0.0865
  328DCM     C1 2036   0.813   0.052   1.563  0.2880  0.3224  0.1233
  328DCM     H1 2037   0.819  -0.051   1.526 -1.7934  0.2445 -0.0976
  328DCM     H2 2038   0.911   0.095   1.589 -0.3127  0.1779  2.8794
  328DCM    CL2 2039   0.740   0.156   1.435  0.1524 -0.2497 -0.4894
  329DCM    CL1 2040   0.145   3.864   3.259 -0.4390  0.6564 -0.2490
  329DCM     C1 2041   0.019   3.898   3.131 -0.2793 -0.3574 -0.2165
  329DCM     H1 2042   0.062   3.897   3.030  0.3133 -0.9131  0.0313
  329DCM     H2 2043  -0.019   3.994   3.168  0.9643 -0.1052  0.4661
  329DCM    CL2 2044  -0.103   3.775   3.147 -0.0759  0.0254  0.2954
  330DCM    CL1 2045   3.493   2.268   2.629 -0.2334  0.3885 -0.0013
  330DCM     C1 2046   3.396   2.295   2.484 -0.3050 -1.3110  0.0421
  330DCM     H1 2047   3.290   2.305   2.511 -0.1434  0.7486  0.0347
  330DCM     H2 2048   3.411   2.216   2.409  1.5138 -0.6784 -0.3083
  330DCM    CL2 2049   3.435   2.451   2.416 -0.1695  0.0766  0.1248
  331DCM    CL1 2050   3.869   0.737   3.035 -0.1326 -0.3462 -0.7371
  331DCM     C1 2051   3.946   0.865   2.940 -0.5321  0.3260  0.3773
  331DCM     H1 2052   4.049   0.883   2.973 -0.8828 -0.9857  2.4219
  331DCM     H2 2053   3.880   0.951   2.954 -0.4473  0.0784  2.8074
  331DCM    CL2 2054   3.941   0.812   2.769  0.2507  0.2747  0.2225
  332DCM    CL1 2055   2.165   3.441   3.018  0.1770 -0.0573 -0.1260
  332DCM     C1 2056   1.986   3.437   3.000 -0.0048  0.0332  0.0141
  332DCM     H1 2057   1.963   3.543   2.990 -1.1411 -0.2194 -0.1215
  332DCM     H2 2058   1.935   3.388   3.083 -0.2982  1.4356  0.6822
  332DCM    CL2 2059   1.921   3.344   2.855 -0.2920  0.1919 -0.0524
  333DCM    CL1 2060   2.477   2.898   2.611  0.4063 -0.0358  0.2432
  333DCM     C1 2061   2.404   2.750   2.669  0.4738 -0.2789 -0.0198
  333DCM     H1 2062   2.382   2.756   2.777  2.3643 -1.9471  0.5122
  333DCM     H2 2063   2.485   2.677   2.657 -0.7234 -1.5669 -0.5321
  333DCM    CL2 2064   2.272   2.713   2.549  0.2529 -0.4125  0.1189
  334DCM    CL1 2065   2.380   1.146   0.843 -0.0350  0.2340 -0.0051
  334DCM     C1 2066   2.204   1.165   0.810 -0.5355  0.0077 -0.4206
  334DCM     H1 2067   2.186   1.273   0.821 -2.0783 -0.3030  0.3815
  334DCM     H2 2068   2.137   1.115   0.881 -0.5626  0.1137 -0.3717
  334DCM    CL2 2069   2.163   1.110   0.646  0.0722  0.4816  0.0761
  335DCM    CL1 2070   1.015   1.415   3.165 -0.0333  0.3431 -0.0050
  335DCM     C1 2071   0.894   1.278   3.166  0.1676  0.1339  0.2570
  335DCM     H1 2072   0.796   1.321   3.190 -0.5542 -0.6522 -1.1342
  335DCM     H2 2073   0.927   1.199   3.234  0.5191  0.0961  0.0488
  335DCM    CL2 2074   0.872   1.196   3.001  0.1072 -0.3547  0.0254
  336DCM    CL1 2075   0.214   0.424   0.873 -0.3255 -0.3535 -0.2997
  336DCM     C1 2076   0.210   0.600   0.858  0.1882  0.2999 -0.3915
  336DCM     H1 2077   0.108   0.633   0.877 -0.0062  1.0202 -2.4332
  336DCM     H2 2078   0.224   0.624   0.752 -2.4176  1.9394 -0.4502
  336DCM    CL2 2079   0.333   0.694   0.945  0.0724 -0.1459 -0.0860
  337DCM    CL1 2080   0.875   3.489   2.390  0.3404  0.1360  0.3873
  337DCM     C1 2081   0.719   3.471   2.471  0.9726  0.4637  0.5769
  337DCM     H1 2082   0.646   3.542   2.430 -1.0312 -1.7436  0.0248
  337DCM     H2 2083   0.739   3.499   2.575  1.3478 -0.0567  0.6480
  337DCM    CL2 2084   0.661   3.303   2.474  0.2721  0.0407  0.4472
  338DCM    CL1 2085   3.933   1.156   2.150 -0.1387 -0.3870 -0.4671
  338DCM     C1 2086   4.050   1.168   2.286 -0.3376  0.0137 -0.1315
  338DCM     H1 2087   4.064   1.276   2.299  1.4424 -0.2806  0.7732
  338DCM     H2 2088   4.153   1.129   2.276 -0.4273 -0.9775  2.1003
  338DCM    CL2 2089   3.985   1.089   2.434 -0.2995 -0.2506  0.2966
  339DCM    CL1 2090   1.551   0.188   3.902  0.5297 -0.0800  0.5305
  339DCM     C1 2091   1.679   0.090   3.989  0.3466  1.2904 -0.5409
  339DCM     H1 2092   1.703   0.008   3.921  1.3387  0.8067  0.3749
  339DCM     H2 2093   1.636   0.055   4.084  2.6021 -1.0178 -0.2850
  339DCM    CL2 2094   1.828   0.180   4.044 -0.3725  0.1813 -0.0168
  340DCM    CL1 2095   2.773   3.161   3.115  0.0892 -0.5662  0.3422
  340DCM     C1 2096   2.850   3.292   3.208  0.7920 -0.8454  0.2047
  340DCM     H1 2097   2.823   3.263   3.311 -1.5798 -0.7649 -0.3237
  340DCM     H2 2098   2.810   3.393   3.192 -0.8610 -1.6393 -0.9365
  340DCM    CL2 2099   3.028   3.292   3.184 -0.4740 -0.2098  0.0640
  341DCM    CL1 2100   2.025   1.469   2.849  0.5601 -0.1570 -0.3769
  341DCM     C1 2101   2.080   1.296   2.827 -0.4122  0.5251  0.0584
  341DCM     H1 2102   2.046   1.243   2.916 -0.4194  0.5565  0.0745
  341DCM     H2 2103   2.189   1.304   2.821 -0.3177  0.7546  1.6432
  341DCM    CL2 2104   2.005   1.229   2.676 -0.1534 -0.1086 -0.2907
  342DCM    CL1 2105   1.453   1.977   3.400  0.0230  0.0336  0.1367
  342DCM     C1 2106   1.416   2.021   3.232 -0.2524  0.5621  0.5368
  342DCM     H1 2107   1.355   2.112   3.229 -0.3458  0.4871  0.1443
  342DCM     H2 2108   1.359   1.935   3.198 -0.7133  0.7820  0.7441
  342DCM    CL2 2109   1.566   2.048   3.129  0.1771  0.2945  0.2035
  343DCM    CL1 2110   2.558   1.704   1.812  0.0155 -0.1982  0.4912
  343DCM     C1 2111   2.518   1.570   1.703 -0.2428 -0.5731  0.5655
  343DCM     H1 2112   2.452   1.617   1.629  0.5640 -0.7292 -0.2522
  343DCM     H2 2113   2.469   1.493   1.764 -1.2553  0.8623  1.6607
  343DCM    CL2 2114   2.658   1.508   1.611 -0.0302 -0.1520 -0.7384
  344DCM    CL1 2115   2.849   2.489   0.744  0.0023 -0.0227  0.2394
  344DCM     C1 2116   2.805   2.612   0.866  0.6537 -0.2340  0.3831
  344DCM     H1 2117   2.833   2.587   0.969 -0.0390 -0.4033  0.5366
  344DCM     H2 2118   2.699   2.634   0.845  1.1010  0.6888 -1.0450
  344DCM    CL2 2119   2.904   2.754   0.808 -0.0671  0.3993 -0.5851
  345DCM    CL1 2120   2.047   1.899   1.159  0.1631 -0.4388  0.2634
  345DCM     C1 2121   1.882   1.861   1.099 -0.4332  0.8920  0.0648
  345DCM     H1 2122   1.868   1.904   0.999  1.5618 -0.1782 -0.7143
  345DCM     H2 2123   1.800   1.889   1.167 -0.6951  1.4007 -0.4503
  345DCM    CL2 2124   1.885   1.678   1.073 -0.1509 -0.3164  0.4423
  346DCM    CL1 2125   1.142   2.803   0.015 -0.1069  0.1480  0.1860
  346DCM     C1 2126   1.143   2.682  -0.109  0.9200 -0.2858 -0.3525
  346DCM     H1 2127   1.050   2.624  -0.108  0.0849  0.9930  1.3833
  346DCM     H2 2128   1.232   2.622  -0.087  1.7952  0.9466 -0.3721
  346DCM    CL2 2129   1.176   2.765  -0.265 -0.0126 -0.1037 -0.3415
  347DCM    CL1 2130   3.416   0.737   1.397  0.0047 -0.1571  0.0631
  347DCM     C1 2131   3.456   0.658   1.240  0.2234 -0.4396  0.2323
  347DCM     H1 2132   3.520   0.722   1.178 -0.7853 -1.3691 -1.8932
  347DCM     H2 2133   3.364   0.641   1.182  1.2791  0.6445 -1.8872
  347DCM    CL2 2134   3.522   0.495   1.279  0.0702 -0.5314  0.3633
  348DCM    CL1 2135   0.799   3.938   0.982  0.6475 -0.1695 -0.1601
  348DCM     C1 2136   0.722   4.037   1.109  0.1787 -0.0294 -0.6835
  348DCM     H1 2137   0.799   4.112   1.127  0.4427 -0.0967 -1.4866
  348DCM     H2 2138   0.683   3.973   1.189 -1.0769  1.3440 -0.1483
  348DCM    CL2 2139   0.574   4.124   1.036  0.3872 -0.2636  0.2788
  349DCM    CL1 2140   1.471   1.591   0.368 -0.3438 -0.3226 -0.0516
  349DCM     C1 2141   1.603   1.650   0.258 -0.0575 -0.1119  0.1947
  349DCM     H1 2142   1.689   1.664   0.326 -1.3801  0.4395  1.8243
  349DCM     H2 2143   1.578   1.743   0.205  0.2145  0.0905  0.4167
  349DCM    CL2 2144   1.663   1.527   0.142  0.1356 -0.0530  0.1958
  350DCM    CL1 2145   1.026   3.161   0.156 -0.1653 -0.1685 -0.0668
  350DCM     C1 2146   1.017   3.169  -0.028  0.2503 -0.6391 -0.3811
  350DCM     H1 2147   0.912   3.149  -0.050  0.2358  0.0414 -0.9383
  350DCM     H2 2148   1.097   3.104  -0.065  0.3922 -0.6665 -0.0302
  350DCM    CL2 2149   1.033   3.345  -0.074 -0.3580  0.1298 -0.2801
  351DCM    CL1 2150   2.788   0.256   2.939 -0.0118 -0.0020 -0.0369
  351DCM     C1 2151   2.702   0.198   2.791  0.4410  0.4814  0.4136
  351DCM     H1 2152   2.713   0.089   2.794  0.9705  0.4538 -1.2430
  351DCM     H2 2153   2.769   0.229   2.710  0.5691  2.2328  1.1383
  351DCM    CL2 2154   2.541   0.246   2.771  0.3491 -0.0487  0.4690
  352DCM    CL1 2155   1.102   1.803   3.582  0.3482 -0.4704  0.4344
  352DCM     C1 2156   1.081   1.733   3.409 -0.2092  0.6030 -0.0690
  352DCM     H1 2157   1.029   1.637   3.408  1.7570 -0.5370  0.7555
  352DCM     H2 2158   1.176   1.724   3.356 -0.5736 -0.6949 -0.5320
  352DCM    CL2 2159   0.963   1.834   3.314  0.2103  0.1321 -0.1154
  353DCM    CL1 2160   1.211   1.060   1.158  0.0545  0.0227  0.2043
  353DCM     C1 2161   1.049   1.142   1.185  0.2425 -0.2749  1.3296
  353DCM     H1 2162   1.060   1.239   1.136  0.4215 -1.1854 -0.5352
  353DCM     H2 2163   1.017   1.161   1.288 -4.1542  1.0460 -0.0687
  353DCM    CL2 2164   0.917   1.057   1.103  0.0163 -0.1814 -0.2093
  354DCM    CL1 2165   2.751   3.444   2.849  0.2042 -0.1609  0.0587
  354DCM     C1 2166   2.612   3.561   2.879 -0.9725 -0.4245  0.1207
  354DCM     H1 2167   2.622   3.631   2.963 -0.7913 -0.9052  0.5052
  354DCM     H2 2168   2.528   3.496   2.906  0.9728 -2.3440  1.9278
  354DCM    CL2 2169   2.573   3.660   2.735 -0.0044 -0.0252 -0.0535
  355DCM    CL1 2170   0.147   1.716   2.831  0.2753 -0.1885 -0.4018
  355DCM     C1 2171   0.112   1.562   2.755 -0.2754  0.4771 -0.7928
  355DCM     H1 2172   0.051   1.494   2.816 -0.6203 -0.8009 -2.4716
  355DCM     H2 2173   0.212   1.528   2.729  1.4109  3.9089  0.6049
  355DCM    CL2 2174   0.039   1.559   2.595  0.0732  0.3921 -0.1874
  356DCM    CL1 2175   0.083   1.256   0.581  0.0843 -0.1189 -0.2920
  356DCM     C1 2176  -0.073   1.233   0.671 -0.4612 -1.0932  0.6238
  356DCM     H1 2177  -0.149   1.246   0.593  0.6627  3.0311 -0.0344
  356DCM     H2 2178  -0.075   1.301   0.757  0.8004  0.4873 -0.5270
  356DCM    CL2 2179  -0.075   1.057   0.721  0.2574  0.3592 -0.0597
  357DCM    CL1 2180   0.142   2.391   1.965  0.1284  0.1970  0.1462
  357DCM     C1 2181   0.235   2.341   1.825 -0.1036  0.1769  0.0182
  357DCM     H1 2182   0.159   2.299   1.759 -2.2334  2.3460  0.9388
  357DCM     H2 2183   0.318   2.276   1.853  0.0929  0.5046  0.2051
  357DCM    CL2 2184   0.290   2.485   1.727  0.2526 -0.0243 -0.0899
  358DCM    CL1 2185   2.000   0.466   0.238  0.0152 -0.0837  0.0894
  358DCM     C1 2186   1.969   0.622   0.155 -0.0288 -0.5571  0.2665
  358DCM     H1 2187   1.868   0.658   0.180  0.4351  0.6739  0.4321
  358DCM     H2 2188   1.985   0.602   0.049  1.6152 -0.2213  0.4361
  358DCM    CL2 2189   2.094   0.742   0.208  0.0958  0.2511 -0.3001
  359DCM    CL1 2190   2.946   0.693   0.587  0.3146  0.2056  0.2207
  359DCM     C1 2191   3.056   0.558   0.538  0.0621 -0.2981 -0.4015
  359DCM     H1 2192   3.006   0.515   0.450  1.9615  1.7353 -2.6308
  359DCM     H2 2193   3.068   0.484   0.618  4.9513  0.8168  0.2146
  359DCM    CL2 2194   3.228   0.608   0.495 -0.0879  0.0636 -0.6166
  360DCM    CL1 2195   2.988   1.478   0.575 -0.5147 -0.2493  0.3668
  360DCM     C1 2196   3.070   1.454   0.414  0.3004 -0.4943  0.4996
  360DCM     H1 2197   3.079   1.351   0.377  1.7247  0.4382 -2.0095
  360DCM     H2 2198   3.160   1.515   0.399  1.2123 -1.1330  2.9140
  360DCM    CL2 2199   2.967   1.515   0.281 -0.1103  0.0237  0.2983
  361DCM    CL1 2200   3.141   0.770   1.856  0.3220  0.2278 -0.2060
  361DCM     C1 2201   3.301   0.827   1.933  0.0440 -0.1816  0.4113
  361DCM     H1 2202   3.323   0.757   2.014 -0.4993 -1.0724 -0.1899
  361DCM     H2 2203   3.293   0.930   1.970 -2.1935  0.1904 -0.9086
  361DCM    CL2 2204   3.431   0.820   1.808  0.1226 -0.2212  0.0950
  362DCM    CL1 2205   0.913   1.121   3.506  0.2473  0.1898  0.1013
  362DCM     C1 2206   0.982   1.287   3.550  0.2183  0.3492  0.6586
  362DCM     H1 2207   0.984   1.356   3.465  2.3293  0.5328  0.8008
  362DCM     H2 2208   1.082   1.252   3.577 -0.0935  0.2282  1.7365
  362DCM    CL2 2209   0.895   1.355   3.693  0.0729  0.2732  0.2044
  363DCM    CL1 2210   2.313   0.304   1.580 -0.0625 -0.1220  0.4851
  363DCM     C1 2211   2.272   0.381   1.733 -0.4642  0.3235  0.3400
  363DCM     H1 2212   2.341   0.347   1.811 -1.3779  0.2172  1.1176
  363DCM     H2 2213   2.169   0.355   1.758 -0.8532 -1.4176 -2.5469
  363DCM    CL2 2214   2.280   0.558   1.710  0.0887 -0.1301  0.3404
  364DCM    CL1 2215   0.431   1.357   2.151 -0.1631  0.0972  0.1744
  364DCM     C1 2216   0.518   1.361   1.997 -0.3691 -0.0527  0.9184
  364DCM     H1 2217   0.576   1.453   2.013 -4.6755  2.6899  2.6814
  364DCM     H2 2218   0.451   1.358   1.910  0.9021 -1.4448 -0.0592
  364DCM    CL2 2219   0.601   1.205   1.960  0.0132 -0.4204  0.0363
  365DCM    CL1 2220   3.657   0.085   0.828 -0.3389  0.2708 -0.1124
  365DCM     C1 2221   3.567   0.054   0.678  0.4847 -0.8062  0.4099
  365DCM     H1 2222   3.465   0.019   0.696 -0.8103  1.7056 -1.4371
  365DCM     H2 2223   3.621  -0.013   0.610  1.0836  0.7934 -0.7560
  365DCM    CL2 2224   3.556   0.214   0.600 -0.0606  0.0803  0.0185
  366DCM    CL1 2225   1.206   2.376   0.976  0.5305  0.1063  0.3049
  366DCM     C1 2226   1.321   2.263   1.051  0.6251 -0.1984  0.6764
  366DCM     H1 2227   1.276   2.242   1.149 -1.1314  2.3797  0.5374
  366DCM     H2 2228   1.401   2.335   1.070 -1.9342  3.0845 -0.0120
  366DCM    CL2 2229   1.365   2.115   0.956 -0.2129 -0.0236 -0.0030
  367DCM    CL1 2230   3.716   0.576   0.464  0.2751  0.1504 -0.1862
  367DCM     C1 2231   3.831   0.438   0.458 -0.4077 -0.6257  0.2161
  367DCM     H1 2232   3.907   0.447   0.380 -0.0609 -0.4987  0.5645
  367DCM     H2 2233   3.769   0.348   0.442  0.3365 -1.5401  2.1679
  367DCM    CL2 2234   3.913   0.429   0.627  0.2404  0.1142  0.0793
  368DCM    CL1 2235   2.781   2.357   1.685 -0.0366 -0.0499 -0.1760
  368DCM     C1 2236   2.899   2.461   1.773  0.1151 -0.2780  0.1202
  368DCM     H1 2237   2.847   2.520   1.849  1.0572  0.9287 -0.1293
  368DCM     H2 2238   2.942   2.528   1.697 -1.5144 -1.2493 -1.7525
  368DCM    CL2 2239   3.039   2.357   1.838 -0.0264  0.0080 -0.1079
  369DCM    CL1 2240   1.995   2.746   1.035  0.0702  0.1714  0.1123
  369DCM     C1 2241   2.088   2.743   1.187 -0.6532  0.8753  0.5812
  369DCM     H1 2242   2.189   2.780   1.168 -0.8484  0.3212 -1.9123
  369DCM     H2 2243   2.104   2.639   1.219  2.1147  0.8760 -0.5142
  369DCM    CL2 2244   2.003   2.827   1.320 -0.1885  0.0992 -0.4141
  370DCM    CL1 2245   3.776   0.681   1.538 -0.5248  0.0330 -0.5797
  370DCM     C1 2246   3.930   0.763   1.496 -0.9929 -0.2524  0.0195
  370DCM     H1 2247   3.919   0.860   1.446  0.9135  0.0906  0.1899
  370DCM     H2 2248   3.990   0.696   1.434  0.8852  0.8565  0.5502
  370DCM    CL2 2249   4.026   0.796   1.649  0.5699 -0.0979  0.1545
  371DCM    CL1 2250   1.593   2.994   1.044 -0.0276 -0.0950 -0.1649
  371DCM     C1 2251   1.502   2.974   0.894 -0.4606 -0.2529  0.8816
  371DCM     H1 2252   1.455   2.875   0.886  1.3417 -1.2546  1.8811
  371DCM     H2 2253   1.572   3.006   0.816 -1.1795  0.2191  0.4302
  371DCM    CL2 2254   1.370   3.100   0.891 -0.2622 -0.3159 -0.0951
  372DCM    CL1 2255   1.128   0.202   0.657 -0.1258 -0.2590  0.0409
  372DCM     C1 2256   1.167   0.165   0.490 -0.2604 -0.4180  0.0491
  372DCM     H1 2257   1.266   0.118   0.488 -0.2150 -0.3143 -1.8073
  372DCM     H2 2258   1.161   0.247   0.419 -0.8729  1.6193  2.3171
  372DCM    CL2 2259   1.052   0.051   0.417  0.1249 -0.5887  0.0166
  373DCM    CL1 2260   1.289   1.291   2.883 -0.3175  0.3654 -0.3441
  373DCM     C1 2261   1.209   1.358   2.737 -0.0453  0.9452  0.5372
  373DCM     H1 2262   1.133   1.293   2.691  2.9316  0.0575 -3.6915
  373DCM     H2 2263   1.278   1.378   2.654 -0.9162  1.1645 -0.1530
  373DCM    CL2 2264   1.144   1.518   2.789 -0.1460  0.3336 -0.0747
  374DCM    CL1 2265   3.463   0.815   2.940  0.1598  0.1530 -0.0477
  374DCM     C1 2266   3.554   0.717   2.820  0.5372  0.2653 -0.0598
  374DCM     H1 2267   3.494   0.626   2.810 -0.9022  0.9436  1.8160
  374DCM     H2 2268   3.654   0.688   2.854  0.2250 -0.1054  0.5636
  374DCM    CL2 2269   3.583   0.810   2.666  0.1357 -0.0436 -0.2799
  375DCM    CL1 2270   1.886   2.699   1.886  0.2108  0.1456 -0.2601
  375DCM     C1 2271   1.799   2.662   1.733  0.6215 -0.5976 -0.0576
  375DCM     H1 2272   1.703   2.611   1.750  0.8266 -0.9622  0.0077
  375DCM     H2 2273   1.869   2.596   1.680 -0.1758 -0.8143 -0.8746
  375DCM    CL2 2274   1.780   2.809   1.628 -0.2719  0.1712  0.0890
  376DCM    CL1 2275   1.749   2.403   2.532  0.4908  0.2258  0.1543
  376DCM     C1 2276   1.719   2.549   2.432 -0.7491 -0.0818  0.1522
  376DCM     H1 2277   1.670   2.630   2.488 -0.6893  1.2186 -1.6054
  376DCM     H2 2278   1.670   2.519   2.339 -2.0756 -2.1736  1.4398
  376DCM    CL2 2279   1.872   2.624   2.368 -0.0004  0.0335 -0.2863
  377DCM    CL1 2280   2.654   0.178   2.427 -0.0156 -0.0515  0.3256
  377DCM     C1 2281   2.730   0.014   2.429  0.3535 -0.1039  0.4643
  377DCM     H1 2282   2.818  -0.001   2.365 -1.5951  0.3058 -2.5419
  377DCM     H2 2283   2.653  -0.051   2.385  2.6218 -2.9969  0.4725
  377DCM    CL2 2284   2.764  -0.045   2.596 -0.5044 -0.1237  0.0856
  378DCM    CL1 2285   3.537   0.965   0.322  0.1056 -0.3481 -0.1838
  378DCM     C1 2286   3.428   0.822   0.286 -0.0772  0.0504  1.1225
  378DCM     H1 2287   3.326   0.849   0.315 -0.9632  0.7952 -2.2031
  378DCM     H2 2288   3.462   0.734   0.342 -0.7550  0.0731  1.5805
  378DCM    CL2 2289   3.423   0.776   0.113 -0.1464 -0.1133  0.2353
  379DCM    CL1 2290   1.243   3.834   1.468 -0.2280 -0.2607 -0.3778
  379DCM     C1 2291   1.376   3.769   1.557 -0.3314  0.1422 -0.2769
  379DCM     H1 2292   1.352   3.742   1.660 -2.0007 -0.7592 -0.8708
  379DCM     H2 2293   1.455   3.845   1.555  0.7541 -0.9122  1.0288
  379DCM    CL2 2294   1.442   3.620   1.497  0.2178  0.2396  0.2853
  380DCM    CL1 2295   0.888   2.661   1.316 -0.1191 -0.4361  0.3520
  380DCM     C1 2296   0.983   2.584   1.183 -0.4024  0.4519  0.7115
  380DCM     H1 2297   0.920   2.557   1.097  0.9045  0.2576 -0.2131
  380DCM     H2 2298   1.052   2.516   1.233  3.2897  2.7990 -0.8009
  380DCM    CL2 2299   1.079   2.714   1.106 -0.0178  0.0073  0.2481
  381DCM    CL1 2300   2.104   3.112   3.282  0.1465  0.0190  0.1458
  381DCM     C1 2301   1.952   3.042   3.350 -0.3832 -1.0767  0.3584
  381DCM     H1 2302   1.957   3.076   3.454 -1.1782  0.2789 -0.0088
  381DCM     H2 2303   1.961   2.933   3.342  2.1506 -0.9173  0.3887
  381DCM    CL2 2304   1.822   3.107   3.247 -0.5226 -0.2236 -0.7297
  382DCM    CL1 2305   2.587   1.521   1.087 -0.2993  0.0218  0.1813
  382DCM     C1 2306   2.460   1.417   1.165  0.0907 -0.0576 -0.2390
  382DCM     H1 2307   2.454   1.316   1.121 -0.9201 -0.2451  0.2975
  382DCM     H2 2308   2.366   1.474   1.166 -0.3584 -0.7771 -0.5524
  382DCM    CL2 2309   2.511   1.385   1.340  0.2157 -0.1747  0.0949
  383DCM    CL1 2310   3.624   3.554   0.482 -0.2808  0.5453 -0.2491
  383DCM     C1 2311   3.572   3.500   0.641 -0.3363 -0.0688 -0.4119
  383DCM     H1 2312   3.463   3.485   0.645 -0.1596 -1.7698 -1.2678
  383DCM     H2 2313   3.607   3.570   0.718 -0.2429  0.7472 -1.1767
  383DCM    CL2 2314   3.649   3.335   0.658  0.3284 -0.0152  0.1177
  384DCM    CL1 2315   3.641   2.257   2.221 -0.1473 -0.7124  0.0073
  384DCM     C1 2316   3.679   2.401   2.124  0.7796 -0.0606  0.0364
  384DCM     H1 2317   3.591   2.467   2.127 -0.6123 -1.8145 -0.6214
  384DCM     H2 2318   3.702   2.364   2.024 -0.7323 -3.1394  0.7176
  384DCM    CL2 2319   3.828   2.488   2.184 -0.1048 -0.1321  0.4027
  385DCM    CL1 2320   3.279   1.663   3.509 -0.1335 -0.1550 -0.0733
  385DCM     C1 2321   3.229   1.535   3.385 -0.2576 -0.1159 -0.1851
  385DCM     H1 2322   3.319   1.493   3.337 -0.1126 -0.1794  0.1348
  385DCM     H2 2323   3.168   1.574   3.303  1.4785  1.8712 -0.6331
  385DCM    CL2 2324   3.142   1.389   3.448 -0.2644  0.4078  0.0619
  386DCM    CL1 2325   2.720   0.406   1.671  0.1086  0.0064 -0.1209
  386DCM     C1 2326   2.637   0.531   1.566  0.1195 -0.3665 -0.0828
  386DCM     H1 2327   2.550   0.495   1.510 -0.9673  3.0953 -0.8381
  386DCM     H2 2328   2.712   0.559   1.491 -0.0913 -0.6411 -0.3975
  386DCM    CL2 2329   2.595   0.693   1.644  0.3579 -0.2900 -0.0819
  387DCM    CL1 2330   1.989   2.369   1.928 -0.0128 -0.0094 -0.2302
  387DCM     C1 2331   1.903   2.393   2.078  0.2488 -0.1746  0.3337
  387DCM     H1 2332   1.961   2.463   2.140 -0.5278  0.3725  0.4422
  387DCM     H2 2333   1.901   2.296   2.129  0.3539 -0.4458 -0.1734
  387DCM    CL2 2334   1.732   2.438   2.060  0.0697  0.0855  0.3042
  388DCM    CL1 2335   3.373   0.529   2.604  0.3015 -0.1661  0.0984
  388DCM     C1 2336   3.541   0.498   2.531  0.1285 -0.6099 -0.4558
  388DCM     H1 2337   3.612   0.486   2.614  0.0519 -1.2430 -0.4781
  388DCM     H2 2338   3.565   0.589   2.474  0.1589  0.2760  0.9304
  388DCM    CL2 2339   3.547   0.354   2.417  0.6433  0.1929 -0.1190
  389DCM    CL1 2340   3.179   0.464   1.275  0.1479  0.2285 -0.4801
  389DCM     C1 2341   3.181   0.398   1.109  0.4176  0.3774 -0.1007
  389DCM     H1 2342   3.134   0.299   1.122 -0.1857  0.5853 -0.6815
  389DCM     H2 2343   3.283   0.385   1.070  0.0717 -3.9979 -0.1059
  389DCM    CL2 2344   3.079   0.490   0.999  0.3136 -0.3687 -0.3949
  390DCM    CL1 2345   1.184   2.288   2.945  0.1162  0.0855  0.0853
  390DCM     C1 2346   1.049   2.385   3.015  0.2693  0.1938  0.4885
  390DCM     H1 2347   1.003   2.456   2.945 -1.0714 -0.6116  0.5044
  390DCM     H2 2348   1.080   2.427   3.111  0.2521 -0.6203  0.8569
  390DCM    CL2 2349   0.927   2.258   3.051 -0.2369 -0.3673 -0.3011
  391DCM    CL1 2350   0.258   0.623   2.875  0.5192  0.0691  0.1278
  391DCM     C1 2351   0.347   0.471   2.829  0.0246 -0.0006  0.5651
  391DCM     H1 2352   0.366   0.477   2.722  0.0949  1.8589  0.6441
  391DCM     H2 2353   0.285   0.381   2.829  0.4106 -0.3267 -1.8420
  391DCM    CL2 2354   0.500   0.448   2.928 -0.0854  0.0511  0.0027
  392DCM    CL1 2355   0.411   0.057   2.771  0.0782 -0.5180 -0.2487
  392DCM     C1 2356   0.250  -0.013   2.717 -0.2536 -0.1874  0.0978
  392DCM     H1 2357   0.251  -0.038   2.610  2.4764 -2.2440  0.5012
  392DCM     H2 2358   0.181   0.066   2.749  1.1378  0.9193  0.4628
  392DCM    CL2 2359   0.206  -0.157   2.805  0.0994  0.5389 -0.5288
  393DCM    CL1 2360   3.690   1.790   3.154  0.0969 -0.3185 -0.6524
  393DCM     C1 2361   3.816   1.657   3.155  0.4349  0.4204 -0.3237
  393DCM     H1 2362   3.777   1.570   3.208 -0.7893  0.9297 -0.3586
  393DCM     H2 2363   3.907   1.690   3.206  1.4234 -1.3395 -0.8726
  393DCM    CL2 2364   3.846   1.607   2.983 -0.0296  0.3400  0.1336
  394DCM    CL1 2365   0.239   3.084   3.598  0.4648  0.2094 -0.0351
  394DCM     C1 2366   0.177   3.149   3.748  0.4002 -0.1025 -0.0149
  394DCM     H1 2367   0.068   3.145   3.742  0.5225 -1.0276 -3.7595
  394DCM     H2 2368   0.217   3.251   3.757 -1.3308  0.6873 -0.9458
  394DCM    CL2 2369   0.247   3.045   3.878  0.1640 -0.2580 -0.2952
  395DCM    CL1 2370   0.738   1.712   2.470 -0.0491 -0.4271  0.2939
  395DCM     C1 2371   0.884   1.609   2.427  0.6469  0.1519 -0.4327
  395DCM     H1 2372   0.976   1.666   2.411  0.6345  0.0962 -0.7129
  395DCM     H2 2373   0.838   1.563   2.338  1.4624  0.6645 -1.1304
  395DCM    CL2 2374   0.912   1.470   2.534  0.0656 -0.2409  0.3768
  396DCM    CL1 2375   3.602   3.383   2.096 -0.2618 -0.0430 -0.3261
  396DCM     C1 2376   3.592   3.497   1.957  0.3426  0.3098  0.3867
  396DCM     H1 2377   3.522   3.577   1.981 -0.2612 -0.0473 -0.1784
  396DCM     H2 2378   3.558   3.437   1.872  0.0072 -0.6080  1.1495
  396DCM    CL2 2379   3.736   3.579   1.899 -0.1128 -0.1045  0.0378
  397DCM    CL1 2380   2.736   1.474   2.092  0.2483 -0.5645 -0.2956
  397DCM     C1 2381   2.674   1.378   2.229  0.1436 -0.3706  0.1068
  397DCM     H1 2382   2.749   1.301   2.250 -0.6548 -1.0035  0.6965
  397DCM     H2 2383   2.579   1.336   2.193 -1.0040  0.0401  2.4510
  397DCM    CL2 2384   2.666   1.483   2.369  0.1683  0.7614 -0.7104
  398DCM    CL1 2385   2.912   3.882   2.916  0.0581 -0.2444 -0.0824
  398DCM     C1 2386   2.999   3.778   2.804  0.0158 -0.0227  0.2246
  398DCM     H1 2387   2.935   3.759   2.717  2.6170 -1.9225 -1.3785
  398DCM     H2 2388   3.025   3.681   2.847  1.2412 -0.5309 -1.5664
  398DCM    CL2 2389   3.145   3.873   2.776  0.2147  0.4852 -0.2734
  399DCM    CL1 2390   2.553   1.362   0.127 -0.0222  0.1626  0.1204
  399DCM     C1 2391   2.660   1.505   0.090  0.4973 -0.6507 -0.5640
  399DCM     H1 2392   2.687   1.518  -0.015 -3.9713  0.1945 -1.8033
  399DCM     H2 2393   2.748   1.484   0.151  0.5600  1.5354  0.1873
  399DCM    CL2 2394   2.567   1.643   0.155 -0.2209  0.2670 -0.3595
  400DCM    CL1 2395   2.389   1.188   3.041  0.5339  0.5266 -0.0682
  400DCM     C1 2396   2.562   1.160   3.048  0.2016  0.2697 -0.1057
  400DCM     H1 2397   2.591   1.059   3.020  4.3813  0.6494  2.0203
  400DCM     H2 2398   2.600   1.180   3.149 -1.0659 -0.6070  0.5677
  400DCM    CL2 2399   2.647   1.259   2.924  0.3229 -0.1456 -0.0525
  401DCM    CL1 2400   0.513   3.641   1.627 -0.0673  0.2840 -0.3121
  401DCM     C1 2401   0.395   3.504   1.607  0.0016 -0.5960  0.0184
  401DCM     H1 2402   0.306   3.520   1.669 -1.4285  0.2816 -2.1761
  401DCM     H2 2403   0.440   3.413   1.649 -0.3970 -0.2647  1.2097
  401DCM    CL2 2404   0.344   3.493   1.434  0.0159  0.1671  0.1353
  402DCM    CL1 2405   1.368   3.499   0.075 -0.2183  0.5030  0.1606
  402DCM     C1 2406   1.401   3.576  -0.086 -0.9220 -0.1437 -0.1877
  402DCM     H1 2407   1.317   3.614  -0.145 -0.9297  0.9336  0.4814
  402DCM     H2 2408   1.455   3.506  -0.151 -0.7922 -1.3786  1.1846
  402DCM    CL2 2409   1.515   3.709  -0.055 -0.0169  0.0880  0.0658
  403DCM    CL1 2410   3.418   3.305   0.335 -0.2426 -0.1040 -0.1629
  403DCM     C1 2411   3.252   3.340   0.286  0.0853  0.3213  1.0502
  403DCM     H1 2412   3.195   3.269   0.347 -0.5557  0.8182  1.0450
  403DCM     H2 2413   3.238   3.325   0.179 -1.4778 -1.3195  1.4374
  403DCM    CL2 2414   3.201   3.513   0.312 -0.3795  0.3435  0.1581
  404DCM    CL1 2415   2.929   1.915   1.827  0.1253 -0.0944 -0.2461
  404DCM     C1 2416   2.799   1.982   1.728 -0.8844  0.2260  0.5905
  404DCM     H1 2417   2.807   2.091   1.731  0.0969  0.2158 -0.6024
  404DCM     H2 2418   2.716   1.942   1.787 -0.7670 -0.9492 -0.0110
  404DCM    CL2 2419   2.808   1.918   1.558  0.2384  0.3318  0.0683
  405DCM    CL1 2420   1.721   3.221   0.580 -0.4292 -0.2169  0.1736
  405DCM     C1 2421   1.791   3.086   0.476 -0.3701  0.0271 -0.8512
  405DCM     H1 2422   1.897   3.112   0.466  0.4137 -1.6419  2.0859
  405DCM     H2 2423   1.735   3.082   0.382 -0.3095  1.0427 -0.9397
  405DCM    CL2 2424   1.775   2.925   0.563  0.4832  0.1440  0.1093
  406DCM    CL1 2425   2.565   2.873   3.233 -0.4509 -0.0573  0.1968
  406DCM     C1 2426   2.661   2.805   3.097 -0.3495  0.2611 -0.1764
  406DCM     H1 2427   2.717   2.712   3.115  0.6426  1.1240  1.4357
  406DCM     H2 2428   2.727   2.881   3.055 -1.7721  2.1526  0.8622
  406DCM    CL2 2429   2.542   2.766   2.970 -0.1361  0.3187 -0.3940
  407DCM    CL1 2430   2.658   0.526   0.392  0.1619 -0.0196  0.0310
  407DCM     C1 2431   2.513   0.422   0.382 -0.3987  0.3460  0.3006
  407DCM     H1 2432   2.446   0.446   0.465 -0.1355 -2.0222  1.2823
  407DCM     H2 2433   2.535   0.315   0.383  1.5573  0.6775 -0.9926
  407DCM    CL2 2434   2.436   0.467   0.224  0.1918  0.2853  0.1324
  408DCM    CL1 2435   1.699   0.485   1.219  0.1649 -0.5449 -0.2149
  408DCM     C1 2436   1.740   0.380   1.076 -0.0829 -0.0351 -0.1404
  408DCM     H1 2437   1.782   0.446   0.999 -0.5634  0.7660  0.2767
  408DCM     H2 2438   1.643   0.335   1.048  0.5120 -1.0629 -0.6310
  408DCM    CL2 2439   1.872   0.272   1.118 -0.0886  0.2397  0.3325
  409DCM    CL1 2440   1.086   1.619   3.955  0.2907 -0.3102 -0.3456
  409DCM     C1 2441   1.209   1.589   4.082 -0.2758 -0.3947  0.0905
  409DCM     H1 2442   1.254   1.491   4.068  0.0456 -0.1519 -0.5923
  409DCM     H2 2443   1.159   1.597   4.180  1.6375 -0.3885  1.1044
  409DCM    CL2 2444   1.325   1.729   4.069  0.1849  0.1562 -0.3640
  410DCM    CL1 2445   2.610   3.486   2.249 -0.2498  0.4078 -0.1120
  410DCM     C1 2446   2.660   3.397   2.098  0.1292 -0.7234  0.0672
  410DCM     H1 2447   2.578   3.358   2.037 -1.2283  0.9434  0.7669
  410DCM     H2 2448   2.735   3.319   2.118 -0.8141 -1.2344  1.8248
  410DCM    CL2 2449   2.745   3.510   1.992 -0.2297  0.1083 -0.2624
  411DCM    CL1 2450   2.179   0.884   1.626 -0.0659  0.3328 -0.0288
  411DCM     C1 2451   2.048   0.762   1.573  0.0180 -0.2661  0.2194
  411DCM     H1 2452   2.085   0.670   1.527 -1.8014  0.9203 -4.0177
  411DCM     H2 2453   1.977   0.820   1.513 -0.7655 -0.0879  1.2894
  411DCM    CL2 2454   1.959   0.708   1.722  0.3503  0.1501 -0.0176
  412DCM    CL1 2455   1.943   1.496   0.456  0.0132  0.2682 -0.1445
  412DCM     C1 2456   2.039   1.563   0.593 -0.1625 -0.8612  1.1962
  412DCM     H1 2457   2.078   1.661   0.563 -0.4423 -0.9841  0.4261
  412DCM     H2 2458   2.120   1.493   0.618  1.2823  0.1917 -0.2981
  412DCM    CL2 2459   1.932   1.596   0.732  0.1418  0.2556  0.4891
  413DCM    CL1 2460   3.176   2.710   1.842  0.2270 -0.1262 -0.0587
  413DCM     C1 2461   3.090   2.819   1.965 -0.3589  0.3399 -0.4090
  413DCM     H1 2462   3.135   2.919   1.961 -2.1286  1.2096  0.3367
  413DCM     H2 2463   3.122   2.781   2.063 -2.4345  0.8861  0.5302
  413DCM    CL2 2464   2.919   2.818   1.927 -0.4133  0.1030  0.1376
  414DCM    CL1 2465   2.192   0.944   3.738  0.4331 -0.0809  0.4857
  414DCM     C1 2466   2.056   0.833   3.701 -0.2184  0.4689 -0.2020
  414DCM     H1 2467   2.109   0.739   3.682  1.5932  1.3014  0.4371
  414DCM     H2 2468   2.007   0.879   3.615  2.6072  3.9293 -0.1939
  414DCM    CL2 2469   1.942   0.821   3.848 -0.1275  0.3159  0.0648
  415DCM    CL1 2470   0.523   0.131   2.222 -0.2611  0.1737  0.3219
  415DCM     C1 2471   0.505   0.024   2.069 -0.7048  0.2584 -0.3534
  415DCM     H1 2472   0.559   0.060   1.981 -2.8527 -2.3260 -2.9468
  415DCM     H2 2473   0.398   0.016   2.045 -0.9404  4.2030 -1.2598
  415DCM    CL2 2474   0.585  -0.135   2.102  0.0179 -0.1350 -0.0141
  416DCM    CL1 2475   1.246   3.244   1.603 -0.0786 -0.2934  0.3466
  416DCM     C1 2476   1.127   3.125   1.669  0.3276  0.0982  0.5998
  416DCM     H1 2477   1.101   3.047   1.596  0.0465 -0.7896  1.6249
  416DCM     H2 2478   1.044   3.184   1.711 -1.7866 -3.0334  1.1852
  416DCM    CL2 2479   1.206   3.036   1.806  0.1664  0.1536  0.2772
  417DCM    CL1 2480   3.562   1.376   2.128  0.1627 -0.0259 -0.1188
  417DCM     C1 2481   3.450   1.235   2.140  0.1620  0.0132  0.5785
  417DCM     H1 2482   3.354   1.253   2.091  0.4916 -1.6257 -0.7606
  417DCM     H2 2483   3.449   1.204   2.246  1.1682  2.4343  1.3807
  417DCM    CL2 2484   3.536   1.101   2.057 -0.0211  0.2538 -0.0398
  418DCM    CL1 2485   1.800   0.570   2.404  0.3666 -0.4134 -0.0875
  418DCM     C1 2486   1.872   0.573   2.573 -0.8799 -0.4913 -0.3884
  418DCM     H1 2487   1.879   0.682   2.586  0.8372 -0.5830 -0.2357
  418DCM     H2 2488   1.977   0.542   2.562 -0.5945 -0.1073  1.0950
  418DCM    CL2 2489   1.772   0.484   2.695 -0.2085 -0.1337  0.3617
  419DCM    CL1 2490   1.936   1.342   1.028  0.0353 -0.0774  0.2914
  419DCM     C1 2491   1.835   1.297   1.171 -0.2275  0.3588 -0.2197
  419DCM     H1 2492   1.743   1.357   1.168 -0.7301 -0.4014 -0.4099
  419DCM     H2 2493   1.886   1.323   1.264 -0.0068  0.0301 -0.2476
  419DCM    CL2 2494   1.785   1.117   1.165 -0.5509 -0.0823 -0.3650
  420DCM    CL1 2495   2.915   2.407   2.179 -0.0620  0.4829 -0.2403
  420DCM     C1 2496   2.942   2.353   2.353 -0.0885 -0.2185  0.6164
  420DCM     H1 2497   2.846   2.382   2.398 -0.1769  0.7945 -0.1809
  420DCM     H2 2498   3.027   2.409   2.392  0.3918 -2.4174  3.0203
  420DCM    CL2 2499   2.976   2.179   2.351 -0.2177  0.1986 -0.4636
  421DCM    CL1 2500   1.655   0.667   0.874 -0.2602 -0.0959 -0.3056
  421DCM     C1 2501   1.740   0.816   0.921  0.4877  0.4258 -0.2027
  421DCM     H1 2502   1.756   0.813   1.030  1.2148  2.7176 -0.2002
  421DCM     H2 2503   1.673   0.902   0.912  1.8557  1.7653  1.5151
  421DCM    CL2 2504   1.887   0.855   0.829  0.1633  0.2207 -0.4907
  422DCM    CL1 2505   1.798   3.701   0.259 -0.1650  0.2609  0.1247
  422DCM     C1 2506   1.649   3.702   0.360  0.2166  0.1170 -0.2107
  422DCM     H1 2507   1.568   3.744   0.299  1.3965  0.7398 -1.4037
  422DCM     H2 2508   1.682   3.763   0.445  1.5060  0.4844 -0.9407
  422DCM    CL2 2509   1.596   3.551   0.433  0.2654 -0.3738 -0.0620
  423DCM    CL1 2510   0.413   1.125   0.934  0.2497  0.3729 -0.2058
  423DCM     C1 2511   0.284   1.175   1.050 -0.3771 -0.6002 -0.4340
  423DCM     H1 2512   0.297   1.125   1.147 -1.6672  1.0653  0.6481
  423DCM     H2 2513   0.184   1.172   1.005  0.0984  0.7691 -1.6307
  423DCM    CL2 2514   0.309   1.354   1.073  0.1987 -0.1470 -0.3735
  424DCM    CL1 2515   1.688   0.013   2.048 -0.1192  0.1983 -0.1155
  424DCM     C1 2516   1.638  -0.086   1.908  0.1143  0.2171  0.0683
  424DCM     H1 2517   1.724  -0.144   1.873 -1.1785 -2.6022  1.2429
  424DCM     H2 2518   1.620  -0.009   1.833  0.7056  0.4579  0.1711
  424DCM    CL2 2519   1.497  -0.198   1.927 -0.4877 -0.1759  0.2962
  425DCM    CL1 2520   0.117   3.379   3.459 -0.4187  0.2276  0.2014
  425DCM     C1 2521   0.117   3.558   3.430 -0.1468 -0.6856 -0.1339
  425DCM     H1 2522   0.015   3.592   3.447 -1.1076 -3.1161 -0.5999
  425DCM     H2 2523   0.141   3.572   3.324 -1.1365  1.2093 -0.1365
  425DCM    CL2 2524   0.241   3.641   3.526  0.1378  0.6255 -0.1192
  426DCM    CL1 2525   1.361   1.537   3.541 -0.5506  0.2017  0.4735
  426DCM     C1 2526   1.396   1.600   3.705  0.1588 -0.7111 -0.4383
  426DCM     H1 2527   1.302   1.596   3.763 -0.7454 -0.7548 -1.8579
  426DCM     H2 2528   1.421   1.707   3.702 -1.0520 -0.3357  1.1886
  426DCM    CL2 2529   1.533   1.515   3.779 -0.2155 -0.0766 -0.2444
  427DCM    CL1 2530   0.650   2.026   2.174  0.1733  0.1542  0.2594
  427DCM     C1 2531   0.479   1.997   2.128  0.6525  0.7057 -0.0156
  427DCM     H1 2532   0.424   2.086   2.094 -3.2332 -0.9944  1.2769
  427DCM     H2 2533   0.427   1.963   2.218 -2.6561  3.4061 -0.6747
  427DCM    CL2 2534   0.459   1.861   2.001  0.0864  0.4060 -0.3782
  428DCM    CL1 2535   1.361   0.505   1.049 -0.0159 -0.1827 -0.2868
  428DCM     C1 2536   1.282   0.567   0.902  0.5305 -0.6002  0.4105
  428DCM     H1 2537   1.251   0.482   0.841  0.5877 -0.4437  0.1643
  428DCM     H2 2538   1.349   0.630   0.843 -1.6976  1.3777 -0.1688
  428DCM    CL2 2539   1.139   0.680   0.925  0.0788  0.0914 -0.2782
  429DCM    CL1 2540   1.957   1.931   3.620  0.2440 -0.5462 -0.6888
  429DCM     C1 2541   1.875   1.810   3.520  0.1878  0.4998 -0.4052
  429DCM     H1 2542   1.768   1.819   3.542  0.3094  0.2221  0.3554
  429DCM     H2 2543   1.916   1.710   3.541 -1.4925 -0.2981 -0.6958
  429DCM    CL2 2544   1.895   1.834   3.338 -0.0677 -0.1217 -0.2893
  430DCM    CL1 2545   2.349   0.605   3.725 -0.1501 -0.2560  0.2137
  430DCM     C1 2546   2.395   0.443   3.664 -0.1396 -0.3258  0.5136
  430DCM     H1 2547   2.345   0.366   3.722 -2.6957  0.0264 -1.0855
  430DCM     H2 2548   2.504   0.428   3.668 -0.0260  0.2165 -0.3100
  430DCM    CL2 2549   2.344   0.427   3.491  0.2441  0.0236  0.0280
  431DCM    CL1 2550   2.263   1.347   1.860  0.0584  0.1474 -0.3818
  431DCM     C1 2551   2.215   1.257   1.717  0.3042  0.2149  0.2012
  431DCM     H1 2552   2.160   1.309   1.639 -0.2358 -1.6970 -0.7515
  431DCM     H2 2553   2.153   1.171   1.746 -2.2110  1.9553  0.2931
  431DCM    CL2 2554   2.372   1.202   1.642  0.3916  0.0554  0.2247
  432DCM    CL1 2555   2.519   2.168   0.874 -0.0408 -0.0508 -0.2558
  432DCM     C1 2556   2.673   2.081   0.884 -0.1979 -0.1118  0.0694
  432DCM     H1 2557   2.694   2.019   0.796  0.7551  0.1146  0.1225
  432DCM     H2 2558   2.673   2.023   0.977  3.0214 -0.4928 -0.0397
  432DCM    CL2 2559   2.808   2.203   0.897 -0.1516  0.2357 -0.4314
  433DCM    CL1 2560   1.937   0.814   3.318  0.0484  0.0718 -0.0547
  433DCM     C1 2561   2.091   0.721   3.324 -0.8536 -0.5871  0.0841
  433DCM     H1 2562   2.134   0.774   3.409  0.9947  1.3064 -1.9145
  433DCM     H2 2563   2.148   0.722   3.231 -0.3854 -0.5055  0.3716
  433DCM    CL2 2564   2.050   0.555   3.375  0.1787 -0.0312 -0.0981
  434DCM    CL1 2565   0.157   1.604   0.732 -0.1110  0.5365 -0.5691
  434DCM     C1 2566   0.050   1.660   0.863  0.2808 -0.4063 -0.1754
  434DCM     H1 2567   0.020   1.764   0.845 -2.1594 -0.4845  2.7314
  434DCM     H2 2568   0.105   1.641   0.956  2.5011  2.0078 -0.8573
  434DCM    CL2 2569  -0.099   1.560   0.855 -0.1697 -0.0080 -0.5839
  435DCM    CL1 2570   3.727   3.219   3.062 -0.2656  0.0615 -0.2275
  435DCM     C1 2571   3.897   3.225   2.991 -0.0992  0.1474  0.4770
  435DCM     H1 2572   3.962   3.172   3.060 -0.4235 -3.6443 -1.8380
  435DCM     H2 2573   3.919   3.332   2.982  0.9329  0.1460  2.5239
  435DCM    CL2 2574   3.891   3.135   2.837 -0.0461 -0.1457 -0.1029
  436DCM    CL1 2575   3.398   3.243   2.922  0.0985  0.2607  0.1277
  436DCM     C1 2576   3.324   3.351   2.795 -0.0983  0.4151  0.1388
  436DCM     H1 2577   3.369   3.311   2.703  0.6227 -1.0651  1.0873
  436DCM     H2 2578   3.348   3.455   2.821  1.3160 -0.1728  1.3860
  436DCM    CL2 2579   3.143   3.350   2.816 -0.1291 -0.2701  0.0500
  437DCM    CL1 2580   3.668   0.108   1.868 -0.1501 -0.2614 -0.4071
  437DCM     C1 2581   3.643   0.153   1.700 -0.1913 -0.4085  0.0875
  437DCM     H1 2582   3.562   0.089   1.662 -1.5395  0.4386  1.4333
  437DCM     H2 2583   3.735   0.141   1.642 -1.2554 -1.0748 -1.5682
  437DCM    CL2 2584   3.595   0.323   1.675  0.1966  0.0139 -0.0844
  438DCM    CL1 2585   2.590   3.721   3.640 -0.0329 -0.3999  0.3608
  438DCM     C1 2586   2.679   3.560   3.662 -0.0648 -0.0897  0.3349
  438DCM     H1 2587   2.620   3.473   3.633 -0.5967  0.9443 -1.8241
  438DCM     H2 2588   2.701   3.542   3.768  2.2770  0.3613 -0.0024
  438DCM    CL2 2589   2.829   3.557   3.564 -0.1683 -0.2194  0.1271
  439DCM    CL1 2590   2.490   3.203   1.627 -0.0344 -0.1370  0.2046
  439DCM     C1 2591   2.652   3.278   1.673 -0.3928 -0.5890 -0.3495
  439DCM     H1 2592   2.639   3.380   1.712  1.3870 -0.2778 -0.4755
  439DCM     H2 2593   2.729   3.273   1.596  0.9531  0.0220  0.9151
  439DCM    CL2 2594   2.728   3.170   1.800 -0.1092  0.3036  0.0897
  440DCM    CL1 2595   0.459   3.365   0.767  0.0846 -0.1983 -0.1805
  440DCM     C1 2596   0.447   3.311   0.938 -0.2836  0.3533 -0.0121
  440DCM     H1 2597   0.548   3.283   0.972  0.4563  1.7921 -0.8970
  440DCM     H2 2598   0.385   3.221   0.942  2.2503 -1.6077 -1.5183
  440DCM    CL2 2599   0.380   3.453   1.024  0.1856 -0.2263  0.1968
  441DCM    CL1 2600   2.825   0.491   3.520  0.1357  0.3791 -0.2097
  441DCM     C1 2601   2.938   0.374   3.442 -0.1159 -0.3072  0.2934
  441DCM     H1 2602   2.911   0.273   3.477 -3.4317  0.2133 -0.4297
  441DCM     H2 2603   3.041   0.386   3.476  0.7506 -0.4373 -2.1062
  441DCM    CL2 2604   2.927   0.379   3.264 -0.2802 -0.2571 -0.0331
  442DCM    CL1 2605   3.709   3.161   1.749 -0.1239 -0.2033  0.1944
  442DCM     C1 2606   3.594   3.193   1.613 -0.1057 -0.1939 -0.1090
  442DCM     H1 2607   3.493   3.154   1.634  0.1146 -0.3343  0.6995
  442DCM     H2 2608   3.633   3.148   1.521  0.2022 -1.0385  0.4154
  442DCM    CL2 2609   3.567   3.369   1.594  0.1950 -0.3358  0.1856
  443DCM    CL1 2610   2.668   0.667   3.919 -0.2165  0.3202 -0.2447
  443DCM     C1 2611   2.706   0.779   4.055  0.4419 -0.2620  0.4029
  443DCM     H1 2612   2.636   0.762   4.137 -0.8580  0.8226 -0.4425
  443DCM     H2 2613   2.688   0.876   4.006 -0.9200 -1.9031 -2.6228
  443DCM    CL2 2614   2.877   0.756   4.111  0.1153  0.1306 -0.0606
  444DCM    CL1 2615   2.324   0.142   0.516  0.6346  0.0724  0.3582
  444DCM     C1 2616   2.293  -0.034   0.532  0.1559  0.1294  0.0342
  444DCM     H1 2617   2.319  -0.071   0.631 -1.8559 -0.5261  0.3548
  444DCM     H2 2618   2.348  -0.087   0.453  1.6144  2.3081 -0.5177
  444DCM    CL2 2619   2.114  -0.060   0.497  0.2376 -0.3286  0.3715
  445DCM    CL1 2620   2.069   2.435   0.005  0.0917  0.2994  0.4038
  445DCM     C1 2621   1.991   2.578  -0.071 -0.3893 -0.0059 -0.2818
  445DCM     H1 2622   2.046   2.669  -0.048 -0.6316  0.5744 -1.8889
  445DCM     H2 2623   1.888   2.600  -0.038 -0.5062  0.1499 -0.7434
  445DCM    CL2 2624   1.986   2.557  -0.248 -0.2244  0.2068  0.2572
  446DCM    CL1 2625   1.451   1.388   1.807 -0.0419  0.0524  0.0218
  446DCM     C1 2626   1.561   1.467   1.693 -0.5209  0.4970  0.3174
  446DCM     H1 2627   1.509   1.538   1.628 -0.6675 -0.6056 -0.8030
  446DCM     H2 2628   1.599   1.389   1.626 -0.6814 -0.7975  1.6675
  446DCM    CL2 2629   1.702   1.534   1.773  0.1409 -0.0197  0.1276
  447DCM    CL1 2630   1.162   2.434   2.133  0.0899 -0.1884 -0.1006
  447DCM     C1 2631   1.321   2.445   2.046  0.9115  0.8788 -0.6331
  447DCM     H1 2632   1.300   2.408   1.945 -1.0333  1.1754 -0.3816
  447DCM     H2 2633   1.393   2.384   2.101 -2.1463 -1.6948  0.8461
  447DCM    CL2 2634   1.377   2.611   2.021  0.1297 -0.2139  0.0218
  448DCM    CL1 2635   2.049   0.374   1.990 -0.1156  0.3150 -0.1813
  448DCM     C1 2636   1.996   0.326   2.154 -0.1207 -0.0482 -0.0896
  448DCM     H1 2637   2.011   0.221   2.180  1.2970 -0.0206 -0.6871
  448DCM     H2 2638   1.891   0.357   2.151 -0.7187 -1.9160 -2.6531
  448DCM    CL2 2639   2.090   0.402   2.290  0.0819 -0.1354 -0.2054
  449DCM    CL1 2640   0.253   0.115   1.429 -0.0117 -0.1863  0.1420
  449DCM     C1 2641   0.361   0.077   1.288 -1.1192 -0.0397 -0.0176
  449DCM     H1 2642   0.417   0.168   1.265 -0.4623 -0.5928 -0.6481
  449DCM     H2 2643   0.294   0.043   1.208 -0.9408 -2.5841  0.8375
  449DCM    CL2 2644   0.472  -0.052   1.350  0.3986 -0.1124  0.0671
  450DCM    CL1 2645   3.421   1.846   2.634 -0.0833 -0.4384 -0.2786
  450DCM     C1 2646   3.282   1.744   2.672 -0.4983 -0.3297  0.4492
  450DCM     H1 2647   3.299   1.701   2.771 -1.1640  1.3823  1.3426
  450DCM     H2 2648   3.244   1.666   2.604 -1.5547 -0.5954  1.3167
  450DCM    CL2 2649   3.162   1.866   2.706  0.2005  0.0122 -0.2064
  451DCM    CL1 2650   2.234   2.494   2.289 -0.3259  0.1146 -0.0640
  451DCM     C1 2651   2.329   2.602   2.193 -0.5165  0.4020  0.5698
  451DCM     H1 2652   2.419   2.552   2.154 -2.0222 -0.2151 -2.4273
  451DCM     H2 2653   2.341   2.693   2.252 -0.7434  0.2382  0.8705
  451DCM    CL2 2654   2.232   2.637   2.047  0.3228  0.0183 -0.1802
  452DCM    CL1 2655   2.107   2.201   2.473 -0.2598 -0.0191 -0.2288
  452DCM     C1 2656   2.224   2.119   2.586  0.3744  0.3506 -0.4062
  452DCM     H1 2657   2.305   2.072   2.530  0.2538  0.1524 -0.4173
  452DCM     H2 2658   2.169   2.052   2.654  1.0034  0.2403 -0.0023
  452DCM    CL2 2659   2.292   2.235   2.696  0.1938 -0.0846 -0.3187
  453DCM    CL1 2660   1.093   1.876   2.977 -0.0262 -0.2331 -0.0336
  453DCM     C1 2661   1.126   1.866   2.800  0.2579 -0.7576 -0.4693
  453DCM     H1 2662   1.035   1.822   2.756 -1.8292  3.9855 -1.4918
  453DCM     H2 2663   1.227   1.824   2.790  0.8726  0.2868  1.0561
  453DCM    CL2 2664   1.138   2.028   2.733 -0.2081  0.4465  0.1468
  454DCM    CL1 2665   1.633   2.367   3.870  0.2700 -0.1961  0.2769
  454DCM     C1 2666   1.626   2.314   3.694 -0.0868  0.0310  0.0021
  454DCM     H1 2667   1.729   2.315   3.658 -0.0639  0.2500  0.0729
  454DCM     H2 2668   1.561   2.385   3.640 -1.9843 -0.0922  1.9786
  454DCM    CL2 2669   1.573   2.150   3.674  0.2250 -0.2943 -0.0485
  455DCM    CL1 2670   1.300   2.997   1.340  0.1026 -0.1821  0.0392
  455DCM     C1 2671   1.182   3.046   1.219  0.5127  0.2851  0.2452
  455DCM     H1 2672   1.154   2.963   1.153  1.6357  0.8900 -1.0409
  455DCM     H2 2673   1.227   3.120   1.153  0.4604  2.2304  2.2849
  455DCM    CL2 2674   1.050   3.125   1.301  0.0297  0.1567  0.0162
  456DCM    CL1 2675   2.229   2.500   1.398 -0.1937 -0.4207  0.0564
  456DCM     C1 2676   2.279   2.553   1.562 -0.0949 -0.1961  0.5650
  456DCM     H1 2677   2.275   2.662   1.570  0.1301 -0.1140 -0.3008
  456DCM     H2 2678   2.377   2.514   1.591 -0.0916 -0.8373 -0.2550
  456DCM    CL2 2679   2.154   2.490   1.669 -0.1080  0.2116 -0.2063
  457DCM    CL1 2680   2.028   0.481   3.815 -0.0858  0.0792 -0.1953
  457DCM     C1 2681   1.957   0.311   3.766  0.2370 -0.2463 -0.7597
  457DCM     H1 2682   1.852   0.309   3.799  1.0173 -2.3069  2.0253
  457DCM     H2 2683   2.023   0.232   3.804 -1.2693 -0.7279  1.0813
  457DCM    CL2 2684   1.981   0.280   3.589  0.1059  0.1234  0.2561
  458DCM    CL1 2685   0.397   0.951   1.759  0.2853  0.2783 -0.1897
  458DCM     C1 2686   0.352   0.874   1.921  0.0993 -0.3362  0.2454
  458DCM     H1 2687   0.443   0.834   1.968  1.9435 -1.2656 -3.6687
  458DCM     H2 2688   0.279   0.795   1.896 -0.2924  0.1391 -0.1206
  458DCM    CL2 2689   0.237   0.982   2.025  0.0280 -0.2839  0.2973
  459DCM    CL1 2690   2.300   0.647   2.590  0.0120  0.0960 -0.0109
  459DCM     C1 2691   2.402   0.496   2.593  0.7140 -0.6293 -0.5726
  459DCM     H1 2692   2.347   0.412   2.548  0.5959  0.5929 -2.8477
  459DCM     H2 2693   2.444   0.478   2.692  1.3904  2.0883 -0.2920
  459DCM    CL2 2694   2.528   0.526   2.477  0.3124 -0.0323  0.3651
  460DCM    CL1 2695   1.653   0.581   3.730 -0.0709 -0.0234 -0.4452
  460DCM     C1 2696   1.713   0.707   3.612  0.0324  0.1332 -0.0348
  460DCM     H1 2697   1.757   0.655   3.526  0.4449  0.2850  0.0862
  460DCM     H2 2698   1.786   0.764   3.670  0.5857  2.0326 -2.4409
  460DCM    CL2 2699   1.566   0.803   3.577  0.1337 -0.1270 -0.1110
  461DCM    CL1 2700   1.391   1.011   3.342 -0.4735 -0.4572 -0.0175
  461DCM     C1 2701   1.348   1.143   3.224 -0.1669  0.1727  0.2707
  461DCM     H1 2702   1.263   1.118   3.161 -1.3893 -0.2415  2.0112
  461DCM     H2 2703   1.448   1.149   3.178 -0.4400  2.3426 -0.1223
  461DCM    CL2 2704   1.328   1.301   3.284  0.0242 -0.0534 -0.2596
  462DCM    CL1 2705   3.245   2.889   2.605  0.3486  0.2965 -0.0280
  462DCM     C1 2706   3.267   2.713   2.603  0.4854 -0.3991  0.8872
  462DCM     H1 2707   3.244   2.670   2.701  0.2774 -1.6891  0.2982
  462DCM     H2 2708   3.366   2.690   2.564 -0.4262 -1.1670 -1.0808
  462DCM    CL2 2709   3.147   2.655   2.484 -0.0858 -0.0166  0.0682
  463DCM    CL1 2710   1.800   1.862   2.826 -0.1890  0.0977 -0.1987
  463DCM     C1 2711   1.839   1.799   2.665 -0.0728  1.0598  0.3777
  463DCM     H1 2712   1.750   1.766   2.610  1.3265  1.1536 -2.1112
  463DCM     H2 2713   1.901   1.709   2.672 -2.4607 -0.5636  2.3567
  463DCM    CL2 2714   1.920   1.919   2.559 -0.3562  0.1821  0.1170
  464DCM    CL1 2715   0.983   2.113   1.748 -0.1888 -0.2463  0.4365
  464DCM     C1 2716   0.952   2.042   1.911  0.6229  0.8550 -0.0280
  464DCM     H1 2717   0.884   2.105   1.969  0.3286  0.2604  0.2851
  464DCM     H2 2718   1.052   2.042   1.958  1.2958  2.6784 -1.3554
  464DCM    CL2 2719   0.874   1.874   1.908 -0.3201 -0.3469  0.0943
  465DCM    CL1 2720   0.609   1.150   3.949 -0.2794  0.0844  0.2404
  465DCM     C1 2721   0.767   1.085   4.013 -0.1380 -0.1207  0.3440
  465DCM     H1 2722   0.814   1.146   4.090 -0.4218 -1.3739  1.5505
  465DCM     H2 2723   0.832   1.049   3.932 -0.1776 -0.8858  0.6388
  465DCM    CL2 2724   0.719   0.933   4.099  0.0761 -0.1454  0.5227
  466DCM    CL1 2725   2.134   0.691   2.960 -0.2405 -0.1721 -0.2571
  466DCM     C1 2726   2.190   0.862   2.921 -0.4908  0.0745  0.0222
  466DCM     H1 2727   2.230   0.868   2.820 -1.0808  1.4727 -0.1384
  466DCM     H2 2728   2.272   0.888   2.990 -0.0061  2.1296 -1.2676
  466DCM    CL2 2729   2.052   0.974   2.948 -0.0265 -0.2074  0.1542
  467DCM    CL1 2730   0.990   3.590   1.580  0.2806 -0.7993 -0.1636
  467DCM     C1 2731   0.890   3.438   1.545  0.9231  0.0535  0.0503
  467DCM     H1 2732   0.948   3.370   1.481  1.4642  0.6716 -0.1299
  467DCM     H2 2733   0.796   3.472   1.500 -0.0632 -0.6014  1.5374
  467DCM    CL2 2734   0.829   3.361   1.703  0.3228 -0.0584 -0.4823
  468DCM    CL1 2735   3.590   1.171   0.865  0.2123 -0.2464  0.0037
  468DCM     C1 2736   3.474   1.068   0.952 -0.0046 -0.2857 -0.4673
  468DCM     H1 2737   3.511   0.966   0.947 -3.3461 -1.7627  1.4131
  468DCM     H2 2738   3.373   1.077   0.911  0.4971 -1.6692 -2.1120
  468DCM    CL2 2739   3.476   1.097   1.134 -0.4512  0.0514 -0.5394
  469DCM    CL1 2740   1.526   3.131   2.008 -0.2950  0.0877 -0.0410
  469DCM     C1 2741   1.656   3.005   2.018  0.5090  0.6981 -0.2658
  469DCM     H1 2742   1.747   3.051   1.977 -0.7713  1.8046 -2.0230
  469DCM     H2 2743   1.610   2.922   1.964  1.3840  0.6900 -1.0383
  469DCM    CL2 2744   1.679   2.949   2.184  0.3083  0.3802 -0.2999
  470DCM    CL1 2745   1.144   2.278   3.350 -0.3428  0.1399  0.3141
  470DCM     C1 2746   1.009   2.296   3.468  0.3107  0.1685 -0.2446
  470DCM     H1 2747   1.057   2.350   3.551  2.2421 -0.1699 -1.0782
  470DCM     H2 2748   0.972   2.194   3.488  2.4895 -0.2833  2.0937
  470DCM    CL2 2749   0.889   2.407   3.399  0.0672 -0.1187 -0.1270
  471DCM    CL1 2750   3.439   0.006   3.882 -0.3488  0.4025  0.0859
  471DCM     C1 2751   3.528   0.145   3.823  0.9307 -0.1743  0.3308
  471DCM     H1 2752   3.622   0.107   3.781  0.4270 -0.8616 -0.2034
  471DCM     H2 2753   3.556   0.208   3.909  0.7061 -0.4859  0.6369
  471DCM    CL2 2754   3.426   0.225   3.693 -0.1629 -0.5144 -0.0092
  472DCM    CL1 2755   3.112   1.535   3.034  0.2116  0.2441  0.2947
  472DCM     C1 2756   3.012   1.448   2.925  1.0473  0.1476  0.6606
  472DCM     H1 2757   2.910   1.485   2.937  1.0692  0.1336  0.9150
  472DCM     H2 2758   3.016   1.343   2.956  0.5301 -0.1465 -0.2460
  472DCM    CL2 2759   3.095   1.460   2.763  0.1915  0.1144  0.4959
  473DCM    CL1 2760   1.690   0.745   1.485 -0.1570 -0.0282 -0.5943
  473DCM     C1 2761   1.537   0.769   1.414  0.4089  0.0252 -0.1306
  473DCM     H1 2762   1.464   0.818   1.480  0.9935  1.7471 -0.7115
  473DCM     H2 2763   1.497   0.672   1.382 -0.3227 -0.7470  2.7703
  473DCM    CL2 2764   1.537   0.858   1.260 -0.3680  0.2734 -0.2164
  474DCM    CL1 2765   1.482   3.916   3.147  0.1372 -0.1865  0.6654
  474DCM     C1 2766   1.424   3.768   3.059  0.4269  0.1665  0.2134
  474DCM     H1 2767   1.384   3.805   2.964  2.1140  1.6899  0.0335
  474DCM     H2 2768   1.346   3.715   3.114 -0.5916 -0.4641 -1.7317
  474DCM    CL2 2769   1.573   3.680   2.998 -0.4419  0.3006 -0.2751
  475DCM    CL1 2770   1.570   0.193   3.339 -0.2634 -0.3287  0.1112
  475DCM     C1 2771   1.646   0.349   3.385 -0.5298 -0.3293 -0.0618
  475DCM     H1 2772   1.754   0.336   3.402 -0.4761 -2.2966 -1.6455
  475DCM     H2 2773   1.596   0.391   3.473 -0.0708 -0.6193  0.3426
  475DCM    CL2 2774   1.616   0.488   3.263 -0.3845  0.4501 -0.0324
  476DCM    CL1 2775   3.256   3.742   1.251 -0.1772  0.0431 -0.0198
  476DCM     C1 2776   3.164   3.589   1.250 -0.1379  0.3919  0.1010
  476DCM     H1 2777   3.081   3.593   1.321 -1.5758  1.3060 -1.5519
  476DCM     H2 2778   3.227   3.506   1.284  1.5488  1.3274 -0.5802
  476DCM    CL2 2779   3.099   3.554   1.078 -0.2747 -0.0493  0.1646
  477DCM    CL1 2780   1.000   0.748   2.239  0.3568  0.1691 -0.3900
  477DCM     C1 2781   1.119   0.641   2.155 -0.3425  0.7393  0.1589
  477DCM     H1 2782   1.098   0.665   2.050  1.6967  0.6219 -0.3221
  477DCM     H2 2783   1.078   0.542   2.181 -1.0972  1.0435  0.1409
  477DCM    CL2 2784   1.288   0.667   2.192  0.0031  0.1958 -0.1771
  478DCM    CL1 2785   0.905   2.603   2.285  0.0416  0.1028  0.4300
  478DCM     C1 2786   0.925   2.488   2.424  0.3893 -0.2298 -0.6935
  478DCM     H1 2787   1.014   2.510   2.485  0.4329  0.8379 -1.1303
  478DCM     H2 2788   0.919   2.386   2.385  1.3977 -1.1320  1.3474
  478DCM    CL2 2789   0.785   2.511   2.537  0.0981  0.0536  0.4910
  479DCM    CL1 2790   1.286   3.483   1.849 -0.1665  0.0121 -0.1048
  479DCM     C1 2791   1.139   3.384   1.891 -0.4068  0.0657  0.7812
  479DCM     H1 2792   1.159   3.277   1.878 -0.5322  0.1452 -0.1904
  479DCM     H2 2793   1.050   3.416   1.836 -1.0012 -1.0242  1.0804
  479DCM    CL2 2794   1.090   3.386   2.061  0.2447  0.1213  0.1457
  480DCM    CL1 2795   0.971   0.538   1.852 -0.1541 -0.5282 -0.1758
  480DCM     C1 2796   0.879   0.513   1.697 -1.0021  0.2882  0.3272
  480DCM     H1 2797   0.912   0.583   1.619  1.0155  0.0700  0.9207
  480DCM     H2 2798   0.771   0.519   1.710 -1.1067 -1.9001  0.9112
  480DCM    CL2 2799   0.930   0.355   1.640 -0.2496 -0.1251 -0.0180
  481DCM    CL1 2800   2.476   2.658   0.600 -0.2715 -0.3735 -0.1961
  481DCM     C1 2801   2.528   2.553   0.461  0.0867 -0.6515  0.3489
  481DCM     H1 2802   2.437   2.529   0.406 -0.3755  1.0490  0.3072
  481DCM     H2 2803   2.580   2.459   0.484  1.3296  0.4034  2.1223
  481DCM    CL2 2804   2.656   2.643   0.372  0.1986  0.0296 -0.1431
  482DCM    CL1 2805   1.568   0.883   2.541 -0.3521  0.1862  0.4202
  482DCM     C1 2806   1.534   0.993   2.680  0.3713 -0.1475  0.2139
  482DCM     H1 2807   1.510   0.933   2.769 -3.1112 -2.3449 -1.9942
  482DCM     H2 2808   1.446   1.052   2.652  1.6321  0.8714 -1.8587
  482DCM    CL2 2809   1.664   1.112   2.715 -0.2768 -0.3432  0.5876
  483DCM    CL1 2810   1.975   2.174   3.235 -0.0209 -0.3089  0.0424
  483DCM     C1 2811   1.909   2.196   3.403  0.2185  1.0945  0.4895
  483DCM     H1 2812   1.971   2.137   3.470 -0.2038 -1.7311 -1.4338
  483DCM     H2 2813   1.810   2.150   3.398  1.4935 -1.8948  1.0970
  483DCM    CL2 2814   1.899   2.370   3.443  0.1277  0.1140  0.1409
  484DCM    CL1 2815   0.809   1.705   2.830 -0.1924 -0.2173  0.0121
  484DCM     C1 2816   0.701   1.602   2.924 -0.3718  0.2014 -0.1186
  484DCM     H1 2817   0.721   1.599   3.032 -0.4040  1.5685 -0.0551
  484DCM     H2 2818   0.724   1.503   2.883  1.0665  0.9944 -1.3324
  484DCM    CL2 2819   0.528   1.647   2.910 -0.0512  0.2732  0.6036
  485DCM    CL1 2820   2.174   2.663   0.355  0.0550 -0.2615 -0.1471
  485DCM     C1 2821   2.280   2.805   0.337  0.1055  0.6476  0.2418
  485DCM     H1 2822   2.266   2.846   0.236 -2.5864 -3.4517 -1.3651
  485DCM     H2 2823   2.386   2.785   0.356  0.1140  1.2617  0.8775
  485DCM    CL2 2824   2.228   2.933   0.459 -0.1339  0.2812  0.3194
  486DCM    CL1 2825   1.365   0.299   3.013  0.1653 -0.0370 -0.3678
  486DCM     C1 2826   1.254   0.184   3.108 -0.3093 -0.1214 -0.0617
  486DCM     H1 2827   1.286   0.092   3.158 -0.0062  0.0526  0.0699
  486DCM     H2 2828   1.173   0.150   3.043 -0.0951 -4.1612  1.5224
  486DCM    CL2 2829   1.185   0.277   3.248  0.5018  0.0215 -0.1166
  487DCM    CL1 2830   1.911   1.155   2.228 -0.1414  0.4320 -0.3018
  487DCM     C1 2831   1.863   1.046   2.365  0.7022 -0.3819  0.0517
  487DCM     H1 2832   1.754   1.039   2.373  0.7721  0.7527  3.6954
  487DCM     H2 2833   1.905   1.072   2.463 -0.0286 -1.9336  0.8075
  487DCM    CL2 2834   1.912   0.881   2.345 -0.2117 -0.5550  0.4230
  488DCM    CL1 2835   2.088   3.776   3.105 -0.0425 -0.1836 -0.0172
  488DCM     C1 2836   1.967   3.886   3.028 -0.6375 -0.0476  0.5185
  488DCM     H1 2837   1.898   3.824   2.969 -0.8833 -1.5369  2.2715
  488DCM     H2 2838   2.022   3.965   2.976 -0.8226  0.2321  0.7464
  488DCM    CL2 2839   1.870   3.958   3.163 -0.0323 -0.2560 -0.1403
  489DCM    CL1 2840   2.457   1.912   3.873  0.4784  0.6136  0.3161
  489DCM     C1 2841   2.293   1.957   3.924 -0.0020  0.4219  0.7632
  489DCM     H1 2842   2.223   1.874   3.936 -0.6985  0.5018 -2.1182
  489DCM     H2 2843   2.249   2.035   3.861  1.9783  0.4062 -0.7054
  489DCM    CL2 2844   2.318   2.034   4.084 -0.2437 -0.2161 -0.3138
  490DCM    CL1 2845   2.450   0.965   3.395  0.3147  0.2888  0.1867
  490DCM     C1 2846   2.576   0.873   3.488  0.0368  0.9067  0.4627
  490DCM     H1 2847   2.542   0.774   3.520  1.7642  0.2820  0.4402
  490DCM     H2 2848   2.599   0.921   3.584  0.0737 -1.1008  1.5181
  490DCM    CL2 2849   2.735   0.836   3.396 -0.1708  0.2110  0.2079
  491DCM    CL1 2850   1.818   3.578   1.734 -0.3210 -0.3944  0.0223
  491DCM     C1 2851   1.673   3.480   1.703  0.3657 -0.4181  0.2791
  491DCM     H1 2852   1.663   3.467   1.595  0.5025 -0.2479  0.2455
  491DCM     H2 2853   1.586   3.521   1.755  0.3638 -0.8020  0.5834
  491DCM    CL2 2854   1.725   3.336   1.796 -0.2388 -0.0476  0.0698
  492DCM    CL1 2855   1.371   0.673   3.955 -0.3413  0.0457 -0.0231
  492DCM     C1 2856   1.456   0.548   4.053  0.0638 -0.4601 -0.1937
  492DCM     H1 2857   1.447   0.446   4.014 -0.0500 -0.6185  0.2392
  492DCM     H2 2858   1.420   0.565   4.155  0.6765  0.6753 -0.1475
  492DCM    CL2 2859   1.636   0.581   4.042  0.3414  0.3003 -0.0929
  493DCM    CL1 2860   3.586   1.891   2.050 -0.0624  0.0064 -0.0328
  493DCM     C1 2861   3.552   1.724   1.985  0.0002  0.1326 -0.3420
  493DCM     H1 2862   3.448   1.729   1.954  0.3380  0.5162 -1.4528
  493DCM     H2 2863   3.580   1.651   2.062 -1.1215  1.1630  1.1060
  493DCM    CL2 2864   3.653   1.703   1.841  0.0081 -0.0689  0.1631
  494DCM    CL1 2865   0.931   0.505   3.465  0.3614 -0.2218 -0.0576
  494DCM     C1 2866   0.850   0.650   3.392 -0.1093 -0.0979  0.5131
  494DCM     H1 2867   0.786   0.703   3.464  0.3471 -0.6127  1.3080
  494DCM     H2 2868   0.782   0.606   3.318  0.4427  0.2080 -0.1906
  494DCM    CL2 2869   0.967   0.763   3.320 -0.0877  0.3603 -0.4752
  495DCM    CL1 2870   3.948   3.844   1.134  0.1679 -0.0964  0.1363
  495DCM     C1 2871   4.016   3.770   1.294 -0.3949  0.1383  0.5523
  495DCM     H1 2872   4.124   3.786   1.300 -0.4471  1.0129 -0.5279
  495DCM     H2 2873   3.993   3.662   1.294 -0.5181  0.1502  2.1570
  495DCM    CL2 2874   3.957   3.850   1.446 -0.3672  0.3589  0.0050
  496DCM    CL1 2875   3.685   3.642   2.819  0.5782 -0.2677  0.0890
  496DCM     C1 2876   3.684   3.827   2.829 -0.2735 -0.0519 -0.5752
  496DCM     H1 2877   3.717   3.840   2.933 -1.3088  0.0582 -0.2538
  496DCM     H2 2878   3.582   3.866   2.819 -0.4445  1.3109  3.8809
  496DCM    CL2 2879   3.795   3.893   2.715 -0.0786 -0.0752  0.2152
  497DCM    CL1 2880   3.045   3.255   1.723  0.1899 -0.0550 -0.4953
  497DCM     C1 2881   3.090   3.369   1.856 -0.0051  0.3331  0.2848
  497DCM     H1 2882   3.042   3.336   1.949  0.0885 -1.4786 -0.2671
  497DCM     H2 2883   3.057   3.466   1.818 -1.8109 -0.4103 -0.1488
  497DCM    CL2 2884   3.260   3.386   1.880 -0.1663 -0.0910  0.2486
  498DCM    CL1 2885   0.224   2.645   3.405  0.2573 -0.2114 -0.0701
  498DCM     C1 2886   0.318   2.796   3.422 -0.3993  0.0349 -0.2967
  498DCM     H1 2887   0.400   2.779   3.493  1.6957  0.8776 -2.3859
  498DCM     H2 2888   0.238   2.863   3.455 -1.5089 -1.1143 -0.5631
  498DCM    CL2 2889   0.402   2.860   3.277 -0.4371  0.1299 -0.0707
  499DCM    CL1 2890   1.256   1.738   0.562 -0.2984 -0.0556 -0.3751
  499DCM     C1 2891   1.279   1.747   0.732 -0.1071  0.0286  0.2085
  499DCM     H1 2892   1.261   1.847   0.773  0.8692 -0.5596  2.2088
  499DCM     H2 2893   1.377   1.704   0.756 -0.7716 -1.2062  0.8707
  499DCM    CL2 2894   1.161   1.632   0.804 -0.4094 -0.2325  0.0504
  500DCM    CL1 2895   1.566   2.133   0.271 -0.1084 -0.0901 -0.0374
  500DCM     C1 2896   1.403   2.163   0.210  0.9086 -0.1072  0.0091
  500DCM     H1 2897   1.363   2.249   0.265 -1.3884 -1.4228  0.5456
  500DCM     H2 2898   1.355   2.070   0.243 -1.2184  1.7745  2.7245
  500DCM    CL2 2899   1.393   2.180   0.029 -0.1156 -0.3985  0.0900
  501DCM    CL1 2900   0.571   1.278   3.580 -0.1676  0.0664  0.2773
  501DCM     C1 2901   0.484   1.121   3.544  0.0640  0.5250 -0.3326
  501DCM     H1 2902   0.518   1.041   3.612 -0.1002 -0.6571 -1.6013
  501DCM     H2 2903   0.508   1.094   3.441  0.3256 -1.2210  0.1496
  501DCM    CL2 2904   0.310   1.127   3.559  0.2208  0.0048  0.2111
  502DCM    CL1 2905   3.928   3.444   1.593  0.1386 -0.1219 -0.1769
  502DCM     C1 2906   3.937   3.337   1.450 -0.0442  0.0692  0.1894
  502DCM     H1 2907   3.924   3.234   1.487  0.7458  0.4771  1.7129
  502DCM     H2 2908   4.036   3.361   1.410 -0.0161 -0.3697 -0.0073
  502DCM    CL2 2909   3.809   3.385   1.332 -0.4237  0.0411  0.2694
  503DCM    CL1 2910   2.804   1.112   1.405  0.3663 -0.0137  0.1629
  503DCM     C1 2911   2.693   0.969   1.438 -0.3839 -0.2197 -1.0460
  503DCM     H1 2912   2.663   0.964   1.544 -1.4235  0.5610 -1.2802
  503DCM     H2 2913   2.736   0.874   1.407 -0.2683 -0.0679 -1.3550
  503DCM    CL2 2914   2.546   0.991   1.344 -0.1478  0.3420  0.1585
  504DCM    CL1 2915   0.751   2.093   2.590  0.0524  0.0422  0.0884
  504DCM     C1 2916   0.800   2.147   2.760  0.2857  0.1020  0.5902
  504DCM     H1 2917   0.909   2.159   2.767  0.3096  0.5359 -0.3360
  504DCM     H2 2918   0.763   2.070   2.829 -3.5915  0.4266 -0.8602
  504DCM    CL2 2919   0.718   2.300   2.809  0.0278 -0.4676  0.4255
  505DCM    CL1 2920   1.405   2.141   1.845  0.1966  0.3175  0.6900
  505DCM     C1 2921   1.557   2.227   1.783  0.1963 -0.4402  0.3110
  505DCM     H1 2922   1.629   2.145   1.771  1.0139  0.2051  0.6483
  505DCM     H2 2923   1.590   2.293   1.864 -0.2375 -0.0556  0.1785
  505DCM    CL2 2924   1.526   2.328   1.633 -0.1274 -0.3785 -0.4411
  506DCM    CL1 2925   3.049   0.558   2.489  0.3859  0.1854 -0.3138
  506DCM     C1 2926   3.138   0.645   2.356  0.8364 -0.8850 -0.1682
  506DCM     H1 2927   3.074   0.658   2.268 -1.3955 -1.0544  1.3442
  506DCM     H2 2928   3.230   0.592   2.332  1.2663  0.6470 -2.1959
  506DCM    CL2 2929   3.196   0.804   2.417 -0.0281 -0.6151 -0.1733
  507DCM    CL1 2930   1.896   1.872   0.347  0.0806 -0.4034  0.1160
  507DCM     C1 2931   2.041   1.873   0.242  0.8241  0.3950 -0.4462
  507DCM     H1 2932   2.112   1.956   0.251  2.5777 -0.9813 -0.8849
  507DCM     H2 2933   2.007   1.866   0.138 -1.2441  1.8176  0.0799
  507DCM    CL2 2934   2.141   1.729   0.261 -0.1044 -0.1892  0.4331
  508DCM    CL1 2935   2.844   2.994   1.488 -0.1123 -0.2759 -0.2569
  508DCM     C1 2936   2.682   2.913   1.486  0.4527  0.3578  0.2885
  508DCM     H1 2937   2.619   2.975   1.552  1.2026  1.1873  0.2457
  508DCM     H2 2938   2.692   2.807   1.515 -0.2776  0.4462  0.9080
  508DCM    CL2 2939   2.600   2.914   1.326  0.2274 -0.0052  0.1799
  509DCM    CL1 2940   1.303   2.815   3.136 -0.0092  0.2744 -0.1556
  509DCM     C1 2941   1.284   2.648   3.207  0.4907  0.3397 -0.1328
  509DCM     H1 2942   1.351   2.634   3.293 -1.1331  1.2437  1.3383
  509DCM     H2 2943   1.304   2.577   3.127 -2.9908 -1.5340  0.4757
  509DCM    CL2 2944   1.119   2.636   3.280  0.2492 -0.6000  0.6028
  510DCM    CL1 2945   2.920   2.946   2.853  0.1288 -0.1776  0.1862
  510DCM     C1 2946   3.022   2.801   2.896 -0.4425 -0.1073 -0.4111
  510DCM     H1 2947   3.106   2.827   2.961 -0.5533  0.0880 -0.3442
  510DCM     H2 2948   3.075   2.769   2.806  3.2810  0.0320  1.5523
  510DCM    CL2 2949   2.947   2.656   2.973  0.1321  0.4316  0.0883
  511DCM    CL1 2950   2.322   2.073   3.183 -0.0045  0.1783  0.2631
  511DCM     C1 2951   2.381   2.044   3.349 -0.4120  0.1043 -0.0353
  511DCM     H1 2952   2.368   2.127   3.420 -2.0716 -0.2874  0.1486
  511DCM     H2 2953   2.486   2.012   3.346 -0.3505  0.3840 -2.0395
  511DCM    CL2 2954   2.301   1.912   3.440  0.4188 -0.3776 -0.0012
  512DCM    CL1 2955   2.408   1.873   1.208  0.1406  0.2160  0.0787
  512DCM     C1 2956   2.469   1.800   1.373  1.0819 -1.2533  0.0813
  512DCM     H1 2957   2.535   1.867   1.429 -1.3286  0.2720  1.2579
  512DCM     H2 2958   2.497   1.694   1.365 -0.0049 -1.6641  1.3330
  512DCM    CL2 2959   2.315   1.791   1.468 -0.4822  0.2668 -0.2778
  513DCM    CL1 2960   2.000   3.094   3.741 -0.0371 -0.2261 -0.2831
  513DCM     C1 2961   2.075   3.091   3.909  0.7235 -0.3092  0.4809
  513DCM     H1 2962   2.019   3.161   3.972 -0.8258 -0.1740 -0.9641
  513DCM     H2 2963   2.170   3.140   3.883  1.4476 -3.0554 -2.7152
  513DCM    CL2 2964   2.097   2.928   3.989  0.2376 -0.2952 -0.1450
  514DCM    CL1 2965   0.763   3.496   1.025  0.1166  0.4694 -0.1449
  514DCM     C1 2966   0.679   3.582   1.160 -0.7382 -0.6686  0.6075
  514DCM     H1 2967   0.624   3.514   1.226  0.6749  0.3320  2.9356
  514DCM     H2 2968   0.599   3.643   1.116 -0.0545 -0.0466  0.1933
  514DCM    CL2 2969   0.806   3.672   1.256  0.2616  0.5938 -0.3049
  515DCM    CL1 2970   1.549   0.961   2.211 -0.4535  0.3074 -0.3903
  515DCM     C1 2971   1.552   1.110   2.124 -0.0262 -0.1664  0.9209
  515DCM     H1 2972   1.470   1.105   2.052 -0.2501 -0.3876  1.1881
  515DCM     H2 2973   1.657   1.113   2.095  0.1445 -1.9904  1.1927
  515DCM    CL2 2974   1.536   1.267   2.212 -0.5606  0.0560 -0.3546
  516DCM    CL1 2975   2.278   0.629   1.372 -0.0177 -0.2836 -0.1840
  516DCM     C1 2976   2.208   0.491   1.283  0.4083 -0.5269  0.4267
  516DCM     H1 2977   2.125   0.448   1.340 -1.2624  1.8193 -0.0626
  516DCM     H2 2978   2.281   0.423   1.237  0.6046 -0.4796  0.6655
  516DCM    CL2 2979   2.117   0.554   1.145 -0.2228 -0.6649  0.1770
  517DCM    CL1 2980   3.025   1.747   2.319 -0.4140 -0.0600  0.3293
  517DCM     C1 2981   3.007   1.598   2.419 -0.8474  0.3631 -0.1778
  517DCM     H1 2982   2.936   1.535   2.365 -1.3497  1.2439 -0.5781
  517DCM     H2 2983   2.976   1.617   2.522 -0.1978 -0.7077  0.2366
  517DCM    CL2 2984   3.166   1.509   2.416  0.0068  0.8045 -0.1351
  518DCM    CL1 2985   2.659   0.857   2.792  0.0800 -0.1032  0.5242
  518DCM     C1 2986   2.623   0.799   2.626 -0.6195 -0.4401 -0.1556
  518DCM     H1 2987   2.520   0.823   2.595 -0.4047  0.7733  0.0478
  518DCM     H2 2988   2.641   0.691   2.615  0.8211 -0.0873 -1.6589
  518DCM    CL2 2989   2.745   0.868   2.511  0.0811  0.1759  0.0125
  519DCM    CL1 2990   1.858   0.134   0.782 -0.0659 -0.4927  0.6135
  519DCM     C1 2991   1.998   0.025   0.816 -0.6995 -0.5469 -0.0152
  519DCM     H1 2992   2.090   0.085   0.808  0.2201 -1.6949  1.5012
  519DCM     H2 2993   2.001  -0.044   0.731  0.3319 -0.9886  0.3675
  519DCM    CL2 2994   1.984  -0.054   0.979  0.3227 -0.5308 -0.2447
  520DCM    CL1 2995   0.754   0.393   3.164  0.0031  0.3368  0.2585
  520DCM     C1 2996   0.717   0.233   3.232  0.0274 -0.1571  0.0335
  520DCM     H1 2997   0.618   0.250   3.275  1.0076  1.8848  1.6901
  520DCM     H2 2998   0.793   0.220   3.309  0.8161  1.2670 -0.4617
  520DCM    CL2 2999   0.717   0.105   3.100 -0.3823 -0.2138  0.2057
  521DCM    CL1 3000   2.456   0.596   2.941  0.2396  0.2421  0.1027
  521DCM     C1 3001   2.585   0.608   3.060 -0.6994 -0.3496  0.2926
  521DCM     H1 3002   2.642   0.697   3.030 -0.6688 -0.6599 -0.5983
  521DCM     H2 3003   2.645   0.518   3.077 -2.9406 -1.8386  0.6055
  521DCM    CL2 3004   2.500   0.628   3.215  0.2579 -0.0228  0.2273
  522DCM    CL1 3005   0.036   0.427   1.607 -0.2260  0.1002  0.1133
  522DCM     C1 3006  -0.010   0.253   1.643 -0.1433  0.2716  0.5033
  522DCM     H1 3007  -0.012   0.203   1.546 -0.4417 -1.0641  1.1701
  522DCM     H2 3008  -0.110   0.248   1.688 -0.2483  2.0989  0.5682
  522DCM    CL2 3009   0.103   0.156   1.747  0.2304 -0.1165  0.0656
  523DCM    CL1 3010   3.909   0.630   2.346  0.1226  0.2063 -0.3520
  523DCM     C1 3011   3.868   0.786   2.262 -0.2312 -0.1562 -0.6734
  523DCM     H1 3012   3.849   0.769   2.156 -0.2748  1.6036 -0.9773
  523DCM     H2 3013   3.949   0.858   2.278  2.5300 -3.0500 -0.5595
  523DCM    CL2 3014   3.703   0.849   2.315  0.0864 -0.2534  0.0788
  524DCM    CL1 3015   3.809   0.159   3.306  0.2449  0.1285 -0.1671
  524DCM     C1 3016   3.657   0.088   3.355 -0.2324  0.4775  0.2818
  524DCM     H1 3017   3.579   0.163   3.371 -1.7184 -1.3056  2.0683
  524DCM     H2 3018   3.676   0.035   3.449 -0.6366  1.0926  0.7127
  524DCM    CL2 3019   3.584  -0.007   3.221 -0.1800 -0.3885  0.0996
  525DCM    CL1 3020   2.511   1.344   3.508 -0.9198  0.3523 -0.5194
  525DCM     C1 3021   2.364   1.272   3.574  0.3970  0.1294 -0.0952
  525DCM     H1 3022   2.342   1.183   3.513 -0.1610  0.5405 -0.5011
  525DCM     H2 3023   2.280   1.342   3.570 -0.0230 -0.4002 -1.4733
  525DCM    CL2 3024   2.419   1.223   3.739  0.0886 -0.3794  0.0403
  526DCM    CL1 3025   1.845   1.141   3.844  0.3008  0.1282 -0.0747
  526DCM     C1 3026   1.911   1.190   4.005  0.0486  0.3382  0.1307
  526DCM     H1 3027   1.825   1.218   4.067  0.1217  1.7345 -0.3546
  526DCM     H2 3028   1.991   1.262   3.985 -0.2230 -0.0732 -3.0790
  526DCM    CL2 3029   1.988   1.044   4.076 -0.1161  0.1046  0.1061
  527DCM    CL1 3030   3.388   1.770   0.008  0.0722 -0.2230 -0.3247
  527DCM     C1 3031   3.274   1.641  -0.067 -0.3251  0.2267  0.0977
  527DCM     H1 3032   3.242   1.553  -0.010 -0.3740  1.4265  2.0135
  527DCM     H2 3033   3.316   1.602  -0.160  0.7289 -0.6084  0.8923
  527DCM    CL2 3034   3.122   1.724  -0.099  0.1642  0.3533  0.1687
  528DCM    CL1 3035   3.138   1.086   0.399 -0.5817 -0.2178 -0.1161
  528DCM     C1 3036   3.123   1.036   0.572 -0.4096 -0.0210  0.2779
  528DCM     H1 3037   3.039   0.966   0.576  0.2647 -0.8978 -0.3787
  528DCM     H2 3038   3.105   1.131   0.624  1.1777 -0.1146  1.0618
  528DCM    CL2 3039   3.267   0.963   0.642 -0.1741  0.4617 -0.5557
  529DCM    CL1 3040   0.975   0.976   1.993  0.0699  0.0191  0.1831
  529DCM     C1 3041   1.140   1.017   2.052 -0.0182  0.2564  0.3528
  529DCM     H1 3042   1.189   0.920   2.070 -0.0893  0.0644 -0.4546
  529DCM     H2 3043   1.140   1.078   2.143  2.0160 -0.1742  0.7077
  529DCM    CL2 3044   1.235   1.107   1.928  0.5651  0.1537 -0.3208
  530DCM    CL1 3045   0.285   1.641   3.973 -0.0417 -0.3331 -0.2663
  530DCM     C1 3046   0.266   1.528   3.829  0.4419  0.1460 -0.6874
  530DCM     H1 3047   0.171   1.527   3.776  1.4790 -0.9418 -2.6350
  530DCM     H2 3048   0.298   1.435   3.878 -1.1216  0.7307  1.6269
  530DCM    CL2 3049   0.384   1.578   3.706 -0.3353 -0.4631 -0.0075
  531DCM    CL1 3050   1.127   2.153   1.383  0.0684  0.2547  0.1596
  531DCM     C1 3051   0.966   2.239   1.406 -0.0841  0.0714 -0.6859
  531DCM     H1 3052   0.896   2.165   1.445 -0.8900  2.0195  1.9027
  531DCM     H2 3053   0.936   2.289   1.313 -0.9426  0.1728 -0.3714
  531DCM    CL2 3054   0.975   2.368   1.538 -0.0770 -0.3164  0.1507
   3.99108   3.99108   3.99108
