# Supplementary material for: Dissecting the Effects of Cage Structure in the Catalytic Activation of Imide Chlorenium-Ion Donors
Source: J Am Chem Soc. 2025 Mar 21;147(13):11456–64. doi: 10.1021/jacs.5c01249 (PMC11969530; doi:10.1021/jacs.5c01249)
Supplement: Supplementary file 3 — ja5c01249_si_003.zip [file ja5c01249_si_003.zip › SI_MD/README.txt]

Files necessary to reproduce molecular dynamics simulations. In particular, folders C1 and C3 contain parameters for the simulations of C1 and C3 cages with NCS, 1b, 17 water molecules in DCM.

Each folder contains 9 files:
topol.top: input force-field parameters
1_em.mdp:  input parameters for minimization run using GROMACS
1_em.gro: coordination file obtained from minimization
2_nvt.mdp:  input parameters for NVT equilibration run using GROMACS
2_nvt.gro: coordination file obtained from NVT equilibration
3_npt.mdp:  input parameters for NPT equilibration run using GROMACS
3_npt.gro: coordination file obtained from NPT equilibration
4_prod.mdp:  input parameters for production run using GROMACS
4_prod.gro: coordination file obtained after 100 ns MD simulation
