# Supplementary material for: Dissecting the Effects of Cage Structure in the Catalytic Activation of Imide Chlorenium-Ion Donors
Source: J Am Chem Soc. 2025 Mar 21;147(13):11456–64. doi: 10.1021/jacs.5c01249 (PMC11969530; doi:10.1021/jacs.5c01249)
Supplement: Supplementary file 3 — ja5c01249_si_003.zip [file ja5c01249_si_003.zip › SI_MD/C1/4_prod.gro]

GROwing Monsters And Cloning Shrimps
 3000
    1Pd      Pd    1   3.024   1.627   2.380 -0.2790 -0.0250 -0.2569
    2Pd      Pd    2   3.543   0.556   2.396  0.1212 -0.1432 -0.1076
    3UNK     C0    3   3.797   0.486   2.064 -0.3787  0.3071 -0.5958
    3UNK     C1    4   3.814   0.606   2.002 -0.1988 -0.1771  0.3902
    3UNK     C2    5   3.756   0.723   2.056 -0.5816 -0.2804 -0.3607
    3UNK     C3    6   3.683   0.706   2.175  0.4285 -0.0471 -0.5300
    3UNK     N4    7   3.663   0.582   2.233  0.3779 -0.2158  0.2870
    3UNK     C5    8   3.721   0.474   2.180 -0.4083  0.2813 -0.8617
    3UNK     C6    9   3.750   0.862   2.003 -0.2836  0.5184 -0.1918
    3UNK     C7   10   3.736   0.973   1.962 -0.0518  0.5338  0.4900
    3UNK     C8   11   3.702   1.098   1.903 -0.7092  0.0554  0.0347
    3UNK     C9   12   3.750   1.128   1.777  0.4658  0.0484  0.8069
    3UNK    C10   13   3.701   1.244   1.707 -0.3168 -0.0942 -0.5272
    3UNK    C11   14   3.614   1.329   1.773  0.7453 -0.9496 -0.0891
    3UNK    C12   15   3.570   1.299   1.903  0.1836  0.5045  0.0061
    3UNK    C13   16   3.612   1.181   1.969 -0.0258  0.4423 -0.2657
    3UNK    C14   17   3.478   1.390   1.974  0.0082 -0.1361 -0.0084
    3UNK    C15   18   3.413   1.471   2.039 -0.1512 -0.0475  0.0394
    3UNK    C16   19   3.339   1.585   2.099  0.1905 -0.1496 -0.4804
    3UNK    C17   20   3.353   1.713   2.050  0.7671 -0.2227 -0.1909
    3UNK    C18   21   3.272   1.814   2.097 -0.0419  0.2122 -0.1079
    3UNK    C19   22   3.172   1.787   2.188  0.0485 -0.1113  0.3816
    3UNK    N20   23   3.152   1.657   2.233  0.2516 -0.7401  0.1179
    3UNK    C21   24   3.233   1.557   2.190  0.2435 -0.5630  0.1419
    3UNK    H22   25   3.838   0.397   2.019 -0.3601  0.5914 -1.1543
    3UNK    H23   26   3.870   0.617   1.910 -1.9641  0.5492 -0.6602
    3UNK    H24   27   3.632   0.790   2.220  1.5903  0.0581  0.6476
    3UNK    H25   28   3.691   0.379   2.222 -1.2090  0.7936 -0.2689
    3UNK    H26   29   3.816   1.064   1.719  0.4491  0.5454  0.2285
    3UNK    H27   30   3.739   1.260   1.606  1.2398  2.6626  0.4003
    3UNK    H28   31   3.570   1.416   1.726  0.1135 -0.5002  1.2672
    3UNK    H29   32   3.570   1.161   2.067  1.8325 -0.5413  0.3798
    3UNK    H30   33   3.437   1.719   1.982  1.4722 -1.3835  0.5537
    3UNK    H31   34   3.287   1.916   2.067  0.1832  0.6493  1.4115
    3UNK    H32   35   3.102   1.867   2.212  0.0479 -0.4628  1.5897
    3UNK    H33   36   3.218   1.458   2.230 -0.8688 -0.9871 -1.2212
    4UNK     C0   37   3.277   0.283   2.180 -0.1322 -0.3506 -0.9732
    4UNK     C1   38   3.179   0.369   2.125 -0.5101 -0.4744 -0.7058
    4UNK     C2   39   3.183   0.503   2.148 -0.0277 -0.4451 -0.4637
    4UNK     C3   40   3.297   0.553   2.219  1.2133  0.5648 -0.2420
    4UNK     N4   41   3.393   0.478   2.271  0.2860 -0.0124 -0.2420
    4UNK     C5   42   3.380   0.342   2.257  0.2956 -0.1389 -0.0722
    4UNK     C6   43   3.086   0.599   2.086  0.1803 -0.1043 -0.0288
    4UNK     C7   44   3.012   0.675   2.025  0.0770  0.3356 -0.4121
    4UNK     C8   45   2.926   0.773   1.963  0.1411  0.4722 -0.1745
    4UNK     C9   46   2.853   0.737   1.849  0.1889 -0.2789 -0.7570
    4UNK    C10   47   2.779   0.838   1.785  0.2823 -0.2996  0.2669
    4UNK    C11   48   2.766   0.965   1.845  0.0710  0.5860 -0.1321
    4UNK    C12   49   2.836   0.998   1.962  0.5424  0.2562  0.6378
    4UNK    C13   50   2.910   0.904   2.025 -0.9660 -0.3622  0.3552
    4UNK    C14   51   2.827   1.133   2.006  0.4694 -0.0079 -0.1672
    4UNK    C15   52   2.817   1.245   2.052  0.9369 -0.6830  0.8156
    4UNK    C16   53   2.817   1.385   2.092  0.0151  0.2714 -0.5625
    4UNK    C17   54   2.735   1.482   2.033  0.2178  0.6474  0.6946
    4UNK    C18   55   2.729   1.612   2.076 -0.9072 -0.5378  0.0640
    4UNK    C19   56   2.812   1.648   2.183  0.5919 -0.0762 -0.2132
    4UNK    N20   57   2.891   1.557   2.248  0.0486 -0.1650 -0.1456
    4UNK    C21   58   2.895   1.428   2.197  0.1984  0.1828  0.1773
    4UNK    H22   59   3.268   0.176   2.185 -0.3321 -0.2806  1.3171
    4UNK    H23   60   3.099   0.326   2.066  2.1093 -2.4217 -3.2024
    4UNK    H24   61   3.303   0.659   2.242  0.0811  0.3536  1.1534
    4UNK    H25   62   3.447   0.275   2.308  0.8737  0.4888 -0.0056
    4UNK    H26   63   2.854   0.634   1.814 -1.0976 -0.9854  1.1333
    4UNK    H27   64   2.724   0.807   1.697  1.9700 -1.3814 -0.4507
    4UNK    H28   65   2.705   1.038   1.793  0.1521 -0.8474 -2.3812
    4UNK    H29   66   2.961   0.931   2.117  3.6525 -1.7014 -1.4777
    4UNK    H30   67   2.681   1.442   1.948  3.0425 -0.6486 -0.6008
    4UNK    H31   68   2.663   1.687   2.035 -1.8018 -2.1652 -1.6065
    4UNK    H32   69   2.823   1.746   2.227 -0.6688  0.4865 -1.0993
    4UNK    H33   70   2.944   1.356   2.262 -2.2495 -0.9505  0.8626
    5UNK     C0   71   3.885   0.584   2.640 -0.6838 -0.1950  0.3626
    5UNK     C1   72   3.896   0.717   2.665 -0.4084 -0.1701 -0.0665
    5UNK     C2   73   3.802   0.810   2.614 -0.1408  0.4430  0.4070
    5UNK     C3   74   3.698   0.755   2.537 -0.6012 -0.1707 -0.9013
    5UNK     N4   75   3.690   0.623   2.509 -0.0633  0.2679 -0.1327
    5UNK     C5   76   3.780   0.539   2.563  0.4094  0.8209  0.1099
    5UNK     C6   77   3.819   0.953   2.640 -0.5216  0.1789  0.1915
    5UNK     C7   78   3.817   1.066   2.674 -0.4887  0.4726  0.3158
    5UNK     C8   79   3.805   1.207   2.719 -0.0351  0.1817 -0.6817
    5UNK     C9   80   3.874   1.260   2.830 -0.9938  0.2425  0.5053
    5UNK    C10   81   3.839   1.384   2.888  0.8434  0.0283 -0.6290
    5UNK    C11   82   3.748   1.469   2.826  1.4018  0.1175  0.6443
    5UNK    C12   83   3.691   1.424   2.699 -0.6194  0.2273  0.0349
    5UNK    C13   84   3.713   1.291   2.657 -0.0541 -0.1980 -0.1335
    5UNK    C14   85   3.580   1.493   2.637  0.0971  0.5575 -0.2085
    5UNK    C15   86   3.483   1.561   2.612 -0.1102  0.6697 -0.4050
    5UNK    C16   87   3.366   1.652   2.592 -0.1746 -0.3465 -0.3962
    5UNK    C17   88   3.403   1.794   2.587 -0.4793  1.3203  0.2733
    5UNK    C18   89   3.300   1.878   2.553 -0.1823 -0.0660 -0.3959
    5UNK    C19   90   3.178   1.824   2.518 -0.8112 -0.1350 -0.3109
    5UNK    N20   91   3.156   1.695   2.519 -0.0978 -0.0687  0.3168
    5UNK    C21   92   3.243   1.613   2.559 -0.6168  0.4799 -0.4479
    5UNK    H22   93   3.948   0.505   2.679  0.3625  0.9632  1.0833
    5UNK    H23   94   3.981   0.747   2.725  0.1855 -0.0984 -0.9290
    5UNK    H24   95   3.619   0.819   2.499 -1.9809 -0.2966  1.5856
    5UNK    H25   96   3.755   0.434   2.555  0.1297  0.8026  1.0831
    5UNK    H26   97   3.943   1.191   2.878  0.5466  1.5147  0.2161
    5UNK    H27   98   3.879   1.416   2.984  0.9163  0.1907 -0.7140
    5UNK    H28   99   3.714   1.563   2.869 -1.3397  0.0710 -1.1497
    5UNK    H29  100   3.651   1.260   2.574 -0.1833 -1.9399  0.5826
    5UNK    H30  101   3.499   1.836   2.613 -0.0823  0.9100 -0.4897
    5UNK    H31  102   3.326   1.982   2.538  1.0877 -0.5868 -2.1699
    5UNK    H32  103   3.094   1.881   2.483  0.9287  2.5733 -0.3837
    5UNK    H33  104   3.212   1.510   2.558  0.0657  0.2033  2.0224
    6UNK     C0  105   3.389   0.405   2.763  0.5603 -0.1368 -0.2593
    6UNK     C1  106   3.276   0.483   2.788  0.0242 -0.4687  0.1155
    6UNK     C2  107   3.233   0.582   2.699 -0.9477 -0.1020 -0.4077
    6UNK     C3  108   3.312   0.601   2.585 -0.4932  0.5579  0.4700
    6UNK     N4  109   3.427   0.532   2.562 -0.2115  0.0949 -0.2892
    6UNK     C5  110   3.462   0.434   2.647 -0.6217  0.2677 -0.3223
    6UNK     C6  111   3.118   0.667   2.723 -0.4788  0.1625  0.7098
    6UNK     C7  112   3.013   0.723   2.751 -0.7602 -0.0300  0.3746
    6UNK     C8  113   2.899   0.801   2.771  0.1266 -0.2065 -0.2609
    6UNK     C9  114   2.785   0.742   2.816  0.0407 -0.1492  0.5897
    6UNK    C10  115   2.663   0.816   2.819 -0.0684  0.9120 -0.4026
    6UNK    C11  116   2.658   0.956   2.792 -0.1234 -0.5644  0.5379
    6UNK    C12  117   2.783   1.017   2.762 -0.0230 -0.1272 -0.1298
    6UNK    C13  118   2.901   0.941   2.751  0.1006 -0.4438  0.0112
    6UNK    C14  119   2.778   1.159   2.738  0.2131  0.3581 -0.4708
    6UNK    C15  120   2.789   1.275   2.714 -0.1777  0.3596 -0.0131
    6UNK    C16  121   2.801   1.420   2.674  0.2589  0.5704  0.1443
    6UNK    C17  122   2.690   1.510   2.690 -0.3104  0.3819 -0.0013
    6UNK    C18  123   2.695   1.634   2.633  0.6701  0.3996 -0.2004
    6UNK    C19  124   2.804   1.671   2.555  0.2519  0.0780 -0.1221
    6UNK    N20  125   2.908   1.584   2.535  0.0503 -0.8896 -0.0798
    6UNK    C21  126   2.909   1.462   2.593  1.0001 -0.1821  0.4325
    6UNK    H22  127   3.416   0.328   2.835 -3.1856  1.6776  3.4605
    6UNK    H23  128   3.215   0.451   2.871  0.4926 -0.9511  0.2831
    6UNK    H24  129   3.279   0.671   2.509 -1.4011  1.5967  1.7775
    6UNK    H25  130   3.550   0.376   2.621 -1.0393  0.5974 -2.6529
    6UNK    H26  131   2.794   0.640   2.851 -0.7833 -0.0592  1.1052
    6UNK    H27  132   2.574   0.772   2.862 -0.5157  2.9844  0.9787
    6UNK    H28  133   2.562   1.006   2.789 -0.9435 -2.1025 -0.4680
    6UNK    H29  134   2.996   0.984   2.723  2.1606 -3.2050  2.1265
    6UNK    H30  135   2.601   1.481   2.745 -0.3426  0.4510 -0.0174
    6UNK    H31  136   2.608   1.697   2.647  0.6045  0.5470 -1.1936
    6UNK    H32  137   2.815   1.764   2.501  0.2509  0.1821  0.0562
    6UNK    H33  138   2.992   1.397   2.569 -0.4600 -1.2869 -1.9656
    7NCS     C0  139   3.198   1.153   2.078  0.3905  0.1638 -0.4430
    7NCS     C1  140   3.202   1.110   1.932  0.0414  0.1655  0.2900
    7NCS     C2  141   3.295   0.986   1.941 -0.8548  0.8270 -0.3705
    7NCS     C3  142   3.343   0.970   2.089  0.2829  0.7356  0.8286
    7NCS     N4  143   3.280   1.068   2.155 -0.0885 -0.0423  0.4975
    7NCS    CL5  144   3.323   1.118   2.311  0.1779  0.2325  0.0823
    7NCS     O6  145   3.421   0.885   2.134 -0.0643 -0.0727 -0.0304
    7NCS     O7  146   3.139   1.251   2.123  0.1879  0.0860  0.4307
    7NCS     H8  147   3.242   1.182   1.861  0.4771 -0.5668 -0.2227
    7NCS     H9  148   3.101   1.086   1.896 -0.2319 -1.1252  1.8037
    7NCS    H10  149   3.372   0.988   1.863  0.2099 -0.1012  0.6127
    7NCS    H11  150   3.236   0.898   1.912  0.0932  0.7092 -2.0799
    8UNK     C0  151   2.916   1.796   0.209 -0.6234 -1.1970 -0.3624
    8UNK     H1  152   3.023   1.774   0.200 -0.3139  0.3937 -0.8107
    8UNK     H2  153   2.902   1.902   0.233  2.6301 -0.4298 -1.3150
    8UNK     C3  154   2.855   1.704   0.316  0.5724  0.4263 -0.0381
    8UNK     O4  155   2.862   1.767   0.082 -0.4196 -0.1850  0.2777
    8UNK     C5  156   2.717   1.758   0.362  0.3331  0.5801  0.3432
    8UNK     C6  157   2.727   1.892   0.429 -0.1051  0.6609 -0.2931
    8UNK     C7  158   2.659   1.997   0.376  0.2372 -0.2058  0.0483
    8UNK     H8  159   2.658   2.101   0.407 -0.9682 -0.5417  1.2156
    8UNK     H9  160   2.580   1.973   0.305 -1.5314 -0.4662  2.0096
    8UNK    H10  161   2.659   1.763   0.269 -0.9504  0.2485  1.0943
    8UNK    H11  162   2.656   1.699   0.431 -2.4850  0.9708 -1.6495
    8UNK    H12  163   2.856   1.599   0.283 -0.0592 -0.9984  3.8915
    8UNK    H13  164   2.923   1.710   0.402  0.3016 -3.1166  0.5920
    8UNK    C14  165   2.828   1.916   0.539  0.8692 -0.0537 -0.2566
    8UNK    C15  166   2.989   1.970   0.770 -0.4092  0.6211  0.0047
    8UNK    C16  167   2.860   1.814   0.628 -0.1525 -0.0001 -0.0318
    8UNK    C17  168   2.877   2.044   0.564 -0.0485 -0.3859  0.6351
    8UNK    C18  169   2.956   2.073   0.677 -0.3277  0.9865 -0.4035
    8UNK    C19  170   2.940   1.842   0.741  0.0035 -0.9000 -1.0095
    8UNK    H20  171   2.817   1.715   0.621 -1.6352  0.7154 -1.6127
    8UNK    H21  172   2.853   2.128   0.499 -2.2818 -0.2613  1.5306
    8UNK    H22  173   2.984   2.176   0.694  3.9613  0.1032 -1.0011
    8UNK    H23  174   2.955   1.760   0.811  0.5745  0.2294  0.2333
    8UNK    H24  175   3.049   1.979   0.860 -1.2725 -3.6206  1.2253
    8UNK    H25  176   2.768   1.746   0.099 -0.3716 -0.2472  0.4571
    9OPC     OW  177   3.560   2.054   2.158 -0.0814 -0.1930 -0.2696
    9OPC    HW1  178   3.574   2.107   2.091 -1.3833 -0.0641 -0.4505
    9OPC    HW2  179   3.612   1.986   2.141 -0.1247 -0.0026 -1.2146
    9OPC     MW  180   3.570   2.052   2.146 -0.2801 -0.1459 -0.4359
   10OPC     OW  181   3.687   0.163   2.351  0.3755  0.1932  0.1051
   10OPC    HW1  182   3.693   0.083   2.385 -0.3496 -0.4189 -1.1426
   10OPC    HW2  183   3.642   0.151   2.277  0.4552  1.7197 -0.2283
   10OPC     MW  184   3.681   0.149   2.345  0.2801  0.3283 -0.1284
   11OPC     OW  185   3.917   0.039   2.833  0.3554  0.1324  0.0617
   11OPC    HW1  186   3.857   0.061   2.892 -0.0198 -1.8444  0.4703
   11OPC    HW2  187   3.914   0.104   2.775 -2.4143 -0.0524 -0.1180
   11OPC     MW  188   3.908   0.052   2.833 -0.1094 -0.1869  0.0956
   12OPC     OW  189   3.901   3.769   2.636 -0.3402 -0.5284 -0.0283
   12OPC    HW1  190   3.910   3.683   2.622  0.3625 -0.4460 -0.0996
   12OPC    HW2  191   3.978   3.793   2.668 -0.3052  0.1959 -0.6214
   12OPC     MW  192   3.913   3.759   2.639 -0.2313 -0.4091 -0.1264
   13OPC     OW  193   3.288   4.009   2.037 -0.0847  0.5280 -0.1615
   13OPC    HW1  194   3.304   3.968   1.962 -1.4586  0.6104 -0.5319
   13OPC    HW2  195   3.224   3.962   2.073  1.1059  0.0004  1.3908
   13OPC     MW  196   3.281   3.996   2.031 -0.1117  0.4623  0.0131
   14OPC     OW  197   0.107   3.876   2.775  0.0166 -0.4493  0.0022
   14OPC    HW1  198   0.147   3.846   2.846  0.2282  0.9619  0.5090
   14OPC    HW2  199   0.040   3.923   2.807 -0.4202 -0.5330 -0.7592
   14OPC     MW  200   0.103   3.879   2.790 -0.0167 -0.2531 -0.0353
   15OPC     OW  201   3.861   3.990   2.472 -0.0509 -0.3741 -0.2251
   15OPC    HW1  202   3.945   3.995   2.449  0.3450  0.4838  1.2284
   15OPC    HW2  203   3.860   3.926   2.531 -0.1728  0.4271  0.6556
   15OPC     MW  204   3.873   3.982   2.477 -0.0104 -0.1290  0.1195
   16OPC     OW  205   0.057   0.353   2.453 -0.6524 -0.5017  0.0471
   16OPC    HW1  206   0.131   0.306   2.451 -0.6355 -0.4633 -1.0783
   16OPC    HW2  207   0.015   0.327   2.381 -0.7219  1.0866 -0.5181
   16OPC     MW  208   0.062   0.342   2.442 -0.6602 -0.2614 -0.2027
   17OPC     OW  209   3.865   0.215   2.627  0.6330  0.0052 -0.1376
   17OPC    HW1  210   3.908   0.264   2.569 -0.6397  1.0007 -0.2883
   17OPC    HW2  211   3.840   0.146   2.581  0.7520  0.1658 -0.4445
   17OPC     MW  212   3.868   0.212   2.612  0.4625  0.1760 -0.2052
   18OPC     OW  213   0.254   3.872   2.558  0.2006  0.3573 -0.0403
   18OPC    HW1  214   0.199   3.875   2.625 -1.3787  0.0076 -1.2408
   18OPC    HW2  215   0.278   3.788   2.556  0.3909  0.4065  0.2037
   18OPC     MW  216   0.249   3.860   2.567 -0.0046  0.3128 -0.1815
   19OPC     OW  217   3.333   2.087   2.303 -0.1156  0.0923 -0.4730
   19OPC    HW1  218   3.355   2.154   2.356  0.9965 -0.2816 -0.4395
   19OPC    HW2  219   3.402   2.079   2.251 -0.1869 -1.1038 -0.4110
   19OPC     MW  220   3.346   2.096   2.303  0.0382 -0.1397 -0.4589
   20OPC     OW  221   3.553   0.103   2.093  0.1899 -0.5854 -0.6104
   20OPC    HW1  222   3.608   0.081   2.028 -0.4295 -0.8647 -1.0470
   20OPC    HW2  223   3.479   0.064   2.071 -0.2983  0.0980 -0.2163
   20OPC     MW  224   3.550   0.094   2.080  0.0262 -0.5257 -0.6167
   21OPC     OW  225   3.953   0.209   2.264 -0.0045  0.7788  0.2916
   21OPC    HW1  226   3.991   0.130   2.261  1.2989  1.4055 -0.2543
   21OPC    HW2  227   3.875   0.192   2.300  0.4156 -0.6924  0.5971
   21OPC     MW  228   3.947   0.195   2.269  0.2500  0.6540  0.2560
   22OPC     OW  229   3.073   2.177   2.232  0.3406  0.4296  0.2222
   22OPC    HW1  230   3.153   2.145   2.251 -0.5214 -0.7147  2.3771
   22OPC    HW2  231   3.069   2.171   2.145  1.9918 -1.1072  0.1696
   22OPC     MW  232   3.084   2.171   2.222  0.4572  0.0335  0.5327
   23OPC     OW  233   0.129   0.011   2.363  0.0070  0.3541 -0.1948
   23OPC    HW1  234   0.172  -0.019   2.433 -0.6036 -2.2513 -0.8531
   23OPC    HW2  235   0.170  -0.028   2.296 -1.5161  0.1325 -1.0355
   23OPC     MW  236   0.142   0.001   2.363 -0.3082 -0.0634 -0.4163
   24OPC     OW  237   2.892   2.014   2.339  0.4450  0.9138 -0.4064
   24OPC    HW1  238   2.827   2.062   2.373 -0.8270 -0.4686 -0.7296
   24OPC    HW2  239   2.946   2.073   2.305 -1.0795  2.1384 -0.8578
   24OPC     MW  240   2.890   2.030   2.339  0.0320  0.8904 -0.5207
   25OPC     OW  241   3.729   1.840   2.053 -0.1813 -0.1746 -0.3777
   25OPC    HW1  242   3.788   1.786   2.089 -1.4493 -0.9975  0.5398
   25OPC    HW2  243   3.757   1.848   1.970  0.1274 -2.1304 -0.5007
   25OPC     MW  244   3.742   1.833   2.046 -0.3232 -0.5850 -0.2603
   26BArF     C  245   3.503   1.199   3.395  0.4090  0.2951 -0.2574
   26BArF    C1  246   3.569   1.100   3.473  0.5200  0.0631 -0.0149
   26BArF    C2  247   3.548   1.098   3.612  0.0292 -0.4005  0.0162
   26BArF    C3  248   3.447   1.175   3.668  0.6375  0.1207  0.1224
   26BArF    C4  249   3.360   1.256   3.591 -0.8286  0.4545 -0.8448
   26BArF    C5  250   3.389   1.268   3.451  0.1866  0.0418 -0.4162
   26BArF     H  251   3.658   1.047   3.436  0.9388  0.3962  0.5026
   26BArF    H1  252   3.435   1.176   3.777  1.7328 -1.4462  0.3027
   26BArF    H2  253   3.326   1.331   3.388 -0.1414 -0.3309 -0.4637
   26BArF    C6  254   3.629   1.009   3.696  0.1218  0.0378 -0.2673
   26BArF    C7  255   3.251   1.337   3.656  0.2638 -0.1728 -0.2519
   26BArF     F  256   3.668   1.084   3.806 -0.1624 -0.3408 -0.3660
   26BArF    F1  257   3.557   0.909   3.747  0.2113  0.3536  0.5645
   26BArF    F2  258   3.739   0.959   3.644  0.4873 -0.4141 -0.0013
   26BArF    F3  259   3.138   1.326   3.587  0.3559  0.1559  0.1487
   26BArF    F4  260   3.278   1.469   3.669  0.3200 -0.0166 -0.2926
   26BArF    F5  261   3.219   1.283   3.774 -0.2476  0.6056 -0.3184
   26BArF    F6  262   4.015   1.420   3.244 -0.1423  0.0124  0.1725
   26BArF    F7  263   3.987   0.864   2.974 -0.2015  0.0516  0.0495
   26BArF    F8  264   3.910   0.756   3.147 -0.0508 -0.0316 -0.4278
   26BArF    C8  265   4.053   1.294   3.249  0.6464  0.6235 -0.5462
   26BArF    F9  266   4.128   1.279   3.363  0.1009  0.7306  0.1862
   26BArF    C9  267   3.959   1.065   3.169 -0.0290 -0.7314  0.4144
   26BArF   C10  268   3.882   0.851   3.061  0.0934 -1.0602 -0.5141
   26BArF    H3  269   4.061   1.026   3.162 -0.0954 -0.9279  0.5440
   26BArF   C11  270   3.938   1.197   3.214 -0.8055  0.4061 -0.6528
   26BArF   C12  271   3.852   0.986   3.127 -0.4470  0.3533 -0.6957
   26BArF   C13  272   3.810   1.240   3.235 -0.0585  0.1411  0.2413
   26BArF   C14  273   3.720   1.038   3.151 -0.3193  0.5884  0.0153
   26BArF   C15  274   3.696   1.161   3.209  0.3410 -0.0173 -0.4382
   26BArF    H4  275   3.788   1.343   3.262  1.5240  0.2365  1.3043
   26BArF    H5  276   3.631   0.983   3.121 -1.5209  0.7033  3.0280
   26BArF   F10  277   4.145   1.282   3.157  0.1292 -0.3855 -0.1798
   26BArF   F11  278   3.785   0.807   2.978 -0.3793 -0.0955  0.6085
   26BArF   F12  279   3.000   0.927   3.119 -0.1117  0.8661 -0.1760
   26BArF   F13  280   3.474   0.920   2.756 -0.2295 -0.0126 -0.0890
   26BArF   F14  281   3.295   0.978   2.699  0.2197  0.1249  0.4723
   26BArF   C16  282   3.113   0.911   3.180  1.4008 -0.3953 -1.1611
   26BArF   F15  283   3.127   0.780   3.152  0.7604 -0.0329  0.2010
   26BArF   C17  284   3.244   0.982   2.978  1.1913 -0.0553 -0.1671
   26BArF   C18  285   3.392   1.022   2.770  0.1876  0.2793  0.0140
   26BArF    H6  286   3.175   0.922   2.917  1.3265  1.6679 -2.1048
   26BArF   C19  287   3.219   0.990   3.115 -0.3702 -0.1331  0.2863
   26BArF   C20  288   3.355   1.043   2.920 -0.3937  0.8584 -0.2009
   26BArF   C21  289   3.308   1.071   3.194 -0.3119 -0.5246 -0.6101
   26BArF   C22  290   3.445   1.116   3.005  0.6040  0.2665  0.1060
   26BArF   C23  291   3.426   1.135   3.141  0.8786  0.6685 -0.7352
   26BArF    H7  292   3.298   1.071   3.302 -0.1548  2.6286 -0.5004
   26BArF    H8  293   3.538   1.147   2.957 -0.4552  0.1995 -2.1003
   26BArF   F16  294   3.111   0.922   3.318 -0.0329 -0.1230  0.1808
   26BArF   F17  295   3.458   1.119   2.711  0.4807  0.4391 -0.1923
   26BArF   F18  296   3.312   1.578   2.905  0.4214  0.5122 -0.2615
   26BArF   F19  297   3.615   1.660   3.551  0.0938 -0.5199 -0.2863
   26BArF   F20  298   3.755   1.736   3.406  0.5072 -0.5783 -0.0758
   26BArF   C24  299   3.392   1.654   2.973 -0.2331 -0.3992  0.6571
   26BArF   F21  300   3.316   1.758   3.008 -0.0007  1.0903  0.0608
   26BArF   C25  301   3.520   1.666   3.197  0.5320 -0.2662  0.6658
   26BArF   C26  302   3.624   1.703   3.421 -0.3559 -0.6247 -0.0520
   26BArF    H9  303   3.497   1.773   3.204 -0.6852 -0.6014  2.4660
   26BArF   C27  304   3.462   1.589   3.093  0.5441 -0.1141  0.2247
   26BArF   C28  305   3.576   1.609   3.310 -0.5962 -0.4234  0.6306
   26BArF   C29  306   3.471   1.448   3.105 -0.2582  0.2058 -0.3055
   26BArF   C30  307   3.593   1.470   3.317  0.1955  0.0448 -0.3887
   26BArF   C31  308   3.541   1.386   3.213 -0.0321 -0.6427 -0.1137
   26BArF   H10  309   3.425   1.397   3.020  0.6498  1.8149 -1.8344
   26BArF   H11  310   3.631   1.425   3.409 -2.8921 -1.9201  0.0610
   26BArF   F22  311   3.475   1.708   2.877  0.1713  0.4328  0.2225
   26BArF   F23  312   3.562   1.821   3.424 -0.1214 -0.3423  0.0507
   26BArF     B  313   3.535   1.221   3.235 -0.1637 -0.7104  0.5295
   27BArF     C  314   3.040   0.171   0.316 -1.2277 -0.1346  0.1055
   27BArF    C1  315   2.941   0.263   0.292 -0.3163 -0.6204 -0.0307
   27BArF    C2  316   2.894   0.352   0.391 -0.6123  0.7165  0.0715
   27BArF    C3  317   2.952   0.347   0.514  0.2667  0.0876 -0.0355
   27BArF    C4  318   3.039   0.242   0.548  0.4206 -0.0997 -0.9049
   27BArF    C5  319   3.084   0.152   0.451  0.8102 -0.1104 -0.2077
   27BArF     H  320   2.910   0.266   0.187  1.3584 -2.1888 -0.6288
   27BArF    H1  321   2.922   0.416   0.593  3.6779  0.2169  1.3300
   27BArF    H2  322   3.142   0.062   0.476  1.4736 -0.8529 -3.8150
   27BArF    C6  323   2.797   0.466   0.357  1.3226 -0.0133  0.0119
   27BArF    C7  324   3.081   0.227   0.695 -0.5624 -0.0879 -0.4227
   27BArF     F  325   2.810   0.571   0.440  0.2463  0.0190 -0.2918
   27BArF    F1  326   2.803   0.519   0.230  0.4784 -0.1580 -0.7650
   27BArF    F2  327   2.670   0.430   0.375  0.1325 -0.9188  0.2448
   27BArF    F3  328   3.150   0.335   0.729  0.2846  0.5047 -0.2722
   27BArF    F4  329   3.159   0.119   0.711  0.0535  0.9428 -0.2731
   27BArF    F5  330   2.988   0.222   0.786  0.2535  0.1381 -0.2384
   27BArF    F6  331   3.570   0.180   0.359  0.0846 -0.6029 -0.3292
   27BArF    F7  332   3.426  -0.406   0.058  0.7800 -0.0728  0.3851
   27BArF    F8  333   3.391  -0.446   0.272 -0.0217 -0.2337 -0.2260
   27BArF    C8  334   3.557   0.050   0.374  0.0962 -0.3738  0.2762
   27BArF    F9  335   3.528   0.039   0.501 -0.0347  0.0259  0.0129
   27BArF    C9  336   3.460  -0.154   0.250  0.1320 -0.5146 -0.1812
   27BArF   C10  337   3.347  -0.373   0.162 -0.7133 -0.0774 -1.1517
   27BArF    H3  338   3.549  -0.216   0.261  0.1375 -0.2564  1.4925
   27BArF   C11  339   3.444  -0.022   0.292 -0.1439 -0.7348  0.2789
   27BArF   C12  340   3.350  -0.215   0.189 -0.6990  0.4837 -0.3350
   27BArF   C13  341   3.326   0.046   0.280  0.1081  0.0139 -0.0398
   27BArF   C14  342   3.226  -0.147   0.173 -0.2701  0.6440  0.5704
   27BArF   C15  343   3.216  -0.008   0.221  0.2213  0.2937 -0.0078
   27BArF    H4  344   3.325   0.145   0.326  0.5223 -1.2299  2.8574
   27BArF    H5  345   3.141  -0.187   0.117 -1.9611  2.5186  1.6492
   27BArF   F10  346   3.682  -0.002   0.357  0.5153 -0.2664 -0.4561
   27BArF   F11  347   3.218  -0.420   0.129 -0.5395 -0.5406  0.2391
   27BArF   F12  348   2.683   0.073  -0.113  0.3658  0.0002  0.0765
   27BArF   F13  349   2.860  -0.311   0.470  0.3604 -0.1062  0.1362
   27BArF   F14  350   2.691  -0.381   0.350  0.2087  0.0324 -0.5535
   27BArF   C16  351   2.645  -0.024  -0.036 -0.3809  0.3793 -0.5368
   27BArF   F15  352   2.621  -0.129  -0.113  0.2618  0.4427 -0.3000
   27BArF   C17  353   2.730  -0.165   0.160  0.7862  0.1390 -0.8065
   27BArF   C18  354   2.813  -0.328   0.343  0.1666  0.0348 -0.1703
   27BArF    H6  355   2.643  -0.230   0.152  1.6067 -1.0464 -0.4811
   27BArF   C19  356   2.747  -0.063   0.067  0.1386 -0.2768 -0.0999
   27BArF   C20  357   2.823  -0.199   0.265 -0.6063  0.2269  0.0213
   27BArF   C21  358   2.866   0.005   0.073 -0.2867 -0.4194 -0.3796
   27BArF   C22  359   2.932  -0.117   0.276  0.1612  0.6548  0.0467
   27BArF   C23  360   2.958  -0.020   0.179 -0.3737  0.2482  0.5284
   27BArF    H7  361   2.888   0.084   0.000  0.5543 -1.2111 -0.9996
   27BArF    H8  362   3.013  -0.131   0.348 -0.3044 -0.2171  0.4207
   27BArF   F16  363   2.530   0.012   0.017  0.4721 -0.2640  0.0094
   27BArF   F17  364   2.899  -0.419   0.292  0.2174  0.4244  0.1501
   27BArF   F18  365   3.307   0.554  -0.010 -0.2244 -0.0569 -0.3256
   27BArF   F19  366   3.224  -0.085  -0.286 -0.6082 -0.0744 -0.3066
   27BArF   F20  367   3.050   0.012  -0.345  0.6629  0.5833 -0.3943
   27BArF   C24  368   3.205   0.510  -0.088 -0.3990  0.2862 -0.3705
   27BArF   F21  369   3.228   0.555  -0.208 -0.6174  0.5296  0.3488
   27BArF   C25  370   3.193   0.272  -0.195  0.9041 -0.0949  0.9681
   27BArF   C26  371   3.176   0.037  -0.309  0.5713 -0.0846 -0.1077
   27BArF    H9  372   3.212   0.323  -0.289  2.5577 -1.1653  0.6844
   27BArF   C27  373   3.187   0.357  -0.081  0.1220 -0.5040  0.5429
   27BArF   C28  374   3.174   0.133  -0.186  0.3028 -0.1422  0.3665
   27BArF   C29  375   3.158   0.290   0.041  0.2401 -0.4873  0.2776
   27BArF   C30  376   3.149   0.076  -0.065 -0.3318  0.4767 -0.4357
   27BArF   C31  377   3.129   0.153   0.045 -0.0361  0.1384  0.1058
   27BArF   H10  378   3.145   0.349   0.132  2.6362  0.1079  0.2795
   27BArF   H11  379   3.130  -0.032  -0.060 -0.8957  0.5470 -0.8441
   27BArF   F22  380   3.091   0.571  -0.049  0.1581 -0.2382  0.5749
   27BArF   F23  381   3.238   0.084  -0.417  0.5524  0.1649  0.2776
   27BArF     B  382   3.090   0.075   0.191 -0.4499  0.1748 -0.8246
   28BArF     C  383   3.698   2.991   2.081  0.0016  0.2542  0.3406
   28BArF    C1  384   3.580   3.067   2.069  0.1037 -0.3878  0.1580
   28BArF    C2  385   3.524   3.091   1.943 -0.2012  0.4475 -0.3011
   28BArF    C3  386   3.595   3.045   1.835  0.1008 -0.1210  0.6590
   28BArF    C4  387   3.709   2.972   1.841 -0.6040  0.3290 -0.2866
   28BArF    C5  388   3.766   2.942   1.967  1.2819  0.0421 -0.1619
   28BArF     H  389   3.526   3.096   2.160 -1.6386  2.2040 -1.5715
   28BArF    H1  390   3.545   3.051   1.737 -0.6408 -1.4230  0.9282
   28BArF    H2  391   3.859   2.894   1.998 -0.0233 -0.2244  3.9855
   28BArF    C6  392   3.393   3.161   1.929 -0.5465  0.0297  0.4981
   28BArF    C7  393   3.794   2.933   1.716 -0.6035  0.6661 -0.4012
   28BArF     F  394   3.340   3.154   1.803  0.6570 -0.1985  0.2082
   28BArF    F1  395   3.299   3.113   2.022  0.3620 -0.7386  0.1817
   28BArF    F2  396   3.397   3.293   1.961 -0.5052  0.3161 -0.0713
   28BArF    F3  397   3.764   3.011   1.610 -0.4065  0.6596  0.3424
   28BArF    F4  398   3.766   2.804   1.677 -0.5934  0.0420  0.1670
   28BArF    F5  399   3.926   2.953   1.740  0.4938 -0.0301  0.1078
   28BArF    F6  400   3.216   2.668   2.385 -0.5877  0.1096 -0.5021
   28BArF    F7  401   3.380   3.005   2.744 -0.1318  0.7791  0.0860
   28BArF    F8  402   3.582   2.949   2.776  0.1488  0.1402 -0.1025
   28BArF    C8  403   3.278   2.754   2.304 -0.6078 -0.0438  0.3258
   28BArF    F9  404   3.189   2.843   2.263 -0.1539 -0.3176 -0.6110
   28BArF    C9  405   3.388   2.885   2.497 -0.5855 -1.6051  0.1909
   28BArF   C10  406   3.500   3.017   2.689 -0.0448  0.6470 -0.4876
   28BArF    H3  407   3.293   2.882   2.551 -0.0111 -0.7631  1.3055
   28BArF   C11  408   3.397   2.834   2.363 -0.7491  0.3318 -0.5269
   28BArF   C12  409   3.503   2.957   2.545 -0.0424 -0.1547 -0.4407
   28BArF   C13  410   3.510   2.857   2.288  0.3052 -0.8903  0.1762
   28BArF   C14  411   3.620   2.976   2.462  0.3049  0.3356  0.2295
   28BArF   C15  412   3.623   2.927   2.334 -0.8111  0.0051 -0.6578
   28BArF    H4  413   3.507   2.823   2.184 -1.1493  4.2039 -1.7414
   28BArF    H5  414   3.710   3.027   2.499  1.9646 -1.1496 -1.5698
   28BArF   F10  415   3.311   2.678   2.196  0.1482  0.4448 -0.0970
   28BArF   F11  416   3.524   3.150   2.685 -0.5806 -0.3678 -0.2518
   28BArF   F12  417   3.801   2.365   2.106 -0.4695 -0.0537 -0.0006
   28BArF   F13  418   4.036   2.634   2.545 -0.1004 -0.1520  0.4527
   28BArF   F14  419   4.156   2.496   2.426  0.0525  0.1803 -0.3063
   28BArF   C16  420   3.824   2.473   2.037  0.0330 -0.1863  0.0412
   28BArF   F15  421   3.708   2.503   1.975 -0.2873  0.1057  0.0201
   28BArF   C17  422   3.978   2.569   2.211 -0.1833 -0.3026  0.1550
   28BArF   C18  423   4.103   2.622   2.427  0.6591 -0.2446  0.5330
   28BArF    H6  424   4.037   2.478   2.202  0.5222  0.1150  0.4892
   28BArF   C19  425   3.864   2.584   2.133  0.0034 -0.1326 -0.5743
   28BArF   C20  426   4.008   2.659   2.311 -0.5061 -0.1690  0.4386
   28BArF   C21  427   3.797   2.705   2.140 -0.0815  0.3261 -0.2349
   28BArF   C22  428   3.943   2.779   2.315  0.4805 -0.4045 -1.1559
   28BArF   C23  429   3.836   2.807   2.233  0.2338  0.0416 -0.4802
   28BArF    H7  430   3.716   2.722   2.069 -0.0076 -0.8350 -0.6213
   28BArF    H8  431   3.958   2.850   2.396 -2.0368 -1.0070 -0.0456
   28BArF   F16  432   3.913   2.431   1.945 -0.0576 -0.2600 -0.6642
   28BArF   F17  433   4.212   2.705   2.444  0.0421  0.1974  0.4695
   28BArF   F18  434   3.916   3.437   2.544  0.4818  0.2173  0.0431
   28BArF   F19  435   4.272   3.022   2.186 -0.8504  0.6743 -0.6259
   28BArF   F20  436   4.285   3.227   2.151 -0.2671  0.1039  0.4810
   28BArF   C24  437   3.869   3.437   2.424  0.2301  0.1774 -0.2534
   28BArF   F21  438   3.913   3.541   2.352  0.0149 -0.2497  0.1222
   28BArF   C25  439   4.055   3.280   2.329 -0.4484  0.3655  0.1468
   28BArF   C26  440   4.240   3.139   2.240  0.2504 -0.1841 -0.2608
   28BArF    H9  441   4.132   3.352   2.359 -0.1287 -0.9252  2.6607
   28BArF   C27  442   3.918   3.305   2.355  0.2260 -1.1258 -0.3931
   28BArF   C28  443   4.092   3.163   2.267  0.7058  0.0615  0.6367
   28BArF   C29  444   3.823   3.202   2.331 -0.3364  0.8589 -0.0604
   28BArF   C30  445   3.996   3.065   2.231  0.5472 -0.3338  0.2477
   28BArF   C31  446   3.860   3.076   2.275 -0.0900 -0.0802  0.0230
   28BArF   H10  447   3.716   3.216   2.344 -0.3326 -0.2243  1.2886
   28BArF   H11  448   4.016   2.988   2.157 -0.0873 -0.0149 -0.2751
   28BArF   F22  449   3.738   3.447   2.429  0.4527  0.1626 -0.0294
   28BArF   F23  450   4.314   3.140   2.354 -0.2632  0.1503 -0.0467
   28BArF     B  451   3.759   2.951   2.230  0.5524 -0.9098  0.5704
   29BArF     C  452   2.167   1.539   2.173  0.1766 -1.3265  0.2881
   29BArF    C1  453   2.283   1.616   2.194  0.1083 -0.5617 -0.2951
   29BArF    C2  454   2.282   1.729   2.283 -0.2642 -0.0431  0.3584
   29BArF    C3  455   2.166   1.767   2.339 -0.1944  0.1994 -0.2176
   29BArF    C4  456   2.048   1.690   2.319 -0.3185 -0.0171  0.2362
   29BArF    C5  457   2.052   1.581   2.231  0.1633 -0.1760  0.5041
   29BArF     H  458   2.383   1.581   2.166  0.2750 -1.4531  1.2843
   29BArF    H1  459   2.162   1.855   2.403 -0.5479 -0.6565  0.9819
   29BArF    H2  460   1.960   1.531   2.200 -0.7031  0.2286  2.2717
   29BArF    C6  461   2.414   1.807   2.324  0.6099  0.2210  0.6145
   29BArF    C7  462   1.917   1.726   2.384 -0.3324 -0.0566  0.4346
   29BArF     F  463   2.521   1.780   2.255  0.1199 -0.4968 -0.0602
   29BArF    F1  464   2.409   1.945   2.330 -0.1494  0.1821 -0.2135
   29BArF    F2  465   2.451   1.772   2.451 -0.2701 -0.3251  0.2993
   29BArF    F3  466   1.887   1.641   2.483 -0.1162 -0.4783  0.1738
   29BArF    F4  467   1.820   1.732   2.290 -0.0065 -0.1098  0.6743
   29BArF    F5  468   1.914   1.853   2.436 -0.5593 -0.1432  0.6193
   29BArF    F6  469   2.508   0.866   2.110 -0.9214  0.1499  0.0136
   29BArF    F7  470   2.572   1.140   2.506  0.0972  0.0142  0.4715
   29BArF    F8  471   2.672   1.287   2.393 -0.3553 -0.2218  0.2053
   29BArF    C8  472   2.398   0.924   2.070  0.7130 -0.3198 -0.0592
   29BArF    F9  473   2.305   0.829   2.096 -0.0872 -0.0179 -0.2213
   29BArF    C9  474   2.446   1.086   2.264  0.4791 -0.0438  0.2329
   29BArF   C10  475   2.551   1.248   2.437  1.0273  0.1637  0.6622
   29BArF    H3  476   2.518   1.017   2.309  0.4659 -0.0702  0.2135
   29BArF   C11  477   2.370   1.057   2.145 -0.6503  0.6766  0.6662
   29BArF   C12  478   2.445   1.214   2.321 -0.5355  0.1957  0.2366
   29BArF   C13  479   2.286   1.156   2.092  0.7993 -0.2771 -0.0282
   29BArF   C14  480   2.354   1.310   2.273  0.2739  0.5239  0.2976
   29BArF   C15  481   2.276   1.281   2.158 -0.9651  0.1956 -0.1746
   29BArF    H4  482   2.241   1.132   1.996  0.9991  0.0659 -0.2073
   29BArF    H5  483   2.364   1.415   2.303  0.8015  1.1219 -1.7955
   29BArF   F10  484   2.414   0.934   1.937 -0.0617  0.1485 -0.2847
   29BArF   F11  485   2.505   1.349   2.518  0.6348 -0.2349  0.3834
   29BArF   F12  486   1.681   1.118   1.799 -0.1381  0.3363  0.1769
   29BArF   F13  487   1.902   1.059   2.392 -0.4504  0.1267  0.5404
   29BArF   F14  488   1.756   1.205   2.392  0.6593  0.0713 -0.4505
   29BArF   C16  489   1.811   1.157   1.799  0.2045 -0.3537 -0.1481
   29BArF   F15  490   1.822   1.262   1.716 -0.1227 -0.2723 -0.0581
   29BArF   C17  491   1.805   1.137   2.054  0.0184 -0.1764  0.4580
   29BArF   C18  492   1.805   1.106   2.312 -0.0108  0.2400 -0.1550
   29BArF    H6  493   1.712   1.080   2.045  0.0214 -0.1722  0.3980
   29BArF   C19  494   1.858   1.194   1.937  0.0556 -0.3532 -0.3286
   29BArF   C20  495   1.858   1.169   2.183 -0.0578 -0.1252  0.2164
   29BArF   C21  496   1.973   1.278   1.953  0.0175  0.1093 -0.2853
   29BArF   C22  497   1.975   1.248   2.189 -0.2240 -0.1162 -0.5593
   29BArF   C23  498   2.028   1.308   2.077 -0.8050 -0.2730 -0.2794
   29BArF    H7  499   2.015   1.316   1.860 -0.2799 -0.8590 -0.8240
   29BArF    H8  500   2.015   1.269   2.289 -0.1347  0.4484 -0.7103
   29BArF   F16  501   1.880   1.049   1.747  0.0230  0.1557 -0.7274
   29BArF   F17  502   1.715   1.003   2.302 -0.1412  0.3674  0.8124
   29BArF   F18  503   2.083   1.650   1.535 -0.2715 -0.2570  0.1587
   29BArF   F19  504   2.602   1.417   1.715 -0.0433  0.0616  0.4251
   29BArF   F20  505   2.494   1.253   1.655  0.3330 -0.4245  0.2009
   29BArF   C24  506   2.082   1.679   1.667  0.7935 -0.3705  0.6429
   29BArF   F21  507   1.956   1.663   1.713  0.3558 -0.1468  0.1524
   29BArF   C25  508   2.290   1.533   1.672  0.2348 -0.4650 -0.6327
   29BArF   C26  509   2.490   1.384   1.656 -0.0412 -0.5287  0.3231
   29BArF    H9  510   2.319   1.570   1.573  1.5839  1.3616  0.3911
   29BArF   C27  511   2.175   1.586   1.738  0.0809  0.6822 -0.0065
   29BArF   C28  512   2.369   1.434   1.736 -0.2317 -0.2189  0.2211
   29BArF   C29  513   2.155   1.543   1.871 -0.2052 -0.4280  0.4245
   29BArF   C30  514   2.338   1.390   1.870 -0.1931 -0.3147  0.5086
   29BArF   C31  515   2.228   1.445   1.936 -0.2708  0.1386 -0.1271
   29BArF   H10  516   2.059   1.561   1.920 -1.1518  0.5394 -1.6861
   29BArF   H11  517   2.400   1.319   1.924  1.3822  1.7204  1.5329
   29BArF   F22  518   2.110   1.809   1.689 -0.2564  0.2780  0.5113
   29BArF   F23  519   2.506   1.439   1.530 -0.6203 -0.3277  0.2805
   29BArF     B  520   2.178   1.390   2.086  0.8110 -0.5260  0.0173
   30DCM    CL1  521   2.011   2.229   4.008  0.3001 -0.1333  0.2889
   30DCM     C1  522   2.162   2.138   4.028 -0.0069 -0.0955  1.0023
   30DCM     H1  523   2.194   2.117   4.131 -2.2146 -1.2257  1.5124
   30DCM     H2  524   2.247   2.188   3.981  0.9785 -2.2641  0.3341
   30DCM    CL2  525   2.157   1.969   3.956 -0.0596 -0.2514 -0.1609
   31DCM    CL1  526   1.790   3.645   3.469  0.6067  0.0721  0.0581
   31DCM     C1  527   1.938   3.681   3.561  0.8711  0.6832 -0.3556
   31DCM     H1  528   1.990   3.585   3.552 -2.9953 -1.5785 -0.6045
   31DCM     H2  529   1.909   3.710   3.662 -1.4276  0.0423 -0.7805
   31DCM    CL2  530   2.046   3.795   3.485  0.0753  0.0907 -0.1268
   32DCM    CL1  531   3.733   1.906   2.838  0.1567  0.2868 -0.1242
   32DCM     C1  532   3.848   1.872   2.964 -0.4150 -0.0109 -0.0090
   32DCM     H1  533   3.937   1.921   2.924 -0.7643  0.5790 -0.0710
   32DCM     H2  534   3.860   1.763   2.973  2.8014  0.1974 -0.7571
   32DCM    CL2  535   3.775   1.940   3.113  0.4853 -0.1977 -0.2631
   33DCM    CL1  536   0.147   2.097   2.318 -0.2004 -0.3342 -0.0552
   33DCM     C1  537   0.229   1.951   2.275 -0.4129 -0.0027 -0.4840
   33DCM     H1  538   0.196   1.910   2.179  0.9454 -2.1054 -0.1262
   33DCM     H2  539   0.211   1.875   2.352  0.7946 -1.0187 -1.1637
   33DCM    CL2  540   0.404   1.978   2.241  0.2985  0.0339  0.0448
   34DCM    CL1  541   1.686   3.242   0.791  0.1582 -0.0831  0.0913
   34DCM     C1  542   1.667   3.357   0.656 -0.4421 -0.5145 -0.7100
   34DCM     H1  543   1.751   3.324   0.594 -0.3095 -4.3767  1.2311
   34DCM     H2  544   1.680   3.457   0.699  1.4477 -1.5648  1.3753
   34DCM    CL2  545   1.510   3.348   0.577  0.1132  0.0743  0.5066
   35DCM    CL1  546   3.109   0.300   1.598 -0.3541 -0.3230 -0.5623
   35DCM     C1  547   3.193   0.192   1.712  0.1691  0.4124  0.0980
   35DCM     H1  548   3.244   0.112   1.659 -2.0156  0.2842 -1.9741
   35DCM     H2  549   3.116   0.147   1.776 -1.3793  2.1233 -0.4658
   35DCM    CL2  550   3.302   0.295   1.811  0.2400 -0.4186  0.2230
   36DCM    CL1  551   2.540   0.122   3.244  0.4205  0.4552  0.2479
   36DCM     C1  552   2.512   0.005   3.380 -0.4629  0.2311  0.5542
   36DCM     H1  553   2.423   0.030   3.440 -0.6077  3.1079 -0.6848
   36DCM     H2  554   2.606  -0.008   3.436 -0.8572  2.3451  1.8488
   36DCM    CL2  555   2.473  -0.153   3.302  0.0668  0.0877  0.3086
   37DCM    CL1  556   2.177   0.125   2.807  0.2209  0.5108  0.2430
   37DCM     C1  557   2.331   0.095   2.903 -0.2214 -0.2995  0.2962
   37DCM     H1  558   2.310   0.124   3.007 -1.7999 -1.7227  0.4136
   37DCM     H2  559   2.407   0.169   2.875 -0.4616  0.2308  1.0109
   37DCM    CL2  560   2.387  -0.074   2.899  0.2421  0.3423 -0.1221
   38DCM    CL1  561   2.313   0.971   3.293  0.0728  0.2538  0.0009
   38DCM     C1  562   2.205   0.879   3.182  0.3391 -0.7654  0.0174
   38DCM     H1  563   2.124   0.941   3.141  1.8954  0.6329 -1.0339
   38DCM     H2  564   2.166   0.794   3.241 -0.5810  0.3551  1.0877
   38DCM    CL2  565   2.311   0.827   3.041  0.1788  0.1172  0.2014
   39DCM    CL1  566   1.789   3.357   1.133 -0.0743 -0.3553  0.0476
   39DCM     C1  567   1.918   3.480   1.131 -0.1541  1.0077 -0.1440
   39DCM     H1  568   1.954   3.481   1.235 -0.7963 -3.0142  0.2802
   39DCM     H2  569   1.870   3.577   1.114 -0.0701  1.1252  0.2648
   39DCM    CL2  570   2.041   3.448   1.004 -0.1872  0.3230 -0.5304
   40DCM    CL1  571   3.406   2.420   1.591  0.0167  0.0530 -0.1599
   40DCM     C1  572   3.231   2.403   1.614 -0.1468  1.0346 -0.0374
   40DCM     H1  573   3.217   2.404   1.723  2.4971 -0.7118  0.4103
   40DCM     H2  574   3.193   2.312   1.567  1.8164  1.8286 -3.4325
   40DCM    CL2  575   3.130   2.542   1.548 -0.4814 -0.0388  0.2142
   41DCM    CL1  576   0.318   2.809   1.136  0.1092 -0.2027 -0.0382
   41DCM     C1  577   0.312   2.763   1.307 -0.1119 -0.3024  0.4690
   41DCM     H1  578   0.408   2.710   1.312 -0.0463 -0.6259 -2.4049
   41DCM     H2  579   0.239   2.687   1.336 -1.6442  1.5771  1.8421
   41DCM    CL2  580   0.301   2.906   1.413 -0.3208 -0.0249 -0.1027
   42DCM    CL1  581   1.266   2.400   1.956 -0.2550  0.0527  0.2118
   42DCM     C1  582   1.101   2.432   2.019 -0.3197 -0.2459  0.0953
   42DCM     H1  583   1.063   2.334   2.047  0.1796 -0.5281 -0.1989
   42DCM     H2  584   1.046   2.475   1.934 -1.0270  0.2311  0.7787
   42DCM    CL2  585   1.090   2.548   2.161  0.2607  0.1793  0.3490
   43DCM    CL1  586   1.703   2.154   2.214  0.2639 -0.6714  0.0523
   43DCM     C1  587   1.770   2.178   2.383  0.2654 -0.3926 -0.1659
   43DCM     H1  588   1.835   2.091   2.395 -0.6404 -1.2411 -1.1425
   43DCM     H2  589   1.695   2.182   2.463  1.3350  1.2740  0.8308
   43DCM    CL2  590   1.888   2.315   2.394  0.3465  0.0422 -0.2405
   44DCM    CL1  591   3.370   1.271   1.068  0.3222  0.0062  0.0230
   44DCM     C1  592   3.225   1.166   1.087  0.2906 -0.1338 -0.1838
   44DCM     H1  593   3.207   1.109   0.996 -3.9269 -1.1412  1.0701
   44DCM     H2  594   3.141   1.234   1.103  0.0726 -0.3418 -0.4293
   44DCM    CL2  595   3.250   1.054   1.227  0.3421 -0.0818  0.3395
   45DCM    CL1  596   2.301   3.837   0.226 -0.2845  0.0551  0.3495
   45DCM     C1  597   2.355   3.954   0.358  0.2166  0.5346  0.2506
   45DCM     H1  598   2.395   4.043   0.308 -3.8911  2.2564 -0.3686
   45DCM     H2  599   2.424   3.896   0.421 -1.3514 -2.5967 -0.6837
   45DCM    CL2  600   2.212   4.011   0.450  0.0265  0.3791  0.0489
   46DCM    CL1  601   3.859   3.555   1.542  0.1110  0.2540  0.0004
   46DCM     C1  602   3.984   3.666   1.472 -0.1835 -0.0384 -1.0051
   46DCM     H1  603   3.949   3.686   1.370 -0.7358  0.7417 -0.6714
   46DCM     H2  604   4.084   3.627   1.497 -0.5685 -1.2160 -1.2457
   46DCM    CL2  605   3.980   3.829   1.550 -0.0382  0.2074  0.0115
   47DCM    CL1  606   0.196   0.130   1.166 -0.0111  0.0687 -0.2031
   47DCM     C1  607   0.059   0.167   1.058  0.4508  0.1220 -0.1341
   47DCM     H1  608  -0.026   0.121   1.110  0.5890  0.4305  0.3773
   47DCM     H2  609   0.063   0.132   0.954 -1.0438  0.1950 -0.2421
   47DCM    CL2  610   0.030   0.342   1.044  0.0312 -0.1879  0.0857
   48DCM    CL1  611   2.654   0.188   1.397 -0.2825 -0.1002  0.0875
   48DCM     C1  612   2.661   0.063   1.266  0.4528  0.3590 -0.6541
   48DCM     H1  613   2.560   0.024   1.249  0.7388  0.1352 -1.9341
   48DCM     H2  614   2.720  -0.021   1.303 -1.7091 -1.1761 -0.5151
   48DCM    CL2  615   2.735   0.123   1.107  0.1823  0.1035 -0.1099
   49DCM    CL1  616   3.058   3.454   3.271  0.0505 -0.1216  0.1939
   49DCM     C1  617   3.233   3.408   3.309  0.0688 -0.0136 -0.1361
   49DCM     H1  618   3.230   3.323   3.378 -1.5415 -0.6545 -0.9317
   49DCM     H2  619   3.283   3.493   3.356  1.6675 -1.4477  0.8538
   49DCM    CL2  620   3.333   3.346   3.177  0.2110 -0.2285  0.1884
   50DCM    CL1  621   1.291   1.228   2.109  0.1336 -0.1865 -0.9608
   50DCM     C1  622   1.296   1.198   2.286 -0.7486  0.1484 -0.4237
   50DCM     H1  623   1.312   1.297   2.331  1.1595 -1.6634  3.3483
   50DCM     H2  624   1.385   1.137   2.307 -0.0667  1.1306 -0.4171
   50DCM    CL2  625   1.147   1.121   2.348 -0.4126  0.0667 -0.0516
   51DCM    CL1  626   2.907   2.943   3.330 -0.3455 -0.3458  0.3324
   51DCM     C1  627   3.060   3.014   3.269 -0.0018  0.7309  0.2692
   51DCM     H1  628   3.102   3.063   3.358  0.9276  0.5321 -0.0450
   51DCM     H2  629   3.038   3.088   3.192  0.9790  0.1644 -0.5770
   51DCM    CL2  630   3.180   2.888   3.204 -0.0240  0.5272 -0.3389
   52DCM    CL1  631   1.655   3.260   3.315 -0.0817 -0.1633 -0.2713
   52DCM     C1  632   1.796   3.264   3.423 -0.1399  0.0261  0.8617
   52DCM     H1  633   1.779   3.197   3.509 -0.1296  0.1234  0.9402
   52DCM     H2  634   1.822   3.368   3.446 -0.1775  0.0832  0.6454
   52DCM    CL2  635   1.937   3.197   3.341 -0.0824 -0.2497  0.0423
   53DCM    CL1  636   2.761   3.596   1.516  0.0504 -0.4965  0.2308
   53DCM     C1  637   2.757   3.559   1.340 -0.0729  0.6488 -0.8175
   53DCM     H1  638   2.854   3.594   1.304  0.2843 -0.3014 -0.8084
   53DCM     H2  639   2.669   3.602   1.291  0.9669  1.3072 -2.1392
   53DCM    CL2  640   2.760   3.382   1.318 -0.3364  0.3382 -0.2115
   54DCM    CL1  641   1.721   2.403   0.982  0.5645 -0.3408  0.2648
   54DCM     C1  642   1.689   2.435   1.163 -0.6127  0.0878  0.7865
   54DCM     H1  643   1.753   2.360   1.211 -1.0646  0.0187  1.2867
   54DCM     H2  644   1.582   2.435   1.186 -0.6276  0.7209  0.7353
   54DCM    CL2  645   1.744   2.601   1.205 -0.0405 -0.0843  0.1246
   55DCM    CL1  646   0.539   3.744   2.488 -0.0723  0.5082  0.0385
   55DCM     C1  647   0.695   3.766   2.579  0.1415  1.0028  0.2057
   55DCM     H1  648   0.696   3.672   2.636  0.0841  1.1736  0.4904
   55DCM     H2  649   0.686   3.855   2.642 -2.1507  0.7806  0.2765
   55DCM    CL2  650   0.833   3.786   2.464  0.1199 -0.1513 -0.1709
   56DCM    CL1  651   2.526   2.928   1.571 -0.2525  0.0153 -0.0055
   56DCM     C1  652   2.575   2.754   1.553  0.2269  0.2388  0.0361
   56DCM     H1  653   2.596   2.744   1.446 -0.2034 -0.3210 -0.0032
   56DCM     H2  654   2.489   2.689   1.574 -0.0248  1.3636  2.9264
   56DCM    CL2  655   2.721   2.706   1.653  0.1508  0.1736 -0.0257
   57DCM    CL1  656   0.979   2.342   0.813  0.3162 -0.0418 -0.2180
   57DCM     C1  657   0.891   2.283   0.666  0.6017  0.0034 -0.4517
   57DCM     H1  658   0.858   2.372   0.611  0.6056  0.8132  0.7966
   57DCM     H2  659   0.815   2.210   0.698 -0.0110 -0.0580 -1.9385
   57DCM    CL2  660   1.033   2.205   0.577  0.0847  0.1463  0.2067
   58DCM    CL1  661   1.561   0.512   1.705  0.0740  0.2794  0.2629
   58DCM     C1  662   1.551   0.688   1.654  0.4812 -0.4187  0.1583
   58DCM     H1  663   1.607   0.753   1.722  2.2891  1.1102 -2.5804
   58DCM     H2  664   1.447   0.712   1.632  0.1078 -1.0326  1.1920
   58DCM    CL2  665   1.646   0.706   1.503  0.6077  0.0770 -0.5625
   59DCM    CL1  666   3.952   1.176   3.620 -0.3552  0.0323  0.2351
   59DCM     C1  667   3.940   1.273   3.770  0.4196 -1.1009 -0.3634
   59DCM     H1  668   3.834   1.300   3.780  0.2893 -1.4788 -0.7418
   59DCM     H2  669   4.001   1.363   3.754  1.3937 -2.0119 -1.9452
   59DCM    CL2  670   3.982   1.191   3.920  0.5900 -0.2435 -0.0234
   60DCM    CL1  671   0.424   1.822   0.895 -0.2199 -0.1422  0.2297
   60DCM     C1  672   0.292   1.709   0.857 -0.5697 -0.3692 -0.0016
   60DCM     H1  673   0.317   1.610   0.897  1.7696 -0.6408 -1.9480
   60DCM     H2  674   0.290   1.705   0.747  0.1676 -4.0635 -0.0238
   60DCM    CL2  675   0.140   1.781   0.918 -0.2778 -0.3172  0.2123
   61DCM    CL1  676   2.536   1.722   0.008  0.4147  0.1488  0.1450
   61DCM     C1  677   2.536   1.569   0.103  0.6153  0.8731 -0.3802
   61DCM     H1  678   2.599   1.567   0.193 -0.1732 -1.9838  0.2173
   61DCM     H2  679   2.570   1.488   0.039 -1.6776 -0.1587 -0.3964
   61DCM    CL2  680   2.362   1.545   0.137 -0.0401 -0.5113  0.6641
   62DCM    CL1  681   0.633   0.322   3.760 -0.0956 -0.3582  0.3247
   62DCM     C1  682   0.460   0.330   3.801 -0.3881  0.2460  0.6596
   62DCM     H1  683   0.423   0.237   3.846  0.9520 -0.3525  0.5734
   62DCM     H2  684   0.401   0.344   3.710 -0.4681 -0.4845  0.5939
   62DCM    CL2  685   0.418   0.460   3.916 -0.0275  0.4203  0.5057
   63DCM    CL1  686   3.489   0.906   0.627 -0.3457 -0.0788  0.1168
   63DCM     C1  687   3.449   0.868   0.799  0.2612 -0.6378  0.2660
   63DCM     H1  688   3.426   0.761   0.804  1.1792 -0.8945 -0.7277
   63DCM     H2  689   3.367   0.935   0.829  1.0757  0.7790 -0.5677
   63DCM    CL2  690   3.593   0.881   0.908 -0.1153 -0.3000 -0.2168
   64DCM    CL1  691   2.710   0.405   1.709  0.1822 -0.4885 -0.1875
   64DCM     C1  692   2.808   0.276   1.788 -1.0506  0.1851  0.4995
   64DCM     H1  693   2.906   0.313   1.755 -0.6046  0.8392  2.4454
   64DCM     H2  694   2.786   0.176   1.748  0.7590 -0.3589  0.7642
   64DCM    CL2  695   2.802   0.296   1.963 -0.0059  0.1929 -0.0769
   65DCM    CL1  696   0.272   1.911   2.637  0.0384  0.1250 -0.1067
   65DCM     C1  697   0.444   1.869   2.620  0.3290  0.2160 -0.4739
   65DCM     H1  698   0.487   1.970   2.619 -1.7275  1.1918 -3.0957
   65DCM     H2  699   0.466   1.812   2.528 -0.1794  0.1537 -0.5614
   65DCM    CL2  700   0.475   1.777   2.771  0.2844  0.5126  0.0375
   66DCM    CL1  701   0.622   2.985   3.981  0.1950 -0.1985  0.4257
   66DCM     C1  702   0.727   3.061   3.848  0.1934  0.4679 -0.0448
   66DCM     H1  703   0.725   2.994   3.761  1.1868  0.7730 -0.3265
   66DCM     H2  704   0.832   3.074   3.880 -0.5257  1.5714  2.0769
   66DCM    CL2  705   0.660   3.220   3.801  0.4406 -0.1338  0.2622
   67DCM    CL1  706   3.182   2.801   4.004 -0.2983  0.2032 -0.3901
   67DCM     C1  707   3.112   2.862   4.160 -0.3304 -0.0601 -0.1995
   67DCM     H1  708   3.194   2.915   4.211  0.3207 -0.3245 -0.9525
   67DCM     H2  709   3.074   2.778   4.220 -0.8370  2.9088  4.1218
   67DCM    CL2  710   2.970   2.959   4.109  0.1110 -0.2749  0.2891
   68DCM    CL1  711   2.708   0.869   0.584  0.8191 -0.1201 -0.1467
   68DCM     C1  712   2.606   0.841   0.434 -0.0401 -0.1595  0.1982
   68DCM     H1  713   2.647   0.756   0.379  0.6471  0.8157 -0.8348
   68DCM     H2  714   2.599   0.937   0.381 -0.1554  1.3232  2.7563
   68DCM    CL2  715   2.429   0.813   0.457 -0.0713  0.3319 -0.0426
   69DCM    CL1  716   0.213   0.347   2.825  0.0173  0.0262  0.0834
   69DCM     C1  717   0.185   0.409   2.994 -1.1024 -0.0917 -0.1373
   69DCM     H1  718   0.262   0.355   3.050  0.5929  1.3397 -1.0099
   69DCM     H2  719   0.083   0.393   3.032 -1.2840  0.3542 -0.4205
   69DCM    CL2  720   0.232   0.583   2.991  0.1035  0.0809 -0.2081
   70DCM    CL1  721   3.531   3.964   1.794  0.2359 -0.3959 -0.0343
   70DCM     C1  722   3.455   3.826   1.700 -0.4390  0.4716  0.0563
   70DCM     H1  723   3.481   3.732   1.751  2.0510 -0.7927 -3.2129
   70DCM     H2  724   3.505   3.820   1.603 -0.6426  1.8393 -0.1552
   70DCM    CL2  725   3.284   3.858   1.655 -0.4820 -0.2220  0.8146
   71DCM    CL1  726   1.899   2.339   0.284 -0.1442  0.3373 -0.1591
   71DCM     C1  727   2.016   2.489   0.287 -0.6166 -0.0812  0.2316
   71DCM     H1  728   2.031   2.520   0.391  0.2216 -1.3326  0.5192
   71DCM     H2  729   1.969   2.569   0.229 -0.5269 -1.0296 -1.1847
   71DCM    CL2  730   2.179   2.446   0.231 -0.0257  0.2370 -0.1427
   72DCM    CL1  731   3.536   2.173   3.463  0.2824 -0.5305  0.0564
   72DCM     C1  732   3.392   2.247   3.527  0.6478 -0.4692  1.2003
   72DCM     H1  733   3.304   2.212   3.473  0.0625 -0.2956  2.0195
   72DCM     H2  734   3.400   2.356   3.522 -2.7252 -0.1763 -1.9555
   72DCM    CL2  735   3.354   2.199   3.696 -0.2317  0.4407 -0.2530
   73DCM    CL1  736   0.066   3.229   3.980  0.0200  0.1803 -0.5451
   73DCM     C1  737   0.235   3.303   4.005 -0.2099 -0.5368  0.1999
   73DCM     H1  738   0.299   3.226   4.049  0.4102  0.2585  0.7305
   73DCM     H2  739   0.231   3.397   4.061  1.5510 -0.9097  1.0105
   73DCM    CL2  740   0.316   3.350   3.851  0.0529  0.3592  0.0837
   74DCM    CL1  741   0.128   1.598   3.567 -0.4368 -0.7214 -0.4928
   74DCM     C1  742   0.162   1.763   3.495 -0.2710  0.1016  0.7343
   74DCM     H1  743   0.270   1.770   3.478 -0.0928 -0.6381  1.4884
   74DCM     H2  744   0.128   1.838   3.568 -0.7261  0.1731  0.4490
   74DCM    CL2  745   0.084   1.792   3.333  0.0410 -0.0926  0.0158
   75DCM    CL1  746   1.867   3.371   0.369  0.3256  0.1904 -0.3036
   75DCM     C1  747   1.708   3.358   0.286 -0.0755 -0.7429 -0.5106
   75DCM     H1  748   1.633   3.428   0.325  2.1043  1.9998 -0.9190
   75DCM     H2  749   1.674   3.254   0.295 -0.7769 -0.4805 -0.0882
   75DCM    CL2  750   1.718   3.380   0.111  0.1171  0.7098 -0.2224
   76DCM    CL1  751   1.611   3.523   2.355  0.0719 -0.0072  0.1229
   76DCM     C1  752   1.681   3.617   2.494  0.3947 -0.6676 -0.0155
   76DCM     H1  753   1.746   3.690   2.443  1.2785 -2.7738 -2.1027
   76DCM     H2  754   1.735   3.557   2.568  0.4445  0.7224  1.1155
   76DCM    CL2  755   1.546   3.714   2.576  0.2588 -0.1863  0.2639
   77DCM    CL1  756   3.584   1.402   0.778 -0.2483 -0.1934  0.1509
   77DCM     C1  757   3.670   1.293   0.669 -0.7910  0.3047  0.1710
   77DCM     H1  758   3.594   1.220   0.638 -0.6693 -0.3219  1.2847
   77DCM     H2  759   3.761   1.253   0.715 -0.0629  0.7546 -0.8474
   77DCM    CL2  760   3.733   1.383   0.521 -0.1529  0.1734  0.3576
   78DCM    CL1  761   1.111   3.777   1.125 -0.3269 -0.1953 -0.3698
   78DCM     C1  762   1.277   3.856   1.126  0.3427  0.8174 -0.0702
   78DCM     H1  763   1.337   3.804   1.050  1.3003 -2.2547  2.6117
   78DCM     H2  764   1.330   3.849   1.221  1.4615 -1.8746 -0.8135
   78DCM    CL2  765   1.264   4.026   1.076  0.5077 -0.2455  0.2973
   79DCM    CL1  766   2.676   0.612   2.221  0.3907 -0.4885 -0.1047
   79DCM     C1  767   2.525   0.601   2.312  0.3923  0.0831  0.2294
   79DCM     H1  768   2.512   0.494   2.328 -0.2937  0.4337  2.2370
   79DCM     H2  769   2.441   0.661   2.277 -0.9874 -1.6477  0.4431
   79DCM    CL2  770   2.553   0.648   2.481  0.0432  0.0545 -0.0341
   80DCM    CL1  771   0.570   1.699   2.104  0.0330 -0.1043 -0.2307
   80DCM     C1  772   0.446   1.735   1.981  0.2254  0.0577  0.3975
   80DCM     H1  773   0.367   1.783   2.039  0.2092 -1.2372  1.5085
   80DCM     H2  774   0.405   1.640   1.945 -0.0150 -0.6136  2.3098
   80DCM    CL2  775   0.509   1.842   1.847 -0.1434  0.3901  0.4698
   81DCM    CL1  776   3.127   1.614   0.991 -0.0907  0.3078 -0.0275
   81DCM     C1  777   3.269   1.727   1.015  0.1191 -0.8235 -0.3635
   81DCM     H1  778   3.287   1.770   0.916 -2.2165  0.9540 -0.0977
   81DCM     H2  779   3.360   1.672   1.042 -0.1345 -1.0059  0.1311
   81DCM    CL2  780   3.248   1.858   1.132 -0.0516 -0.0808  0.1974
   82DCM    CL1  781   3.976   3.345   1.948 -0.5354 -0.4031  0.0487
   82DCM     C1  782   3.831   3.312   1.851 -0.1694 -0.0059  0.5766
   82DCM     H1  783   3.804   3.212   1.888  0.4604  0.7592  3.3107
   82DCM     H2  784   3.859   3.312   1.745 -2.5101  0.7915 -0.0853
   82DCM    CL2  785   3.687   3.419   1.891 -0.5118 -0.1684  0.4011
   83DCM    CL1  786   0.361   0.831   0.764  0.3631 -0.2999  0.1264
   83DCM     C1  787   0.244   0.822   0.619 -0.6624 -0.2387 -0.3836
   83DCM     H1  788   0.140   0.820   0.654 -0.0866  1.2165  1.5190
   83DCM     H2  789   0.262   0.729   0.562 -0.2080 -0.2076 -0.2946
   83DCM    CL2  790   0.257   0.963   0.509 -0.0951  0.2838  0.1311
   84DCM    CL1  791   2.543   1.821   0.893 -0.2822  0.2666 -0.3559
   84DCM     C1  792   2.461   1.772   0.745 -0.5841  0.8873  0.9091
   84DCM     H1  793   2.515   1.812   0.659 -0.0195 -1.4722  0.1118
   84DCM     H2  794   2.360   1.814   0.748 -1.4456 -1.0957  0.7651
   84DCM    CL2  795   2.465   1.588   0.726  0.0148  0.0092  0.1025
   85DCM    CL1  796   3.434   2.923   1.495 -0.3535 -0.2316 -0.4795
   85DCM     C1  797   3.324   2.794   1.424  0.0304  0.4547 -0.7409
   85DCM     H1  798   3.315   2.711   1.494 -3.4006  0.4471 -1.0319
   85DCM     H2  799   3.357   2.761   1.325 -3.2163  1.7491 -2.4221
   85DCM    CL2  800   3.157   2.866   1.410 -0.2894 -0.2311 -0.2008
   86DCM    CL1  801   3.598   0.525   3.895  0.5539  0.4282  0.2912
   86DCM     C1  802   3.599   0.352   3.926  0.2827 -0.1348 -0.2560
   86DCM     H1  803   3.537   0.331   4.014  0.3632 -0.9332 -0.3875
   86DCM     H2  804   3.703   0.319   3.927  0.0030 -1.1975 -1.6376
   86DCM    CL2  805   3.514   0.272   3.787 -0.1024 -0.1746 -0.1393
   87DCM    CL1  806   0.831   3.474   0.632 -0.3169  0.4554 -0.1034
   87DCM     C1  807   0.833   3.311   0.557 -0.4414 -0.5586 -0.5495
   87DCM     H1  808   0.936   3.275   0.552 -0.7120 -1.5682  0.6183
   87DCM     H2  809   0.784   3.318   0.459 -1.7150  1.7380  0.1908
   87DCM    CL2  810   0.752   3.191   0.659 -0.2625 -0.5349 -0.2684
   88DCM    CL1  811   2.461   0.421   2.773  0.0668 -0.5366 -0.2154
   88DCM     C1  812   2.325   0.498   2.853 -0.0831  0.1435 -0.5777
   88DCM     H1  813   2.236   0.491   2.789  0.3128 -0.9697 -1.0308
   88DCM     H2  814   2.355   0.602   2.873  1.6502  0.0005 -2.0912
   88DCM    CL2  815   2.276   0.424   3.011  0.3103  0.2707  0.1578
   89DCM    CL1  816   3.313   0.207   3.308  0.1914  0.1844  0.6172
   89DCM     C1  817   3.457   0.105   3.297  0.2570  0.1272 -0.5227
   89DCM     H1  818   3.519   0.132   3.210 -0.7116  1.8294 -0.7198
   89DCM     H2  819   3.413   0.005   3.289  0.3229 -0.3758  3.4281
   89DCM    CL2  820   3.559   0.137   3.436 -0.2867 -0.1877 -0.0069
   90DCM    CL1  821   2.392   3.152   3.894  0.0769 -0.3543  0.1473
   90DCM     C1  822   2.519   3.170   4.014  0.3814  0.2605  0.6422
   90DCM     H1  823   2.479   3.256   4.068  0.7449  0.3204  0.8228
   90DCM     H2  824   2.616   3.184   3.964 -0.5494  0.1181 -1.3133
   90DCM    CL2  825   2.521   3.028   4.125 -0.5629 -0.6839 -0.1764
   91DCM    CL1  826   0.125   3.903   3.096  0.1671 -0.0961 -0.1696
   91DCM     C1  827   0.068   4.009   3.229  0.5006  0.0732 -0.7746
   91DCM     H1  828   0.152   4.065   3.274 -1.3179  0.2100  2.8317
   91DCM     H2  829   0.034   3.944   3.311 -1.0212  0.3749 -1.1394
   91DCM    CL2  830  -0.058   4.123   3.165 -0.1106 -0.0120 -0.3082
   92DCM    CL1  831   0.552   3.424   1.774  0.0084 -0.4292 -0.2375
   92DCM     C1  832   0.415   3.451   1.885  0.3938 -0.6152  0.0464
   92DCM     H1  833   0.452   3.483   1.984  2.3844 -2.3811 -0.0598
   92DCM     H2  834   0.355   3.360   1.878 -0.0942 -0.3416  0.5640
   92DCM    CL2  835   0.312   3.584   1.833 -0.2336 -0.3401  0.1400
   93DCM    CL1  836   3.643   2.474   0.278  0.5044  0.1502  0.3726
   93DCM     C1  837   3.646   2.646   0.344 -0.3314  0.5548  0.2212
   93DCM     H1  838   3.606   2.710   0.264  0.8934  2.2419  0.8759
   93DCM     H2  839   3.754   2.664   0.356 -0.5284  1.1482  1.1608
   93DCM    CL2  840   3.558   2.667   0.498 -0.5765 -0.3154  0.0015
   94DCM    CL1  841   0.388   0.638   1.934 -0.2796 -0.3072 -0.1839
   94DCM     C1  842   0.434   0.805   1.989 -0.2983  0.0683  0.1117
   94DCM     H1  843   0.348   0.858   2.031  1.7915  2.5507  1.5356
   94DCM     H2  844   0.479   0.855   1.902 -1.4616 -2.5367 -2.1434
   94DCM    CL2  845   0.569   0.793   2.112  0.3885  0.2621  0.1649
   95DCM    CL1  846   1.386   3.538   3.447 -0.0222  0.0039 -0.1427
   95DCM     C1  847   1.308   3.375   3.417  0.4424  0.1862  0.4965
   95DCM     H1  848   1.368   3.325   3.340 -1.5254 -1.1993 -0.2292
   95DCM     H2  849   1.204   3.387   3.386 -0.0433 -2.1911  0.9449
   95DCM    CL2  850   1.311   3.285   3.572  0.1003 -0.4144  0.1122
   96DCM    CL1  851   0.515   2.313   1.803 -0.1653 -0.4204 -0.1225
   96DCM     C1  852   0.686   2.274   1.856  0.2496 -0.2058  0.0853
   96DCM     H1  853   0.739   2.274   1.760  0.1942  1.0552  0.0288
   96DCM     H2  854   0.678   2.175   1.901 -1.6454 -0.5267 -0.8415
   96DCM    CL2  855   0.768   2.377   1.984 -0.0806 -0.0879  0.1364
   97DCM    CL1  856   3.569   2.451   2.399  0.3938 -0.1368  0.0453
   97DCM     C1  857   3.467   2.430   2.541 -0.5872  0.5503 -0.5848
   97DCM     H1  858   3.368   2.418   2.495 -0.6522  0.0551 -0.3190
   97DCM     H2  859   3.482   2.521   2.601 -0.5281  0.5829 -0.6490
   97DCM    CL2  860   3.522   2.281   2.630 -0.0514  0.0850 -0.1173
   98DCM    CL1  861   2.891   2.792   2.055  0.2323 -0.0307  0.1612
   98DCM     C1  862   2.916   2.952   1.984 -0.0184  0.3440 -0.1714
   98DCM     H1  863   3.022   2.978   1.996 -0.2518  0.0543  3.9309
   98DCM     H2  864   2.849   3.024   2.032 -0.3384  0.7244 -1.1661
   98DCM    CL2  865   2.876   2.936   1.811 -0.0610  0.0735  0.5197
   99DCM    CL1  866   2.487   2.253   0.104 -0.0319 -0.1392  0.2291
   99DCM     C1  867   2.497   2.344   0.263 -0.1941 -0.1785  0.8595
   99DCM     H1  868   2.488   2.270   0.345 -0.6912 -0.1833  0.8039
   99DCM     H2  869   2.428   2.429   0.269 -1.3439 -1.1185  1.6210
   99DCM    CL2  870   2.665   2.415   0.264 -0.2054 -0.1322 -0.2847
  100DCM    CL1  871   2.648   1.366   3.117 -0.1534  0.0012 -0.0392
  100DCM     C1  872   2.702   1.189   3.140 -0.1091  0.3146 -0.2579
  100DCM     H1  873   2.809   1.191   3.115 -0.6845 -0.5620 -3.1302
  100DCM     H2  874   2.653   1.128   3.064 -0.4017  0.4699 -0.1942
  100DCM    CL2  875   2.680   1.122   3.308 -0.0088 -0.4495  0.1834
  101DCM    CL1  876   1.296   3.999   1.582  0.3907 -0.6744  0.2482
  101DCM     C1  877   1.135   3.952   1.529  0.6459  0.2653  0.4886
  101DCM     H1  878   1.094   3.895   1.613  0.1589  0.3645  0.3221
  101DCM     H2  879   1.141   3.891   1.438  0.4766  1.4607 -0.3509
  101DCM    CL2  880   1.022   4.093   1.499 -0.0235 -0.1141  0.0063
  102DCM    CL1  881   0.103   1.598   0.484 -0.2482  0.1460 -0.1230
  102DCM     C1  882   0.114   1.447   0.385 -0.8800  0.1642  0.0406
  102DCM     H1  883   0.158   1.473   0.288 -0.8342  3.5118  0.8458
  102DCM     H2  884   0.024   1.385   0.394  0.5196 -2.0740 -0.6181
  102DCM    CL2  885   0.238   1.339   0.460 -0.2363  0.0031 -0.4328
  103DCM    CL1  886   0.966   3.094   1.757 -0.1853 -0.8326  0.4205
  103DCM     C1  887   1.078   3.215   1.833  0.0936 -0.3273 -0.0820
  103DCM     H1  888   1.083   3.295   1.759 -0.6479  0.7684  1.0272
  103DCM     H2  889   1.177   3.167   1.836  0.5276  0.5809  0.9185
  103DCM    CL2  890   1.022   3.266   1.994  0.0261  0.2485 -0.1198
  104DCM    CL1  891   2.289   2.386   3.730 -0.0956 -0.0482  0.3595
  104DCM     C1  892   2.111   2.341   3.704  0.5875  0.7072 -0.5315
  104DCM     H1  893   2.041   2.413   3.748  2.1424  1.7260  0.3468
  104DCM     H2  894   2.099   2.243   3.752 -2.2289  0.7517 -0.9682
  104DCM    CL2  895   2.069   2.341   3.530 -0.2374  0.1865 -0.0253
  105DCM    CL1  896   0.039   3.640   1.055 -0.5596  0.4436 -0.6035
  105DCM     C1  897   0.127   3.611   0.907  0.1182  0.6124  0.9752
  105DCM     H1  898   0.153   3.704   0.854 -0.6370 -0.9473 -2.4136
  105DCM     H2  899   0.049   3.560   0.848 -0.3847  1.6089  0.7476
  105DCM    CL2  900   0.278   3.515   0.932 -0.6400 -0.0805 -0.5610
  106DCM    CL1  901   2.261   3.388   1.406 -0.1603 -0.1473  0.3767
  106DCM     C1  902   2.405   3.288   1.367 -0.2745 -0.2300  0.4530
  106DCM     H1  903   2.485   3.289   1.442  0.4171 -0.6574 -0.2690
  106DCM     H2  904   2.440   3.322   1.269  1.2183 -2.1433  0.2660
  106DCM    CL2  905   2.374   3.117   1.333 -0.0810  0.3401 -0.2309
  107DCM    CL1  906   3.829   3.786   1.902 -0.0302 -0.3340  0.4368
  107DCM     C1  907   3.920   3.771   2.062  0.3931 -0.0963 -0.0946
  107DCM     H1  908   4.010   3.713   2.038 -0.6656 -1.9896  0.2735
  107DCM     H2  909   3.862   3.719   2.139  0.4910  0.3450  0.2748
  107DCM    CL2  910   3.959   3.935   2.124 -0.0799  0.1822 -0.1261
  108DCM    CL1  911   1.466   2.082   3.903 -0.4210 -0.3104 -0.0890
  108DCM     C1  912   1.506   2.183   4.049  0.3321  0.6231  0.2142
  108DCM     H1  913   1.604   2.155   4.090 -0.1984 -1.7300  0.0244
  108DCM     H2  914   1.431   2.162   4.127  1.4922 -1.3826  0.8712
  108DCM    CL2  915   1.515   2.356   4.004  0.4260 -0.2406  0.3369
  109DCM    CL1  916   0.923   0.570   1.812  0.5627  0.0943 -0.0576
  109DCM     C1  917   0.787   0.488   1.716 -0.6423  0.5985 -0.0553
  109DCM     H1  918   0.757   0.550   1.630  0.3888  0.6872 -0.3692
  109DCM     H2  919   0.702   0.453   1.775  0.6172 -2.1927  0.2187
  109DCM    CL2  920   0.863   0.351   1.617  0.4694  0.5793 -0.0027
  110DCM    CL1  921   0.689   2.812   0.431  0.5026 -0.2078 -0.1297
  110DCM     C1  922   0.787   2.922   0.345  0.3521  0.3278  0.3327
  110DCM     H1  923   0.768   3.024   0.382 -1.5119 -0.4831  1.7272
  110DCM     H2  924   0.760   2.909   0.240  1.5931  0.9206 -0.0827
  110DCM    CL2  925   0.959   2.865   0.350 -0.1960  0.0997  0.2859
  111DCM    CL1  926   3.644   0.445   3.045 -0.0307 -0.5146  0.0057
  111DCM     C1  927   3.548   0.566   3.137 -0.1177 -0.0166 -0.4284
  111DCM     H1  928   3.619   0.631   3.189  2.3688  0.6016 -4.1510
  111DCM     H2  929   3.483   0.503   3.199 -0.0227 -0.4057 -0.7186
  111DCM    CL2  930   3.445   0.666   3.026 -0.2785 -0.0933  0.1703
  112DCM    CL1  931   1.568   1.499   2.844 -0.2059 -0.0730  0.6223
  112DCM     C1  932   1.545   1.415   2.682  0.4354 -0.0583  0.1193
  112DCM     H1  933   1.617   1.332   2.678  1.5859  0.8998  0.5383
  112DCM     H2  934   1.567   1.492   2.607  0.9459  0.8687  1.1993
  112DCM    CL2  935   1.373   1.355   2.664  0.0918  0.4071  0.5134
  113DCM    CL1  936   3.122   3.462   3.688  0.2976 -0.4265  0.2050
  113DCM     C1  937   3.277   3.410   3.746 -0.3548 -0.1438 -0.2420
  113DCM     H1  938   3.310   3.489   3.815  3.2818 -1.2646 -0.4649
  113DCM     H2  939   3.349   3.397   3.665  0.6362  1.2932  0.3636
  113DCM    CL2  940   3.265   3.248   3.827 -0.0215 -0.1691  0.0964
  114DCM    CL1  941   3.832   2.689   0.047  0.0984  0.0001 -0.4561
  114DCM     C1  942   3.710   2.785  -0.039  0.1651 -0.1549  0.4521
  114DCM     H1  943   3.642   2.828   0.035  0.5725  0.6937  0.3478
  114DCM     H2  944   3.675   2.720  -0.121  0.1159  0.9324 -0.4079
  114DCM    CL2  945   3.807   2.911  -0.130  0.3916 -0.1221 -0.0322
  115DCM    CL1  946   2.516   0.538   1.291  0.3707  0.3328 -0.1159
  115DCM     C1  947   2.361   0.579   1.211 -0.5165  1.1498 -0.1960
  115DCM     H1  948   2.333   0.495   1.147 -0.1633  0.5505  0.4168
  115DCM     H2  949   2.366   0.676   1.160 -3.1365  1.2225 -0.4177
  115DCM    CL2  950   2.226   0.600   1.328 -0.0379 -0.2850 -0.6988
  116DCM    CL1  951   1.873   2.608   0.657  0.1533  0.0945 -0.4096
  116DCM     C1  952   1.998   2.589   0.788 -0.6133 -0.2029  0.3881
  116DCM     H1  953   1.944   2.577   0.882  0.9081  2.0402  1.6258
  116DCM     H2  954   2.053   2.684   0.794  0.5713 -0.9025  1.0872
  116DCM    CL2  955   2.115   2.444   0.763  0.1984  0.0730 -0.1600
  117DCM    CL1  956   0.738   1.493   3.857  0.2717 -0.3040  0.1954
  117DCM     C1  957   0.666   1.666   3.860 -1.0533 -0.3904  1.0026
  117DCM     H1  958   0.720   1.727   3.787  0.4341 -0.0842  2.3053
  117DCM     H2  959   0.682   1.693   3.965  0.3435 -2.0473  1.2581
  117DCM    CL2  960   0.494   1.665   3.819 -0.3951  0.6249 -0.1261
  118DCM    CL1  961   0.639   3.119   2.203 -0.1985  0.4215 -0.2193
  118DCM     C1  962   0.687   3.105   2.376  0.6326  0.2313  0.4698
  118DCM     H1  963   0.708   3.208   2.409 -1.3697  1.2746 -1.2587
  118DCM     H2  964   0.776   3.042   2.385  0.8040  0.6176  1.6475
  118DCM    CL2  965   0.556   3.042   2.487  0.3864  0.0313 -0.4735
  119DCM    CL1  966   1.155   0.455   2.270  0.5017 -0.2893 -0.2941
  119DCM     C1  967   1.067   0.600   2.327 -0.5572  0.1289 -0.4429
  119DCM     H1  968   0.990   0.624   2.253 -1.1779 -1.5007 -0.3584
  119DCM     H2  969   1.146   0.675   2.343  1.8020 -1.8224 -2.0969
  119DCM    CL2  970   0.975   0.565   2.480  0.0502  0.3058  0.2654
  120DCM    CL1  971   0.284   1.423   2.903  0.0522  0.1287  0.1374
  120DCM     C1  972   0.250   1.551   3.020 -0.8685 -0.7752 -0.2549
  120DCM     H1  973   0.348   1.597   3.038 -1.2408 -0.2539  0.5191
  120DCM     H2  974   0.196   1.516   3.109  0.7018  1.5417  1.7616
  120DCM    CL2  975   0.153   1.677   2.940 -0.4328 -0.1660 -0.0359
  121DCM    CL1  976   3.627   3.316   3.691 -0.3917  0.0488 -0.4816
  121DCM     C1  977   3.720   3.398   3.826 -1.1289 -0.2445  0.0840
  121DCM     H1  978   3.806   3.332   3.841  1.0367  2.0100 -1.5485
  121DCM     H2  979   3.655   3.412   3.913  0.0696  0.3724  0.9159
  121DCM    CL2  980   3.766   3.564   3.775  0.0180 -0.0613  0.3512
  122DCM    CL1  981   3.695   3.151   3.288  0.3337 -0.0654  0.0768
  122DCM     C1  982   3.642   3.147   3.117 -0.5739 -0.5373 -0.1344
  122DCM     H1  983   3.729   3.101   3.069 -0.4642  0.7757 -1.2421
  122DCM     H2  984   3.626   3.253   3.099 -1.4548 -0.7617 -0.7484
  122DCM    CL2  985   3.484   3.060   3.084 -0.0088 -0.2477  0.2579
  123DCM    CL1  986   3.206   2.540   0.488  0.3923  0.4573  0.3611
  123DCM     C1  987   3.267   2.526   0.657 -0.3099  0.3500  0.5238
  123DCM     H1  988   3.185   2.478   0.712 -0.1418 -0.0221  0.4521
  123DCM     H2  989   3.307   2.618   0.699  1.7124 -0.0766 -0.3462
  123DCM    CL2  990   3.396   2.402   0.661 -0.2091 -0.7153  0.2091
  124DCM    CL1  991   1.339   1.863   3.506  0.2109  0.0791 -0.0648
  124DCM     C1  992   1.282   2.002   3.605  0.1090 -0.6659 -0.2464
  124DCM     H1  993   1.355   2.039   3.678 -0.3897  0.3677 -0.2543
  124DCM     H2  994   1.183   1.995   3.652 -1.7138  2.4338 -3.1422
  124DCM    CL2  995   1.256   2.146   3.500 -0.1317  0.3587  0.2483
  125DCM    CL1  996   1.929   2.389   2.064  0.5807 -0.0703 -0.5041
  125DCM     C1  997   1.935   2.530   1.961  0.1830 -0.1640 -0.2425
  125DCM     H1  998   1.959   2.618   2.022 -0.3406  0.7598 -1.3438
  125DCM     H2  999   1.845   2.535   1.900 -0.3383 -1.6576  0.3600
  125DCM    CL2 1000   2.072   2.500   1.855 -0.1724 -0.0652 -0.2524
  126DCM    CL1 1001   0.795   2.775   1.937  0.3935 -0.2999 -0.4368
  126DCM     C1 1002   0.912   2.898   2.016  0.5143 -0.4087 -0.0433
  126DCM     H1 1003   0.863   2.996   2.011  0.3290 -0.4942  0.0994
  126DCM     H2 1004   1.005   2.906   1.959  1.3586  0.9449  1.4661
  126DCM    CL2 1005   0.960   2.860   2.183  0.0330  0.1002  0.0430
  127DCM    CL1 1006   1.508   0.256   3.070  0.0037 -0.1538  0.1454
  127DCM     C1 1007   1.349   0.216   2.994  0.3393  0.8691 -0.2164
  127DCM     H1 1008   1.264   0.243   3.058 -1.8478 -0.6365 -2.3335
  127DCM     H2 1009   1.359   0.108   2.980  3.1436  1.4083 -4.0031
  127DCM    CL2 1010   1.333   0.292   2.825  0.0990  0.2778 -0.3808
  128DCM    CL1 1011   1.986   3.152   0.602 -0.6588 -0.0052 -0.1998
  128DCM     C1 1012   1.899   3.011   0.638  0.0605 -0.2693  0.3819
  128DCM     H1 1013   1.908   2.931   0.564 -1.7382 -1.0982  1.0190
  128DCM     H2 1014   1.792   3.030   0.651 -0.1485 -0.1011 -1.3674
  128DCM    CL2 1015   1.957   2.933   0.786  0.2140  0.0772 -0.2006
  129DCM    CL1 1016   3.944   1.169   2.167 -0.1262 -0.0260  0.3951
  129DCM     C1 1017   3.884   1.063   2.298  0.3638 -0.6009  0.3896
  129DCM     H1 1018   3.915   1.105   2.394  0.4653 -1.8037  0.8930
  129DCM     H2 1019   3.929   0.963   2.302  1.0063 -0.3753 -0.5535
  129DCM    CL2 1020   3.707   1.060   2.302  0.1338 -0.2003  0.1284
  130DCM    CL1 1021   3.572   2.059   1.008 -0.6193 -0.2330 -0.2907
  130DCM     C1 1022   3.652   1.954   0.887 -0.2719 -0.1990  0.1391
  130DCM     H1 1023   3.753   1.992   0.870 -0.0478 -0.3281  1.1237
  130DCM     H2 1024   3.593   1.964   0.795  0.4220  1.6734 -0.1375
  130DCM    CL2 1025   3.667   1.779   0.941  0.1181  0.2973 -0.2087
  131DCM    CL1 1026   1.064   1.957   2.672 -0.1093 -0.0744  0.1134
  131DCM     C1 1027   1.201   1.914   2.557 -0.1747 -0.3534  0.4769
  131DCM     H1 1028   1.197   1.812   2.518  0.7960  0.2987 -1.4448
  131DCM     H2 1029   1.295   1.922   2.613  0.2789 -0.0886 -0.3068
  131DCM    CL2 1030   1.215   2.023   2.407  0.4000 -0.1974 -0.3847
  132DCM    CL1 1031   3.794   1.643   1.796 -0.1041  0.1110 -0.1979
  132DCM     C1 1032   3.781   1.790   1.699 -0.5584  0.1872  0.2112
  132DCM     H1 1033   3.777   1.761   1.593 -0.9892  0.0286  0.2669
  132DCM     H2 1034   3.861   1.860   1.724  0.2631 -0.2926 -0.9750
  132DCM    CL2 1035   3.627   1.871   1.752 -0.4624  0.1108 -0.1961
  133DCM    CL1 1036   2.093   3.452   3.040 -0.2017 -0.3961 -0.3859
  133DCM     C1 1037   1.954   3.363   2.989  0.1577 -0.1079  0.9028
  133DCM     H1 1038   1.868   3.398   3.047 -1.2213 -1.1693 -0.4101
  133DCM     H2 1039   1.972   3.255   2.991 -1.8413 -0.5410 -0.9221
  133DCM    CL2 1040   1.925   3.395   2.811 -0.0211  0.1768  0.2023
  134DCM    CL1 1041   2.697   2.693   3.115  0.4262 -0.0519  0.1337
  134DCM     C1 1042   2.864   2.629   3.141 -0.2749 -0.5911  0.2675
  134DCM     H1 1043   2.865   2.574   3.236 -3.2744  0.6538  1.1213
  134DCM     H2 1044   2.935   2.713   3.144  0.0465 -0.8708  0.4903
  134DCM    CL2 1045   2.916   2.508   3.020 -0.3025  0.1577  0.1044
  135DCM    CL1 1046   2.113   1.000   0.473  0.2678 -0.0547 -0.0282
  135DCM     C1 1047   2.165   0.955   0.298 -0.5133 -0.0742 -0.3240
  135DCM     H1 1048   2.272   0.935   0.300 -0.3438  0.6738 -1.1544
  135DCM     H2 1049   2.153   1.048   0.241  4.8443  1.1371  0.0729
  135DCM    CL2 1050   2.073   0.814   0.233  0.0209 -0.2190 -0.3074
  136DCM    CL1 1051   0.455   2.954   0.700  0.4828 -0.0221  0.0117
  136DCM     C1 1052   0.399   2.788   0.717  0.0262  0.6579  0.3928
  136DCM     H1 1053   0.388   2.745   0.817 -0.7736 -0.2893 -0.0860
  136DCM     H2 1054   0.457   2.721   0.653 -0.2028 -1.6339  2.4398
  136DCM    CL2 1055   0.234   2.793   0.655  0.1354  0.5337  0.2938
  137DCM    CL1 1056   0.591   3.947   3.782  0.3794  0.2773 -0.2005
  137DCM     C1 1057   0.454   3.883   3.880 -0.4602  0.2189  0.9978
  137DCM     H1 1058   0.489   3.888   3.984  4.5123 -1.3428 -0.3067
  137DCM     H2 1059   0.429   3.781   3.847  1.3733  0.7192 -2.4005
  137DCM    CL2 1060   0.305   3.988   3.852 -0.1189 -0.0463 -0.3085
  138DCM    CL1 1061   0.762   1.621   2.986 -0.1318  0.3998  0.3971
  138DCM     C1 1062   0.794   1.485   2.870 -0.1235  0.2333 -0.2382
  138DCM     H1 1063   0.864   1.415   2.917 -1.1108 -0.3696  0.3592
  138DCM     H2 1064   0.825   1.519   2.770 -0.5182 -2.2170 -1.2896
  138DCM    CL2 1065   0.646   1.391   2.853  0.2280 -0.2804  0.2875
  139DCM    CL1 1066   0.418   0.437   1.511  0.1172 -0.0011 -0.1380
  139DCM     C1 1067   0.319   0.440   1.663 -0.0557 -0.5105  1.1278
  139DCM     H1 1068   0.365   0.523   1.716  1.3077 -0.4852 -0.0254
  139DCM     H2 1069   0.334   0.340   1.706 -0.6567 -1.9906 -1.7824
  139DCM    CL2 1070   0.147   0.467   1.630  0.4442 -0.4531 -0.1384
  140DCM    CL1 1071   1.958   1.976   3.533 -0.0055 -0.0700  0.2500
  140DCM     C1 1072   1.842   2.074   3.626  0.4870 -0.3516 -0.1131
  140DCM     H1 1073   1.737   2.066   3.595  0.7038  2.3867 -1.7980
  140DCM     H2 1074   1.866   2.180   3.640 -1.0921 -0.1277  1.1720
  140DCM    CL2 1075   1.831   2.002   3.786 -0.0818 -0.5257 -0.2113
  141DCM    CL1 1076   1.440   1.885   2.856 -0.0715  0.2014 -0.1559
  141DCM     C1 1077   1.358   1.769   2.962 -0.4793  0.2909 -0.3068
  141DCM     H1 1078   1.318   1.822   3.049  2.5084  1.5544  0.4317
  141DCM     H2 1079   1.422   1.684   2.989 -2.2232 -0.5454  1.4574
  141DCM    CL2 1080   1.206   1.706   2.891 -0.0911 -0.5003  0.3225
  142DCM    CL1 1081   0.785   1.060   3.656  0.4240 -0.1905 -0.8197
  142DCM     C1 1082   0.922   0.980   3.566 -0.0792  0.4737 -0.0743
  142DCM     H1 1083   0.935   1.033   3.472  0.7322  0.8126  0.2235
  142DCM     H2 1084   0.898   0.874   3.545 -0.4834  0.7897 -1.2927
  142DCM    CL2 1085   1.082   0.987   3.648  0.1766 -0.4954  0.7031
  143DCM    CL1 1086   2.348   1.892   1.963 -0.3806  0.4903 -0.1893
  143DCM     C1 1087   2.425   1.846   1.802 -0.1744 -0.1439 -0.1552
  143DCM     H1 1088   2.370   1.904   1.727 -0.7414  0.2213  0.5198
  143DCM     H2 1089   2.399   1.739   1.800  0.2844 -0.3367  1.9521
  143DCM    CL2 1090   2.596   1.847   1.792 -0.1382  0.5222  0.1460
  144DCM    CL1 1091   3.247   0.916   3.728  0.3672 -0.2039 -0.4023
  144DCM     C1 1092   3.086   0.981   3.670 -0.4931 -0.2356 -0.1838
  144DCM     H1 1093   3.111   1.060   3.597  2.2381 -0.7830  0.0429
  144DCM     H2 1094   3.034   1.022   3.757 -2.6506 -1.6683 -0.7110
  144DCM    CL2 1095   2.977   0.855   3.605 -0.2847 -0.0821 -0.0815
  145DCM    CL1 1096   1.290   0.784   0.127 -0.0939 -0.4186  0.1921
  145DCM     C1 1097   1.243   0.872   0.277  0.1396  0.5343 -0.3849
  145DCM     H1 1098   1.213   0.975   0.257  4.0556  1.5713 -1.9360
  145DCM     H2 1099   1.335   0.868   0.337  0.3912 -2.2280 -0.8247
  145DCM    CL2 1100   1.105   0.778   0.338 -0.1512 -0.0945 -0.3730
  146DCM    CL1 1101   2.779   0.888   1.234  0.0834  0.0935 -0.0106
  146DCM     C1 1102   2.649   0.911   1.355 -0.6496  0.9086 -0.2535
  146DCM     H1 1103   2.615   0.816   1.399 -0.1779  1.6694  1.8682
  146DCM     H2 1104   2.562   0.948   1.299 -2.0187 -0.5439  0.7742
  146DCM    CL2 1105   2.676   1.030   1.484  0.0606  0.2175  0.0347
  147DCM    CL1 1106   1.566   0.702   3.358 -0.5323  0.1535 -0.0564
  147DCM     C1 1107   1.511   0.552   3.274  0.3181  0.0974 -0.4454
  147DCM     H1 1108   1.420   0.517   3.325  1.3762 -1.2278  0.6117
  147DCM     H2 1109   1.590   0.476   3.268  0.8977  0.4896  1.5540
  147DCM    CL2 1110   1.466   0.606   3.109 -0.2293  0.0833 -0.1743
  148DCM    CL1 1111   3.963   2.180   0.318 -0.1918  0.5704 -0.3586
  148DCM     C1 1112   4.036   2.205   0.159 -0.1337 -0.5274  0.1118
  148DCM     H1 1113   4.131   2.150   0.164 -0.4251 -1.4296 -2.5010
  148DCM     H2 1114   4.060   2.310   0.136  1.1610 -0.8246 -0.0030
  148DCM    CL2 1115   3.926   2.138   0.045  0.2586  0.0835 -0.3266
  149DCM    CL1 1116   2.849   1.429   0.937  0.1377  0.0337 -0.2380
  149DCM     C1 1117   2.759   1.272   0.916 -0.1323 -0.2010 -0.4503
  149DCM     H1 1118   2.755   1.267   0.806 -0.3950  1.7498 -0.5729
  149DCM     H2 1119   2.659   1.269   0.961 -0.6963 -1.2078 -1.6907
  149DCM    CL2 1120   2.854   1.136   0.977  0.1171  0.3062 -0.1963
  150DCM    CL1 1121   1.244   3.070   0.081 -0.1361  0.0688 -0.4214
  150DCM     C1 1122   1.323   3.221   0.049  0.2310  0.2434 -0.6551
  150DCM     H1 1123   1.429   3.196   0.057  0.4024  0.8806 -0.9293
  150DCM     H2 1124   1.295   3.303   0.117  1.6700  0.9533 -0.8827
  150DCM    CL2 1125   1.291   3.264  -0.119 -0.4984 -0.3247 -0.4944
  151DCM    CL1 1126   1.373   0.327   1.996  0.3495  0.1761  0.1923
  151DCM     C1 1127   1.239   0.354   1.867  0.0091  0.1688  0.0322
  151DCM     H1 1128   1.269   0.374   1.763 -2.1398  2.3671 -0.2415
  151DCM     H2 1129   1.178   0.439   1.899 -0.4868  0.9950 -2.8103
  151DCM    CL2 1130   1.132   0.214   1.855 -0.1835  0.1830  0.1447
  152DCM    CL1 1131   0.894   1.993   0.956 -0.2459 -0.1158  0.2640
  152DCM     C1 1132   0.802   1.871   0.857  0.5165  0.3333  0.7333
  152DCM     H1 1133   0.795   1.934   0.768  1.3429  0.1957  0.5610
  152DCM     H2 1134   0.705   1.836   0.894  0.4280  0.5398  0.6971
  152DCM    CL2 1135   0.891   1.726   0.800  0.4383  0.5546  0.1552
  153DCM    CL1 1136   1.009   1.174   0.510 -0.1633  0.4289  0.0404
  153DCM     C1 1137   0.975   1.342   0.468  0.5026 -0.6073  0.2825
  153DCM     H1 1138   0.891   1.338   0.397  0.2569 -1.6132  0.6228
  153DCM     H2 1139   1.062   1.393   0.424 -2.8485  2.1183 -4.0617
  153DCM    CL2 1140   0.916   1.428   0.617 -0.4611 -0.1749 -0.2267
  154DCM    CL1 1141   2.211   2.921   2.962  0.5827 -0.0733 -0.3100
  154DCM     C1 1142   2.325   2.946   3.101  0.1918  0.0508 -0.1396
  154DCM     H1 1143   2.425   2.928   3.059  0.3493  3.2346 -1.3989
  154DCM     H2 1144   2.293   2.880   3.182  0.1440 -0.2981 -0.4414
  154DCM    CL2 1145   2.307   3.114   3.165  0.4274 -0.2788 -0.1724
  155DCM    CL1 1146   0.411   2.958   2.833 -0.0947 -0.3428  0.1367
  155DCM     C1 1147   0.377   2.792   2.762  0.1095  0.1534 -0.6010
  155DCM     H1 1148   0.471   2.760   2.715  0.3696  0.4427 -0.2895
  155DCM     H2 1149   0.297   2.791   2.687 -1.6460 -0.2184  1.2090
  155DCM    CL2 1150   0.345   2.672   2.893  0.0143  0.2516 -0.2249
  156DCM    CL1 1151   2.150   0.163   1.825 -0.0266 -0.2142 -0.5752
  156DCM     C1 1152   2.302   0.170   1.732 -0.7353 -0.4699  0.3380
  156DCM     H1 1153   2.310   0.090   1.657  1.4318 -0.2888  0.2925
  156DCM     H2 1154   2.377   0.164   1.811  1.2195 -1.0832 -1.4445
  156DCM    CL2 1155   2.320   0.337   1.663  0.1831 -0.0299  0.2154
  157DCM    CL1 1156   3.803   3.860   3.596 -0.4729  0.0446  0.3895
  157DCM     C1 1157   3.878   4.023   3.598  0.2784  0.0609  0.4571
  157DCM     H1 1158   3.856   4.071   3.694 -2.2705  2.3916 -1.1442
  157DCM     H2 1159   3.842   4.086   3.516  0.4662  0.0621  0.3770
  157DCM    CL2 1160   4.053   4.010   3.561 -0.0911 -0.3356 -0.0164
  158DCM    CL1 1161   1.531   2.600   1.593  0.1234  0.3321  0.5332
  158DCM     C1 1162   1.374   2.527   1.626  0.6588  0.6960  0.3334
  158DCM     H1 1163   1.314   2.604   1.676  3.0316  1.8248  1.6291
  158DCM     H2 1164   1.399   2.441   1.688  0.2813 -0.5381 -1.1515
  158DCM    CL2 1165   1.294   2.477   1.472  0.1126 -0.0249 -0.0923
  159DCM    CL1 1166   2.686   2.654   3.515 -0.1727  0.3020  0.0730
  159DCM     C1 1167   2.513   2.674   3.566 -0.2066 -0.1155 -0.0950
  159DCM     H1 1168   2.494   2.780   3.589  0.4275 -0.2344  1.0443
  159DCM     H2 1169   2.507   2.604   3.649 -0.4431 -0.0237 -0.0316
  159DCM    CL2 1170   2.401   2.630   3.431  0.2731 -0.0324  0.3595
  160DCM    CL1 1171   1.686   1.556   0.345  0.0981  0.3226 -0.0877
  160DCM     C1 1172   1.693   1.589   0.170  0.1969  0.3466 -0.2653
  160DCM     H1 1173   1.798   1.605   0.142  0.1441  0.8949 -0.1708
  160DCM     H2 1174   1.628   1.673   0.143 -1.0056 -0.5158 -0.1164
  160DCM    CL2 1175   1.635   1.445   0.078 -0.1010  0.1037  0.0390
  161DCM    CL1 1176   2.959   3.177   3.570 -0.0704  0.0217  0.1329
  161DCM     C1 1177   3.008   3.055   3.694 -0.2286  0.4726 -0.5241
  161DCM     H1 1178   3.048   3.095   3.788  0.9142 -1.0623 -0.3228
  161DCM     H2 1179   3.069   2.977   3.648  0.0772 -0.6334  1.6351
  161DCM    CL2 1180   2.870   2.948   3.736  0.1323 -0.0157 -0.2743
  162DCM    CL1 1181   3.613   2.526   1.024  0.1759  0.2165 -0.3687
  162DCM     C1 1182   3.514   2.577   1.170  0.3681  0.5645 -0.6362
  162DCM     H1 1183   3.426   2.512   1.179  1.3606 -1.0940 -2.2447
  162DCM     H2 1184   3.472   2.677   1.158  1.5304  1.0675 -0.7212
  162DCM    CL2 1185   3.609   2.571   1.324  0.0784 -0.2076  0.4833
  163DCM    CL1 1186   0.578   1.074   2.470 -0.2186  0.2774 -0.1914
  163DCM     C1 1187   0.447   1.104   2.344  0.9450  0.9393  0.2236
  163DCM     H1 1188   0.365   1.157   2.394 -0.9682  0.9428 -2.6996
  163DCM     H2 1189   0.417   1.009   2.298  2.2675  1.0097 -0.8300
  163DCM    CL2 1190   0.491   1.225   2.219  0.3545  0.2956  0.4262
  164DCM    CL1 1191   0.884   1.050   0.038 -0.1956  0.0976  0.6633
  164DCM     C1 1192   0.980   1.179  -0.042 -0.4348  0.1871  0.7840
  164DCM     H1 1193   0.942   1.281  -0.027  1.1672  1.1570 -1.2301
  164DCM     H2 1194   0.999   1.156  -0.148  2.0333 -0.2864  1.2595
  164DCM    CL2 1195   1.141   1.189   0.028 -0.0410 -0.2076 -0.1107
  165DCM    CL1 1196   0.182   0.721   3.426  0.0136 -0.3870  0.1302
  165DCM     C1 1197   0.224   0.810   3.580 -0.0009  0.7365 -0.2626
  165DCM     H1 1198   0.148   0.888   3.594  0.0052  0.4790  1.5135
  165DCM     H2 1199   0.327   0.847   3.574  0.0673  0.6819  0.4238
  165DCM    CL2 1200   0.208   0.700   3.721 -0.0247 -0.2741  0.0736
  166DCM    CL1 1201   2.943   3.459   0.719 -0.0359 -0.1811  0.0410
  166DCM     C1 1202   3.117   3.433   0.680 -0.5605 -0.1635 -0.0010
  166DCM     H1 1203   3.182   3.521   0.677 -0.7269 -0.0573 -0.5821
  166DCM     H2 1204   3.110   3.397   0.577 -1.0290  0.0899 -0.0614
  166DCM    CL2 1205   3.186   3.312   0.801 -0.3029 -0.3276 -0.3323
  167DCM    CL1 1206   2.801   0.964   0.128 -0.3100  0.1034 -0.0227
  167DCM     C1 1207   2.726   0.823   0.038  0.6195  0.3335  0.3957
  167DCM     H1 1208   2.777   0.730   0.062 -0.3141 -0.1042  0.7509
  167DCM     H2 1209   2.735   0.852  -0.067  0.8125  1.4440  0.7025
  167DCM    CL2 1210   2.552   0.807   0.078 -0.4289 -0.2560 -0.1600
  168DCM    CL1 1211   3.701   2.957   0.732  0.4517 -0.2091  0.2110
  168DCM     C1 1212   3.840   2.843   0.745  0.0642  0.4281  0.0969
  168DCM     H1 1213   3.901   2.872   0.831  0.8009 -2.1277  0.5211
  168DCM     H2 1214   3.910   2.844   0.661  1.2884  0.8583  1.0889
  168DCM    CL2 1215   3.789   2.666   0.765  0.0966  0.2217 -0.0577
  169DCM    CL1 1216   1.538   3.080   1.686 -0.1811 -0.1513  0.0692
  169DCM     C1 1217   1.631   2.924   1.685  0.5188  0.3581 -0.5037
  169DCM     H1 1218   1.605   2.869   1.593 -1.3401  1.3983 -0.6514
  169DCM     H2 1219   1.595   2.875   1.775  1.2053  1.7165  0.5424
  169DCM    CL2 1220   1.802   2.944   1.725 -0.2660 -0.3661 -0.3636
  170DCM    CL1 1221   3.229   3.803   0.828  0.2439  0.8172 -0.6384
  170DCM     C1 1222   3.347   3.840   0.703  0.1718 -0.3772  0.0437
  170DCM     H1 1223   3.448   3.809   0.732  1.9237  3.1034 -1.7989
  170DCM     H2 1224   3.345   3.949   0.694  1.7185 -0.2923  0.3821
  170DCM    CL2 1225   3.297   3.747   0.553 -0.3348 -0.0752  0.0409
  171DCM    CL1 1226   0.950   3.488   3.347  0.1339 -0.5162  0.0924
  171DCM     C1 1227   0.833   3.453   3.477 -0.0119  0.5015 -0.4673
  171DCM     H1 1228   0.775   3.362   3.458  0.4493  0.3342 -1.1182
  171DCM     H2 1229   0.774   3.542   3.503 -1.2323 -0.1767 -0.8295
  171DCM    CL2 1230   0.921   3.407   3.627 -0.0076 -0.0488  0.0076
  172DCM    CL1 1231   1.036   3.975   2.192  0.0877  0.4592 -0.1459
  172DCM     C1 1232   1.131   4.114   2.268 -0.2209 -0.1680 -0.5017
  172DCM     H1 1233   1.150   4.186   2.188  0.2239  0.9117  0.5420
  172DCM     H2 1234   1.226   4.075   2.307 -0.2407  0.6417  0.3972
  172DCM    CL2 1235   1.044   4.183   2.409  0.2308  0.0766  0.2555
  173DCM    CL1 1236   1.020   2.700   4.004 -0.1264 -0.4132  0.3517
  173DCM     C1 1237   0.864   2.635   3.947 -0.1119  0.2878  0.1768
  173DCM     H1 1238   0.807   2.710   3.892  1.2264  1.2266  0.0230
  173DCM     H2 1239   0.801   2.592   4.025 -0.3517 -0.6800 -0.5288
  173DCM    CL2 1240   0.888   2.500   3.819 -0.3992 -0.1060 -0.1784
  174DCM    CL1 1241   3.198   3.816   3.028 -0.0932  0.0323 -0.3443
  174DCM     C1 1242   3.057   3.787   3.141  0.2746 -0.4577 -0.7190
  174DCM     H1 1243   3.082   3.818   3.243  1.2757  0.3006 -1.1849
  174DCM     H2 1244   3.020   3.684   3.133 -1.4283 -0.2642  2.8113
  174DCM    CL2 1245   2.912   3.883   3.101 -0.2445  0.1828  0.1610
  175DCM    CL1 1246   2.882   2.862   2.562 -0.0724 -0.0948 -0.3751
  175DCM     C1 1247   2.773   2.892   2.426  0.1479 -0.0412 -0.2266
  175DCM     H1 1248   2.672   2.860   2.454  0.1894  0.2501  0.2657
  175DCM     H2 1249   2.811   2.838   2.338  0.7372 -2.2676  1.2976
  175DCM    CL2 1250   2.793   3.069   2.387  0.1393  0.3435  0.0674
  176DCM    CL1 1251   1.060   2.532   3.416 -0.0155 -0.2157  0.3528
  176DCM     C1 1252   1.132   2.496   3.255  0.1925 -0.1654  0.7003
  176DCM     H1 1253   1.236   2.528   3.245  0.1030  0.1226  0.6847
  176DCM     H2 1254   1.074   2.547   3.178  0.9465 -1.5372 -0.8451
  176DCM    CL2 1255   1.114   2.316   3.221  0.1740  0.3400  0.3310
  177DCM    CL1 1256   0.248   3.341   2.924  0.1385  0.0998  0.2883
  177DCM     C1 1257   0.323   3.264   3.061  0.1473  0.1201 -0.1889
  177DCM     H1 1258   0.431   3.273   3.050  0.3401 -2.3327 -0.8525
  177DCM     H2 1259   0.274   3.165   3.060 -1.4251  0.8501  0.1562
  177DCM    CL2 1260   0.282   3.355   3.213 -0.2267 -0.1718 -0.5713
  178DCM    CL1 1261   1.273   1.075   1.344  0.1102 -0.2833  0.2624
  178DCM     C1 1262   1.210   1.233   1.298 -0.2373 -0.5807 -0.1242
  178DCM     H1 1263   1.155   1.231   1.203 -1.5631  2.3529  0.4730
  178DCM     H2 1264   1.291   1.307   1.296 -1.0722  0.3420 -0.9430
  178DCM    CL2 1265   1.090   1.298   1.415 -0.0896 -0.3422 -0.1754
  179DCM    CL1 1266   0.018   1.444   0.782  0.2182  0.1877  0.0591
  179DCM     C1 1267  -0.120   1.477   0.900 -0.0746  0.7929  0.1954
  179DCM     H1 1268  -0.207   1.411   0.885  1.5908 -1.3773 -0.5371
  179DCM     H2 1269  -0.163   1.576   0.885  0.6000  1.1621  0.6827
  179DCM    CL2 1270  -0.066   1.461   1.068  0.0537  0.0670  0.0014
  180DCM    CL1 1271   1.504   2.878   0.554  0.1417 -0.4224  0.1345
  180DCM     C1 1272   1.387   2.739   0.563 -0.3111  0.2873  0.4816
  180DCM     H1 1273   1.310   2.755   0.639 -0.1504 -0.3984  0.7979
  180DCM     H2 1274   1.440   2.647   0.589 -0.2761  0.3100  0.4908
  180DCM    CL2 1275   1.304   2.718   0.402 -0.0812 -0.2666  0.2540
  181DCM    CL1 1276   2.890   3.993   1.614  0.4636  0.2479  0.4416
  181DCM     C1 1277   2.871   3.894   1.764 -0.5437  0.2183  0.2019
  181DCM     H1 1278   2.942   3.812   1.744 -0.4066  0.8544 -2.2364
  181DCM     H2 1279   2.765   3.871   1.777 -0.5142 -0.5691 -0.8218
  181DCM    CL2 1280   2.935   3.990   1.903  0.4287 -0.2883  0.1380
  182DCM    CL1 1281   1.064   2.304   0.128 -0.0334  0.1040  0.0413
  182DCM     C1 1282   1.133   2.298  -0.041 -0.2810 -1.1757 -0.0120
  182DCM     H1 1283   1.237   2.266  -0.050 -0.1743 -0.8024 -0.0962
  182DCM     H2 1284   1.119   2.397  -0.086 -2.4699 -0.2287  2.4795
  182DCM    CL2 1285   1.029   2.179  -0.127 -0.1976 -0.0392 -0.1564
  183DCM    CL1 1286   0.606   0.465   3.003 -0.4276 -0.3508 -0.2517
  183DCM     C1 1287   0.643   0.640   3.043 -0.1271 -0.1171  0.8212
  183DCM     H1 1288   0.699   0.653   3.136 -1.6277  0.9060  1.6398
  183DCM     H2 1289   0.546   0.690   3.060  0.2212  0.5271  0.9596
  183DCM    CL2 1290   0.716   0.708   2.897 -0.0994 -0.0138 -0.2356
  184DCM    CL1 1291   2.359   0.480   2.020 -0.0155  0.0678  0.1272
  184DCM     C1 1292   2.436   0.331   2.068 -0.1117 -0.1742  0.2173
  184DCM     H1 1293   2.546   0.335   2.069 -0.0538 -1.3814  1.4191
  184DCM     H2 1294   2.399   0.254   2.000  0.8877 -0.7777  0.3317
  184DCM    CL2 1295   2.391   0.267   2.238 -0.0780 -0.0274  0.2950
  185DCM    CL1 1296   0.569   1.252   0.718  0.0461 -0.3121 -0.3062
  185DCM     C1 1297   0.392   1.249   0.729  0.2110  0.2585 -0.2945
  185DCM     H1 1298   0.342   1.194   0.648  0.0965 -0.7854  0.4635
  185DCM     H2 1299   0.354   1.350   0.744 -1.9872 -0.5639  0.0380
  185DCM    CL2 1300   0.348   1.166   0.875  0.2017  0.0148 -0.3645
  186DCM    CL1 1301   3.728   1.578   2.180 -0.5570 -0.1998 -0.3020
  186DCM     C1 1302   3.729   1.470   2.328  0.7268 -0.1462 -0.5726
  186DCM     H1 1303   3.728   1.540   2.412  0.2818  1.4102 -1.8279
  186DCM     H2 1304   3.812   1.399   2.324  2.1358  1.2627  1.3883
  186DCM    CL2 1305   3.578   1.369   2.314  0.0246  0.0053  0.1719
  187DCM    CL1 1306   4.018   1.705   1.282  0.3920  0.0087  0.1020
  187DCM     C1 1307   4.155   1.820   1.257  0.1640  0.5303 -0.3710
  187DCM     H1 1308   4.130   1.884   1.172  1.5974  1.4155 -0.1611
  187DCM     H2 1309   4.249   1.764   1.249  0.3277  0.9902 -1.9049
  187DCM    CL2 1310   4.153   1.918   1.411 -0.0645 -0.0991 -0.1171
  188DCM    CL1 1311   0.198   2.754   0.337  0.3773  0.5258  0.1138
  188DCM     C1 1312   0.169   2.764   0.157  0.4698  0.5483 -0.2463
  188DCM     H1 1313   0.065   2.789   0.137 -0.1388 -0.4394  1.4874
  188DCM     H2 1314   0.189   2.669   0.106 -4.3687 -0.9939  0.2983
  188DCM    CL2 1315   0.281   2.883   0.084  0.0352 -0.3862  0.1074
  189DCM    CL1 1316   0.374   1.876   0.500  0.1240  0.0690 -0.0992
  189DCM     C1 1317   0.449   1.741   0.408  0.8276  0.3538 -0.1252
  189DCM     H1 1318   0.525   1.790   0.347  1.4238 -0.1367  0.2111
  189DCM     H2 1319   0.370   1.692   0.350 -0.7037  1.6970  0.7207
  189DCM    CL2 1320   0.540   1.632   0.522  0.3177 -0.1374 -0.1334
  190DCM    CL1 1321   0.453   3.822   2.957  0.0079  0.3769  0.1362
  190DCM     C1 1322   0.458   3.982   3.042  0.1130 -0.2698 -0.1169
  190DCM     H1 1323   0.558   3.999   3.084  0.1662 -1.1736  0.1453
  190DCM     H2 1324   0.378   3.974   3.118  0.8072  0.8981  0.7784
  190DCM    CL2 1325   0.418   4.126   2.939  0.5143  0.0216  0.0568
  191DCM    CL1 1326   3.066   0.840   0.305  0.1639  0.4456  0.1303
  191DCM     C1 1327   3.210   0.817   0.187  0.1799  0.1444 -0.8830
  191DCM     H1 1328   3.174   0.858   0.091 -2.0322 -0.8403 -0.5437
  191DCM     H2 1329   3.219   0.709   0.169 -1.9695  0.0643 -1.8464
  191DCM    CL2 1330   3.371   0.875   0.241  0.4383 -0.4762  0.1033
  192DCM    CL1 1331   2.711   3.865   2.535  0.2858  0.3641 -0.3905
  192DCM     C1 1332   2.560   3.955   2.491  0.5703  0.3377 -0.6034
  192DCM     H1 1333   2.589   4.048   2.440  1.7597  0.9494  1.1111
  192DCM     H2 1334   2.505   3.984   2.581  0.2711 -1.3491 -0.2067
  192DCM    CL2 1335   2.455   3.854   2.386 -0.2137 -0.2075 -0.2341
  193DCM    CL1 1336   2.641   0.713   3.562 -0.2511 -0.3457 -0.5082
  193DCM     C1 1337   2.680   0.800   3.410  0.5302 -0.4457 -0.1907
  193DCM     H1 1338   2.786   0.803   3.384  0.3999  0.3469 -0.6758
  193DCM     H2 1339   2.642   0.902   3.425  0.1685 -0.4562 -0.9683
  193DCM    CL2 1340   2.582   0.753   3.266  0.3226  0.4287  0.0640
  194DCM    CL1 1341   1.179   1.833   1.102 -0.0445 -0.4183  0.4229
  194DCM     C1 1342   1.112   1.914   1.252 -0.1078 -0.4998 -0.1799
  194DCM     H1 1343   1.049   1.997   1.219 -0.5798 -0.9089 -0.3219
  194DCM     H2 1344   1.193   1.956   1.312 -0.5527 -0.2411  0.2406
  194DCM    CL2 1345   1.004   1.809   1.352 -0.2255  0.1797 -0.3154
  195DCM    CL1 1346   1.126   3.225   0.386 -0.1039  0.0689 -0.3580
  195DCM     C1 1347   1.210   3.137   0.517  0.2200  0.0005  0.5808
  195DCM     H1 1348   1.310   3.149   0.473 -0.5019 -2.1897 -1.8948
  195DCM     H2 1349   1.181   3.032   0.509 -0.7331  0.3166 -0.3670
  195DCM    CL2 1350   1.187   3.174   0.698  0.2303 -0.6704  0.1098
  196DCM    CL1 1351   0.541   1.807   1.501  0.2717 -0.1858  0.1415
  196DCM     C1 1352   0.660   1.802   1.373 -0.1279 -0.9610  0.4772
  196DCM     H1 1353   0.702   1.701   1.364 -2.1652 -1.6869 -1.8996
  196DCM     H2 1354   0.731   1.881   1.401  1.3676 -1.5441 -1.4450
  196DCM    CL2 1355   0.606   1.843   1.207  0.2001 -0.6399 -0.0242
  197DCM    CL1 1356   2.622   3.056   3.460 -0.0945  0.2422 -0.0151
  197DCM     C1 1357   2.521   3.188   3.522 -0.0917 -0.4160 -0.2282
  197DCM     H1 1358   2.496   3.251   3.436 -0.1886  2.2503  1.6187
  197DCM     H2 1359   2.571   3.238   3.606 -1.7011  0.9363 -0.0157
  197DCM    CL2 1360   2.369   3.112   3.580 -0.1270 -0.1580 -0.2579
  198DCM    CL1 1361   0.876   1.888   0.152  0.1188 -0.1302  0.4329
  198DCM     C1 1362   1.042   1.901   0.222  0.4480  0.1078 -0.0130
  198DCM     H1 1363   1.102   1.985   0.184 -0.4600  0.9255  0.3377
  198DCM     H2 1364   1.096   1.813   0.184  0.5835  1.1196 -2.3612
  198DCM    CL2 1365   1.031   1.913   0.402  0.2269  0.1716 -0.2554
  199DCM    CL1 1366   3.913   3.302   0.925 -0.2611  0.2470  0.2184
  199DCM     C1 1367   3.743   3.345   0.977  0.2397 -0.1989 -0.3879
  199DCM     H1 1368   3.698   3.407   0.899  0.5277 -0.9992 -1.2060
  199DCM     H2 1369   3.740   3.400   1.072 -3.4210 -1.8729  0.6159
  199DCM    CL2 1370   3.630   3.203   1.010  0.2851  0.2110 -0.2813
  200DCM    CL1 1371   1.659   3.006   1.184 -0.1277 -0.2713 -0.2794
  200DCM     C1 1372   1.695   2.967   1.014  0.3022  0.2412  0.4356
  200DCM     H1 1373   1.767   2.885   1.000 -0.4137 -0.3381  0.0406
  200DCM     H2 1374   1.745   3.053   0.969  2.6342 -1.4741 -0.4142
  200DCM    CL2 1375   1.533   2.923   0.947 -0.4326  0.0658  0.1415
  201DCM    CL1 1376   0.712   2.387   0.275  0.1243  0.2381  0.6381
  201DCM     C1 1377   0.772   2.216   0.297  0.2428 -0.2232  0.1970
  201DCM     H1 1378   0.869   2.202   0.347  0.1704 -1.7386 -0.0259
  201DCM     H2 1379   0.774   2.161   0.202  3.0286 -1.9417  1.1173
  201DCM    CL2 1380   0.664   2.116   0.398  0.1936  0.0432  0.2615
  202DCM    CL1 1381   1.871   3.676   3.976  0.4889 -0.2372  0.1512
  202DCM     C1 1382   1.908   3.787   4.114  0.2077  0.0619  0.0599
  202DCM     H1 1383   1.870   3.887   4.093  1.2333  0.7553  1.3489
  202DCM     H2 1384   2.016   3.790   4.133  0.2372  0.5789 -0.1734
  202DCM    CL2 1385   1.831   3.739   4.270  0.2618  0.2964  0.1963
  203DCM    CL1 1386   3.958   2.295   3.414 -0.2313  0.0798 -0.1480
  203DCM     C1 1387   4.022   2.125   3.418 -0.6557 -0.8244  0.0431
  203DCM     H1 1388   4.104   2.112   3.346  1.1109 -0.9987  1.9672
  203DCM     H2 1389   3.936   2.058   3.405  0.0562 -1.7479 -0.0384
  203DCM    CL2 1390   4.086   2.097   3.582 -0.4119 -0.2038  0.5922
  204DCM    CL1 1391   1.465   1.917   1.974 -0.1788 -0.0268  0.5587
  204DCM     C1 1392   1.328   1.799   1.932  0.0858 -0.3486  0.0793
  204DCM     H1 1393   1.244   1.852   1.979 -1.5446 -0.2077 -2.7805
  204DCM     H2 1394   1.352   1.698   1.968 -0.4697 -0.9400 -1.1306
  204DCM    CL2 1395   1.282   1.814   1.767 -0.0311  0.1241  0.2701
  205DCM    CL1 1396   1.886   0.970   2.940 -0.0936 -0.2672 -0.3957
  205DCM     C1 1397   1.803   1.126   2.921 -0.4344  0.1537  0.2461
  205DCM     H1 1398   1.783   1.150   2.816 -0.7678  0.3800  0.3596
  205DCM     H2 1399   1.865   1.203   2.969  2.4183 -1.4972 -0.6246
  205DCM    CL2 1400   1.637   1.116   2.992  0.2267  0.0292 -0.1867
  206DCM    CL1 1401   1.394   3.397   1.865  0.0100 -0.3183 -0.3777
  206DCM     C1 1402   1.317   3.522   1.964  0.3528 -0.5269  0.4472
  206DCM     H1 1403   1.378   3.612   1.951  1.5760 -1.6854 -2.9840
  206DCM     H2 1404   1.311   3.491   2.069 -2.7480 -2.7618 -0.2214
  206DCM    CL2 1405   1.146   3.577   1.909  0.0339  0.6740  0.1449
  207DCM    CL1 1406   2.907   1.042   2.401 -0.1019  0.2550 -0.1757
  207DCM     C1 1407   2.884   0.871   2.380 -0.5706 -0.5658  0.0493
  207DCM     H1 1408   2.837   0.871   2.281  1.6874  0.2832 -1.0950
  207DCM     H2 1409   2.817   0.836   2.459 -1.3488 -0.2447 -0.4511
  207DCM    CL2 1410   3.034   0.770   2.368 -0.2199  0.1924  0.0100
  208DCM    CL1 1411   3.068   3.455   1.180 -0.1836  0.0620 -0.2063
  208DCM     C1 1412   3.079   3.588   1.065  0.2923  0.2931 -0.2751
  208DCM     H1 1413   3.069   3.546   0.964  0.2108 -0.2055 -0.0643
  208DCM     H2 1414   3.164   3.656   1.079 -1.2546  1.9940  1.2082
  208DCM    CL2 1415   2.933   3.684   1.091  0.3435  0.0708 -0.1083
  209DCM    CL1 1416   1.635   2.436   2.765 -0.0565  0.4309  0.1525
  209DCM     C1 1417   1.507   2.381   2.650  0.2735  0.7923  0.4309
  209DCM     H1 1418   1.545   2.365   2.548 -0.5934  3.6333 -0.4366
  209DCM     H2 1419   1.421   2.448   2.658 -0.8863 -0.8849  3.2157
  209DCM    CL2 1420   1.449   2.217   2.703 -0.2671 -0.3089 -0.1876
  210DCM    CL1 1421   0.718   1.014   0.443 -0.5527  0.1045 -0.1850
  210DCM     C1 1422   0.732   0.849   0.502  0.3049  0.6440  0.2304
  210DCM     H1 1423   0.780   0.785   0.427 -0.8203 -2.1765  1.7721
  210DCM     H2 1424   0.628   0.814   0.505  0.6751 -0.5151  0.0106
  210DCM    CL2 1425   0.814   0.846   0.657  0.0095 -0.2292 -0.0336
  211DCM    CL1 1426   3.786   2.663   2.756  0.3093  0.2104  0.2948
  211DCM     C1 1427   3.720   2.501   2.821 -0.7866 -0.2354  0.0796
  211DCM     H1 1428   3.755   2.416   2.761 -1.2935 -1.5734  1.6122
  211DCM     H2 1429   3.621   2.492   2.867 -0.1165 -1.7063  1.3221
  211DCM    CL2 1430   3.815   2.490   2.976 -0.1548 -0.2247  0.0809
  212DCM    CL1 1431   0.720   0.453   2.165 -0.0636 -0.2424 -0.2549
  212DCM     C1 1432   0.849   0.326   2.162  0.0505 -0.1642  0.0867
  212DCM     H1 1433   0.842   0.272   2.258 -3.2314 -1.1976 -0.5829
  212DCM     H2 1434   0.946   0.367   2.136 -0.9605  0.7593 -2.5231
  212DCM    CL2 1435   0.809   0.200   2.047 -0.2789  0.4258 -0.2224
  213DCM    CL1 1436   2.690   2.518   2.261 -0.4557 -0.2213  0.0168
  213DCM     C1 1437   2.611   2.397   2.163 -0.0502 -0.4578  0.2417
  213DCM     H1 1438   2.687   2.323   2.137  2.7108  2.8432 -2.0524
  213DCM     H2 1439   2.568   2.444   2.074  0.1879 -1.2855 -0.3127
  213DCM    CL2 1440   2.478   2.317   2.254  0.2844 -0.4087  0.0365
  214DCM    CL1 1441   2.078   0.794   2.687 -0.1179  0.0740 -0.0800
  214DCM     C1 1442   2.195   0.800   2.543 -0.0238 -0.1890 -0.3031
  214DCM     H1 1443   2.143   0.803   2.447  0.9461  2.2669 -0.8358
  214DCM     H2 1444   2.265   0.715   2.539 -0.2926 -0.5408  1.5246
  214DCM    CL2 1445   2.292   0.949   2.541 -0.2816  0.0779 -0.4269
  215DCM    CL1 1446   0.783   2.808   3.069 -0.0171  0.0441 -0.2209
  215DCM     C1 1447   0.768   2.639   3.012 -0.2518  0.7412  0.6467
  215DCM     H1 1448   0.848   2.629   2.938  0.6150 -0.7078  1.7159
  215DCM     H2 1449   0.664   2.612   2.991 -0.2898  1.8829 -0.7238
  215DCM    CL2 1450   0.819   2.518   3.134  0.6717  0.1986 -0.4418
  216DCM    CL1 1451   3.460   0.504   1.444  0.1207 -0.1523  0.0717
  216DCM     C1 1452   3.467   0.618   1.300  0.5019  0.4446  0.1215
  216DCM     H1 1453   3.525   0.582   1.215 -0.1122 -0.7397  0.1825
  216DCM     H2 1454   3.490   0.720   1.332  0.7151 -0.1113  1.8204
  216DCM    CL2 1455   3.296   0.633   1.249  0.4523 -0.2520  0.1274
  217DCM    CL1 1456   0.878   2.033   3.518  0.6822 -0.0176  0.2424
  217DCM     C1 1457   0.822   2.166   3.628  0.0572  0.1208  0.2970
  217DCM     H1 1458   0.893   2.250   3.631 -1.9156  1.8484  2.2526
  217DCM     H2 1459   0.798   2.125   3.726 -0.5655 -1.0363 -0.3233
  217DCM    CL2 1460   0.672   2.249   3.563 -0.4544 -0.0237 -0.7128
  218DCM    CL1 1461   2.059   2.054   2.100  0.4687 -0.1391 -0.4419
  218DCM     C1 1462   1.963   2.016   1.953 -0.4344  0.4216 -0.0443
  218DCM     H1 1463   2.025   2.006   1.863 -0.2323  0.7173  0.0630
  218DCM     H2 1464   1.878   2.083   1.939 -1.9964 -1.3445  0.5897
  218DCM    CL2 1465   1.872   1.862   1.979 -0.6749  0.1957 -0.2114
  219DCM    CL1 1466   1.393   2.792   3.317 -0.3323  0.2849  0.0193
  219DCM     C1 1467   1.510   2.652   3.327 -0.5916  0.0241  0.0946
  219DCM     H1 1468   1.463   2.554   3.341  2.1154 -1.1732  1.6854
  219DCM     H2 1469   1.578   2.656   3.414  0.2475 -2.6041 -0.3555
  219DCM    CL2 1470   1.595   2.620   3.172 -0.4143 -0.0518 -0.1052
  220DCM    CL1 1471   0.629   1.249   1.419  0.1703 -0.0899  0.2184
  220DCM     C1 1472   0.751   1.286   1.540 -0.4251 -1.1648 -0.2702
  220DCM     H1 1473   0.844   1.296   1.482 -1.1371  4.0981 -1.0294
  220DCM     H2 1474   0.756   1.201   1.609 -0.1266 -0.7641  0.2164
  220DCM    CL2 1475   0.719   1.437   1.629 -0.0607 -0.0512 -0.1946
  221DCM    CL1 1476   2.597   1.220   3.953  0.5579  0.1681 -0.1438
  221DCM     C1 1477   2.590   1.096   3.829 -0.0693  0.7583  0.0983
  221DCM     H1 1478   2.509   1.115   3.757 -0.3947  1.0004  0.5223
  221DCM     H2 1479   2.575   1.002   3.885  0.7605  0.2701 -0.4809
  221DCM    CL2 1480   2.743   1.084   3.735  0.0959  0.2847 -0.0821
  222DCM    CL1 1481   0.428   1.432   0.151  0.0165  0.0357  0.2718
  222DCM     C1 1482   0.560   1.352   0.251 -0.0754 -1.1403  0.2544
  222DCM     H1 1483   0.564   1.245   0.229 -3.0683 -1.4826  0.8525
  222DCM     H2 1484   0.515   1.367   0.350  0.4310 -1.2313  0.4989
  222DCM    CL2 1485   0.713   1.437   0.214 -0.4560 -0.2253  0.1433
  223DCM    CL1 1486   1.539   2.571   3.691 -0.1767 -0.1728 -0.0537
  223DCM     C1 1487   1.393   2.480   3.648  0.0468 -0.0360 -0.0032
  223DCM     H1 1488   1.416   2.374   3.666  0.8391  0.1606  0.1713
  223DCM     H2 1489   1.358   2.508   3.549 -0.0264 -0.3713 -0.0734
  223DCM    CL2 1490   1.245   2.523   3.745 -0.2029  0.0614 -0.0723
  224DCM    CL1 1491   0.660   3.128   3.076  0.1346 -0.2236  0.3451
  224DCM     C1 1492   0.679   3.248   3.211  0.0972 -0.1442  0.3424
  224DCM     H1 1493   0.647   3.349   3.186 -3.9002 -0.6339  2.6792
  224DCM     H2 1494   0.785   3.239   3.241 -0.0601 -0.0357  0.9428
  224DCM    CL2 1495   0.580   3.205   3.358  0.4302 -0.0080 -0.2065
  225DCM    CL1 1496   0.701   2.853   1.289  0.1401 -0.3736 -0.2118
  225DCM     C1 1497   0.648   2.971   1.171  0.3327 -0.4867 -0.7526
  225DCM     H1 1498   0.700   3.066   1.188  3.2655 -2.1790  0.4771
  225DCM     H2 1499   0.541   2.990   1.186 -0.0138 -2.5625 -0.2138
  225DCM    CL2 1500   0.664   2.902   1.005 -0.1995  0.3796 -0.2780
  226DCM    CL1 1501   3.454   0.597   1.943  0.2113  0.1052  0.0112
  226DCM     C1 1502   3.432   0.647   1.770 -0.4293 -0.6201  0.8566
  226DCM     H1 1503   3.331   0.682   1.745 -0.0989 -0.0893  0.2244
  226DCM     H2 1504   3.466   0.566   1.704  3.7567  1.5938 -0.0523
  226DCM    CL2 1505   3.537   0.783   1.719  0.3740 -0.1548 -0.1835
  227DCM    CL1 1506   3.444   0.523   3.482 -0.3743  0.2454  0.6778
  227DCM     C1 1507   3.359   0.682   3.510 -0.4201 -0.5516 -0.0320
  227DCM     H1 1508   3.399   0.735   3.597 -3.4818  0.4161  0.8991
  227DCM     H2 1509   3.251   0.670   3.520 -0.4387  0.3251  1.0732
  227DCM    CL2 1510   3.395   0.778   3.358  0.3183 -0.5083 -0.2988
  228DCM    CL1 1511   2.263   1.901   2.741 -0.0712  0.3989  0.3119
  228DCM     C1 1512   2.266   2.066   2.676 -1.1029  0.0428 -0.3303
  228DCM     H1 1513   2.359   2.079   2.618 -1.7559  2.2032 -0.9804
  228DCM     H2 1514   2.267   2.136   2.760  1.4430 -0.9666  0.5923
  228DCM    CL2 1515   2.142   2.100   2.553  0.0709  0.2076 -0.2220
  229DCM    CL1 1516   3.814   0.356   3.569 -0.2708  0.2944 -0.0910
  229DCM     C1 1517   3.947   0.458   3.501 -0.5208 -0.0212 -0.0839
  229DCM     H1 1518   4.002   0.488   3.591  0.9184  0.0074 -0.9514
  229DCM     H2 1519   3.917   0.547   3.444  0.4801 -0.2053 -0.9133
  229DCM    CL2 1520   4.059   0.375   3.387 -0.3274  0.2332  0.2303
  230DCM    CL1 1521   0.010   2.439   3.705  0.4231 -0.2229 -0.0261
  230DCM     C1 1522  -0.034   2.574   3.595 -0.0716 -0.0130  0.9959
  230DCM     H1 1523  -0.092   2.643   3.657  1.1023  0.6607  1.3836
  230DCM     H2 1524  -0.084   2.521   3.513  3.4104 -1.9984 -0.0530
  230DCM    CL2 1525   0.112   2.656   3.531 -0.1312 -0.1915 -0.3274
  231DCM    CL1 1526   3.718   2.858   1.181 -0.3366 -0.2953  0.1705
  231DCM     C1 1527   3.860   2.956   1.210  0.2967 -0.1469  0.0367
  231DCM     H1 1528   3.827   3.057   1.236 -1.2423 -0.6161 -0.0066
  231DCM     H2 1529   3.924   2.947   1.121  1.1525 -2.9380  0.8272
  231DCM    CL2 1530   3.952   2.895   1.351 -0.0893  0.1605  0.0084
  232DCM    CL1 1531   0.523   0.999   3.921  0.0614  0.0527  0.0893
  232DCM     C1 1532   0.430   0.916   4.045 -0.0997 -0.2682 -0.4828
  232DCM     H1 1533   0.504   0.852   4.094  0.4413 -0.4992 -1.5941
  232DCM     H2 1534   0.347   0.853   4.012 -0.0366 -1.0795  0.8183
  232DCM    CL2 1535   0.362   1.026   4.171 -0.1328 -0.0454 -0.1941
  233DCM    CL1 1536   2.223   3.426   0.543  0.0874  0.1319 -0.0799
  233DCM     C1 1537   2.308   3.576   0.492  0.1984 -0.0701 -0.2167
  233DCM     H1 1538   2.224   3.637   0.457  0.0654 -0.6205 -0.8949
  233DCM     H2 1539   2.378   3.549   0.412  1.3863 -0.6497  0.9817
  233DCM    CL2 1540   2.379   3.653   0.638 -0.2107  0.2395  0.0252
  234DCM    CL1 1541   0.491   3.174   1.408 -0.1858 -0.0972 -0.2492
  234DCM     C1 1542   0.605   3.156   1.542 -0.4173  0.1965  0.1578
  234DCM     H1 1543   0.638   3.052   1.556 -0.2565 -0.0458 -1.7555
  234DCM     H2 1544   0.566   3.201   1.634  1.5684 -1.8507  2.1150
  234DCM    CL2 1545   0.757   3.248   1.504 -0.0773  0.1627 -0.1849
  235DCM    CL1 1546   0.196   0.771   1.093 -0.1821 -0.1334 -0.3542
  235DCM     C1 1547   0.348   0.795   1.182 -0.0228  0.8888 -0.0844
  235DCM     H1 1548   0.323   0.820   1.286 -0.7281 -1.8922  0.4960
  235DCM     H2 1549   0.387   0.879   1.123 -1.5537 -0.0494 -2.5808
  235DCM    CL2 1550   0.458   0.649   1.174  0.1510 -0.1537 -0.2892
  236DCM    CL1 1551   3.841   1.200   0.232 -0.2919 -0.3989  0.0406
  236DCM     C1 1552   3.699   1.222   0.122  0.3410 -0.4473 -0.1164
  236DCM     H1 1553   3.706   1.143   0.047 -3.4173 -2.1501  1.0440
  236DCM     H2 1554   3.685   1.322   0.079 -0.0090 -0.2540  0.4445
  236DCM    CL2 1555   3.547   1.195   0.210 -0.4396 -0.1164  0.4715
  237DCM    CL1 1556   1.690   0.651   2.808 -0.0700 -0.1329 -0.1171
  237DCM     C1 1557   1.716   0.478   2.857  0.0188  0.1129 -0.5973
  237DCM     H1 1558   1.652   0.410   2.800  0.8622 -0.1460 -1.2666
  237DCM     H2 1559   1.687   0.485   2.962 -1.2823  2.0473 -1.0261
  237DCM    CL2 1560   1.897   0.448   2.828 -0.0277  0.2853  0.0822
  238DCM    CL1 1561   0.128   0.843   1.797  0.2456  0.1765  0.0470
  238DCM     C1 1562   0.133   0.821   1.619  0.3628 -0.5724 -0.5800
  238DCM     H1 1563   0.200   0.741   1.587  1.8844  0.3438  0.2041
  238DCM     H2 1564   0.164   0.916   1.573 -0.7123 -0.1783 -0.5238
  238DCM    CL2 1565  -0.035   0.795   1.561  0.0111  0.1416  0.4123
  239DCM    CL1 1566   0.346   3.072   3.684  0.2908  0.2031 -0.0534
  239DCM     C1 1567   0.400   2.908   3.626 -0.0172  0.2161 -0.1116
  239DCM     H1 1568   0.333   2.850   3.690  0.1623  0.1119 -0.0165
  239DCM     H2 1569   0.508   2.892   3.637  0.4480  2.9594 -0.0775
  239DCM    CL2 1570   0.342   2.899   3.456 -0.3865  0.0426 -0.4449
  240DCM    CL1 1571   1.563   2.952   2.220 -0.0043 -0.1153 -0.1132
  240DCM     C1 1572   1.444   3.083   2.249 -0.1456  0.2723 -0.4879
  240DCM     H1 1573   1.501   3.171   2.280  0.5508 -0.4411  0.3115
  240DCM     H2 1574   1.380   3.037   2.325  1.3982  1.3159  1.5490
  240DCM    CL2 1575   1.381   3.130   2.091 -0.2186 -0.2209 -0.0765
  241DCM    CL1 1576   2.975   1.909   3.104  0.4118  0.0520 -0.2635
  241DCM     C1 1577   3.006   1.787   2.978 -0.0402 -0.3732 -0.3292
  241DCM     H1 1578   2.911   1.742   2.949  0.4679 -2.7127  1.3212
  241DCM     H2 1579   3.071   1.703   3.006  0.5637 -0.5470 -2.1568
  241DCM    CL2 1580   3.070   1.857   2.830  0.3262 -0.3791  0.1002
  242DCM    CL1 1581   1.531   2.648   2.495 -0.1127 -0.3041 -0.2905
  242DCM     C1 1582   1.616   2.608   2.336 -0.0344 -0.2916 -0.1950
  242DCM     H1 1583   1.570   2.636   2.241  0.6703 -0.8728 -0.7228
  242DCM     H2 1584   1.624   2.499   2.344  1.5731 -0.3721 -1.9916
  242DCM    CL2 1585   1.789   2.667   2.331 -0.0480 -0.2466 -0.1355
  243DCM    CL1 1586   1.560   3.801   1.898  0.3196  0.2884  0.1573
  243DCM     C1 1587   1.543   3.970   1.845  0.6736 -0.7335 -0.6532
  243DCM     H1 1588   1.534   4.030   1.937  0.6043 -0.3565 -0.9030
  243DCM     H2 1589   1.457   3.988   1.780 -0.1091 -1.7339  0.0826
  243DCM    CL2 1590   1.685   4.020   1.760  0.0053  0.0546 -0.1006
  244DCM    CL1 1591   1.610   1.076   0.054  0.1932 -0.1622  0.1895
  244DCM     C1 1592   1.709   0.953   0.130 -0.4716 -0.2387  0.2468
  244DCM     H1 1593   1.804   0.951   0.075 -0.3517  2.9257  0.1955
  244DCM     H2 1594   1.660   0.855   0.135  1.4629 -1.3378 -0.7119
  244DCM    CL2 1595   1.750   1.006   0.298  0.0541 -0.0800  0.2811
  245DCM    CL1 1596   2.375   0.241   0.596 -0.3517 -0.1868  0.2619
  245DCM     C1 1597   2.315   0.371   0.487  0.4402  0.1674  0.0926
  245DCM     H1 1598   2.391   0.448   0.503  1.4512 -1.1915  2.3682
  245DCM     H2 1599   2.219   0.406   0.527  1.0849  2.3912 -0.1788
  245DCM    CL2 1600   2.282   0.328   0.313  0.1547  0.5086 -0.5162
  246DCM    CL1 1601   2.204   1.985   3.121 -0.0065  0.2346  0.4233
  246DCM     C1 1602   2.218   2.117   3.249  0.4760  0.3430  0.2613
  246DCM     H1 1603   2.316   2.164   3.244  0.4085  0.5158  0.5191
  246DCM     H2 1604   2.190   2.072   3.345 -0.2077 -2.1498 -1.0231
  246DCM    CL2 1605   2.097   2.249   3.207  0.0913  0.1529 -0.1022
  247DCM    CL1 1606   0.059   1.544   0.069  0.0392  0.0307 -0.3629
  247DCM     C1 1607   0.167   1.627  -0.051 -0.0932  0.5200  0.7107
  247DCM     H1 1608   0.111   1.641  -0.144  0.8643  0.5346  0.1236
  247DCM     H2 1609   0.245   1.552  -0.070 -0.3442  0.3636  0.2905
  247DCM    CL2 1610   0.234   1.778   0.014 -0.0566 -0.1279  0.5128
  248DCM    CL1 1611   1.992   1.171   1.442 -0.1585  0.1405  0.0292
  248DCM     C1 1612   1.896   1.307   1.375 -0.8236 -0.9643 -1.0582
  248DCM     H1 1613   1.908   1.391   1.444 -2.0632 -1.0252 -0.7486
  248DCM     H2 1614   1.792   1.275   1.384 -0.6619 -1.2408 -0.1551
  248DCM    CL2 1615   1.943   1.360   1.205  0.3366 -0.1864  0.2263
  249DCM    CL1 1616   2.336   1.886   3.675 -0.0937  0.0682  0.1127
  249DCM     C1 1617   2.489   1.901   3.769  0.1681 -0.2560  0.1365
  249DCM     H1 1618   2.553   1.812   3.775 -0.3824 -0.5914  1.4473
  249DCM     H2 1619   2.468   1.935   3.871 -1.0850 -1.2440  0.2428
  249DCM    CL2 1620   2.594   2.027   3.704 -0.1472  0.3817 -0.0478
  250DCM    CL1 1621   1.827   1.725   3.193  0.0309  0.3579 -0.3797
  250DCM     C1 1622   1.855   1.714   3.371  0.0789  0.4822 -0.1070
  250DCM     H1 1623   1.803   1.800   3.414 -0.5359  0.9481 -1.6995
  250DCM     H2 1624   1.961   1.709   3.398 -0.5468 -2.1702  2.3918
  250DCM    CL2 1625   1.773   1.564   3.432  0.0949  0.3736  0.1665
  251DCM    CL1 1626   2.319   2.572   3.081 -0.2976 -0.1469 -0.4002
  251DCM     C1 1627   2.163   2.576   2.985  0.1176  0.5161  0.2170
  251DCM     H1 1628   2.131   2.680   2.968  2.9873  1.0522 -3.3025
  251DCM     H2 1629   2.096   2.509   3.039  1.0650  0.0326  0.8169
  251DCM    CL2 1630   2.189   2.504   2.819 -0.2056 -0.5083 -0.0626
  252DCM    CL1 1631   0.877   0.138   3.570 -0.0046 -0.1894  0.1437
  252DCM     C1 1632   0.992   0.003   3.627  0.2174  0.6465 -0.7851
  252DCM     H1 1633   1.060   0.039   3.704  1.7532  0.0319 -1.8019
  252DCM     H2 1634   1.068  -0.021   3.552 -0.2499  0.6233 -1.2577
  252DCM    CL2 1635   0.895  -0.151   3.651 -0.2245  0.1498  0.2454
  253DCM    CL1 1636   1.934   3.805   2.584  0.1772  0.2362  0.1437
  253DCM     C1 1637   1.999   3.821   2.755  0.2605 -0.1356  0.1476
  253DCM     H1 1638   1.916   3.842   2.824 -0.2831 -0.0690 -0.5194
  253DCM     H2 1639   2.079   3.896   2.749  0.1251 -0.0629 -0.8292
  253DCM    CL2 1640   2.086   3.673   2.793 -0.0500 -0.1256  0.6662
  254DCM    CL1 1641   2.635   2.895   0.842  0.0580 -0.1821 -0.2708
  254DCM     C1 1642   2.476   2.815   0.840  0.3462 -0.3356 -0.0054
  254DCM     H1 1643   2.408   2.868   0.773  0.2989  0.2440  0.4863
  254DCM     H2 1644   2.439   2.806   0.943  2.4653 -1.9998  0.7009
  254DCM    CL2 1645   2.490   2.645   0.780 -0.1243  0.0872  0.1969
  255DCM    CL1 1646   2.521   1.726   3.283  0.0387  0.1429  0.1676
  255DCM     C1 1647   2.616   1.832   3.394  0.1637 -0.3817  0.7759
  255DCM     H1 1648   2.552   1.896   3.455 -0.7814  0.5632 -1.1022
  255DCM     H2 1649   2.688   1.894   3.339 -0.8000 -0.4139 -0.5633
  255DCM    CL2 1650   2.713   1.731   3.504  0.3633 -0.2134  0.1340
  256DCM    CL1 1651   0.903   1.726   1.736  0.4777  0.2856 -0.5741
  256DCM     C1 1652   0.899   1.635   1.887  0.0299 -0.5390 -0.1862
  256DCM     H1 1653   0.946   1.536   1.873  2.5604  0.5783 -0.2631
  256DCM     H2 1654   0.798   1.623   1.926  1.1372 -0.1555  3.0729
  256DCM    CL2 1655   0.985   1.707   2.025 -0.1475  0.0627 -0.1304
  257DCM    CL1 1656   3.145   3.142   2.380  0.1899  0.3676 -0.0645
  257DCM     C1 1657   3.164   3.321   2.427 -0.1615  0.1786 -0.3568
  257DCM     H1 1658   3.181   3.330   2.535  1.5302 -1.5562 -0.4269
  257DCM     H2 1659   3.082   3.386   2.393  0.1290  0.4622 -0.5301
  257DCM    CL2 1660   3.304   3.393   2.353  0.0579 -0.2854  0.4291
  258DCM    CL1 1661   0.121   2.326   2.895  0.0425  0.1527  0.4662
  258DCM     C1 1662   0.086   2.289   3.072  0.4333 -0.7243  0.5034
  258DCM     H1 1663  -0.017   2.323   3.089  0.7176  2.2668 -2.5140
  258DCM     H2 1664   0.153   2.352   3.132  1.9818  0.1038 -1.9147
  258DCM    CL2 1665   0.111   2.117   3.083  0.1166  0.1903  0.0134
  259DCM    CL1 1666   2.338   0.550   3.418 -0.2582 -0.0646  0.6087
  259DCM     C1 1667   2.345   0.371   3.396 -0.3684 -0.3816 -0.6902
  259DCM     H1 1668   2.400   0.326   3.480  1.0818  1.2574 -0.6989
  259DCM     H2 1669   2.394   0.359   3.299  1.0831  1.3827 -0.2317
  259DCM    CL2 1670   2.178   0.305   3.391 -0.0240  0.1682 -0.2525
  260DCM    CL1 1671   2.216   1.874   1.103  0.1574  0.0845 -0.0463
  260DCM     C1 1672   2.125   1.925   0.956 -0.2837 -0.2823 -0.6088
  260DCM     H1 1673   2.170   2.017   0.916 -0.7255 -0.7878 -2.3259
  260DCM     H2 1674   2.021   1.950   0.981 -0.8113 -2.4260 -0.4973
  260DCM    CL2 1675   2.110   1.797   0.831 -0.1498  0.0947  0.3827
  261DCM    CL1 1676   0.198   3.876   0.302 -0.1759 -0.1239  0.0938
  261DCM     C1 1677   0.144   4.034   0.372 -0.8895  0.2713 -0.0405
  261DCM     H1 1678   0.195   4.106   0.307  2.6713 -2.2121 -0.2602
  261DCM     H2 1679   0.182   4.037   0.475  2.1233 -0.8247 -1.0424
  261DCM    CL2 1680  -0.039   4.050   0.379 -0.0574 -0.0149 -0.1151
  262DCM    CL1 1681   3.312   2.583   2.961  0.0921 -0.0610  0.0738
  262DCM     C1 1682   3.307   2.735   2.858 -0.7699 -0.1012 -0.5961
  262DCM     H1 1683   3.350   2.718   2.758 -0.5333  1.3728 -0.7647
  262DCM     H2 1684   3.363   2.812   2.914  0.5767 -0.6955 -1.0735
  262DCM    CL2 1685   3.143   2.802   2.828 -0.0459 -0.0193  0.2399
  263DCM    CL1 1686   0.871   1.399   3.236  0.3027 -0.1872 -0.2509
  263DCM     C1 1687   0.966   1.356   3.379 -0.7375 -0.1351 -0.1382
  263DCM     H1 1688   1.050   1.423   3.401 -2.3376  1.1301  2.5226
  263DCM     H2 1689   1.015   1.260   3.358  2.1648  1.3481 -0.7543
  263DCM    CL2 1690   0.851   1.330   3.517 -0.0059 -0.4331 -0.3999
  264DCM    CL1 1691   1.855   3.215   2.246 -0.2078  0.2294 -0.4902
  264DCM     C1 1692   1.954   3.289   2.371 -0.5657 -0.0615  0.3385
  264DCM     H1 1693   2.060   3.263   2.360 -0.9133 -1.4131  0.0726
  264DCM     H2 1694   1.916   3.259   2.470  1.1552 -0.2790  0.9771
  264DCM    CL2 1695   1.940   3.466   2.365  0.1893 -0.0670  0.5314
  265DCM    CL1 1696   3.122   2.417   2.536  0.3403  0.0350  0.3351
  265DCM     C1 1697   3.008   2.360   2.667 -0.3562  0.3423  0.0225
  265DCM     H1 1698   2.902   2.387   2.657 -0.1643  0.9933 -0.3252
  265DCM     H2 1699   3.046   2.387   2.766 -0.1915  0.4017 -0.0572
  265DCM    CL2 1700   3.014   2.178   2.663  0.0622 -0.0266  0.0805
  266DCM    CL1 1701   3.026   1.187   0.506 -0.0170 -0.0782 -0.6898
  266DCM     C1 1702   3.207   1.162   0.516 -0.1601 -0.3768  0.6271
  266DCM     H1 1703   3.241   1.242   0.448 -1.1306 -0.0852  0.4705
  266DCM     H2 1704   3.231   1.064   0.474 -0.7446 -0.2608  0.0023
  266DCM    CL2 1705   3.259   1.206   0.683 -0.1592  0.2451 -0.2474
  267DCM    CL1 1706   1.813   2.972   2.815 -0.2999  0.0174 -0.4345
  267DCM     C1 1707   1.823   2.876   2.663 -0.1513 -0.5041  0.7504
  267DCM     H1 1708   1.793   2.948   2.586  0.4108 -0.3963  0.6266
  267DCM     H2 1709   1.754   2.791   2.664  0.2099 -0.8075  0.4503
  267DCM    CL2 1710   1.995   2.814   2.638 -0.2338  0.0572 -0.3172
  268DCM    CL1 1711   0.905   0.986   1.347 -0.0423  0.0745  0.0455
  268DCM     C1 1712   0.975   0.920   1.498 -0.3630  0.1035 -0.2649
  268DCM     H1 1713   0.895   0.876   1.559  1.4533 -0.3582  1.8897
  268DCM     H2 1714   1.029   1.002   1.547 -0.1806 -0.5115  0.5742
  268DCM    CL2 1715   1.098   0.791   1.453  0.2610 -0.0828 -0.4870
  269DCM    CL1 1716   1.188   0.588   3.490 -0.0396  0.3549 -0.1060
  269DCM     C1 1717   1.014   0.638   3.497  0.1395  0.2623  0.1839
  269DCM     H1 1718   0.975   0.706   3.420 -0.1652  0.2280  0.3079
  269DCM     H2 1719   1.006   0.685   3.596  1.3562  1.1290 -0.1031
  269DCM    CL2 1720   0.921   0.488   3.484  0.2075  0.2334 -0.3132
  270DCM    CL1 1721   2.028   3.906   1.608  0.2256  0.1770  0.0042
  270DCM     C1 1722   1.900   3.776   1.600  0.3374 -0.5951  0.2554
  270DCM     H1 1723   1.809   3.820   1.558  0.2879 -0.6631  0.2924
  270DCM     H2 1724   1.884   3.733   1.699 -2.1072 -0.4741 -0.0261
  270DCM    CL2 1725   1.953   3.642   1.497  0.0472  0.0520 -0.0359
  271DCM    CL1 1726   0.574   2.241   0.796 -0.1712 -0.3288  0.1971
  271DCM     C1 1727   0.479   2.331   0.683  0.0246  0.2728 -0.1543
  271DCM     H1 1728   0.402   2.388   0.737  0.3212  1.5012 -0.9993
  271DCM     H2 1729   0.424   2.260   0.621 -1.1157 -0.9719  2.1458
  271DCM    CL2 1730   0.583   2.426   0.578  0.1305 -0.5198  0.5167
  272DCM    CL1 1731   2.938   3.380   2.844  0.3658  0.4233 -0.1071
  272DCM     C1 1732   2.871   3.333   2.684  0.5633 -0.4637  0.2845
  272DCM     H1 1733   2.765   3.307   2.691  0.1466  0.7485 -1.1332
  272DCM     H2 1734   2.937   3.249   2.660  0.5012 -0.7835  1.1902
  272DCM    CL2 1735   2.893   3.474   2.569  0.2086  0.0769 -0.0138
  273DCM    CL1 1736   1.606   1.456   2.070 -0.5134  0.1870 -0.3926
  273DCM     C1 1737   1.656   1.579   1.945  0.5477 -0.2567  0.1381
  273DCM     H1 1738   1.763   1.592   1.964  1.0020 -0.5306 -1.9695
  273DCM     H2 1739   1.608   1.674   1.970  1.2894 -0.1165  1.0794
  273DCM    CL2 1740   1.629   1.537   1.768 -0.4125  0.2197  0.0351
  274DCM    CL1 1741   3.200   2.655   1.879 -0.3232  0.0598  0.0844
  274DCM     C1 1742   3.308   2.752   1.774  0.2259 -0.1177 -0.0559
  274DCM     H1 1743   3.298   2.861   1.785 -0.8634  0.1765 -3.0415
  274DCM     H2 1744   3.285   2.724   1.670  3.5433  1.7200 -1.4476
  274DCM    CL2 1745   3.472   2.719   1.812  0.2262 -0.6025  0.0354
  275DCM    CL1 1746   0.459   0.189   3.334  0.2428  0.0523 -0.0897
  275DCM     C1 1747   0.605   0.116   3.401  0.9544 -0.2121  0.1268
  275DCM     H1 1748   0.619   0.148   3.506  2.3092 -4.0844  1.2881
  275DCM     H2 1749   0.682   0.140   3.328  2.1917 -1.3969  0.9887
  275DCM    CL2 1750   0.593  -0.060   3.389  0.1710  0.2030 -0.1548
  276DCM    CL1 1751   3.873   3.939   0.756 -0.2631  0.3682 -0.1369
  276DCM     C1 1752   3.695   3.897   0.762 -0.3450 -0.1779 -0.3454
  276DCM     H1 1753   3.688   3.793   0.796  1.0615 -0.0078  0.5190
  276DCM     H2 1754   3.650   3.922   0.665 -1.6961  0.9032  0.5118
  276DCM    CL2 1755   3.610   4.004   0.874  0.0708 -0.2673 -0.0272
  277DCM    CL1 1756   0.278   3.440   2.577  0.4165  0.2906 -0.2074
  277DCM     C1 1757   0.437   3.364   2.548  0.0076 -0.1139 -0.2403
  277DCM     H1 1758   0.492   3.433   2.482 -1.6331 -0.2789 -1.8694
  277DCM     H2 1759   0.415   3.271   2.494  0.0353 -0.2435 -0.0286
  277DCM    CL2 1760   0.539   3.335   2.693  0.2940 -0.1229  0.4814
  278DCM    CL1 1761   0.570   1.032   2.966  0.5089  0.5486 -0.0450
  278DCM     C1 1762   0.525   1.055   3.136  0.8427  0.0506 -0.2382
  278DCM     H1 1763   0.487   1.157   3.152 -1.7643 -1.1468  1.9015
  278DCM     H2 1764   0.614   1.056   3.201 -0.1278  1.2480  1.1401
  278DCM    CL2 1765   0.397   0.938   3.178 -0.2460  0.4445 -0.2653
  279DCM    CL1 1766   1.302   2.433   1.016 -0.0258  0.3881 -0.1212
  279DCM     C1 1767   1.295   2.262   0.943  0.0561 -0.1673 -0.1839
  279DCM     H1 1768   1.212   2.258   0.872  0.8488  0.3044 -1.1580
  279DCM     H2 1769   1.274   2.189   1.022 -2.9251  0.8340  0.0856
  279DCM    CL2 1770   1.450   2.224   0.865 -0.2372  0.1856  0.0929
  280DCM    CL1 1771   3.924   3.540   0.548  0.0038 -0.1627  0.0691
  280DCM     C1 1772   4.056   3.617   0.448  0.2538 -0.8921 -0.0590
  280DCM     H1 1773   4.039   3.725   0.441 -1.2121 -1.0532  0.6135
  280DCM     H2 1774   4.059   3.575   0.347  1.0076 -0.2449 -0.3179
  280DCM    CL2 1775   4.218   3.583   0.532  0.0521  0.1390  0.0857
  281DCM    CL1 1776   0.510   3.598   3.372 -0.3753 -0.1067 -0.1411
  281DCM     C1 1777   0.453   3.518   3.527  0.5543  0.2341 -0.6941
  281DCM     H1 1778   0.476   3.411   3.531  1.2319  0.3290 -1.6152
  281DCM     H2 1779   0.345   3.540   3.529  0.6933  0.9136 -0.5760
  281DCM    CL2 1780   0.546   3.603   3.657  0.8738 -0.1023  0.6766
  282DCM    CL1 1781   1.453   1.857   0.256 -0.0857 -0.1896 -0.4796
  282DCM     C1 1782   1.491   1.833   0.427  0.3807  0.1782 -0.5023
  282DCM     H1 1783   1.601   1.841   0.425  0.3265  0.8366 -1.2675
  282DCM     H2 1784   1.472   1.730   0.461  1.2668  0.5888  1.3357
  282DCM    CL2 1785   1.428   1.970   0.533 -0.0980  0.0873  0.2075
  283DCM    CL1 1786   0.160   0.991   2.601 -0.5097  0.5088 -0.1878
  283DCM     C1 1787   0.271   0.984   2.736  0.5843  0.2484 -0.2998
  283DCM     H1 1788   0.374   1.008   2.707  0.8849  0.1639  0.6424
  283DCM     H2 1789   0.266   0.881   2.774 -2.3016 -0.5550 -2.5583
  283DCM    CL2 1790   0.209   1.102   2.856  0.1713 -0.2055  0.0948
  284DCM    CL1 1791   2.403   3.210   1.729  0.2009 -0.2633  0.1666
  284DCM     C1 1792   2.556   3.316   1.749 -0.5209  0.3453  0.4014
  284DCM     H1 1793   2.535   3.374   1.840 -2.6786  0.9026 -0.3836
  284DCM     H2 1794   2.554   3.377   1.659 -2.4047 -1.8088 -1.1427
  284DCM    CL2 1795   2.716   3.227   1.745 -0.3118  0.0226  0.1656
  285DCM    CL1 1796   0.187   3.264   1.665 -0.2044 -0.0532  0.6926
  285DCM     C1 1797   0.266   3.111   1.707 -0.0983  0.1035  0.0280
  285DCM     H1 1798   0.370   3.105   1.673  0.3924  0.4661  1.3947
  285DCM     H2 1799   0.210   3.024   1.672 -0.6362  0.2247  0.5817
  285DCM    CL2 1800   0.266   3.082   1.887 -0.0636  0.7673 -0.2800
  286DCM    CL1 1801   2.163   0.467   2.488  0.1402 -0.3682 -0.2061
  286DCM     C1 1802   2.001   0.391   2.461  0.2997 -0.0106  0.2457
  286DCM     H1 1803   1.948   0.436   2.376  0.8447  1.4594  0.6669
  286DCM     H2 1804   1.940   0.386   2.552  0.2164  2.5555  0.3825
  286DCM    CL2 1805   2.047   0.225   2.422  0.2084 -0.0397 -0.1290
  287DCM    CL1 1806   3.852   2.195   1.149  0.2602 -0.3613 -0.0378
  287DCM     C1 1807   3.872   2.032   1.214  0.3016  0.0563 -0.1524
  287DCM     H1 1808   3.977   2.003   1.202  0.1223 -0.0834 -1.5307
  287DCM     H2 1809   3.807   1.965   1.157  1.6623  0.6709 -2.5467
  287DCM    CL2 1810   3.846   2.024   1.387  0.0478  0.2188  0.1896
  288DCM    CL1 1811   2.145   3.544   3.767 -0.3236  0.0857  0.2030
  288DCM     C1 1812   2.292   3.639   3.825  0.9667  1.0755  0.0521
  288DCM     H1 1813   2.375   3.567   3.823 -0.0068 -0.0956 -2.5866
  288DCM     H2 1814   2.271   3.672   3.927  1.6431  0.1372  0.5078
  288DCM    CL2 1815   2.335   3.784   3.725 -0.3184  0.3782 -0.0359
  289DCM    CL1 1816   0.337   0.369   0.918  0.2052 -0.4138  0.3893
  289DCM     C1 1817   0.339   0.479   0.777 -0.0519 -1.0008  0.0047
  289DCM     H1 1818   0.387   0.570   0.815 -4.4930  0.8830  1.7610
  289DCM     H2 1819   0.236   0.507   0.753  0.6348  0.7004 -1.1148
  289DCM    CL2 1820   0.425   0.412   0.622  0.0793 -0.1336  0.2080
  290DCM    CL1 1821   1.388   3.506   3.013 -0.3886 -0.1966  0.1365
  290DCM     C1 1822   1.331   3.514   2.842  0.3262 -0.0550 -0.3748
  290DCM     H1 1823   1.373   3.598   2.785  3.2820 -1.5088 -0.5338
  290DCM     H2 1824   1.222   3.524   2.837  0.4658  1.2756 -1.2839
  290DCM    CL2 1825   1.372   3.357   2.757  0.0841 -0.0499  0.0484
  291DCM    CL1 1826   3.476   3.483   2.853 -0.1704 -0.0281  0.4095
  291DCM     C1 1827   3.379   3.460   2.704  0.5501 -0.0584 -0.5564
  291DCM     H1 1828   3.325   3.367   2.719  1.3120 -0.2697  1.0231
  291DCM     H2 1829   3.449   3.465   2.619  1.0145  2.3183 -0.1104
  291DCM    CL2 1830   3.254   3.592   2.687  0.5975 -0.0145  0.1600
  292DCM    CL1 1831   0.790   3.485   1.122  0.4116  0.0381  0.0022
  292DCM     C1 1832   0.837   3.314   1.071  0.0298 -0.7245  0.1676
  292DCM     H1 1833   0.922   3.334   1.004 -1.4150 -1.0769 -1.8686
  292DCM     H2 1834   0.751   3.271   1.017 -1.2321  1.4344  0.3658
  292DCM    CL2 1835   0.907   3.198   1.188 -0.1860  0.0345  0.2499
  293DCM    CL1 1836   0.404   3.943   2.177  0.2885 -0.1254  0.2017
  293DCM     C1 1837   0.392   3.914   2.001  0.9188 -0.0464 -0.2919
  293DCM     H1 1838   0.382   3.804   1.999  0.9291 -0.0455 -0.4716
  293DCM     H2 1839   0.483   3.952   1.953  0.9588 -1.0494 -1.0479
  293DCM    CL2 1840   0.255   3.993   1.925  0.0980 -0.1665 -0.4265
  294DCM    CL1 1841   1.883   0.269   1.015 -0.1798  0.1656 -0.2031
  294DCM     C1 1842   1.756   0.219   1.133  0.1862 -0.0250  0.5017
  294DCM     H1 1843   1.803   0.204   1.231  1.3948 -4.1276 -0.5361
  294DCM     H2 1844   1.694   0.136   1.097 -1.6139  0.9599  1.1729
  294DCM    CL2 1845   1.642   0.364   1.141  0.6444 -0.2674 -0.1777
  295DCM    CL1 1846   2.862   3.236   3.943  0.1214  0.1945 -0.1125
  295DCM     C1 1847   2.891   3.382   4.045 -0.1149 -0.3786  0.5475
  295DCM     H1 1848   2.980   3.434   4.008 -0.1161  0.1542  1.2711
  295DCM     H2 1849   2.897   3.351   4.150  2.4186 -1.5091  0.1278
  295DCM    CL2 1850   2.747   3.493   4.021 -0.4164  0.0919 -0.0061
  296DCM    CL1 1851   0.741   0.011   0.832 -0.0664 -0.0251 -0.1900
  296DCM     C1 1852   0.839  -0.065   0.971 -0.6411 -0.2510 -0.3288
  296DCM     H1 1853   0.945  -0.066   0.945 -0.0849  2.1069  1.4691
  296DCM     H2 1854   0.797  -0.163   0.998 -1.4324 -0.0900 -0.9365
  296DCM    CL2 1855   0.818   0.056   1.104 -0.1460 -0.2401  0.2026
  297DCM    CL1 1856   3.040   3.492   1.936 -0.1477  0.0213  0.3206
  297DCM     C1 1857   3.026   3.312   1.961 -0.3646 -0.3804 -0.3387
  297DCM     H1 1858   3.130   3.282   1.941 -0.5859 -0.8278 -0.8094
  297DCM     H2 1859   2.953   3.276   1.888 -1.2458 -1.5744  1.0968
  297DCM    CL2 1860   2.988   3.273   2.132  0.1087  0.1070  0.6743
  298DCM    CL1 1861   2.465   3.883   1.707 -0.1790 -0.3248  0.0527
  298DCM     C1 1862   2.383   3.743   1.621 -0.4754 -0.8756 -0.3560
  298DCM     H1 1863   2.278   3.769   1.639  0.3555  1.4911  1.7921
  298DCM     H2 1864   2.404   3.652   1.679 -1.7003 -1.9268 -1.5024
  298DCM    CL2 1865   2.437   3.729   1.452  0.6073 -0.3460  0.2963
  299DCM    CL1 1866   1.720   0.944   0.720 -0.0811 -0.1867  0.1009
  299DCM     C1 1867   1.553   1.005   0.721 -0.2414 -0.6026 -0.2981
  299DCM     H1 1868   1.483   0.927   0.754  2.7983 -2.4053  2.4844
  299DCM     H2 1869   1.529   1.050   0.624 -1.0381 -1.9022 -0.7352
  299DCM    CL2 1870   1.538   1.136   0.842 -0.3479  0.0911  0.1374
  300DCM    CL1 1871   1.955   0.211   0.173 -0.2331  0.0324 -0.2354
  300DCM     C1 1872   1.920   0.106   0.320 -0.3016 -0.0432 -0.2201
  300DCM     H1 1873   1.978   0.130   0.410  0.5790  0.3749 -0.8835
  300DCM     H2 1874   1.933  -0.000   0.297  0.4850  0.4246 -2.1907
  300DCM    CL2 1875   1.745   0.138   0.372 -0.0603 -0.0570  0.0112
  301DCM    CL1 1876   3.547   3.591   3.431  0.1506 -0.0487 -0.3186
  301DCM     C1 1877   3.466   3.736   3.490 -0.1091 -0.0831  0.1119
  301DCM     H1 1878   3.529   3.824   3.472  0.6780 -0.7779 -0.6388
  301DCM     H2 1879   3.457   3.729   3.599  2.2142 -0.5184  0.3265
  301DCM    CL2 1880   3.310   3.766   3.408 -0.1868 -0.3950 -0.0562
  302DCM    CL1 1881   2.981   1.650   3.699  0.1297 -0.0135  0.0693
  302DCM     C1 1882   2.880   1.568   3.821  0.3079  0.1789  0.0104
  302DCM     H1 1883   2.864   1.633   3.907  0.9229  0.4109 -0.0410
  302DCM     H2 1884   2.935   1.475   3.840  0.4447  0.4629  1.0428
  302DCM    CL2 1885   2.720   1.524   3.754 -0.1649  0.1344  0.1624
  303DCM    CL1 1886   0.605   2.658   3.635  0.2072 -0.2907  0.2501
  303DCM     C1 1887   0.468   2.539   3.610 -0.5058 -0.6756  0.7492
  303DCM     H1 1888   0.514   2.463   3.546  0.8295  0.9062 -0.2695
  303DCM     H2 1889   0.388   2.602   3.569 -2.0408 -1.4649  2.4118
  303DCM    CL2 1890   0.432   2.487   3.776  0.1450 -0.1859 -0.1278
  304DCM    CL1 1891   1.840   2.163   0.744  0.3688  0.2948 -0.4119
  304DCM     C1 1892   1.948   2.190   0.603 -0.1757  0.2826 -0.5807
  304DCM     H1 1893   1.975   2.296   0.612 -2.9133  1.1994 -1.8534
  304DCM     H2 1894   1.896   2.176   0.507  1.7409 -2.5465 -1.3396
  304DCM    CL2 1895   2.097   2.086   0.602 -0.3960  0.0583 -0.0471
  305DCM    CL1 1896   2.897   1.909   1.996 -0.2480  0.2372  0.2557
  305DCM     C1 1897   2.934   2.008   1.850 -0.4705 -0.7134  0.1913
  305DCM     H1 1898   2.880   2.104   1.854 -2.1260 -1.5013 -1.5387
  305DCM     H2 1899   2.900   1.955   1.760  0.8844  1.0220 -1.4612
  305DCM    CL2 1900   3.115   2.024   1.831 -0.0749 -0.1946  0.0462
  306DCM    CL1 1901   3.646   2.530   3.719  0.0497  0.1324 -0.1827
  306DCM     C1 1902   3.558   2.467   3.865  0.6370 -0.5055  0.0293
  306DCM     H1 1903   3.631   2.465   3.947  1.5186 -2.8372 -0.7281
  306DCM     H2 1904   3.541   2.360   3.846  2.6378 -1.1733  1.6477
  306DCM    CL2 1905   3.398   2.540   3.904 -0.0921  0.0962 -0.4003
  307DCM    CL1 1906   2.487   2.799   0.423  0.1753 -0.0211  0.1053
  307DCM     C1 1907   2.337   2.771   0.331  1.2196  0.3509  0.3263
  307DCM     H1 1908   2.345   2.663   0.312 -0.7691 -0.0704  1.6465
  307DCM     H2 1909   2.345   2.834   0.242  2.5590 -0.6682 -0.3163
  307DCM    CL2 1910   2.194   2.812   0.447  0.2075  0.1197 -0.0401
  308DCM    CL1 1911   1.539   2.216   3.140  0.5295 -0.5958 -0.1744
  308DCM     C1 1912   1.673   2.229   3.257  0.1576 -0.0340 -0.3277
  308DCM     H1 1913   1.742   2.306   3.221  0.4700 -0.1014  0.1194
  308DCM     H2 1914   1.712   2.127   3.266 -2.9294 -1.2563  0.5634
  308DCM    CL2 1915   1.612   2.269   3.416  0.4117 -0.2157  0.5478
  309DCM    CL1 1916   1.580   2.366   0.426 -0.0766 -0.0312 -0.0205
  309DCM     C1 1917   1.452   2.298   0.534 -0.5370 -0.7767  0.3613
  309DCM     H1 1918   1.492   2.318   0.634 -0.0033  0.8635 -0.1469
  309DCM     H2 1919   1.421   2.197   0.505  0.7827 -0.7555 -1.2689
  309DCM    CL2 1920   1.305   2.406   0.518 -0.0906 -0.0597  0.1977
  310DCM    CL1 1921   3.739   0.139   1.525 -0.2699 -0.2498 -0.5776
  310DCM     C1 1922   3.799   0.276   1.628 -0.1277 -0.2354 -0.0414
  310DCM     H1 1923   3.798   0.364   1.563 -0.0138  0.1044  0.4075
  310DCM     H2 1924   3.900   0.254   1.664  1.2751  1.2163 -2.8121
  310DCM    CL2 1925   3.683   0.328   1.755 -0.1165  0.2146 -0.1145
  311DCM    CL1 1926   2.452   2.205   0.670  0.0257 -0.0206  0.2423
  311DCM     C1 1927   2.579   2.230   0.794 -0.3048 -0.5636  0.0493
  311DCM     H1 1928   2.635   2.141   0.823 -0.1038 -1.1669 -2.0483
  311DCM     H2 1929   2.522   2.266   0.881 -1.3002 -0.0657 -0.7917
  311DCM    CL2 1930   2.706   2.347   0.755 -0.0139 -0.1714 -0.0391
  312DCM    CL1 1931   2.740   2.206   3.235 -0.5705  0.2863 -0.0374
  312DCM     C1 1932   2.669   2.322   3.351  0.1094 -0.1614  0.1645
  312DCM     H1 1933   2.628   2.411   3.302 -2.7741 -2.8657 -2.8634
  312DCM     H2 1934   2.737   2.339   3.436  1.1280  1.9708 -0.9953
  312DCM    CL2 1935   2.531   2.244   3.436  0.3188 -0.0694 -0.2649
  313DCM    CL1 1936   1.027   3.013   2.692 -0.3213 -0.2179 -0.2159
  313DCM     C1 1937   0.875   3.077   2.761  0.1891  0.3722 -0.1217
  313DCM     H1 1938   0.858   3.022   2.855  0.8433 -0.2241 -0.3364
  313DCM     H2 1939   0.781   3.062   2.707  0.0188 -1.4475  0.5719
  313DCM    CL2 1940   0.892   3.245   2.806 -0.3422 -0.0924  0.4245
  314DCM    CL1 1941   1.441   3.012   2.898  0.4116 -0.1373 -0.3020
  314DCM     C1 1942   1.420   2.838   2.960 -0.0358 -0.3840 -0.0630
  314DCM     H1 1943   1.389   2.857   3.063  2.2524 -0.6145  0.7237
  314DCM     H2 1944   1.514   2.783   2.974  0.3886  0.7919  2.0118
  314DCM    CL2 1945   1.289   2.757   2.863 -0.3394  0.4254 -0.1486
  315DCM    CL1 1946   1.893   0.346   0.602  0.0278  0.5219  0.3166
  315DCM     C1 1947   1.797   0.499   0.628 -1.3385  0.9961  0.1220
  315DCM     H1 1948   1.692   0.479   0.604 -0.7447 -1.3838 -0.8332
  315DCM     H2 1949   1.842   0.576   0.566  2.0376 -1.6622 -1.0384
  315DCM    CL2 1950   1.823   0.545   0.799  0.8744 -0.2371  0.0899
  316DCM    CL1 1951   3.132   2.122   3.972 -0.0438 -0.4674  0.0539
  316DCM     C1 1952   3.010   2.169   4.095  0.2418 -0.6011 -0.3526
  316DCM     H1 1953   3.006   2.278   4.102 -0.6207 -0.5887 -0.9354
  316DCM     H2 1954   3.028   2.107   4.184  4.4287  1.5190  0.5371
  316DCM    CL2 1955   2.846   2.111   4.052  0.2195 -0.4458  0.3322
  317DCM    CL1 1956   0.204   2.493   0.938 -0.3808  0.3825  0.5471
  317DCM     C1 1957   0.035   2.498   0.998 -0.2144  0.5694 -1.1530
  317DCM     H1 1958   0.034   2.419   1.074 -0.3920  1.9846  0.3527
  317DCM     H2 1959  -0.034   2.484   0.914 -0.4916  1.3386 -1.0633
  317DCM    CL2 1960   0.006   2.646   1.088 -0.2007  0.1615  0.1103
  318DCM    CL1 1961   1.997   2.793   3.219  0.0493 -0.1245 -0.1798
  318DCM     C1 1962   2.028   2.840   3.389 -0.1605 -0.0723 -0.1267
  318DCM     H1 1963   2.010   2.943   3.422 -1.1948 -0.2516 -0.0929
  318DCM     H2 1964   2.131   2.814   3.418  0.0445  1.8538  1.0938
  318DCM    CL2 1965   1.914   2.743   3.489 -0.3130 -0.1684  0.4878
  319DCM    CL1 1966   1.348   3.947   0.294  0.0713  0.3007  0.1272
  319DCM     C1 1967   1.498   3.996   0.203  0.1330  0.4107 -0.1781
  319DCM     H1 1968   1.561   3.909   0.219 -0.8154 -0.0842  1.0522
  319DCM     H2 1969   1.537   4.081   0.261  2.4306 -1.4678  1.1812
  319DCM    CL2 1970   1.459   4.033   0.030  0.3410 -0.0527  0.1889
  320DCM    CL1 1971   3.050   3.789   2.141 -0.5448  0.2008 -0.1928
  320DCM     C1 1972   3.010   3.864   2.300 -0.2608 -0.1967 -0.8074
  320DCM     H1 1973   3.093   3.867   2.371  0.4384  0.7399 -1.6276
  320DCM     H2 1974   2.920   3.813   2.336 -0.7840  0.0302 -1.7487
  320DCM    CL2 1975   2.952   4.028   2.257 -0.4316 -0.1175 -0.3099
  321DCM    CL1 1976   3.252   2.195   3.052 -0.1276 -0.1018  0.4757
  321DCM     C1 1977   3.424   2.142   3.013 -0.0344  0.0107 -0.3409
  321DCM     H1 1978   3.423   2.085   2.919 -2.4778 -0.0128 -0.3622
  321DCM     H2 1979   3.471   2.074   3.085  2.5520  1.1431 -0.8428
  321DCM    CL2 1980   3.529   2.285   2.994  0.0007 -0.1289 -0.1450
  322DCM    CL1 1981   3.741   3.723   2.985 -0.1188  0.5150 -0.1248
  322DCM     C1 1982   3.598   3.725   3.093 -1.1691  0.2476 -1.0557
  322DCM     H1 1983   3.597   3.630   3.148 -1.0564  0.4140 -0.7620
  322DCM     H2 1984   3.502   3.738   3.042 -0.9427  0.6660 -1.3764
  322DCM    CL2 1985   3.617   3.854   3.222 -0.1270  0.1291  0.0754
  323DCM    CL1 1986   0.487   2.096   3.981  0.3700 -0.5227  0.4243
  323DCM     C1 1987   0.419   2.098   3.812  0.1878  0.4920  0.1769
  323DCM     H1 1988   0.437   2.199   3.774 -1.5958  0.3305 -1.2576
  323DCM     H2 1989   0.310   2.084   3.810  0.0667  1.4816 -1.3951
  323DCM    CL2 1990   0.523   1.987   3.718 -0.3375  0.0528 -0.3118
  324DCM    CL1 1991   2.911   2.078   1.489 -0.5845  0.1799  0.0184
  324DCM     C1 1992   2.927   2.245   1.434 -0.0038 -0.5237 -0.3825
  324DCM     H1 1993   2.967   2.236   1.332  1.4094 -0.0070  0.0945
  324DCM     H2 1994   2.998   2.303   1.495 -0.2931  1.2595 -1.6332
  324DCM    CL2 1995   2.763   2.322   1.442  0.0222  0.1526  0.0038
  325DCM    CL1 1996   3.512   1.632   1.359 -0.4013 -0.3030 -0.3922
  325DCM     C1 1997   3.373   1.550   1.286  0.1880  1.2739 -0.2346
  325DCM     H1 1998   3.398   1.506   1.189  1.4545 -0.4533  0.8292
  325DCM     H2 1999   3.290   1.622   1.292 -1.3490 -0.5327  1.4154
  325DCM    CL2 2000   3.324   1.414   1.386  0.1422  0.2197  0.3740
  326DCM    CL1 2001   3.665   1.877   0.219  0.0760 -0.0744  0.0194
  326DCM     C1 2002   3.658   1.769   0.355  0.3203  0.1859 -0.3488
  326DCM     H1 2003   3.752   1.713   0.363  0.2375  0.1780  0.8237
  326DCM     H2 2004   3.581   1.705   0.311  0.7664 -0.4582 -0.2076
  326DCM    CL2 2005   3.613   1.844   0.517 -0.1280 -0.5661 -0.2561
  327DCM    CL1 2006   3.641   0.390   0.815  0.1955 -0.3148 -0.0695
  327DCM     C1 2007   3.506   0.361   0.692 -0.0648  0.1624 -0.4879
  327DCM     H1 2008   3.412   0.371   0.748  0.3782 -1.1674  0.5458
  327DCM     H2 2009   3.517   0.267   0.637  0.6253 -0.4467  0.6503
  327DCM    CL2 2010   3.528   0.496   0.573 -0.2570  0.3153 -0.0903
  328DCM    CL1 2011   2.232   2.633   3.957 -0.1164 -0.6484  0.4198
  328DCM     C1 2012   2.118   2.736   3.866 -0.2990 -0.3727 -0.3755
  328DCM     H1 2013   2.147   2.750   3.761  0.3549 -0.2653 -0.1845
  328DCM     H2 2014   2.126   2.831   3.920 -0.2246  0.1416 -1.2738
  328DCM    CL2 2015   1.945   2.684   3.885  0.0643 -0.1650 -0.0488
  329DCM    CL1 2016   1.880   0.139   1.461 -0.2411 -0.0072 -0.0610
  329DCM     C1 2017   1.808   0.297   1.513 -0.2656  0.3797  0.4615
  329DCM     H1 2018   1.816   0.303   1.622 -1.3306  1.0558  0.5159
  329DCM     H2 2019   1.703   0.307   1.484 -0.5491  0.0840  1.3491
  329DCM    CL2 2020   1.905   0.432   1.453 -0.2960  0.3592 -0.2708
  330DCM    CL1 2021   2.751   0.045   0.570 -0.5449  0.1607  0.1329
  330DCM     C1 2022   2.688  -0.033   0.721 -0.0045  0.0832  0.0977
  330DCM     H1 2023   2.579  -0.026   0.731 -0.0999 -0.1567 -0.6619
  330DCM     H2 2024   2.739   0.017   0.804 -0.0180 -0.6912  0.5746
  330DCM    CL2 2025   2.748  -0.204   0.729  0.3839  0.3821 -0.6999
  331DCM    CL1 2026   0.858   3.729   1.403  0.2715 -0.0704 -0.3022
  331DCM     C1 2027   0.851   3.590   1.508  0.1349 -0.3355 -0.6681
  331DCM     H1 2028   0.831   3.501   1.448 -0.0072  1.3735 -3.3202
  331DCM     H2 2029   0.775   3.608   1.584  1.3999 -0.5024  0.6773
  331DCM    CL2 2030   1.011   3.562   1.588 -0.0744  0.2614  0.5325
  332DCM    CL1 2031   1.322   1.297   3.708  0.2093 -0.0306  0.1300
  332DCM     C1 2032   1.360   1.272   3.536 -0.2210  0.2052  0.4752
  332DCM     H1 2033   1.280   1.222   3.479  0.5083  1.3853 -1.6940
  332DCM     H2 2034   1.454   1.217   3.538  0.5472  1.4590  3.3478
  332DCM    CL2 2035   1.382   1.435   3.469  0.1857 -0.2444 -0.1550
  333DCM    CL1 2036   1.276   0.641   0.672 -0.2225 -0.0192 -0.2525
  333DCM     C1 2037   1.375   0.497   0.629 -0.4333  0.0372  0.2117
  333DCM     H1 2038   1.308   0.410   0.629 -1.7663  0.9874  2.2347
  333DCM     H2 2039   1.455   0.493   0.703 -0.7699 -0.8850  0.5320
  333DCM    CL2 2040   1.446   0.521   0.469 -0.0294 -0.0730  0.0533
  334DCM    CL1 2041   3.760   2.027   2.434 -0.3017 -0.2392  0.2924
  334DCM     C1 2042   3.837   2.092   2.583 -0.7920 -0.0717  0.0168
  334DCM     H1 2043   3.925   2.031   2.606  1.0110  2.8174  1.5088
  334DCM     H2 2044   3.755   2.106   2.656 -0.3678 -0.4638  0.5750
  334DCM    CL2 2045   3.907   2.245   2.532 -0.3254  0.1946  0.0626
  335DCM    CL1 2046   3.079   3.411   1.574  0.1698  0.1916  0.2703
  335DCM     C1 2047   3.092   3.260   1.482  0.5294  0.9117  0.3767
  335DCM     H1 2048   3.176   3.198   1.515 -0.7460 -1.1359  0.0149
  335DCM     H2 2049   3.098   3.286   1.376  0.3716  0.8506  0.3507
  335DCM    CL2 2050   2.953   3.149   1.501 -0.1070  0.0607  0.0943
  336DCM    CL1 2051   2.414   3.443   3.195  0.0811  0.1147  0.3111
  336DCM     C1 2052   2.557   3.412   3.089 -0.1995  0.6938 -0.0217
  336DCM     H1 2053   2.526   3.372   2.992 -0.0763  0.9913 -0.1883
  336DCM     H2 2054   2.615   3.339   3.146 -0.9143 -0.7127 -1.0266
  336DCM    CL2 2055   2.650   3.563   3.075 -0.2761  0.0284  0.2363
  337DCM    CL1 2056   2.166   2.851   1.944 -0.6826 -0.0888 -0.0859
  337DCM     C1 2057   2.260   2.844   1.792  0.4499 -0.1252 -0.3188
  337DCM     H1 2058   2.283   2.738   1.776  0.5981  0.2029 -2.5399
  337DCM     H2 2059   2.344   2.913   1.805 -0.9667  1.3211  1.9967
  337DCM    CL2 2060   2.154   2.926   1.671  0.0719  0.3235 -0.1938
  338DCM    CL1 2061   1.710   1.854   0.909 -0.1767  0.1898 -0.2133
  338DCM     C1 2062   1.753   1.715   0.803 -0.5654  0.2965  0.1319
  338DCM     H1 2063   1.663   1.653   0.790  0.4522 -0.8616 -1.7856
  338DCM     H2 2064   1.829   1.643   0.835 -1.2056 -0.3742  0.1752
  338DCM    CL2 2065   1.807   1.761   0.642 -0.0047 -0.0017  0.0509
  339DCM    CL1 2066   2.239   1.403   0.974  0.2733 -0.0060 -0.0043
  339DCM     C1 2067   2.225   1.558   1.065  0.5606 -0.3092  0.6473
  339DCM     H1 2068   2.123   1.588   1.092  1.3576  2.8622  0.4919
  339DCM     H2 2069   2.249   1.629   0.985 -0.4554 -0.3460  0.2974
  339DCM    CL2 2070   2.340   1.579   1.197 -0.0952  0.2884 -0.1706
  340DCM    CL1 2071   2.180   3.099   1.030  0.2601  0.4160  0.0805
  340DCM     C1 2072   2.143   2.945   1.127 -0.6157  0.0773  0.6012
  340DCM     H1 2073   2.035   2.929   1.123 -0.5888 -0.0446  0.3327
  340DCM     H2 2074   2.184   2.961   1.227  0.4994  0.1682  0.1497
  340DCM    CL2 2075   2.234   2.800   1.061 -0.2461 -0.1280 -0.1398
  341DCM    CL1 2076   2.183   0.263   1.148 -0.4052  0.0235 -0.2073
  341DCM     C1 2077   2.199   0.244   1.326 -0.2599 -0.0084  0.0895
  341DCM     H1 2078   2.098   0.255   1.367 -0.8088  1.0781 -1.4402
  341DCM     H2 2079   2.275   0.310   1.370  2.3305 -1.5642 -1.7231
  341DCM    CL2 2080   2.245   0.072   1.350 -0.0308  0.1392 -0.2778
  342DCM    CL1 2081   3.009   0.329   2.416  0.2709  0.1472 -0.1503
  342DCM     C1 2082   2.844   0.392   2.424 -0.0981  0.1870 -0.2914
  342DCM     H1 2083   2.775   0.318   2.382  2.4182 -2.0354 -0.7579
  342DCM     H2 2084   2.832   0.492   2.380 -1.9914  1.7286  3.2814
  342DCM    CL2 2085   2.812   0.432   2.601  0.2521  0.2671 -0.4481
  343DCM    CL1 2086   1.952   1.290   2.633 -0.0529 -0.0269 -0.1071
  343DCM     C1 2087   2.032   1.420   2.722  0.2600 -0.7314 -0.1478
  343DCM     H1 2088   2.086   1.390   2.812 -1.0030  1.4880  1.4426
  343DCM     H2 2089   1.965   1.503   2.746  0.4061 -1.5727  3.6536
  343DCM    CL2 2090   2.159   1.509   2.627 -0.0501  0.1520 -0.0960
  344DCM    CL1 2091   0.429   0.740   0.335 -0.1917  0.1327 -0.7303
  344DCM     C1 2092   0.343   0.594   0.267 -0.3453  0.2024 -0.4310
  344DCM     H1 2093   0.347   0.514   0.343 -0.1561 -1.1372 -1.8008
  344DCM     H2 2094   0.389   0.553   0.176 -0.9031 -0.7506 -0.3052
  344DCM    CL2 2095   0.175   0.649   0.224  0.1810  0.1327  0.0872
  345DCM    CL1 2096   0.628   3.473   2.210 -0.0808 -0.0621  0.0326
  345DCM     C1 2097   0.759   3.565   2.117  0.5107  0.7706  0.5386
  345DCM     H1 2098   0.805   3.510   2.034  2.5504  2.1787  0.6763
  345DCM     H2 2099   0.837   3.595   2.187  0.3645 -1.1379  1.5799
  345DCM    CL2 2100   0.680   3.709   2.045 -0.3331 -0.0047 -0.5714
  346DCM    CL1 2101   0.604   3.777   0.269 -0.0065 -0.1426  0.3325
  346DCM     C1 2102   0.766   3.827   0.225 -0.9003 -0.1158  0.1696
  346DCM     H1 2103   0.834   3.752   0.266 -1.5332 -0.1975  1.1081
  346DCM     H2 2104   0.777   3.921   0.281  0.0458 -0.8008  1.1799
  346DCM    CL2 2105   0.789   3.849   0.047  0.2821  0.2391  0.0861
  347DCM    CL1 2106   2.609   1.992   1.179 -0.0192  0.2749  0.3858
  347DCM     C1 2107   2.783   2.004   1.130 -0.1568  0.2066 -0.2771
  347DCM     H1 2108   2.804   1.943   1.041  0.5237  1.3664 -0.9323
  347DCM     H2 2109   2.847   1.987   1.218  0.1784  1.5054 -0.2465
  347DCM    CL2 2110   2.813   2.180   1.084  0.0154 -0.1262  0.0294
  348DCM    CL1 2111   3.794   0.411   0.320 -0.0480  0.0819  0.0524
  348DCM     C1 2112   3.744   0.527   0.194  0.2362 -0.0909 -0.0038
  348DCM     H1 2113   3.694   0.479   0.108  0.9580 -0.8554 -0.0099
  348DCM     H2 2114   3.830   0.587   0.162 -0.3476  2.3700  2.6410
  348DCM    CL2 2115   3.614   0.636   0.249 -0.0019 -0.5333 -0.2648
  349DCM    CL1 2116   3.171   0.127   2.872 -0.4526 -0.0389 -0.3334
  349DCM     C1 2117   3.011   0.057   2.824 -0.1880 -0.2994  0.2683
  349DCM     H1 2118   2.923   0.117   2.854  0.3676  0.2362  0.8474
  349DCM     H2 2119   3.022  -0.039   2.874  2.0078 -0.0890  0.2729
  349DCM    CL2 2120   3.016   0.021   2.645 -0.1362  0.2350 -0.4129
  350DCM    CL1 2121   3.710   3.685   1.133 -0.4338  0.1274  0.0561
  350DCM     C1 2122   3.569   3.611   1.220 -0.2872 -0.3262  0.0782
  350DCM     H1 2123   3.514   3.691   1.272  0.4273  1.1665 -1.3549
  350DCM     H2 2124   3.609   3.533   1.286  1.2782 -0.1300 -0.5880
  350DCM    CL2 2125   3.459   3.529   1.100 -0.3913  0.2785 -0.1801
  351DCM    CL1 2126   3.284   2.585   3.582 -0.0458 -0.3929  0.0665
  351DCM     C1 2127   3.172   2.710   3.649 -0.7407  0.0397  0.5416
  351DCM     H1 2128   3.219   2.809   3.652 -0.7803  0.1323 -1.2407
  351DCM     H2 2129   3.136   2.680   3.749 -2.3636 -1.5653 -0.4651
  351DCM    CL2 2130   3.032   2.702   3.539 -0.1908 -0.0853  0.0281
  352DCM    CL1 2131   3.143   0.656   0.679  0.2365 -0.2399  0.0974
  352DCM     C1 2132   3.020   0.749   0.780  0.6016  0.1020  0.1033
  352DCM     H1 2133   2.941   0.677   0.805  0.5991 -0.4392 -1.3400
  352DCM     H2 2134   2.979   0.827   0.715 -2.7085 -1.8238 -0.3522
  352DCM    CL2 2135   3.096   0.814   0.927 -0.1864  0.2709 -0.2546
  353DCM    CL1 2136   1.490   3.889   3.399  0.1483 -0.0514 -0.3209
  353DCM     C1 2137   1.446   4.051   3.335 -0.2466  0.2483  0.2822
  353DCM     H1 2138   1.493   4.058   3.237  0.7278  1.7718  0.8145
  353DCM     H2 2139   1.487   4.125   3.405 -0.2842  1.2393 -0.7247
  353DCM    CL2 2140   1.271   4.068   3.299  0.0105 -0.3523 -0.0879
  354DCM    CL1 2141   0.038   1.541   1.990  0.0651 -0.1161  0.2158
  354DCM     C1 2142   0.123   1.504   1.835  0.4216 -0.0683 -0.4499
  354DCM     H1 2143   0.043   1.463   1.772  1.0001  2.2421 -2.8617
  354DCM     H2 2144   0.200   1.426   1.846  1.1310  0.9284  2.5731
  354DCM    CL2 2145   0.184   1.640   1.741  0.1516  0.3907  0.2013
  355DCM    CL1 2146   3.846   0.843   0.068 -0.1554 -0.4432  0.0136
  355DCM     C1 2147   3.874   0.773  -0.099 -0.0815  0.5080  0.0829
  355DCM     H1 2148   3.936   0.848  -0.150 -0.8516  0.3014 -1.1771
  355DCM     H2 2149   3.786   0.754  -0.161  1.6124 -2.7489 -1.5519
  355DCM    CL2 2150   3.965   0.618  -0.090 -0.1004  0.1322 -0.0012
  356DCM    CL1 2151   0.873   1.203   2.590  0.1950  0.1084  0.3083
  356DCM     C1 2152   0.876   1.039   2.663  0.0513  0.4386  0.1488
  356DCM     H1 2153   0.876   0.955   2.592 -1.5001 -0.5689  1.2480
  356DCM     H2 2154   0.784   1.032   2.724 -0.3367  1.3855 -0.3038
  356DCM    CL2 2155   1.014   1.022   2.783 -0.8564 -0.6889  0.3410
  357DCM    CL1 2156   2.483   2.824   2.271  0.1288  0.2238  0.0731
  357DCM     C1 2157   2.504   2.890   2.105 -0.3600  0.3168  0.1090
  357DCM     H1 2158   2.593   2.954   2.115 -0.1439 -0.2334  2.1526
  357DCM     H2 2159   2.421   2.954   2.073 -0.5699  0.3729  0.7514
  357DCM    CL2 2160   2.546   2.766   1.977  0.2072  0.0879  0.0033
  358DCM    CL1 2161   3.263   2.850   1.004 -0.1208 -0.1829  0.0963
  358DCM     C1 2162   3.373   2.991   0.995 -0.0919 -0.9396  0.1584
  358DCM     H1 2163   3.363   3.045   0.900 -0.1761 -1.1075  0.0722
  358DCM     H2 2164   3.475   2.962   1.022 -0.8279 -2.5152  1.3977
  358DCM    CL2 2165   3.325   3.100   1.130  0.1134  0.1486 -0.2726
  359DCM    CL1 2166   2.368   1.346   3.508  0.0458 -0.0826  0.2536
  359DCM     C1 2167   2.418   1.422   3.665  0.2448  0.6268 -0.0066
  359DCM     H1 2168   2.464   1.520   3.644  0.7390  1.0051  2.4476
  359DCM     H2 2169   2.488   1.355   3.717 -1.7310 -1.0243  0.6571
  359DCM    CL2 2170   2.272   1.432   3.784  0.1417  0.1359  0.3008
  360DCM    CL1 2171   0.225   2.545   1.963 -0.4266  0.3258 -0.0953
  360DCM     C1 2172   0.153   2.686   1.882 -0.2607  0.2048 -0.7515
  360DCM     H1 2173   0.181   2.774   1.941  0.6190  0.3760 -1.4012
  360DCM     H2 2174   0.046   2.675   1.863 -0.1076  0.8741 -2.1218
  360DCM    CL2 2175   0.240   2.692   1.721 -0.1441 -0.2511 -0.3141
  361DCM    CL1 2176   1.521   2.699   1.986  0.0492  0.5521  0.3383
  361DCM     C1 2177   1.345   2.750   1.984 -0.1279  1.0564  0.7257
  361DCM     H1 2178   1.312   2.813   2.067 -2.0394 -1.1063  1.7084
  361DCM     H2 2179   1.287   2.658   1.972  0.7210  0.6167 -0.1986
  361DCM    CL2 2180   1.316   2.844   1.825  0.0048  0.5436 -0.5128
  362DCM    CL1 2181   0.491   2.226   2.897 -0.4880 -0.1855  0.0605
  362DCM     C1 2182   0.637   2.237   2.790  0.1842 -0.3820  0.1683
  362DCM     H1 2183   0.710   2.283   2.858  0.7249 -1.1349  0.1130
  362DCM     H2 2184   0.609   2.299   2.704  1.4604 -0.1995 -0.1479
  362DCM    CL2 2185   0.696   2.084   2.717  0.0107 -0.0316 -0.3853
  363DCM    CL1 2186   0.981   2.565   1.637 -0.1183  0.3355 -0.4078
  363DCM     C1 2187   0.969   2.690   1.505 -0.4607 -0.1720 -0.2393
  363DCM     H1 2188   1.066   2.741   1.501  0.6934 -2.0787  1.3051
  363DCM     H2 2189   0.893   2.765   1.527 -0.7460 -1.0431  2.0715
  363DCM    CL2 2190   0.946   2.604   1.340  0.1426  0.2165 -0.4012
  364DCM    CL1 2191   3.952   3.287   2.880  0.0170 -0.5789  0.0140
  364DCM     C1 2192   3.812   3.197   2.801 -0.3719 -0.8028  0.4816
  364DCM     H1 2193   3.746   3.274   2.760  0.4074  1.0706  2.5778
  364DCM     H2 2194   3.766   3.142   2.885 -2.7161 -0.3439 -0.4101
  364DCM    CL2 2195   3.882   3.096   2.670 -0.2871  0.0626  0.3097
  365DCM    CL1 2196   2.907   1.358   0.047 -0.0061  0.3656 -0.0246
  365DCM     C1 2197   3.066   1.282   0.096  0.8805 -0.4093 -0.1437
  365DCM     H1 2198   3.060   1.279   0.205 -0.5718  0.0447 -0.1936
  365DCM     H2 2199   3.145   1.343   0.051 -0.7427  1.6117 -0.3952
  365DCM    CL2 2200   3.100   1.122   0.022  0.0856  0.0282  0.4831
  366DCM    CL1 2201   1.510   0.427   2.482  0.0120 -0.2082  0.0481
  366DCM     C1 2202   1.425   0.581   2.515 -0.0533 -0.4302 -0.8553
  366DCM     H1 2203   1.467   0.623   2.607  0.8684 -3.0176 -0.0012
  366DCM     H2 2204   1.316   0.577   2.523 -0.1266  1.9950  0.3571
  366DCM    CL2 2205   1.462   0.714   2.392 -0.3087 -0.0284  0.1785
  367DCM    CL1 2206   1.149   0.310   0.414  0.0042  0.2221 -0.2134
  367DCM     C1 2207   1.014   0.255   0.515 -0.1808  0.3003  0.1592
  367DCM     H1 2208   0.941   0.204   0.452  0.7773 -2.2188  0.9711
  367DCM     H2 2209   0.977   0.349   0.557  1.9352  0.8595  0.9181
  367DCM    CL2 2210   1.083   0.145   0.640 -0.1295 -0.2581 -0.0214
  368DCM    CL1 2211   3.318   2.356   2.075  0.1637  0.0506  0.0069
  368DCM     C1 2212   3.459   2.354   1.959  0.9416 -0.7370  0.1675
  368DCM     H1 2213   3.554   2.343   2.011  1.2590 -0.2044 -0.2849
  368DCM     H2 2214   3.443   2.447   1.903 -2.1339 -2.1300 -1.4976
  368DCM    CL2 2215   3.443   2.205   1.865  0.1325 -0.0021 -0.2114
  369DCM    CL1 2216   1.891   2.126   1.144 -0.0922 -0.1461  0.1315
  369DCM     C1 2217   1.770   2.011   1.209 -0.1690 -0.7009  0.6032
  369DCM     H1 2218   1.789   1.915   1.160  2.5409 -0.6598  1.3847
  369DCM     H2 2219   1.680   2.049   1.159  0.3298 -2.8744 -2.2222
  369DCM    CL2 2220   1.768   2.015   1.384 -0.1895  0.2742 -0.0895
  370DCM    CL1 2221   1.059   2.897   3.194 -0.2847  0.0797 -0.0956
  370DCM     C1 2222   1.111   3.014   3.079  0.7850  0.2511 -0.1514
  370DCM     H1 2223   1.066   2.990   2.981  0.6245  0.5641 -0.1547
  370DCM     H2 2224   1.220   3.022   3.074  1.1496 -2.5826  0.9868
  370DCM    CL2 2225   1.065   3.176   3.141  0.2933  0.1292 -0.0883
  371DCM    CL1 2226   0.602   1.484   0.938 -0.2011  0.1948  0.2044
  371DCM     C1 2227   0.566   1.436   1.111  0.2933 -0.1700  0.6399
  371DCM     H1 2228   0.651   1.463   1.175  1.6076 -0.2084 -1.0308
  371DCM     H2 2229   0.552   1.328   1.116 -1.6694  0.0869  1.4542
  371DCM    CL2 2230   0.411   1.510   1.171  0.1391 -0.0317 -0.1553
  372DCM    CL1 2231   0.236   2.153   0.962 -0.0719 -0.0417  0.0287
  372DCM     C1 2232   0.355   2.080   1.076  0.3351 -0.4274 -0.1120
  372DCM     H1 2233   0.446   2.064   1.016 -1.6732  0.7283 -3.7057
  372DCM     H2 2234   0.312   1.983   1.105  0.4704 -0.2947  0.5468
  372DCM    CL2 2235   0.380   2.153   1.234 -0.3405 -0.5339 -0.0886
  373DCM    CL1 2236   0.867   3.816   1.793 -0.1583 -0.5234 -0.0406
  373DCM     C1 2237   0.802   3.956   1.702 -0.0191  0.7798 -0.6050
  373DCM     H1 2238   0.828   3.928   1.599  0.4848 -1.6346  0.1055
  373DCM     H2 2239   0.861   4.045   1.727  0.2871  0.8388 -1.5099
  373DCM    CL2 2240   0.631   3.996   1.727 -0.5497 -0.3797 -0.0331
  374DCM    CL1 2241   1.844   1.527   3.781 -0.0727 -0.1940 -0.0095
  374DCM     C1 2242   1.864   1.353   3.726  0.2140  0.2955  0.0913
  374DCM     H1 2243   1.962   1.318   3.761  0.0890 -0.0407  0.1038
  374DCM     H2 2244   1.854   1.348   3.617  2.3848  0.2039 -0.1526
  374DCM    CL2 2245   1.746   1.236   3.791  0.1275  0.1928  0.3542
  375DCM    CL1 2246   3.892   2.351   1.533 -0.0638 -0.0399  0.0838
  375DCM     C1 2247   4.061   2.325   1.465  0.7073 -0.1017 -0.0725
  375DCM     H1 2248   4.079   2.222   1.434 -0.9400 -1.2100  2.3433
  375DCM     H2 2249   4.133   2.353   1.543 -0.6312 -1.0010  1.5453
  375DCM    CL2 2250   4.100   2.432   1.324 -0.0426 -0.0681  0.1122
  376DCM    CL1 2251   0.876   1.241   1.887 -0.0809 -0.1882  0.1410
  376DCM     C1 2252   0.893   1.082   1.972  0.6684  0.1156  0.4360
  376DCM     H1 2253   0.795   1.071   2.021  1.0311  0.0644  1.1595
  376DCM     H2 2254   0.979   1.087   2.040  1.0007 -1.5432  0.1719
  376DCM    CL2 2255   0.920   0.965   1.844  0.2676  0.2962  0.1451
  377DCM    CL1 2256   2.141   0.025   3.923  0.4967 -0.0520  0.2404
  377DCM     C1 2257   2.243   0.137   3.835  0.2681  0.0823 -0.9401
  377DCM     H1 2258   2.343   0.150   3.878  0.4119 -0.4097 -1.1146
  377DCM     H2 2259   2.191   0.233   3.836 -0.0531 -0.0880 -0.2848
  377DCM    CL2 2260   2.247   0.090   3.657 -0.0882 -0.0731  0.1742
  378DCM    CL1 2261   0.904   2.048   1.717  0.0895  0.1978  0.1987
  378DCM     C1 2262   1.031   2.092   1.601 -0.3352  0.3370 -0.4907
  378DCM     H1 2263   1.083   2.011   1.550  0.9445  1.8656 -1.7338
  378DCM     H2 2264   1.100   2.165   1.645  1.5208 -1.1658 -0.8072
  378DCM    CL2 2265   0.952   2.181   1.460 -0.2378 -0.3270  0.1281
  379DCM    CL1 2266   0.803   2.608   0.889 -0.0762  0.0357 -0.2022
  379DCM     C1 2267   0.688   2.579   1.021  0.2694 -0.0916 -0.4241
  379DCM     H1 2268   0.584   2.586   0.988  0.3912  5.6339 -0.6810
  379DCM     H2 2269   0.696   2.658   1.097  0.7447 -0.8427  0.3193
  379DCM    CL2 2270   0.711   2.424   1.101  0.0673  0.4068 -0.2301
  380DCM    CL1 2271   2.315   0.994   1.316  0.1506  0.3494 -0.0915
  380DCM     C1 2272   2.323   1.169   1.271  0.8230 -0.1750  0.0936
  380DCM     H1 2273   2.300   1.237   1.354 -0.2766 -0.3823 -0.0300
  380DCM     H2 2274   2.240   1.179   1.200 -0.3274  1.8582  1.6125
  380DCM    CL2 2275   2.469   1.214   1.186  0.2048 -0.0001  0.0725
  381DCM    CL1 2276   2.382   3.953   1.050  0.0310  0.0656 -0.0041
  381DCM     C1 2277   2.366   3.780   0.988 -0.4532  0.2280  0.5877
  381DCM     H1 2278   2.458   3.758   0.933 -0.1516  0.1395  1.1149
  381DCM     H2 2279   2.280   3.793   0.923  0.2031  1.4031 -0.0870
  381DCM    CL2 2280   2.335   3.660   1.121  0.0002 -0.1097  0.6025
  382DCM    CL1 2281   1.279   1.591   0.536  0.1352 -0.6424  0.2135
  382DCM     C1 2282   1.212   1.556   0.694  0.1003 -0.1347 -0.3670
  382DCM     H1 2283   1.189   1.450   0.710  1.4045 -0.1826  1.5312
  382DCM     H2 2284   1.120   1.616   0.699 -0.3665 -0.7601 -1.1505
  382DCM    CL2 2285   1.321   1.610   0.831  0.1106 -0.0421  0.4736
  383DCM    CL1 2286   1.100   3.690   0.729  0.1335 -0.0117  0.1839
  383DCM     C1 2287   1.132   3.802   0.594 -1.1348 -0.1744  0.3349
  383DCM     H1 2288   1.052   3.877   0.587 -0.0642  0.8648 -1.6286
  383DCM     H2 2289   1.145   3.732   0.511  0.3619 -0.9909  1.2034
  383DCM    CL2 2290   1.294   3.882   0.635 -0.3858 -0.4962  0.5380
  384DCM    CL1 2291   3.503   3.284   0.647 -0.1258 -0.0925  0.2611
  384DCM     C1 2292   3.561   3.420   0.539  0.6712 -0.3705  0.1541
  384DCM     H1 2293   3.484   3.446   0.465  1.2907  1.5304  0.1036
  384DCM     H2 2294   3.657   3.407   0.487  1.4440  0.3867  1.3520
  384DCM    CL2 2295   3.585   3.543   0.673 -0.1438 -0.3002 -0.0256
  385DCM    CL1 2296   2.028   3.678   1.917 -0.0532  0.2519  0.3989
  385DCM     C1 2297   1.932   3.539   1.989 -0.0742 -0.0940  0.1934
  385DCM     H1 2298   1.859   3.577   2.062  0.3599  0.6041  0.2760
  385DCM     H2 2299   1.998   3.465   2.035  1.2609  0.7914 -0.2454
  385DCM    CL2 2300   1.839   3.476   1.849 -0.2221 -0.2931 -0.3817
  386DCM    CL1 2301   0.473   0.233   1.942  0.4125  0.1009  0.0684
  386DCM     C1 2302   0.389   0.284   2.098 -0.1720  0.1289  0.6576
  386DCM     H1 2303   0.455   0.354   2.149 -0.6905  1.4699 -0.4472
  386DCM     H2 2304   0.359   0.193   2.152 -0.8598  0.8034  1.4462
  386DCM    CL2 2305   0.236   0.368   2.071 -0.2725 -0.1730  0.0580
  387DCM    CL1 2306   2.891   2.563   0.019  0.0543 -0.0563  0.0644
  387DCM     C1 2307   2.768   2.652  -0.068  0.3704 -0.3530 -0.7285
  387DCM     H1 2308   2.826   2.692  -0.153  0.3353  0.3015 -0.4425
  387DCM     H2 2309   2.707   2.711   0.000  1.2573 -1.9740  1.5912
  387DCM    CL2 2310   2.638   2.548  -0.125  0.0007 -0.1388  0.2717
  388DCM    CL1 2311   1.648   4.006   2.931 -0.4677  0.4512 -0.2774
  388DCM     C1 2312   1.594   3.860   3.018  0.4028  0.2097 -0.0470
  388DCM     H1 2313   1.519   3.806   2.958 -1.3494  3.8955 -1.4734
  388DCM     H2 2314   1.544   3.892   3.110 -0.2769  1.2039 -0.7391
  388DCM    CL2 2315   1.732   3.756   3.062 -0.2264  0.3542  0.2674
  389DCM    CL1 2316   1.238   3.837   3.014  0.2244 -0.2153  0.3070
  389DCM     C1 2317   1.197   3.865   2.841 -0.5350 -0.5316 -0.4829
  389DCM     H1 2318   1.104   3.923   2.843 -0.3851 -0.2191  2.3047
  389DCM     H2 2319   1.164   3.771   2.795  0.3965 -0.9733 -0.2852
  389DCM    CL2 2320   1.329   3.950   2.752 -0.0796 -0.7142 -0.0771
  390DCM    CL1 2321   1.987   1.211   0.043 -0.1775  0.3240 -0.2456
  390DCM     C1 2322   2.004   1.382   0.112  0.0328 -0.4471  0.4703
  390DCM     H1 2323   1.909   1.433   0.091 -1.0366 -2.3221  0.4872
  390DCM     H2 2324   2.089   1.433   0.066 -1.6287  1.8117 -0.2174
  390DCM    CL2 2325   2.030   1.355   0.285 -0.1156 -0.1305 -0.0232
  391DCM    CL1 2326   3.168   0.910   1.598 -0.0289 -0.0736 -0.0454
  391DCM     C1 2327   3.054   0.865   1.468 -0.0983 -0.1888  0.5267
  391DCM     H1 2328   3.099   0.848   1.370 -0.1581 -1.3846  0.6930
  391DCM     H2 2329   2.974   0.939   1.466 -0.6519 -0.7882  0.1206
  391DCM    CL2 2330   2.995   0.697   1.528  0.0465  1.0215  0.1608
  392DCM    CL1 2331   3.491   1.446   3.920 -0.6033 -0.1942  0.4245
  392DCM     C1 2332   3.578   1.592   3.975  0.5487  0.0770  0.9720
  392DCM     H1 2333   3.497   1.632   4.037  0.1532 -1.6952  1.6654
  392DCM     H2 2334   3.606   1.656   3.890  0.1151 -0.1422  0.6607
  392DCM    CL2 2335   3.721   1.568   4.081  0.0447  0.1368  0.0574
  393DCM    CL1 2336   3.562   3.801   2.197 -0.0452 -0.1622  0.5211
  393DCM     C1 2337   3.519   3.696   2.327  0.2376  0.3009 -0.1674
  393DCM     H1 2338   3.608   3.683   2.389  0.1284  3.1379  0.7266
  393DCM     H2 2339   3.497   3.601   2.277  1.2964  1.1200 -2.3323
  393DCM    CL2 2340   3.377   3.757   2.421 -0.1634 -0.0655 -0.1325
  394DCM    CL1 2341   0.342   1.349   2.596 -0.4220  0.3057 -0.0868
  394DCM     C1 2342   0.429   1.495   2.553 -0.3906  0.0061 -0.5088
  394DCM     H1 2343   0.528   1.459   2.521 -0.3331  0.4694 -0.8678
  394DCM     H2 2344   0.455   1.549   2.645 -0.0061 -0.0962 -0.5571
  394DCM    CL2 2345   0.376   1.593   2.417  0.1801  0.2562  0.3836
  395DCM    CL1 2346   0.651   0.774   3.452 -0.4021  0.0432 -0.1404
  395DCM     C1 2347   0.563   0.624   3.490  0.1800  0.1221 -0.2085
  395DCM     H1 2348   0.458   0.654   3.502 -0.0970 -0.9427  0.2161
  395DCM     H2 2349   0.604   0.574   3.578  2.4159 -2.5558 -2.5609
  395DCM    CL2 2350   0.572   0.501   3.362 -0.0607  0.0739 -0.3577
  396DCM    CL1 2351   2.172   1.274   3.128 -0.1678  0.4008  0.4168
  396DCM     C1 2352   2.346   1.269   3.081 -0.2655 -0.0855  0.7756
  396DCM     H1 2353   2.410   1.218   3.155  0.1845 -2.0366 -0.8669
  396DCM     H2 2354   2.382   1.370   3.058  0.6080 -0.2336  1.4346
  396DCM    CL2 2355   2.369   1.165   2.926 -0.2224 -0.2337 -0.0334
  397DCM    CL1 2356   0.470   3.107   0.329 -0.3866  0.2301 -0.1337
  397DCM     C1 2357   0.520   3.283   0.319 -0.1814  0.4269  0.1860
  397DCM     H1 2358   0.578   3.309   0.230 -1.3264  0.0183 -0.7215
  397DCM     H2 2359   0.568   3.314   0.412 -1.2597  0.5073  0.7313
  397DCM    CL2 2360   0.377   3.395   0.306 -0.0209 -0.1940  0.0634
  398DCM    CL1 2361   0.052   0.456   0.548 -0.4796 -0.1589 -0.0320
  398DCM     C1 2362  -0.023   0.318   0.634 -0.4464  0.2311  0.2634
  398DCM     H1 2363  -0.089   0.264   0.566 -1.8593 -0.6238  2.2071
  398DCM     H2 2364  -0.087   0.344   0.719  1.0690 -1.0343  1.8595
  398DCM    CL2 2365   0.087   0.190   0.692 -0.3446 -0.0856  0.5352
  399DCM    CL1 2366   0.191   3.158   0.655  0.0092  0.1406  0.1711
  399DCM     C1 2367   0.208   3.164   0.832  0.0068 -0.1339  0.5960
  399DCM     H1 2368   0.169   3.262   0.861 -0.6641  0.5993 -2.3933
  399DCM     H2 2369   0.315   3.167   0.852 -0.1517 -3.2514  2.4726
  399DCM    CL2 2370   0.136   3.014   0.902  0.4062 -0.1656  0.0116
  400DCM    CL1 2371   0.080   1.156   1.576  0.1949  0.2477 -0.1691
  400DCM     C1 2372   0.002   1.133   1.417  0.1369  0.4893 -0.4871
  400DCM     H1 2373  -0.078   1.203   1.389 -2.0704 -0.7220  2.2564
  400DCM     H2 2374  -0.033   1.029   1.409 -0.1929  0.4353  1.2371
  400DCM    CL2 2375   0.133   1.130   1.296 -0.0041  0.4315 -0.0090
  401DCM    CL1 2376   0.557   1.979   3.356 -0.0452 -0.4056 -0.0254
  401DCM     C1 2377   0.554   2.049   3.185 -0.2347 -0.1594 -0.5438
  401DCM     H1 2378   0.494   2.140   3.186  1.2590  0.8671 -1.4486
  401DCM     H2 2379   0.506   1.971   3.125  0.0048  1.5250 -3.0591
  401DCM    CL2 2380   0.717   2.085   3.119 -0.1337 -0.0845 -0.1251
  402DCM    CL1 2381   2.831   3.738   3.578 -0.1178 -0.0159 -0.2539
  402DCM     C1 2382   2.786   3.570   3.530  0.2650  0.5217  0.6866
  402DCM     H1 2383   2.838   3.510   3.605  2.4813  1.9701  0.3969
  402DCM     H2 2384   2.811   3.540   3.428 -0.3280  0.1333  0.6483
  402DCM    CL2 2385   2.612   3.557   3.570  0.1956  0.2094  0.2737
  403DCM    CL1 2386   3.482   0.063   2.588  0.1503 -0.2626 -0.3916
  403DCM     C1 2387   3.444  -0.058   2.718 -0.2741  0.0451 -0.0744
  403DCM     H1 2388   3.467  -0.156   2.675 -2.9288 -0.3305 -0.8676
  403DCM     H2 2389   3.343  -0.042   2.759 -0.3982  1.8598 -0.9697
  403DCM    CL2 2390   3.544  -0.023   2.868 -0.0181  0.4395 -0.1009
  404DCM    CL1 2391   0.480   2.616   3.252 -0.1019  0.0120 -0.0441
  404DCM     C1 2392   0.490   2.437   3.215  0.4075 -0.0652  0.6526
  404DCM     H1 2393   0.587   2.407   3.256  0.5342  0.3178  0.6330
  404DCM     H2 2394   0.480   2.418   3.108  2.4685 -0.0681  0.4187
  404DCM    CL2 2395   0.355   2.350   3.310 -0.2631 -0.0625 -0.1340
  405DCM    CL1 2396   2.743   1.351   0.501  0.2062 -0.3964  0.1316
  405DCM     C1 2397   2.677   1.205   0.405  0.5616  0.0599 -0.2263
  405DCM     H1 2398   2.689   1.123   0.476  0.3162 -0.0084 -0.2610
  405DCM     H2 2399   2.745   1.188   0.321  0.1122  1.9472 -1.0393
  405DCM    CL2 2400   2.504   1.243   0.346  0.0082 -0.1565  0.0307
  406DCM    CL1 2401   3.177   1.629   0.013 -0.4013  0.2124 -0.2280
  406DCM     C1 2402   3.198   1.775  -0.085 -0.3472  1.2990  0.1351
  406DCM     H1 2403   3.118   1.845  -0.059 -1.0530  0.4816  0.2181
  406DCM     H2 2404   3.209   1.749  -0.191  1.4401  0.0228  0.5793
  406DCM    CL2 2405   3.359   1.841  -0.029  0.0839  0.1179 -0.0293
  407DCM    CL1 2406   0.774   1.604   2.511 -0.1216  0.2655 -0.3063
  407DCM     C1 2407   0.863   1.703   2.389 -0.0334 -0.6473  0.0483
  407DCM     H1 2408   0.863   1.656   2.290 -0.3926 -0.9646  0.1952
  407DCM     H2 2409   0.957   1.736   2.435 -0.5797  1.7096 -0.3881
  407DCM    CL2 2410   0.774   1.857   2.370  0.1066  0.3636 -0.0183
  408DCM    CL1 2411   0.005   3.624   3.428  0.0157 -0.1248 -0.0682
  408DCM     C1 2412  -0.163   3.574   3.387 -0.3768 -0.6741 -0.1165
  408DCM     H1 2413  -0.213   3.671   3.374  2.0063  0.5990 -0.3234
  408DCM     H2 2414  -0.205   3.508   3.463  0.2145 -0.1607  0.6708
  408DCM    CL2 2415  -0.161   3.474   3.240 -0.1375  0.3566 -0.0012
  409DCM    CL1 2416   1.539   1.377   1.304 -0.3642  0.3206 -0.1994
  409DCM     C1 2417   1.507   1.533   1.389  0.3306 -0.6064  0.3569
  409DCM     H1 2418   1.572   1.538   1.476  1.2295  0.9670 -0.3682
  409DCM     H2 2419   1.401   1.532   1.418 -0.7184 -1.5853 -2.9995
  409DCM    CL2 2420   1.536   1.675   1.288 -0.1266  0.0439  0.2754
  410DCM    CL1 2421   2.738   0.306   3.544 -0.3358  0.3535 -0.3992
  410DCM     C1 2422   2.906   0.378   3.559  0.2732  0.5449  0.7575
  410DCM     H1 2423   2.919   0.421   3.459  2.1024 -0.6847  0.4107
  410DCM     H2 2424   2.981   0.300   3.575  1.1141  1.2374  0.3200
  410DCM    CL2 2425   2.910   0.509   3.678 -0.3591  0.3259 -0.2537
  411DCM    CL1 2426   2.467   2.815   2.669 -0.1726  0.1397  0.0351
  411DCM     C1 2427   2.515   2.647   2.723  0.2258  0.6651  0.0661
  411DCM     H1 2428   2.441   2.575   2.687  0.1041 -0.0082  1.5588
  411DCM     H2 2429   2.509   2.651   2.833 -2.3561  1.2178 -0.0241
  411DCM    CL2 2430   2.683   2.613   2.661 -0.0331 -0.0857 -0.2137
  412DCM    CL1 2431   1.352   3.634   1.528  0.1109  0.3859 -0.1455
  412DCM     C1 2432   1.469   3.527   1.440 -0.3039  0.3451  0.3908
  412DCM     H1 2433   1.415   3.444   1.394  0.3438 -0.3485  0.8488
  412DCM     H2 2434   1.541   3.480   1.508 -0.3587  0.0553  0.2460
  412DCM    CL2 2435   1.570   3.626   1.327 -0.0024 -0.3529 -0.4291
  413DCM    CL1 2436   2.623   3.984   2.120 -0.3189  0.2499 -0.7227
  413DCM     C1 2437   2.681   3.811   2.112  0.3899  0.2200 -0.1994
  413DCM     H1 2438   2.697   3.773   2.214  1.3361  1.9363  0.3311
  413DCM     H2 2439   2.773   3.822   2.053  0.7509  0.8280  0.4529
  413DCM    CL2 2440   2.567   3.709   2.015 -0.5220  0.4741 -0.1228
  414DCM    CL1 2441   3.746   3.396   0.155 -0.2583 -0.1441 -0.0925
  414DCM     C1 2442   3.703   3.217   0.166 -0.0336  0.0921 -0.0515
  414DCM     H1 2443   3.648   3.194   0.258  0.5650 -1.2825 -0.0161
  414DCM     H2 2444   3.791   3.152   0.155  1.2519  1.7857 -0.3195
  414DCM    CL2 2445   3.602   3.159   0.025  0.3808  0.1568 -0.0969
  415DCM    CL1 2446   1.350   2.142   1.635 -0.0297 -0.0358 -0.0783
  415DCM     C1 2447   1.465   2.144   1.494  0.1304 -0.1688  0.1608
  415DCM     H1 2448   1.536   2.062   1.509  0.4816  0.0976 -0.0347
  415DCM     H2 2449   1.520   2.238   1.505  1.4279 -1.0400  1.5936
  415DCM    CL2 2450   1.386   2.136   1.330  0.3257  0.3263  0.2016
  416DCM    CL1 2451   2.952   1.367   3.335  0.1383  0.0321  0.4622
  416DCM     C1 2452   3.005   1.534   3.339 -0.2318 -0.6579 -0.1775
  416DCM     H1 2453   2.981   1.562   3.442 -0.3630  1.5042 -0.7473
  416DCM     H2 2454   2.949   1.606   3.278  0.8904  1.2799  0.9734
  416DCM    CL2 2455   3.182   1.560   3.303  0.3093  0.4720 -0.1494
  417DCM    CL1 2456   1.563   0.883   3.692  0.2317  0.1199 -0.0023
  417DCM     C1 2457   1.485   0.722   3.725  0.3004 -0.3586  0.5124
  417DCM     H1 2458   1.482   0.654   3.639 -0.5778  0.7653 -0.3873
  417DCM     H2 2459   1.382   0.739   3.758  0.0170  1.6689 -1.1916
  417DCM    CL2 2460   1.572   0.653   3.864 -0.2109 -0.4977 -0.1407
  418DCM    CL1 2461   1.125   3.566   0.101  0.1630 -0.4643  0.0306
  418DCM     C1 2462   1.293   3.622   0.122 -0.1769  0.3232  0.3219
  418DCM     H1 2463   1.283   3.730   0.136  3.9474  0.6957  1.5093
  418DCM     H2 2464   1.349   3.600   0.030 -1.8736  0.7691 -0.8642
  418DCM    CL2 2465   1.400   3.551   0.247  0.0362 -0.3402  0.0349
  419DCM    CL1 2466   1.287   0.240   3.664 -0.0324  0.2774 -0.1829
  419DCM     C1 2467   1.461   0.224   3.683 -0.2554  0.2857  0.1458
  419DCM     H1 2468   1.479   0.117   3.671 -0.4631  0.1798  0.7186
  419DCM     H2 2469   1.498   0.252   3.783  0.2618 -0.4585  0.1677
  419DCM    CL2 2470   1.560   0.307   3.553  0.2077  0.2261  0.0497
  420DCM    CL1 2471   3.901   0.773   0.499 -0.3886  0.1615 -0.2411
  420DCM     C1 2472   3.840   0.700   0.658  0.3272 -0.1677  1.0583
  420DCM     H1 2473   3.815   0.597   0.629  0.5308  0.1226 -0.2407
  420DCM     H2 2474   3.757   0.761   0.694  1.2159  2.7074 -1.3567
  420DCM    CL2 2475   3.964   0.705   0.783 -0.5511 -0.0676  0.0190
  421DCM    CL1 2476   3.312   2.279   1.226 -0.0200  0.2416  0.2984
  421DCM     C1 2477   3.403   2.154   1.317  0.2828 -0.1858 -0.1521
  421DCM     H1 2478   3.493   2.209   1.349 -1.1848  2.5445 -0.3912
  421DCM     H2 2479   3.417   2.063   1.258  1.7780  1.2824 -2.2284
  421DCM    CL2 2480   3.309   2.085   1.447  0.0462 -0.4433 -0.2539
  422DCM    CL1 2481   0.914   3.236   0.023 -0.3226  0.4397  0.0190
  422DCM     C1 2482   0.799   3.373   0.042  0.0381  0.1376  0.6969
  422DCM     H1 2483   0.698   3.344   0.013 -0.6455  2.1259  0.9085
  422DCM     H2 2484   0.832   3.454  -0.024  1.2602 -0.3167  0.7290
  422DCM    CL2 2485   0.805   3.438   0.208  0.0496  0.0016 -0.0353
  423DCM    CL1 2486   2.142   2.102   1.635  0.3278 -0.1354 -0.0845
  423DCM     C1 2487   2.252   2.194   1.748 -0.0713  0.3046 -0.5294
  423DCM     H1 2488   2.290   2.132   1.829  2.7822 -0.8399 -2.5816
  423DCM     H2 2489   2.209   2.291   1.778  0.6812  0.5375 -0.1872
  423DCM    CL2 2490   2.409   2.234   1.668  0.1831  0.0769  0.1151
  424DCM    CL1 2491   3.767   0.500   1.269  0.2128 -0.1727 -0.0583
  424DCM     C1 2492   3.798   0.639   1.155 -0.2956 -0.3942 -0.0494
  424DCM     H1 2493   3.744   0.632   1.060  1.6527 -0.9807 -1.1701
  424DCM     H2 2494   3.906   0.641   1.136 -0.2541  1.9301  0.1671
  424DCM    CL2 2495   3.757   0.785   1.245  0.0099  0.0375 -0.0968
  425DCM    CL1 2496   3.226   1.564   0.576  0.1093  0.1678 -0.0832
  425DCM     C1 2497   3.357   1.570   0.449 -0.4424  0.0642  0.4795
  425DCM     H1 2498   3.441   1.512   0.488 -1.9633 -2.8072 -0.2285
  425DCM     H2 2499   3.383   1.673   0.420  0.4089 -0.7444 -1.8920
  425DCM    CL2 2500   3.316   1.477   0.299 -0.2266 -0.0893 -0.3017
  426DCM    CL1 2501   0.954   0.146   3.070  0.1192  0.0380  0.1567
  426DCM     C1 2502   0.806   0.171   2.975 -0.3532 -0.7410 -0.0774
  426DCM     H1 2503   0.746   0.238   3.037  2.3833 -1.5277  3.7564
  426DCM     H2 2504   0.759   0.078   2.942 -1.5925 -0.3585  0.5767
  426DCM    CL2 2505   0.844   0.263   2.819  0.1595  0.0483  0.2694
  427DCM    CL1 2506   1.781   0.059   3.303 -0.0939 -0.2541  0.4135
  427DCM     C1 2507   1.920  -0.031   3.229 -0.8243  0.0710 -0.1099
  427DCM     H1 2508   1.907  -0.140   3.219 -1.2817  0.2553 -1.8434
  427DCM     H2 2509   2.008  -0.004   3.288 -0.4376  2.8171 -1.7682
  427DCM    CL2 2510   1.957   0.042   3.061  0.2315  0.1416  0.3653
  428DCM    CL1 2511   2.376   0.796   1.604 -0.3595 -0.2181  0.4153
  428DCM     C1 2512   2.268   0.753   1.740 -0.7088 -0.0753  0.1265
  428DCM     H1 2513   2.329   0.759   1.832  0.3177 -1.3117 -0.4443
  428DCM     H2 2514   2.232   0.651   1.726  1.7523 -0.5494 -4.3005
  428DCM    CL2 2515   2.134   0.870   1.752  0.0356 -0.1402 -0.0519
  429DCM    CL1 2516   0.481   3.504   1.286 -0.0288  0.1126 -0.3492
  429DCM     C1 2517   0.384   3.508   1.440  0.0787  0.2170  0.3017
  429DCM     H1 2518   0.437   3.471   1.528 -0.7425 -3.6556 -0.6630
  429DCM     H2 2519   0.293   3.450   1.418 -0.6715  0.9641  1.3358
  429DCM    CL2 2520   0.322   3.677   1.469  0.1353  0.1982 -0.0019
  430DCM    CL1 2521   2.168   0.609   0.954 -0.0921 -0.2171  0.3372
  430DCM     C1 2522   2.203   0.521   0.798 -0.4872 -0.4447  0.1118
  430DCM     H1 2523   2.119   0.453   0.784  0.3972 -1.4689 -0.3597
  430DCM     H2 2524   2.295   0.462   0.804 -0.7685 -0.9790 -0.6835
  430DCM    CL2 2525   2.209   0.642   0.662 -0.1551 -0.2247 -0.2267
  431DCM    CL1 2526   0.598   0.990   1.656  0.0938 -0.0657 -0.1969
  431DCM     C1 2527   0.535   1.133   1.752  0.3264  0.4173  0.0302
  431DCM     H1 2528   0.528   1.218   1.683 -0.5433 -0.9221 -1.6114
  431DCM     H2 2529   0.601   1.149   1.838  1.1831  0.5714 -0.6416
  431DCM    CL2 2530   0.370   1.084   1.797 -0.4278  0.0063  0.5302
  432DCM    CL1 2531   2.188   3.977   2.139 -0.1438  0.0857  0.0930
  432DCM     C1 2532   2.017   3.945   2.181 -0.0389 -0.2243 -0.2664
  432DCM     H1 2533   1.965   3.930   2.086 -0.4529 -0.6110  0.0184
  432DCM     H2 2534   1.985   4.030   2.242 -1.5512  0.2436 -1.6542
  432DCM    CL2 2535   2.002   3.792   2.281  0.2423 -0.0614  0.0488
  433DCM    CL1 2536   1.279   0.720   2.791 -0.1184  0.9213  0.0035
  433DCM     C1 2537   1.422   0.832   2.797 -0.0066  0.4363 -0.1249
  433DCM     H1 2538   1.515   0.789   2.758  0.6927  1.4778  0.3187
  433DCM     H2 2539   1.430   0.875   2.898 -0.8684 -1.7140  0.9309
  433DCM    CL2 2540   1.392   0.970   2.694  0.1998 -0.5779 -0.1208
  434DCM    CL1 2541   1.828   3.283   1.465  0.1500  0.1162 -0.1549
  434DCM     C1 2542   1.976   3.181   1.453  0.0280  0.8950 -0.3541
  434DCM     H1 2543   2.036   3.178   1.545 -0.7625  1.0535  0.1724
  434DCM     H2 2544   2.040   3.213   1.370  2.7893 -0.4268  1.1174
  434DCM    CL2 2545   1.932   3.005   1.422 -0.4984 -0.3148  0.4266
  435DCM    CL1 2546   3.724   0.022   0.022  0.4321  0.0848 -0.3242
  435DCM     C1 2547   3.806  -0.124   0.085  0.1679 -0.5067 -0.9137
  435DCM     H1 2548   3.769  -0.219   0.043 -1.3726 -0.0214 -0.7184
  435DCM     H2 2549   3.793  -0.119   0.194  0.2960 -3.9541 -0.6118
  435DCM    CL2 2550   3.984  -0.123   0.060 -0.2910 -0.1165 -0.0282
  436DCM    CL1 2551   2.663   1.723   1.407  0.0735 -0.2421  0.1231
  436DCM     C1 2552   2.688   1.622   1.259  0.2556 -0.5109  0.9013
  436DCM     H1 2553   2.633   1.675   1.180  0.1435 -0.8872  0.7253
  436DCM     H2 2554   2.635   1.526   1.264 -1.8263  0.5461  0.4561
  436DCM    CL2 2555   2.863   1.613   1.210 -0.1346 -0.0210  0.0968
  437DCM    CL1 2556   0.664   2.232   2.393  1.0820  0.1275 -0.1715
  437DCM     C1 2557   0.582   2.354   2.293  0.0583 -0.1432  0.4161
  437DCM     H1 2558   0.533   2.318   2.202 -1.1386  0.2797  0.8745
  437DCM     H2 2559   0.653   2.436   2.275 -0.7382  0.6281  0.7071
  437DCM    CL2 2560   0.441   2.416   2.390 -0.3535 -0.3700  0.0485
  438DCM    CL1 2561   3.274   1.968   0.275  0.0269  0.5650 -0.0192
  438DCM     C1 2562   3.304   2.144   0.289 -0.2832 -0.0931  0.6790
  438DCM     H1 2563   3.297   2.182   0.187  1.0372  0.6806  0.8629
  438DCM     H2 2564   3.400   2.165   0.338  0.2924 -0.0107 -0.4503
  438DCM    CL2 2565   3.161   2.223   0.364 -0.1670 -0.1708 -0.2223
  439DCM    CL1 2566   1.254   3.375   1.150  0.3215  0.2172  0.2182
  439DCM     C1 2567   1.372   3.342   1.008 -0.3920  0.2260  0.2276
  439DCM     H1 2568   1.326   3.262   0.948 -0.0209 -1.0454  1.5497
  439DCM     H2 2569   1.473   3.321   1.045  0.2315 -0.9064 -1.9408
  439DCM    CL2 2570   1.394   3.482   0.905  0.0296  0.0381  0.0560
  440DCM    CL1 2571   2.285   2.538   1.529 -0.1837  0.0944  0.1617
  440DCM     C1 2572   2.143   2.597   1.426  0.3857 -0.5400 -0.0951
  440DCM     H1 2573   2.101   2.517   1.364 -0.0352 -0.3643 -0.0401
  440DCM     H2 2574   2.186   2.677   1.365  1.2707 -0.2332  0.8966
  440DCM    CL2 2575   2.011   2.668   1.522  0.2660  0.1944  0.1080
  441DCM    CL1 2576   1.739   0.068   2.592 -0.1401  0.4579  0.3173
  441DCM     C1 2577   1.612   0.039   2.464 -0.0143 -0.6809  1.4098
  441DCM     H1 2578   1.558   0.135   2.459  0.9911 -0.1693 -1.3780
  441DCM     H2 2579   1.550  -0.047   2.490 -1.2578 -0.2960 -0.1176
  441DCM    CL2 2580   1.677  -0.017   2.303 -0.5087 -0.3371  0.2296
  442DCM    CL1 2581   0.707   0.712   1.402 -0.2892 -0.0167  0.2266
  442DCM     C1 2582   0.839   0.628   1.315 -0.0176  0.3440  0.0325
  442DCM     H1 2583   0.927   0.598   1.373  0.4553 -0.6954 -1.1762
  442DCM     H2 2584   0.878   0.693   1.236 -1.9457 -1.0238 -2.1755
  442DCM    CL2 2585   0.760   0.489   1.230 -0.0934 -0.3859  0.0261
  443DCM    CL1 2586   3.980   2.392   0.639  0.3338 -0.1700  0.0366
  443DCM     C1 2587   3.987   2.253   0.748  0.1420 -0.5094  0.2902
  443DCM     H1 2588   3.884   2.259   0.787  0.0719  0.9812 -0.0796
  443DCM     H2 2589   4.074   2.272   0.812  0.1891  0.5597 -0.0666
  443DCM    CL2 2590   4.023   2.100   0.668 -0.3014  0.1136  0.1132
  444DCM    CL1 2591   1.876   1.807   2.763  0.0925 -0.0308  0.0115
  444DCM     C1 2592   1.868   1.984   2.794 -0.0572 -0.3616 -0.4467
  444DCM     H1 2593   1.825   2.040   2.711 -2.8841 -1.7840 -0.0807
  444DCM     H2 2594   1.964   2.030   2.819  1.2595 -2.9552 -0.3029
  444DCM    CL2 2595   1.763   2.024   2.940  0.0422 -0.0408  0.2091
  445DCM    CL1 2596   1.793   3.406   3.729  0.1378 -0.0572 -0.0267
  445DCM     C1 2597   1.610   3.410   3.691  0.1873  0.2279  0.5347
  445DCM     H1 2598   1.555   3.331   3.743 -0.4035 -0.2197 -0.7354
  445DCM     H2 2599   1.609   3.403   3.582  0.9314  2.6374  0.3104
  445DCM    CL2 2600   1.561   3.581   3.729  0.3025 -0.2495 -0.2999
  446DCM    CL1 2601   1.442   0.880   2.010  0.1878 -0.0925 -0.0864
  446DCM     C1 2602   1.304   0.792   2.078 -0.0582 -0.3593  0.1508
  446DCM     H1 2603   1.238   0.866   2.126  1.0565  0.7901 -0.0143
  446DCM     H2 2604   1.353   0.722   2.146 -0.9032 -1.5559 -0.4473
  446DCM    CL2 2605   1.207   0.713   1.950 -0.1280  0.2442 -0.7335
  447DCM    CL1 2606   3.553   1.054   1.462  0.0517  0.1770  0.2264
  447DCM     C1 2607   3.617   1.101   1.301  0.0651  0.4939 -0.3842
  447DCM     H1 2608   3.529   1.104   1.234 -1.0923  2.5297  1.1262
  447DCM     H2 2609   3.697   1.033   1.269  0.7591  1.8133 -1.5594
  447DCM    CL2 2610   3.667   1.269   1.297  0.1694  0.4384 -0.0126
  448DCM    CL1 2611   2.953   2.365   1.994 -0.2821 -0.4554  0.1388
  448DCM     C1 2612   2.873   2.468   1.880 -0.0988  0.4236  0.0880
  448DCM     H1 2613   2.929   2.489   1.788 -0.2683  0.4998 -0.0000
  448DCM     H2 2614   2.849   2.564   1.927 -0.6761  0.3409 -0.0307
  448DCM    CL2 2615   2.718   2.390   1.834  0.1595  0.0447 -0.0161
  449DCM    CL1 2616   2.872   1.618   1.716 -0.1087  0.7803  0.0422
  449DCM     C1 2617   3.034   1.527   1.721 -0.4018  0.3845 -0.9387
  449DCM     H1 2618   3.115   1.582   1.670 -0.2108  1.8410  0.8352
  449DCM     H2 2619   3.017   1.425   1.684 -1.2346  0.8135 -1.7976
  449DCM    CL2 2620   3.085   1.523   1.892 -0.2022  0.3340 -0.4654
  450DCM    CL1 2621   1.952   1.428   0.745  0.0239 -0.6650  0.0313
  450DCM     C1 2622   1.939   1.262   0.670 -0.2855  0.1732  0.1419
  450DCM     H1 2623   1.918   1.189   0.748 -1.4825  0.7675  0.4082
  450DCM     H2 2624   2.031   1.233   0.618  1.4669  3.9998  0.7902
  450DCM    CL2 2625   1.799   1.268   0.561 -0.2427 -0.0895 -0.2688
  451DCM    CL1 2626   0.855   1.516   1.257 -0.0054 -0.0897  0.5250
  451DCM     C1 2627   0.944   1.579   1.111 -0.5968  0.2496 -0.0396
  451DCM     H1 2628   1.036   1.628   1.145 -0.4614 -0.9774  1.4810
  451DCM     H2 2629   0.883   1.640   1.044  1.3513  1.5157 -0.7553
  451DCM    CL2 2630   1.008   1.438   1.026 -0.4217  0.1015  0.1688
  452DCM    CL1 2631   2.927   1.258   1.305 -0.0792 -0.1903  0.3430
  452DCM     C1 2632   2.865   1.328   1.462 -0.1696 -0.5337 -0.6626
  452DCM     H1 2633   2.756   1.340   1.463 -0.2283 -0.9348  0.8062
  452DCM     H2 2634   2.918   1.423   1.474  1.1330 -1.2623 -0.4387
  452DCM    CL2 2635   2.904   1.206   1.592  0.0213  0.2190  0.3733
  453DCM    CL1 2636   2.928   2.497   1.152 -0.3163 -0.2552 -0.1639
  453DCM     C1 2637   2.916   2.670   1.110 -0.4328  0.4694 -0.0064
  453DCM     H1 2638   2.985   2.747   1.147 -0.9213  0.4166  1.0461
  453DCM     H2 2639   2.819   2.702   1.151 -0.6396  0.2657 -0.3351
  453DCM    CL2 2640   2.899   2.677   0.930 -0.6276  0.1037  0.2896
  454DCM    CL1 2641   4.012   2.985   3.104  0.5634  0.0684  0.4392
  454DCM     C1 2642   3.973   2.803   3.111  0.0333 -0.7609  0.5508
  454DCM     H1 2643   3.913   2.773   3.025 -0.6835  1.7346  0.0951
  454DCM     H2 2644   3.922   2.774   3.204  1.9769  0.6623  2.1623
  454DCM    CL2 2645   4.125   2.704   3.119  0.1715  0.0198  0.2869
  455DCM    CL1 2646   3.600   3.298   1.397 -0.6402  0.0703 -0.1341
  455DCM     C1 2647   3.436   3.353   1.469  0.3364  0.7159  0.1232
  455DCM     H1 2648   3.410   3.283   1.549 -1.5574 -1.7394 -2.4548
  455DCM     H2 2649   3.363   3.357   1.388  0.7480  2.9697 -0.1993
  455DCM    CL2 2650   3.432   3.517   1.542  0.1231  0.0986  0.2817
  456DCM    CL1 2651   3.870   2.083   1.897  0.5735  0.1038  0.7105
  456DCM     C1 2652   3.986   2.025   2.021  0.2001 -0.0208  0.1634
  456DCM     H1 2653   3.916   1.989   2.097 -0.2628  2.1263  0.8289
  456DCM     H2 2654   4.047   2.106   2.064 -1.3400  0.5062  1.4462
  456DCM    CL2 2655   4.071   1.892   1.954  0.0729  0.1106 -0.6219
  457DCM    CL1 2656   1.153   3.521   2.472 -0.0561 -0.5459  0.2818
  457DCM     C1 2657   1.185   3.356   2.407  0.4052  0.2367  0.1673
  457DCM     H1 2658   1.239   3.296   2.481 -1.2445 -1.2467  0.2224
  457DCM     H2 2659   1.247   3.362   2.316  0.7570 -0.0446  0.3838
  457DCM    CL2 2660   1.028   3.279   2.372 -0.0477 -0.1320  0.1489
  458DCM    CL1 2661   2.703   0.264   2.943  0.3172  0.0581  0.1605
  458DCM     C1 2662   2.787   0.358   3.071 -0.5507 -0.1733 -0.3271
  458DCM     H1 2663   2.828   0.292   3.148  0.7159 -0.1214 -0.9355
  458DCM     H2 2664   2.733   0.443   3.115 -1.3371  0.4456 -2.3992
  458DCM    CL2 2665   2.926   0.445   2.987  0.0678  0.1048  0.3229
  459DCM    CL1 2666   3.984   1.086   0.740 -0.2476 -0.2703 -0.1994
  459DCM     C1 2667   4.058   1.082   0.905 -0.0454 -0.6632  0.2155
  459DCM     H1 2668   4.087   1.186   0.927 -0.4362 -0.8546  1.7580
  459DCM     H2 2669   4.149   1.023   0.892  0.9024  1.1044 -1.7537
  459DCM    CL2 2670   3.939   1.013   1.021  0.4183 -0.1895  0.0291
  460DCM    CL1 2671   0.021   1.438   2.539  0.2512 -0.2875  0.5115
  460DCM     C1 2672   0.073   1.591   2.618 -0.0096  0.1116 -0.3272
  460DCM     H1 2673   0.174   1.615   2.583  0.5115 -0.2516  0.8770
  460DCM     H2 2674   0.064   1.573   2.726 -1.7251  0.3576 -0.4011
  460DCM    CL2 2675  -0.046   1.724   2.577  0.1573 -0.1190  0.6559
  461DCM    CL1 2676   2.015   1.878   0.248 -0.2571 -0.0843  0.0417
  461DCM     C1 2677   2.068   1.801   0.399  0.2191  0.1005  0.3912
  461DCM     H1 2678   2.032   1.698   0.400  0.4710 -0.0479 -1.5303
  461DCM     H2 2679   2.019   1.855   0.481 -1.9105 -1.6424  0.3592
  461DCM    CL2 2680   2.247   1.801   0.417  0.2953 -0.1429 -0.0326
  462DCM    CL1 2681   1.960   0.424   3.636  0.0018  0.0600 -0.1591
  462DCM     C1 2682   1.912   0.576   3.723  0.8285  0.8475 -0.8395
  462DCM     H1 2683   2.003   0.593   3.782  1.8372 -1.4872 -1.6338
  462DCM     H2 2684   1.822   0.561   3.783 -0.4970  1.9726 -2.4556
  462DCM    CL2 2685   1.880   0.723   3.630 -0.0224  0.5084  0.2548
  463DCM    CL1 2686   3.721   2.601   3.308  0.1123  0.3741  0.0390
  463DCM     C1 2687   3.573   2.556   3.212 -0.3488 -0.3669  0.0485
  463DCM     H1 2688   3.563   2.446   3.214 -0.6362 -0.3540 -0.5380
  463DCM     H2 2689   3.594   2.596   3.112  3.0662 -0.3010  0.6660
  463DCM    CL2 2690   3.425   2.624   3.298  0.2716  0.2931  0.2422
  464DCM    CL1 2691   1.185   0.499   3.864 -0.1572 -0.0987 -0.2478
  464DCM     C1 2692   1.178   0.370   3.991  0.7594  0.3008  0.6170
  464DCM     H1 2693   1.172   0.412   4.092 -0.6462 -1.7132  1.4514
  464DCM     H2 2694   1.255   0.293   3.978  0.8633  0.5590 -0.3820
  464DCM    CL2 2695   1.012   0.306   3.990 -0.6150  0.7465  0.5357
  465DCM    CL1 2696   2.596   3.487   0.936 -0.0759 -0.0208  0.0393
  465DCM     C1 2697   2.549   3.331   0.848 -0.0836 -1.0852 -0.7895
  465DCM     H1 2698   2.635   3.274   0.813  0.3178 -1.0175  0.0858
  465DCM     H2 2699   2.483   3.355   0.763  2.1650 -0.6390 -2.5274
  465DCM    CL2 2700   2.485   3.224   0.973 -0.4736  0.0479 -0.4256
  466DCM    CL1 2701   0.038   3.196   0.304 -0.3074 -0.3504 -0.3744
  466DCM     C1 2702  -0.039   3.062   0.397 -0.1837  0.2893  0.0729
  466DCM     H1 2703  -0.096   3.092   0.486 -0.0038 -0.5825  0.4965
  466DCM     H2 2704   0.045   3.007   0.441  0.6927  2.0198  0.6737
  466DCM    CL2 2705  -0.145   2.950   0.299  0.0022  0.1873  0.1167
  467DCM    CL1 2706   1.884   0.369   3.184  0.6357  0.2477  0.0744
  467DCM     C1 2707   1.936   0.531   3.260  0.2934  0.0733 -0.2465
  467DCM     H1 2708   2.032   0.504   3.305  0.3434 -1.4185 -1.1643
  467DCM     H2 2709   1.869   0.582   3.330 -0.3356 -1.2206  0.1345
  467DCM    CL2 2710   1.970   0.649   3.126  0.2125 -0.0105  0.1891
  468DCM    CL1 2711   2.875   0.447   1.271  0.3488  0.4793 -0.0360
  468DCM     C1 2712   2.951   0.553   1.144  0.2679  0.2764  0.3165
  468DCM     H1 2713   3.040   0.585   1.199 -1.5586  1.8107  2.5984
  468DCM     H2 2714   2.883   0.634   1.112  0.8709 -0.3101 -2.8180
  468DCM    CL2 2715   3.006   0.465   0.991  0.3048 -0.0765 -0.1850
  469DCM    CL1 2716   1.353   1.670   2.327 -0.4581  0.0645 -0.2774
  469DCM     C1 2717   1.487   1.790   2.318  0.5458  0.2274 -0.4040
  469DCM     H1 2718   1.457   1.876   2.258  0.2664 -0.7076 -1.6557
  469DCM     H2 2719   1.572   1.738   2.272 -0.2294 -0.0477 -1.5747
  469DCM    CL2 2720   1.541   1.857   2.481  0.0088 -0.0772 -0.0790
  470DCM    CL1 2721   2.270   3.494   2.116 -0.0070  0.2356 -0.6497
  470DCM     C1 2722   2.290   3.315   2.146 -0.1196  0.3398  0.0650
  470DCM     H1 2723   2.240   3.254   2.071 -1.1093  0.0735  0.9137
  470DCM     H2 2724   2.243   3.295   2.243  0.0517 -0.0698  0.0640
  470DCM    CL2 2725   2.463   3.280   2.152 -0.5417 -0.2134  0.2158
  471DCM    CL1 2726   0.416   1.139   3.567  0.1647 -0.1158 -0.0664
  471DCM     C1 2727   0.280   1.225   3.655 -0.3951 -0.1374 -0.3182
  471DCM     H1 2728   0.209   1.151   3.693 -0.8715 -0.1886 -1.3011
  471DCM     H2 2729   0.222   1.277   3.579 -0.8139  0.2726  0.2711
  471DCM    CL2 2730   0.339   1.335   3.785 -0.0615 -0.0410  0.5039
  472DCM    CL1 2731   0.819   3.799   2.934  0.3240  0.4701  0.1802
  472DCM     C1 2732   0.805   3.649   3.023 -0.3689 -0.1175  0.2500
  472DCM     H1 2733   0.747   3.671   3.113 -0.1267  0.6329  0.2271
  472DCM     H2 2734   0.911   3.625   3.035 -0.5466 -0.2560  1.8451
  472DCM    CL2 2735   0.710   3.529   2.933  0.3948 -0.2034  0.3021
  473DCM    CL1 2736   1.265   1.016   1.787  0.2922 -0.0031 -0.6989
  473DCM     C1 2737   1.385   1.141   1.761 -0.2560 -0.6480 -0.5368
  473DCM     H1 2738   1.464   1.108   1.692 -0.6239  1.5552 -2.1009
  473DCM     H2 2739   1.418   1.193   1.851  1.6261 -3.7317  0.7105
  473DCM    CL2 2740   1.314   1.263   1.657  0.0618 -0.0089 -0.5376
  474DCM    CL1 2741   1.322   0.399   1.309  0.3038 -0.3687  0.5849
  474DCM     C1 2742   1.350   0.252   1.419 -0.1579  0.1854 -0.4904
  474DCM     H1 2743   1.255   0.198   1.423  1.0975 -2.1672 -0.5984
  474DCM     H2 2744   1.377   0.279   1.522 -2.2579  1.3132 -0.1830
  474DCM    CL2 2745   1.477   0.144   1.348  0.0372  0.1879 -0.4204
  475DCM    CL1 2746   1.248   1.460   0.212 -0.1739 -0.1552  0.1756
  475DCM     C1 2747   1.369   1.330   0.245  0.1472  0.4976 -0.1268
  475DCM     H1 2748   1.459   1.388   0.268 -0.7637  2.4789 -1.2911
  475DCM     H2 2749   1.371   1.271   0.152 -2.0493  0.7109 -0.3713
  475DCM    CL2 2750   1.317   1.219   0.381  0.0048 -0.3229 -0.4345
  476DCM    CL1 2751   3.166   1.313   2.803 -0.1420  0.1985 -0.2064
  476DCM     C1 2752   3.091   1.300   2.966 -0.2765  0.1861 -0.0301
  476DCM     H1 2753   3.167   1.296   3.045  0.5462  0.8293 -0.7681
  476DCM     H2 2754   3.027   1.212   2.961 -1.1293  0.7917  0.0474
  476DCM    CL2 2755   2.977   1.437   2.993  0.1356 -0.2104  0.4142
  477DCM    CL1 2756   0.529   0.172   0.184  0.6705  0.1082  0.3882
  477DCM     C1 2757   0.658   0.300   0.154  0.1973 -0.0978 -0.5643
  477DCM     H1 2758   0.622   0.369   0.077 -4.2132 -0.2013  1.1195
  477DCM     H2 2759   0.755   0.254   0.129 -0.0165 -0.1914 -1.2523
  477DCM    CL2 2760   0.688   0.394   0.307  0.3253  0.0960 -0.3952
  478DCM    CL1 2761   2.994   2.074   3.542 -0.0254  0.0293  0.3107
  478DCM     C1 2762   2.963   2.212   3.648  0.6650 -0.2520 -0.1435
  478DCM     H1 2763   3.007   2.189   3.745 -0.1900  0.1818  0.3520
  478DCM     H2 2764   2.854   2.222   3.649  0.5999 -0.7047  2.2474
  478DCM    CL2 2765   3.045   2.361   3.598  0.0158  0.0572 -0.0151
  479DCM    CL1 2766   1.484   1.732   3.874  0.1253  0.0675  0.0930
  479DCM     C1 2767   1.354   1.636   3.795 -0.0715  0.4258 -0.3270
  479DCM     H1 2768   1.381   1.530   3.804 -1.1272  0.1786  0.0805
  479DCM     H2 2769   1.348   1.654   3.687 -1.2834  0.9680 -0.1818
  479DCM    CL2 2770   1.185   1.659   3.861 -0.4370 -0.1230 -0.0225
  480DCM    CL1 2771   0.533   2.494   1.506 -0.0468 -0.0095  0.1302
  480DCM     C1 2772   0.650   2.597   1.596  0.8518  0.3802  0.0745
  480DCM     H1 2773   0.742   2.601   1.538 -0.2836  3.5734 -1.7685
  480DCM     H2 2774   0.661   2.540   1.689 -0.3313 -1.4160 -0.8055
  480DCM    CL2 2775   0.586   2.767   1.619  0.2806 -0.0184 -0.1204
  481DCM    CL1 2776   0.943   1.051   0.968 -0.0003  0.4132  0.2032
  481DCM     C1 2777   0.766   1.086   0.934  0.0958  0.8731  0.0221
  481DCM     H1 2778   0.744   1.040   0.837  2.6690 -1.7523  0.5612
  481DCM     H2 2779   0.749   1.194   0.926  0.9909  1.0391  0.2020
  481DCM    CL2 2780   0.648   1.022   1.063  0.2816  0.0424  0.2100
  482DCM    CL1 2781   0.918   0.865   3.188  0.2264  0.5398  0.0001
  482DCM     C1 2782   1.022   0.775   3.068 -0.0631  0.2424 -0.1511
  482DCM     H1 2783   1.104   0.832   3.024  0.1229 -1.6758 -2.4998
  482DCM     H2 2784   0.964   0.730   2.986 -1.0159  0.0854  0.5834
  482DCM    CL2 2785   1.092   0.648   3.173 -0.6934 -0.1569 -0.2774
  483DCM    CL1 2786   2.007   0.673   2.086  0.1764 -0.0671  0.3856
  483DCM     C1 2787   1.860   0.601   2.010  0.5049 -0.2148  0.7873
  483DCM     H1 2788   1.869   0.594   1.901 -0.2513  1.3983  0.5994
  483DCM     H2 2789   1.780   0.670   2.039 -0.4311 -0.5781 -0.8435
  483DCM    CL2 2790   1.797   0.439   2.062 -0.1920  0.3151 -0.1478
  484DCM    CL1 2791   2.866   3.163   0.857 -0.0940 -0.1051  0.3440
  484DCM     C1 2792   2.892   3.195   1.033 -0.2447 -0.0000  0.3073
  484DCM     H1 2793   2.856   3.295   1.061 -2.5582 -0.5810 -0.3907
  484DCM     H2 2794   2.998   3.195   1.061 -0.0092  1.3386 -0.4729
  484DCM    CL2 2795   2.802   3.084   1.141 -0.2158 -0.2335  0.0159
  485DCM    CL1 2796   1.829   3.749   0.716 -0.0879 -0.1306 -0.3503
  485DCM     C1 2797   1.661   3.811   0.672  0.4622  0.9530 -0.3578
  485DCM     H1 2798   1.648   3.912   0.712 -0.7459  0.0749  1.6003
  485DCM     H2 2799   1.579   3.753   0.716 -0.1143  0.3452 -2.1810
  485DCM    CL2 2800   1.649   3.823   0.491 -0.0721  0.2868  0.0125
  486DCM    CL1 2801   2.648   2.024   2.615 -0.1394 -0.3708  0.6630
  486DCM     C1 2802   2.635   2.078   2.789 -0.2975 -0.3067  0.2451
  486DCM     H1 2803   2.542   2.134   2.804  1.3633  2.1644  2.1465
  486DCM     H2 2804   2.727   2.128   2.821  0.0609 -1.3788  0.9272
  486DCM    CL2 2805   2.622   1.926   2.886  0.0765  0.3994  0.1306
  487DCM    CL1 2806   1.696   0.512   0.202 -0.2338  0.1716 -0.2652
  487DCM     C1 2807   1.670   0.387   0.071 -0.3284  0.6123 -0.0313
  487DCM     H1 2808   1.696   0.285   0.104  0.9023  0.0553 -2.5228
  487DCM     H2 2809   1.729   0.416  -0.016  0.9073  3.2690  1.5621
  487DCM    CL2 2810   1.495   0.356   0.047 -0.1644 -0.5267  0.1518
  488DCM    CL1 2811   3.917   2.950   3.499  0.3990 -0.2343 -0.1501
  488DCM     C1 2812   4.031   3.053   3.585 -0.7743 -0.1803  0.2356
  488DCM     H1 2813   4.124   2.997   3.598 -0.4577  0.1953 -0.3565
  488DCM     H2 2814   3.990   3.079   3.683  0.4206 -0.1218  0.7327
  488DCM    CL2 2815   4.046   3.218   3.506  0.4493  0.4410 -0.1203
  489DCM    CL1 2816   2.424   1.248   0.692  0.1635  0.2995  0.1141
  489DCM     C1 2817   2.397   1.069   0.729 -0.4515 -0.4865 -0.7660
  489DCM     H1 2818   2.477   1.027   0.791  2.2008  5.0735  0.1101
  489DCM     H2 2819   2.387   1.014   0.635  0.2869 -0.2564 -0.9796
  489DCM    CL2 2820   2.252   1.051   0.829  0.1255  0.0849 -0.3125
  490DCM    CL1 2821   3.303   3.024   3.516  0.0325  0.0400 -0.3221
  490DCM     C1 2822   3.464   2.948   3.529  0.5204 -0.4343 -0.7595
  490DCM     H1 2823   3.544   3.014   3.494  0.2290 -0.6896 -1.9268
  490DCM     H2 2824   3.460   2.849   3.482 -2.3705 -0.9105  0.2614
  490DCM    CL2 2825   3.492   2.909   3.704  0.1615 -0.0805  0.0907
  491DCM    CL1 2826   1.058   1.800   3.244 -0.3917  0.0543  0.3309
  491DCM     C1 2827   0.901   1.770   3.326 -0.5752  0.2201 -0.2479
  491DCM     H1 2828   0.843   1.691   3.277 -1.3469 -0.3986  1.5712
  491DCM     H2 2829   0.840   1.861   3.326 -1.3891 -0.3060 -0.7521
  491DCM    CL2 2830   0.944   1.724   3.494  0.0044 -0.0771  0.2970
  492DCM    CL1 2831   2.002   3.075   3.926 -0.0816  0.2088 -0.0716
  492DCM     C1 2832   1.967   3.095   4.099 -0.3460  0.0007 -0.2539
  492DCM     H1 2833   1.876   3.043   4.129  1.5342 -3.5360 -0.2444
  492DCM     H2 2834   1.951   3.201   4.123 -2.0806 -0.4233  0.6055
  492DCM    CL2 2835   2.107   3.036   4.199  0.4363 -0.1160  0.1199
  493DCM    CL1 2836   1.680   2.994   3.791 -0.0090 -0.1038  0.1869
  493DCM     C1 2837   1.502   3.014   3.761  0.4590 -0.1328 -0.0093
  493DCM     H1 2838   1.490   3.121   3.741  0.0500 -0.0059  0.8954
  493DCM     H2 2839   1.457   2.982   3.855 -0.6144 -2.8881 -1.3348
  493DCM    CL2 2840   1.418   2.911   3.646  0.1012 -0.0730 -0.2425
  494DCM    CL1 2841   2.326   0.482   3.847  0.2228  0.1485 -0.4292
  494DCM     C1 2842   2.271   0.536   4.011  0.1134  0.8535 -0.5495
  494DCM     H1 2843   2.271   0.644   3.994  0.0531  0.5175 -3.0134
  494DCM     H2 2844   2.341   0.489   4.082 -0.8831  1.0648  0.6054
  494DCM    CL2 2845   2.111   0.457   4.021  0.1543  0.0151  0.1377
  495DCM    CL1 2846   1.036   3.019   3.692 -0.0110  0.1495  0.1568
  495DCM     C1 2847   1.004   3.018   3.523 -0.1653  0.0419  0.2729
  495DCM     H1 2848   1.085   2.955   3.485 -1.0167  0.6745 -2.9374
  495DCM     H2 2849   1.009   3.119   3.481  2.1576  0.4523  1.3962
  495DCM    CL2 2850   0.850   2.929   3.485 -0.0280 -0.1222  0.2605
  496DCM    CL1 2851   0.437   1.681   3.275 -0.1690 -0.3188 -0.0259
  496DCM     C1 2852   0.533   1.554   3.372  0.0287 -0.3463  0.4531
  496DCM     H1 2853   0.510   1.570   3.478  2.5293  1.0553  0.8671
  496DCM     H2 2854   0.642   1.562   3.364 -0.0173  3.7129  1.7060
  496DCM    CL2 2855   0.481   1.391   3.321  0.0248 -0.5487  0.2437
  497DCM    CL1 2856   0.421   0.272   2.443 -0.0574  0.2149  0.3068
  497DCM     C1 2857   0.498   0.115   2.462  0.5699 -0.3061  0.6589
  497DCM     H1 2858   0.570   0.100   2.382  0.8928  1.1025  0.6681
  497DCM     H2 2859   0.409   0.050   2.460 -0.6270  1.2644  0.4606
  497DCM    CL2 2860   0.591   0.110   2.618 -0.2090  0.0288  0.6240
  498DCM    CL1 2861   1.929   1.041   3.358 -0.0381  0.0607 -0.0356
  498DCM     C1 2862   1.771   0.961   3.343 -0.3682  0.6980  0.4967
  498DCM     H1 2863   1.767   0.880   3.417  1.3526 -0.4622 -0.6134
  498DCM     H2 2864   1.755   0.924   3.241 -0.5761  0.3897  0.6387
  498DCM    CL2 2865   1.634   1.064   3.385 -0.1131  0.3057 -0.5664
  499DCM    CL1 2866   2.016   3.836   0.995 -0.2377  0.3059  0.4943
  499DCM     C1 2867   2.035   3.895   1.166  0.5829  0.1141 -0.3342
  499DCM     H1 2868   2.068   3.999   1.155 -0.4135  0.5921  1.0161
  499DCM     H2 2869   2.082   3.830   1.240 -1.8488 -0.7593  0.5125
  499DCM    CL2 2870   1.874   3.897   1.240  0.2124 -0.0615 -0.0032
  500DCM    CL1 2871   0.807   0.615   3.787 -0.0384  0.0211 -0.1750
  500DCM     C1 2872   0.785   0.729   3.916  0.5663 -0.0696 -0.0034
  500DCM     H1 2873   0.719   0.809   3.881 -1.4578 -2.5381 -2.2032
  500DCM     H2 2874   0.882   0.761   3.955  1.3962 -1.7618 -0.5924
  500DCM    CL2 2875   0.705   0.662   4.061 -0.0396  0.0819 -0.2219
  501DCM    CL1 2876   1.250   1.078   3.103 -0.5601 -0.3096  0.5486
  501DCM     C1 2877   1.290   1.223   2.997 -0.4546  0.1028  0.3441
  501DCM     H1 2878   1.210   1.257   2.931 -0.7754 -0.3565  0.4943
  501DCM     H2 2879   1.382   1.213   2.938 -1.2315 -0.7735 -0.7676
  501DCM    CL2 2880   1.296   1.367   3.102 -0.2965 -0.3811  0.3420
  502DCM    CL1 2881   0.244   0.618   2.591  0.3181  0.1412  0.4200
  502DCM     C1 2882   0.409   0.599   2.661 -0.0901 -0.2690 -0.0647
  502DCM     H1 2883   0.421   0.490   2.664  3.0712 -0.0802 -2.0791
  502DCM     H2 2884   0.421   0.658   2.753  0.0239  0.5492 -0.5935
  502DCM    CL2 2885   0.522   0.655   2.538 -0.3181  0.0092 -0.5407
  503DCM    CL1 2886   2.169   1.079   3.662  0.3409  0.7600 -0.4517
  503DCM     C1 2887   2.196   0.898   3.660 -0.3534 -0.1971  0.6897
  503DCM     H1 2888   2.225   0.871   3.558 -0.7209 -0.5565  0.6794
  503DCM     H2 2889   2.098   0.862   3.691 -0.3699  1.9125  3.5032
  503DCM    CL2 2890   2.322   0.838   3.782 -0.1258  0.3812  0.1598
  504DCM    CL1 2891   0.762   0.497   0.697  0.1911  0.0291  0.0905
  504DCM     C1 2892   0.781   0.456   0.878 -0.3446 -0.2058  0.1596
  504DCM     H1 2893   0.771   0.349   0.900 -0.8142  0.0034  1.0113
  504DCM     H2 2894   0.711   0.509   0.944  1.7072  2.9142  0.0992
  504DCM    CL2 2895   0.942   0.516   0.949  0.4979 -0.1161  0.4449
  505DCM    CL1 2896   2.397   3.516   0.130  0.0181 -0.3702 -0.2864
  505DCM     C1 2897   2.253   3.424   0.084 -0.0516 -0.2021  0.4866
  505DCM     H1 2898   2.260   3.317   0.106 -0.3427 -0.0620  1.3053
  505DCM     H2 2899   2.237   3.433  -0.024 -0.0799 -4.9174 -0.1149
  505DCM    CL2 2900   2.100   3.486   0.160  0.1274 -0.0878 -0.4524
  506DCM    CL1 2901   3.010   3.017   0.466  0.0609  0.1067 -0.1043
  506DCM     C1 2902   3.079   3.001   0.636  0.1488  0.0249  0.3099
  506DCM     H1 2903   2.992   2.969   0.695  1.3276  1.5796  3.0614
  506DCM     H2 2904   3.110   3.097   0.679 -1.0565 -0.0117  1.3298
  506DCM    CL2 2905   3.217   2.895   0.643 -0.2519 -0.1633 -0.0011
  507DCM    CL1 2906   0.238   3.283   1.173  0.6134 -0.6885 -0.1562
  507DCM     C1 2907   0.111   3.207   1.270 -0.0620  0.0515  0.3609
  507DCM     H1 2908   0.147   3.197   1.373 -2.9761 -0.7027  1.4309
  507DCM     H2 2909   0.070   3.115   1.226 -2.6573  0.8969  0.8445
  507DCM    CL2 2910  -0.021   3.322   1.282  0.1258 -0.6622 -0.1075
  508DCM    CL1 2911   1.710   2.619   0.245  0.0591  0.0852  0.2865
  508DCM     C1 2912   1.704   2.746   0.119  0.0789  0.0282  0.1275
  508DCM     H1 2913   1.682   2.706   0.019  3.1553  0.4304 -0.8003
  508DCM     H2 2914   1.800   2.799   0.115 -0.9595  1.9185 -0.8330
  508DCM    CL2 2915   1.572   2.863   0.156  0.1325  0.0715  0.0715
  509DCM    CL1 2916   1.478   0.643   0.962  0.0603  0.1288 -0.3480
  509DCM     C1 2917   1.368   0.793   0.979  0.2840  0.2446 -0.9616
  509DCM     H1 2918   1.323   0.807   0.879 -2.8011 -2.3515 -0.1301
  509DCM     H2 2919   1.417   0.881   1.023  0.8033 -0.4611 -0.1041
  509DCM    CL2 2920   1.223   0.766   1.087 -0.4061  0.0219 -0.0324
  510DCM    CL1 2921   2.458   2.481   1.190 -0.0207  0.0264  0.0230
  510DCM     C1 2922   2.364   2.349   1.120 -1.1445  0.3186 -0.1742
  510DCM     H1 2923   2.422   2.260   1.146  1.6315  2.2607  0.8197
  510DCM     H2 2924   2.354   2.361   1.011  0.0086 -1.5798 -0.5278
  510DCM    CL2 2925   2.206   2.345   1.196 -0.2115 -0.3134 -0.2823
  511DCM    CL1 2926   0.486   3.803   0.721 -0.0278  0.1417  0.1463
  511DCM     C1 2927   0.409   3.874   0.869 -0.1847 -0.3348  0.2048
  511DCM     H1 2928   0.488   3.911   0.936  1.5606  3.4282 -3.5138
  511DCM     H2 2929   0.349   3.793   0.913  0.2420 -1.3946 -1.0975
  511DCM    CL2 2930   0.309   4.013   0.820  0.0624  0.2318  0.4191
  512DCM    CL1 2931   2.272   3.297   2.715 -0.1320 -0.0171 -0.1769
  512DCM     C1 2932   2.310   3.133   2.637  0.7015  0.1056  0.6274
  512DCM     H1 2933   2.285   3.064   2.718 -2.7075  0.8925  0.3789
  512DCM     H2 2934   2.413   3.136   2.598 -0.3751 -0.4295 -2.5529
  512DCM    CL2 2935   2.190   3.112   2.504  0.1473  0.0809 -0.1465
  513DCM    CL1 2936   2.470   0.362   0.966  0.1187  0.4496  0.2552
  513DCM     C1 2937   2.614   0.397   0.866 -0.5642 -0.5733  0.0382
  513DCM     H1 2938   2.623   0.309   0.801  3.0479 -0.6897  0.5076
  513DCM     H2 2939   2.704   0.405   0.928 -1.3075 -0.7294  1.1624
  513DCM    CL2 2940   2.586   0.540   0.766 -0.1673  0.1133 -0.3042
  514DCM    CL1 2941   3.887   1.776   3.812  0.0036 -0.0415 -0.6299
  514DCM     C1 2942   3.814   1.932   3.755  0.8962 -1.0551  0.6728
  514DCM     H1 2943   3.825   1.951   3.647 -0.1427  0.1364  0.7543
  514DCM     H2 2944   3.856   2.015   3.814  2.1441 -1.4725  0.4114
  514DCM    CL2 2945   3.635   1.946   3.770 -0.0627 -0.1371 -0.0986
  515DCM    CL1 2946   1.217   2.881   1.168  0.5035  0.1484  0.0373
  515DCM     C1 2947   1.331   2.953   1.289  0.5451 -0.1139 -1.0373
  515DCM     H1 2948   1.315   3.060   1.304  3.4447  0.0034  2.7727
  515DCM     H2 2949   1.432   2.926   1.255  0.2987 -0.1823 -1.7168
  515DCM    CL2 2950   1.302   2.901   1.457 -0.8338 -0.1879  0.1593
  516DCM    CL1 2951   0.009   0.305   0.048  0.2725 -0.0186  0.5848
  516DCM     C1 2952   0.111   0.210  -0.069  0.4686  0.3958 -0.6380
  516DCM     H1 2953   0.071   0.108  -0.060  1.2505  0.2590  2.2159
  516DCM     H2 2954   0.216   0.208  -0.038  1.4427 -0.0058 -3.6222
  516DCM    CL2 2955   0.100   0.277  -0.232  0.0801  0.2325  0.0287
  517DCM    CL1 2956   3.337   3.141   0.358  0.2701  0.2443  0.2560
  517DCM     C1 2957   3.222   3.209   0.237 -0.5574 -0.2961  0.7294
  517DCM     H1 2958   3.163   3.124   0.200 -0.9797 -0.7463  2.3271
  517DCM     H2 2959   3.280   3.252   0.155 -0.6767 -0.1152  0.7381
  517DCM    CL2 2960   3.114   3.330   0.319 -0.2145  0.3721 -0.1987
  518DCM    CL1 2961   2.453   3.141   0.450  0.7798 -0.2261 -0.1435
  518DCM     C1 2962   2.626   3.130   0.491  0.1255 -0.5340 -0.9217
  518DCM     H1 2963   2.678   3.078   0.410 -0.0572  0.0711 -1.4320
  518DCM     H2 2964   2.625   3.072   0.584  2.2068  0.4464 -0.2413
  518DCM    CL2 2965   2.703   3.294   0.516  0.1127 -0.1264  0.2934
  519DCM    CL1 2966   1.675   2.322   1.734  0.0545  0.0469 -0.2047
  519DCM     C1 2967   1.816   2.357   1.634 -0.2083 -0.4371 -0.3685
  519DCM     H1 2968   1.906   2.309   1.674 -0.8033 -1.1367  0.1749
  519DCM     H2 2969   1.842   2.463   1.645 -0.0043 -0.5956  0.8306
  519DCM    CL2 2970   1.795   2.339   1.452  0.5360 -0.2556  0.1606
  520DCM    CL1 2971   0.166   0.875   2.213  0.0820  0.2152  0.2152
  520DCM     C1 2972   0.132   0.701   2.226  0.7283  1.0000 -0.3885
  520DCM     H1 2973   0.222   0.652   2.263  1.5395  1.6459 -1.4297
  520DCM     H2 2974   0.075   0.654   2.145 -1.4397 -0.9894  2.1043
  520DCM    CL2 2975   0.019   0.705   2.357 -0.3414 -0.1040 -0.4014
  521DCM    CL1 2976   1.520   0.144   0.660  0.2646  0.0565 -0.4447
  521DCM     C1 2977   1.536   0.170   0.834 -0.3905  0.0474  0.2332
  521DCM     H1 2978   1.449   0.230   0.863  0.1621  1.3836 -0.7923
  521DCM     H2 2979   1.625   0.228   0.858 -1.2598  1.6292 -0.1914
  521DCM    CL2 2980   1.544   0.008   0.923  0.6149 -0.2836  0.2313
  522DCM    CL1 2981   1.651   3.905   3.716  0.1253 -0.8168  0.3593
  522DCM     C1 2982   1.759   4.035   3.648 -0.4121 -0.8016  0.0357
  522DCM     H1 2983   1.703   4.085   3.568 -1.0053  0.7204  1.3285
  522DCM     H2 2984   1.847   3.988   3.603  0.1937  1.5167 -1.3748
  522DCM    CL2 2985   1.809   4.146   3.788  0.1211  0.3573  0.1253
  523DCM    CL1 2986   2.801   3.095   3.057  0.4447  0.0951 -0.1146
  523DCM     C1 2987   2.770   2.995   2.913 -0.1112 -0.2966  0.5850
  523DCM     H1 2988   2.708   2.913   2.951 -1.7666  1.3151  1.5160
  523DCM     H2 2989   2.859   2.939   2.883 -0.2608 -0.6638  0.8112
  523DCM    CL2 2990   2.676   3.071   2.784  0.0840 -0.4541 -0.2510
  524DCM    CL1 2991   0.343   2.328   0.224  0.0869 -0.0320 -0.4811
  524DCM     C1 2992   0.376   2.431   0.079 -0.0461 -0.0294 -0.8970
  524DCM     H1 2993   0.451   2.385   0.014  0.5713 -2.6174  1.4550
  524DCM     H2 2994   0.414   2.525   0.120 -1.1119 -0.6402  1.6941
  524DCM    CL2 2995   0.229   2.447  -0.018  0.4732  0.5213  0.4497
  525DCM    CL1 2996   3.237   0.203   1.291  0.1647  0.4345 -0.0009
  525DCM     C1 2997   3.091   0.138   1.212  0.0181  0.2213  0.1336
  525DCM     H1 2998   3.123   0.124   1.108 -2.8142 -1.2748 -0.6335
  525DCM     H2 2999   3.015   0.215   1.223 -0.4654 -0.3738  1.1358
  525DCM    CL2 3000   3.048  -0.016   1.287  0.0540  0.6443  0.0566
   4.01981   4.01981   4.01981
