# Supplementary material for: Dissecting the Effects of Cage Structure in the Catalytic Activation of Imide Chlorenium-Ion Donors
Source: J Am Chem Soc. 2025 Mar 21;147(13):11456–64. doi: 10.1021/jacs.5c01249 (PMC11969530; doi:10.1021/jacs.5c01249)
Supplement: Supplementary file 3 — ja5c01249_si_003.zip [file ja5c01249_si_003.zip › SI_MD/C1/1_em.gro]

GROwing Monsters And Cloning Shrimps
 3000
    1Pd      Pd    1   1.782   1.892   0.530
    2Pd      Pd    2   2.345   2.228   1.603
    3UNK     C0    3   2.334   1.861   1.826
    3UNK     C1    4   2.303   1.766   1.728
    3UNK     C2    5   2.294   1.805   1.593
    3UNK     C3    6   2.317   1.939   1.564
    3UNK     N4    7   2.346   2.032   1.658
    3UNK     C5    8   2.355   1.994   1.787
    3UNK     C6    9   2.268   1.708   1.482
    3UNK     C7   10   2.252   1.631   1.390
    3UNK     C8   11   2.243   1.539   1.280
    3UNK     C9   12   2.327   1.427   1.279
    3UNK    C10   13   2.325   1.339   1.169
    3UNK    C11   14   2.241   1.365   1.059
    3UNK    C12   15   2.156   1.477   1.060
    3UNK    C13   16   2.156   1.563   1.172
    3UNK    C14   17   2.074   1.504   0.946
    3UNK    C15   18   2.008   1.523   0.847
    3UNK    C16   19   1.928   1.546   0.722
    3UNK    C17   20   1.913   1.447   0.624
    3UNK    C18   21   1.838   1.473   0.509
    3UNK    C19   22   1.779   1.599   0.494
    3UNK    N20   23   1.795   1.696   0.587
    3UNK    C21   24   1.866   1.669   0.698
    3UNK    H22   25   2.342   1.834   1.931
    3UNK    H23   26   2.286   1.662   1.755
    3UNK    H24   27   2.313   1.973   1.461
    3UNK    H25   28   2.380   2.070   1.860
    3UNK    H26   29   2.394   1.408   1.362
    3UNK    H27   30   2.391   1.252   1.168
    3UNK    H28   31   2.242   1.298   0.974
    3UNK    H29   32   2.089   1.649   1.174
    3UNK    H30   33   1.959   1.350   0.638
    3UNK    H31   34   1.823   1.398   0.433
    3UNK    H32   35   1.720   1.623   0.406
    3UNK    H33   36   1.876   1.749   0.770
    4UNK     C0   37   2.035   2.374   1.855
    4UNK     C1   38   1.919   2.350   1.780
    4UNK     C2   39   1.928   2.277   1.660
    4UNK     C3   40   2.054   2.230   1.623
    4UNK     N4   41   2.166   2.254   1.694
    4UNK     C5   42   2.157   2.325   1.809
    4UNK     C6   43   1.809   2.244   1.576
    4UNK     C7   44   1.715   2.210   1.510
    4UNK     C8   45   1.601   2.160   1.437
    4UNK     C9   46   1.487   2.125   1.510
    4UNK    C10   47   1.376   2.068   1.445
    4UNK    C11   48   1.381   2.047   1.306
    4UNK    C12   49   1.496   2.081   1.233
    4UNK    C13   50   1.606   2.139   1.298
    4UNK    C14   51   1.498   2.050   1.093
    4UNK    C15   52   1.496   2.016   0.977
    4UNK    C16   53   1.489   1.968   0.836
    4UNK    C17   54   1.369   1.922   0.778
    4UNK    C18   55   1.369   1.873   0.648
    4UNK    C19   56   1.488   1.868   0.576
    4UNK    N20   57   1.605   1.912   0.631
    4UNK    C21   58   1.604   1.960   0.757
    4UNK    H22   59   2.031   2.430   1.948
    4UNK    H23   60   1.823   2.388   1.813
    4UNK    H24   61   2.065   2.171   1.533
    4UNK    H25   62   2.249   2.341   1.864
    4UNK    H26   63   1.484   2.139   1.618
    4UNK    H27   64   1.289   2.039   1.502
    4UNK    H28   65   1.297   2.001   1.256
    4UNK    H29   66   1.695   2.165   1.242
    4UNK    H30   67   1.277   1.926   0.836
    4UNK    H31   68   1.277   1.838   0.601
    4UNK    H32   69   1.491   1.831   0.475
    4UNK    H33   70   1.699   1.993   0.797
    5UNK     C0   71   2.739   2.101   1.516
    5UNK     C1   72   2.737   2.082   1.378
    5UNK     C2   73   2.627   2.125   1.303
    5UNK     C3   74   2.522   2.184   1.373
    5UNK     N4   75   2.522   2.202   1.507
    5UNK     C5   76   2.630   2.162   1.578
    5UNK     C6   77   2.622   2.113   1.154
    5UNK     C7   78   2.619   2.108   1.033
    5UNK     C8   79   2.619   2.109   0.890
    5UNK     C9   80   2.723   2.176   0.822
    5UNK    C10   81   2.723   2.183   0.682
    5UNK    C11   82   2.620   2.123   0.609
    5UNK    C12   83   2.516   2.055   0.675
    5UNK    C13   84   2.516   2.048   0.816
    5UNK    C14   85   2.409   1.998   0.598
    5UNK    C15   86   2.318   1.957   0.531
    5UNK    C16   87   2.201   1.914   0.449
    5UNK    C17   88   2.210   1.888   0.311
    5UNK    C18   89   2.095   1.856   0.239
    5UNK    C19   90   1.972   1.850   0.305
    5UNK    N20   91   1.963   1.875   0.438
    5UNK    C21   92   2.074   1.906   0.507
    5UNK    H22   93   2.824   2.071   1.576
    5UNK    H23   94   2.822   2.037   1.327
    5UNK    H24   95   2.435   2.220   1.319
    5UNK    H25   96   2.628   2.180   1.684
    5UNK    H26   97   2.802   2.224   0.878
    5UNK    H27   98   2.803   2.235   0.630
    5UNK    H28   99   2.619   2.130   0.500
    5UNK    H29  100   2.435   1.997   0.868
    5UNK    H30  101   2.307   1.895   0.262
    5UNK    H31  102   2.100   1.836   0.132
    5UNK    H32  103   1.881   1.826   0.252
    5UNK    H33  104   2.062   1.927   0.612
    6UNK     C0  105   2.407   2.649   1.554
    6UNK     C1  106   2.331   2.681   1.441
    6UNK     C2  107   2.258   2.580   1.376
    6UNK     C3  108   2.266   2.451   1.429
    6UNK     N4  109   2.339   2.421   1.539
    6UNK     C5  110   2.410   2.518   1.601
    6UNK     C6  111   2.174   2.607   1.256
    6UNK     C7  112   2.102   2.628   1.161
    6UNK     C8  113   2.012   2.656   1.052
    6UNK     C9  114   1.943   2.778   1.051
    6UNK    C10  115   1.852   2.807   0.948
    6UNK    C11  116   1.829   2.712   0.846
    6UNK    C12  117   1.898   2.590   0.847
    6UNK    C13  118   1.990   2.562   0.950
    6UNK    C14  119   1.873   2.495   0.742
    6UNK    C15  120   1.846   2.417   0.654
    6UNK    C16  121   1.809   2.319   0.547
    6UNK    C17  122   1.769   2.360   0.419
    6UNK    C18  123   1.732   2.264   0.324
    6UNK    C19  124   1.734   2.129   0.359
    6UNK    N20  125   1.775   2.089   0.481
    6UNK    C21  126   1.812   2.182   0.572
    6UNK    H22  127   2.464   2.726   1.607
    6UNK    H23  128   2.326   2.782   1.403
    6UNK    H24  129   2.211   2.371   1.383
    6UNK    H25  130   2.467   2.489   1.688
    6UNK    H26  131   1.961   2.851   1.130
    6UNK    H27  132   1.798   2.901   0.947
    6UNK    H28  133   1.759   2.735   0.767
    6UNK    H29  134   2.044   2.467   0.950
    6UNK    H30  135   1.767   2.466   0.395
    6UNK    H31  136   1.700   2.293   0.224
    6UNK    H32  137   1.705   2.053   0.288
    6UNK    H33  138   1.844   2.146   0.669
    7NCS     C0  139   0.724   0.699   0.564
    7NCS     C1  140   0.805   0.818   0.614
    7NCS     C2  141   0.724   0.942   0.570
    7NCS     C3  142   0.600   0.885   0.505
    7NCS     N4  143   0.611   0.749   0.507
    7NCS    CL5  144   0.490   0.648   0.441
    7NCS     O6  145   0.507   0.950   0.462
    7NCS     O7  146   0.754   0.582   0.576
    7NCS     H8  147   0.905   0.815   0.569
    7NCS     H9  148   0.813   0.812   0.723
    7NCS    H10  149   0.779   1.002   0.496
    7NCS    H11  150   0.695   1.006   0.654
    8UNK     C0  151   1.752   0.206   0.823
    8UNK     H1  152   1.778   0.192   0.929
    8UNK     H2  153   1.825   0.277   0.780
    8UNK     C3  154   1.610   0.265   0.812
    8UNK     O4  155   1.759   0.081   0.756
    8UNK     C5  156   1.578   0.326   0.673
    8UNK     C6  157   1.592   0.225   0.559
    8UNK     C7  158   1.688   0.240   0.466
    8UNK     H8  159   1.700   0.170   0.384
    8UNK     H9  160   1.757   0.324   0.468
    8UNK    H10  161   1.476   0.367   0.675
    8UNK    H11  162   1.643   0.412   0.656
    8UNK    H12  163   1.536   0.188   0.838
    8UNK    H13  164   1.600   0.344   0.888
    8UNK    C14  165   1.500   0.108   0.555
    8UNK    C15  166   1.328   3.884   0.542
    8UNK    C16  167   1.362   0.122   0.579
    8UNK    C17  168   1.550   3.980   0.524
    8UNK    C18  169   1.465   3.869   0.518
    8UNK    C19  170   1.276   0.011   0.573
    8UNK    H20  171   1.321   0.221   0.600
    8UNK    H21  172   1.656   3.966   0.504
    8UNK    H22  173   1.505   3.771   0.493
    8UNK    H23  174   1.170   0.025   0.589
    8UNK    H24  175   1.261   3.799   0.535
    8UNK    H25  176   1.707   0.094   0.673
    9OPC     OW  177   3.304   3.116   1.817
    9OPC    HW1  178   3.254   3.056   1.778
    9OPC    HW2  179   3.385   3.088   1.800
    9OPC     MW  180   3.309   3.103   1.809
   10OPC     OW  181   0.099   2.130   2.855
   10OPC    HW1  182   0.012   2.130   2.864
   10OPC    HW2  183   0.120   2.215   2.851
   10OPC     MW  184   0.089   2.142   2.856
   11OPC     OW  185   2.382   1.646   2.185
   11OPC    HW1  186   2.336   1.573   2.198
   11OPC    HW2  187   2.363   1.695   2.255
   11OPC     MW  188   2.373   1.642   2.197
   12OPC     OW  189   0.314   0.794   2.075
   12OPC    HW1  190   0.274   0.718   2.060
   12OPC    HW2  191   0.316   0.798   2.162
   12OPC     MW  192   0.308   0.783   2.086
   13OPC     OW  193   3.595   2.445   3.979
   13OPC    HW1  194   3.657   2.395   3.945
   13OPC    HW2  195   3.595   2.516   3.928
   13OPC     MW  196   3.604   2.448   3.967
   14OPC     OW  197   2.714   1.602   0.132
   14OPC    HW1  198   2.760   1.529   0.120
   14OPC    HW2  199   2.764   1.664   0.095
   14OPC     MW  200   2.729   1.601   0.125
   15OPC     OW  201   1.312   1.973   3.681
   15OPC    HW1  202   1.323   1.889   3.660
   15OPC    HW2  203   1.251   2.000   3.624
   15OPC     MW  204   1.304   1.964   3.669
   16OPC     OW  205   3.725   0.416   1.346
   16OPC    HW1  206   3.670   0.363   1.304
   16OPC    HW2  207   3.804   0.392   1.317
   16OPC     MW  208   3.729   0.405   1.335
   17OPC     OW  209   1.576   1.303   1.329
   17OPC    HW1  210   1.514   1.249   1.357
   17OPC    HW2  211   1.640   1.250   1.303
   17OPC     MW  212   1.577   1.287   1.329
   18OPC     OW  213   0.126   1.492   2.312
   18OPC    HW1  214   0.162   1.413   2.300
   18OPC    HW2  215   0.154   1.515   2.391
   18OPC     MW  216   0.135   1.484   2.322
   19OPC     OW  217   3.959   2.085   1.640
   19OPC    HW1  218   3.930   2.042   1.570
   19OPC    HW2  219   3.970   2.022   1.699
   19OPC     MW  220   3.956   2.069   1.639
   20OPC     OW  221   3.503   2.827   0.476
   20OPC    HW1  222   3.458   2.858   0.408
   20OPC    HW2  223   3.523   2.745   0.452
   20OPC     MW  224   3.499   2.819   0.462
   21OPC     OW  225   3.689   3.810   2.156
   21OPC    HW1  226   3.661   3.814   2.238
   21OPC    HW2  227   3.730   3.733   2.152
   21OPC     MW  228   3.691   3.799   2.167
   22OPC     OW  229   2.252   3.493   1.402
   22OPC    HW1  230   2.241   3.466   1.484
   22OPC    HW2  231   2.337   3.512   1.398
   22OPC     MW  232   2.263   3.492   1.414
   23OPC     OW  233   3.611   3.006   0.664
   23OPC    HW1  234   3.577   2.955   0.602
   23OPC    HW2  235   3.692   2.976   0.672
   23OPC     MW  236   3.618   2.994   0.656
   24OPC     OW  237   2.516   2.288   1.956
   24OPC    HW1  238   2.479   2.297   2.034
   24OPC    HW2  239   2.601   2.279   1.974
   24OPC     MW  240   2.523   2.288   1.970
   25OPC     OW  241   3.755   2.861   3.735
   25OPC    HW1  242   3.738   2.869   3.650
   25OPC    HW2  243   3.756   2.943   3.764
   25OPC     MW  244   3.753   2.874   3.727
   26BArF     C  245   3.179   3.767   3.397
   26BArF    C1  246   3.108   3.703   3.295
   26BArF    C2  247   3.048   3.577   3.315
   26BArF    C3  248   3.062   3.514   3.440
   26BArF    C4  249   3.137   3.575   3.544
   26BArF    C5  250   3.195   3.702   3.520
   26BArF     H  251   3.099   3.754   3.199
   26BArF    H1  252   3.015   3.417   3.458
   26BArF    H2  253   3.254   3.747   3.599
   26BArF    C6  254   2.965   3.511   3.204
   26BArF    C7  255   3.153   3.507   3.680
   26BArF     F  256   3.007   3.545   3.081
   26BArF    F1  257   2.969   3.377   3.209
   26BArF    F2  258   2.836   3.546   3.211
   26BArF    F3  259   3.069   3.559   3.770
   26BArF    F4  260   3.277   3.522   3.730
   26BArF    F5  261   3.129   3.375   3.677
   26BArF    F6  262   3.123   0.491   3.334
   26BArF    F7  263   2.707   0.096   3.396
   26BArF    F8  264   2.698   0.168   3.193
   26BArF    C8  265   3.156   0.407   3.235
   26BArF    F9  266   3.289   0.414   3.222
   26BArF    C9  267   2.965   0.240   3.254
   26BArF   C10  268   2.763   0.083   3.275
   26BArF    H3  269   2.896   0.321   3.228
   26BArF   C11  270   3.103   0.266   3.261
   26BArF   C12  271   2.914   0.111   3.281
   26BArF   C13  272   3.190   0.160   3.296
   26BArF   C14  273   3.004   0.008   3.316
   26BArF   C15  274   3.142   0.031   3.321
   26BArF    H4  275   3.298   0.177   3.303
   26BArF    H5  276   2.963   3.909   3.339
   26BArF   F10  277   3.105   0.460   3.122
   26BArF   F11  278   2.735   3.960   3.231
   26BArF   F12  279   3.235   0.223   3.895
   26BArF   F13  280   3.714   0.156   3.527
   26BArF   F14  281   3.716   0.134   3.740
   26BArF   C16  282   3.213   0.098   3.851
   26BArF   F15  283   3.082   0.090   3.826
   26BArF   C17  284   3.440   0.084   3.734
   26BArF   C18  285   3.673   0.077   3.627
   26BArF    H6  286   3.484   0.125   3.826
   26BArF   C19  287   3.301   0.064   3.730
   26BArF   C20  288   3.522   0.054   3.623
   26BArF   C21  289   3.244   0.010   3.612
   26BArF   C22  290   3.462   0.001   3.507
   26BArF   C23  291   3.324   3.976   3.501
   26BArF    H7  292   3.137   3.993   3.604
   26BArF    H8  293   3.525   3.981   3.421
   26BArF   F16  294   3.238   0.016   3.954
   26BArF   F17  295   3.741   3.962   3.615
   26BArF   F18  296   3.775   3.703   3.231
   26BArF   F19  297   3.378   0.088   2.877
   26BArF   F20  298   3.539   3.965   2.807
   26BArF   C24  299   3.659   3.643   3.198
   26BArF   F21  300   3.628   3.559   3.298
   26BArF   C25  301   3.539   3.806   3.042
   26BArF   C26  302   3.424   3.962   2.875
   26BArF    H9  303   3.610   3.778   2.963
   26BArF   C27  304   3.549   3.746   3.169
   26BArF   C28  305   3.438   3.901   3.014
   26BArF   C29  306   3.457   3.783   3.269
   26BArF   C30  307   3.347   3.935   3.117
   26BArF   C31  308   3.358   3.879   3.245
   26BArF   H10  309   3.462   3.738   3.369
   26BArF   H11  310   3.267   0.006   3.096
   26BArF   F22  311   3.686   3.565   3.092
   26BArF   F23  312   3.338   3.892   2.799
   26BArF     B  313   3.250   3.913   3.366
   27BArF     C  314   1.587   0.813   3.649
   27BArF    C1  315   1.477   0.755   3.584
   27BArF    C2  316   1.492   0.646   3.496
   27BArF    C3  317   1.621   0.594   3.474
   27BArF    C4  318   1.734   0.652   3.537
   27BArF    C5  319   1.716   0.762   3.623
   27BArF     H  320   1.379   0.798   3.603
   27BArF    H1  321   1.634   0.510   3.406
   27BArF    H2  322   1.803   0.809   3.668
   27BArF    C6  323   1.371   0.584   3.427
   27BArF    C7  324   1.875   0.598   3.509
   27BArF     F  325   1.263   0.664   3.423
   27BArF    F1  326   1.396   0.550   3.299
   27BArF    F2  327   1.332   0.471   3.488
   27BArF    F3  328   1.953   0.599   3.619
   27BArF    F4  329   1.939   0.670   3.416
   27BArF    F5  330   1.875   0.471   3.465
   27BArF    F6  331   1.289   1.059   0.287
   27BArF    F7  332   1.407   0.514   0.019
   27BArF    F8  333   1.259   0.575   0.161
   27BArF    C8  334   1.281   1.093   0.158
   27BArF    F9  335   1.352   1.207   0.145
   27BArF    C9  336   1.291   0.847   0.090
   27BArF   C10  337   1.302   0.596   0.036
   27BArF    H3  338   1.226   0.824   0.175
   27BArF   C11  339   1.329   0.981   0.065
   27BArF   C12  340   1.339   0.742   0.008
   27BArF   C13  341   1.411   1.009   3.954
   27BArF   C14  342   1.422   0.774   3.899
   27BArF   C15  343   1.456   0.907   3.869
   27BArF    H4  344   1.443   1.111   3.932
   27BArF    H5  345   1.460   0.692   3.838
   27BArF   F10  346   1.153   1.126   0.135
   27BArF   F11  347   1.206   0.552   3.953
   27BArF   F12  348   1.947   0.893   0.210
   27BArF   F13  349   1.797   1.393   3.989
   27BArF   F14  350   2.004   1.346   3.956
   27BArF   C16  351   1.946   0.848   0.083
   27BArF   F15  352   1.892   0.726   0.086
   27BArF   C17  353   1.912   1.081   3.988
   27BArF   C18  354   1.880   1.323   3.910
   27BArF    H6  355   1.995   1.114   0.051
   27BArF   C19  356   1.873   0.946   3.991
   27BArF   C20  357   1.843   1.175   3.907
   27BArF   C21  358   1.764   0.904   3.911
   27BArF   C22  359   1.734   1.129   3.829
   27BArF   C23  360   1.696   0.994   3.829
   27BArF    H7  361   1.729   0.801   3.914
   27BArF    H8  362   1.678   1.201   3.770
   27BArF   F16  363   2.075   0.834   0.047
   27BArF   F17  364   1.874   1.380   3.788
   27BArF   F18  365   1.695   1.356   3.352
   27BArF   F19  366   1.178   1.350   3.651
   27BArF   F20  367   1.145   1.308   3.442
   27BArF   C24  368   1.644   1.234   3.327
   27BArF   F21  369   1.749   1.152   3.309
   27BArF   C25  370   1.419   1.240   3.447
   27BArF   C26  371   1.188   1.254   3.557
   27BArF    H9  372   1.385   1.311   3.371
   27BArF   C27  373   1.550   1.189   3.439
   27BArF   C28  374   1.330   1.198   3.549
   27BArF   C29  375   1.593   1.098   3.538
   27BArF   C30  376   1.376   1.106   3.645
   27BArF   C31  377   1.507   1.056   3.641
   27BArF   H10  378   1.693   1.055   3.535
   27BArF   H11  379   1.307   1.071   3.722
   27BArF   F22  380   1.583   1.242   3.208
   27BArF   F23  381   1.098   1.159   3.590
   27BArF     B  382   1.562   0.943   3.747
   28BArF     C  383   0.177   0.700   0.021
   28BArF    C1  384   0.212   0.625   0.134
   28BArF    C2  385   0.239   0.486   0.124
   28BArF    C3  386   0.233   0.425   3.997
   28BArF    C4  387   0.197   0.499   3.882
   28BArF    C5  388   0.168   0.636   3.897
   28BArF     H  389   0.216   0.675   0.231
   28BArF    H1  390   0.254   0.318   3.989
   28BArF    H2  391   0.137   0.691   3.808
   28BArF    C6  392   0.273   0.403   0.248
   28BArF    C7  393   0.188   0.432   3.745
   28BArF     F  394   0.232   0.460   0.363
   28BArF    F1  395   0.215   0.282   0.246
   28BArF    F2  396   0.405   0.382   0.260
   28BArF    F3  397   0.291   0.467   3.666
   28BArF    F4  398   0.076   0.466   3.679
   28BArF    F5  399   0.189   0.298   3.751
   28BArF    F6  400   0.366   1.403   0.053
   28BArF    F7  401   0.704   0.938   0.023
   28BArF    F8  402   0.718   1.009   0.226
   28BArF    C8  403   0.318   1.331   0.156
   28BArF    F9  404   0.188   1.363   0.169
   28BArF    C9  405   0.474   1.130   0.147
   28BArF   C10  406   0.641   0.938   0.141
   28BArF    H3  407   0.556   1.198   0.170
   28BArF   C11  408   0.343   1.182   0.136
   28BArF   C12  409   0.499   0.992   0.129
   28BArF   C13  410   0.238   1.093   0.104
   28BArF   C14  411   0.391   0.906   0.097
   28BArF   C15  412   0.261   0.956   0.086
   28BArF    H4  413   0.136   1.129   0.092
   28BArF    H5  414   0.411   0.801   0.080
   28BArF   F10  415   0.380   1.378   0.265
   28BArF   F11  416   0.644   0.812   0.187
   28BArF   F12  417   0.281   1.146   3.561
   28BArF   F13  418   3.764   1.226   3.747
   28BArF   F14  419   3.704   1.048   3.642
   28BArF   C16  420   0.228   1.023   3.558
   28BArF   F15  421   0.330   0.936   3.561
   28BArF   C17  422   3.996   1.050   3.661
   28BArF   C18  423   3.763   1.092   3.754
   28BArF    H6  424   3.963   1.096   3.568
   28BArF   C19  425   0.129   1.004   3.673
   28BArF   C20  426   3.905   1.037   3.768
   28BArF   C21  427   0.169   0.945   3.795
   28BArF   C22  428   3.949   0.978   3.888
   28BArF   C23  429   0.080   0.928   3.901
   28BArF    H7  430   0.272   0.909   3.808
   28BArF    H8  431   3.880   0.971   3.972
   28BArF   F16  432   0.170   1.010   3.438
   28BArF   F17  433   3.682   1.061   3.856
   28BArF   F18  434   3.562   0.759   0.231
   28BArF   F19  435   3.960   1.110   0.506
   28BArF   F20  436   3.861   0.950   0.610
   28BArF   C24  437   3.673   0.687   0.208
   28BArF   F21  438   3.662   0.642   0.082
   28BArF   C25  439   3.818   0.833   0.358
   28BArF   C26  440   3.957   0.976   0.520
   28BArF    H9  441   3.740   0.824   0.434
   28BArF   C27  442   3.800   0.767   0.234
   28BArF   C28  443   3.936   0.906   0.385
   28BArF   C29  444   3.902   0.778   0.137
   28BArF   C30  445   0.034   0.915   0.285
   28BArF   C31  446   0.017   0.854   0.160
   28BArF   H10  447   3.893   0.727   0.041
   28BArF   H11  448   0.126   0.970   0.307
   28BArF   F22  449   3.665   0.579   0.287
   28BArF   F23  450   0.073   0.942   0.578
   28BArF     B  451   0.134   0.859   0.042
   29BArF     C  452   1.268   2.982   2.482
   29BArF    C1  453   1.309   2.964   2.615
   29BArF    C2  454   1.218   2.977   2.722
   29BArF    C3  455   1.083   3.007   2.694
   29BArF    C4  456   1.040   3.028   2.561
   29BArF    C5  457   1.135   3.016   2.456
   29BArF     H  458   1.414   2.941   2.635
   29BArF    H1  459   1.010   3.016   2.775
   29BArF    H2  460   1.101   3.037   2.355
   29BArF    C6  461   1.267   2.962   2.867
   29BArF    C7  462   0.894   3.063   2.530
   29BArF     F  463   1.380   3.030   2.889
   29BArF    F1  464   1.178   3.006   2.957
   29BArF    F2  465   1.292   2.833   2.897
   29BArF    F3  466   0.822   2.953   2.502
   29BArF    F4  467   0.881   3.144   2.423
   29BArF    F5  468   0.832   3.124   2.631
   29BArF    F6  469   1.616   2.598   1.991
   29BArF    F7  470   1.299   2.412   2.455
   29BArF    F8  471   1.502   2.368   2.506
   29BArF    C8  472   1.682   2.638   2.100
   29BArF    F9  473   1.754   2.745   2.064
   29BArF    C9  474   1.548   2.560   2.303
   29BArF   C10  475   1.412   2.468   2.500
   29BArF    H3  476   1.587   2.459   2.287
   29BArF   C11  477   1.587   2.664   2.217
   29BArF   C12  478   1.458   2.583   2.410
   29BArF   C13  479   1.534   2.793   2.239
   29BArF   C14  480   1.406   2.713   2.429
   29BArF   C15  481   1.445   2.819   2.345
   29BArF    H4  482   1.560   2.877   2.174
   29BArF    H5  483   1.334   2.730   2.509
   29BArF   F10  484   1.771   2.541   2.126
   29BArF   F11  485   1.389   2.506   2.626
   29BArF   F12  486   1.098   2.748   1.909
   29BArF   F13  487   1.466   3.252   1.896
   29BArF   F14  488   1.270   3.269   1.810
   29BArF   C16  489   1.046   2.841   1.990
   29BArF   F15  490   0.984   2.773   2.089
   29BArF   C17  491   1.191   3.050   1.965
   29BArF   C18  492   1.335   3.259   1.926
   29BArF    H6  493   1.141   3.068   1.869
   29BArF   C19  494   1.153   2.937   2.041
   29BArF   C20  495   1.291   3.138   2.011
   29BArF   C21  496   1.217   2.915   2.164
   29BArF   C22  497   1.351   3.114   2.136
   29BArF   C23  498   1.314   3.004   2.214
   29BArF    H7  499   1.191   2.828   2.226
   29BArF    H8  500   1.428   3.182   2.172
   29BArF   F16  501   0.949   2.902   1.921
   29BArF   F17  502   1.316   3.375   1.990
   29BArF   F18  503   1.523   3.540   2.429
   29BArF   F19  504   1.912   3.007   2.392
   29BArF   F20  505   1.956   3.214   2.430
   29BArF   C24  506   1.498   3.450   2.525
   29BArF   F21  507   1.367   3.457   2.551
   29BArF   C25  508   1.682   3.277   2.491
   29BArF   C26  509   1.876   3.113   2.467
   29BArF    H9  510   1.754   3.352   2.525
   29BArF   C27  511   1.545   3.311   2.484
   29BArF   C28  512   1.727   3.148   2.456
   29BArF   C29  513   1.454   3.213   2.439
   29BArF   C30  514   1.633   3.052   2.415
   29BArF   C31  515   1.496   3.084   2.404
   29BArF   H10  516   1.348   3.236   2.431
   29BArF   H11  517   1.666   2.951   2.392
   29BArF   F22  518   1.560   3.495   2.635
   29BArF   F23  519   1.911   3.084   2.593
   29BArF     B  520   1.382   2.972   2.361
   30DCM    CL1  521   0.794   0.126   1.020
   30DCM     C1  522   0.881   0.049   0.883
   30DCM     H1  523   0.808   0.020   0.806
   30DCM     H2  524   0.935   3.961   0.921
   30DCM    CL2  525   1.000   0.163   0.809
   31DCM    CL1  526   2.592   3.180   2.379
   31DCM     C1  527   2.660   3.114   2.532
   31DCM     H1  528   2.654   3.191   2.609
   31DCM     H2  529   2.764   3.083   2.514
   31DCM    CL2  530   2.565   2.970   2.585
   32DCM    CL1  531   1.027   2.672   2.487
   32DCM     C1  532   0.943   2.569   2.365
   32DCM     H1  533   1.016   2.539   2.289
   32DCM     H2  534   0.860   2.625   2.322
   32DCM    CL2  535   0.879   2.419   2.443
   33DCM    CL1  536   3.105   1.523   1.644
   33DCM     C1  537   3.165   1.614   1.500
   33DCM     H1  538   3.115   1.712   1.496
   33DCM     H2  539   3.145   1.555   1.410
   33DCM    CL2  540   3.342   1.643   1.511
   34DCM    CL1  541   0.050   2.965   2.029
   34DCM     C1  542   0.170   3.006   1.900
   34DCM     H1  543   0.127   2.979   1.803
   34DCM     H2  544   0.263   2.950   1.920
   34DCM    CL2  545   0.207   3.182   1.902
   35DCM    CL1  546   1.574   3.672   0.010
   35DCM     C1  547   1.665   3.561   0.119
   35DCM     H1  548   1.654   3.459   0.081
   35DCM     H2  549   1.625   3.571   0.220
   35DCM    CL2  550   1.841   3.604   0.121
   36DCM    CL1  551   2.755   1.100   2.680
   36DCM     C1  552   2.857   1.067   2.535
   36DCM     H1  553   2.957   1.038   2.569
   36DCM     H2  554   2.861   1.158   2.474
   36DCM    CL2  555   2.787   0.933   2.436
   37DCM    CL1  556   1.101   0.301   0.389
   37DCM     C1  557   1.021   0.429   0.487
   37DCM     H1  558   1.022   0.400   0.593
   37DCM     H2  559   0.918   0.443   0.451
   37DCM    CL2  560   1.108   0.586   0.471
   38DCM    CL1  561   0.883   1.368   0.284
   38DCM     C1  562   0.734   1.358   0.385
   38DCM     H1  563   0.718   1.254   0.416
   38DCM     H2  564   0.649   1.395   0.326
   38DCM    CL2  565   0.751   1.462   0.532
   39DCM    CL1  566   0.881   3.676   1.573
   39DCM     C1  567   0.764   3.635   1.704
   39DCM     H1  568   0.756   3.526   1.710
   39DCM     H2  569   0.667   3.681   1.681
   39DCM    CL2  570   0.822   3.697   1.863
   40DCM    CL1  571   1.683   2.912   1.249
   40DCM     C1  572   1.752   3.074   1.208
   40DCM     H1  573   1.851   3.062   1.164
   40DCM     H2  574   1.756   3.133   1.300
   40DCM    CL2  575   1.646   3.160   1.090
   41DCM    CL1  576   2.756   2.673   1.646
   41DCM     C1  577   2.880   2.803   1.665
   41DCM     H1  578   2.840   2.898   1.627
   41DCM     H2  579   2.971   2.774   1.610
   41DCM    CL2  580   2.924   2.826   1.838
   42DCM    CL1  581   1.956   3.149   0.869
   42DCM     C1  582   2.077   3.214   0.751
   42DCM     H1  583   2.060   3.322   0.739
   42DCM     H2  584   2.064   3.161   0.656
   42DCM    CL2  585   2.245   3.187   0.810
   43DCM    CL1  586   2.181   0.099   2.202
   43DCM     C1  587   2.336   0.025   2.255
   43DCM     H1  588   2.364   0.069   2.352
   43DCM     H2  589   2.413   0.045   2.179
   43DCM    CL2  590   2.319   3.847   2.275
   44DCM    CL1  591   3.465   2.201   0.319
   44DCM     C1  592   3.455   2.377   0.282
   44DCM     H1  593   3.366   2.396   0.220
   44DCM     H2  594   3.546   2.406   0.226
   44DCM    CL2  595   3.445   2.474   0.433
   45DCM    CL1  596   3.318   3.367   3.108
   45DCM     C1  597   3.216   3.291   2.980
   45DCM     H1  598   3.244   3.335   2.884
   45DCM     H2  599   3.111   3.310   3.004
   45DCM    CL2  600   3.244   3.113   2.973
   46DCM    CL1  601   2.902   1.914   0.098
   46DCM     C1  602   2.818   2.016   0.222
   46DCM     H1  603   2.756   2.090   0.171
   46DCM     H2  604   2.895   2.063   0.285
   46DCM    CL2  605   2.713   1.913   0.326
   47DCM    CL1  606   0.528   2.431   0.878
   47DCM     C1  607   0.608   2.415   1.039
   47DCM     H1  608   0.531   2.389   1.113
   47DCM     H2  609   0.656   2.511   1.064
   47DCM    CL2  610   0.733   2.285   1.035
   48DCM    CL1  611   1.461   2.639   1.318
   48DCM     C1  612   1.565   2.568   1.188
   48DCM     H1  613   1.585   2.646   1.113
   48DCM     H2  614   1.512   2.482   1.144
   48DCM    CL2  615   1.722   2.512   1.256
   49DCM    CL1  616   2.769   3.209   2.891
   49DCM     C1  617   2.592   3.180   2.913
   49DCM     H1  618   2.564   3.090   2.858
   49DCM     H2  619   2.537   3.269   2.877
   49DCM    CL2  620   2.554   3.156   3.087
   50DCM    CL1  621   3.234   2.884   1.582
   50DCM     C1  622   3.199   3.035   1.489
   50DCM     H1  623   3.243   3.024   1.389
   50DCM     H2  624   3.242   3.122   1.541
   50DCM    CL2  625   3.022   3.060   1.471
   51DCM    CL1  626   0.997   3.683   2.264
   51DCM     C1  627   1.025   3.547   2.150
   51DCM     H1  628   1.112   3.571   2.087
   51DCM     H2  629   0.935   3.532   2.090
   51DCM    CL2  630   1.060   3.394   2.240
   52DCM    CL1  631   0.988   2.513   0.163
   52DCM     C1  632   0.851   2.604   0.089
   52DCM     H1  633   0.777   2.532   0.050
   52DCM     H2  634   0.889   2.669   0.009
   52DCM    CL2  635   0.769   2.706   0.212
   53DCM    CL1  636   1.975   2.032   2.716
   53DCM     C1  637   1.901   1.877   2.771
   53DCM     H1  638   1.825   1.845   2.698
   53DCM     H2  639   1.856   1.892   2.870
   53DCM    CL2  640   2.027   1.749   2.784
   54DCM    CL1  641   2.281   1.286   2.241
   54DCM     C1  642   2.414   1.265   2.361
   54DCM     H1  643   2.376   1.211   2.448
   54DCM     H2  644   2.453   1.364   2.390
   54DCM    CL2  645   2.550   1.170   2.289
   55DCM    CL1  646   3.818   2.851   1.782
   55DCM     C1  647   3.774   2.951   1.638
   55DCM     H1  648   3.755   2.883   1.554
   55DCM     H2  649   3.857   3.019   1.615
   55DCM    CL2  650   3.625   3.047   1.671
   56DCM    CL1  651   2.402   1.566   0.524
   56DCM     C1  652   2.554   1.521   0.437
   56DCM     H1  653   2.639   1.534   0.505
   56DCM     H2  654   2.566   1.583   0.347
   56DCM    CL2  655   2.549   1.348   0.386
   57DCM    CL1  656   2.053   0.019   0.404
   57DCM     C1  657   2.005   3.888   0.518
   57DCM     H1  658   2.037   3.791   0.475
   57DCM     H2  659   1.897   3.892   0.532
   57DCM    CL2  660   2.085   3.911   0.678
   58DCM    CL1  661   1.531   0.217   2.602
   58DCM     C1  662   1.391   0.239   2.490
   58DCM     H1  663   1.299   0.246   2.550
   58DCM     H2  664   1.386   0.154   2.422
   58DCM    CL2  665   1.409   0.390   2.394
   59DCM    CL1  666   3.073   2.402   0.274
   59DCM     C1  667   3.099   2.579   0.298
   59DCM     H1  668   3.141   2.595   0.398
   59DCM     H2  669   3.003   2.631   0.287
   59DCM    CL2  670   3.213   2.644   0.175
   60DCM    CL1  671   0.320   0.576   3.181
   60DCM     C1  672   0.270   0.589   3.353
   60DCM     H1  673   0.349   0.639   3.411
   60DCM     H2  674   0.250   0.489   3.393
   60DCM    CL2  675   0.118   0.686   3.368
   61DCM    CL1  676   2.226   3.882   3.349
   61DCM     C1  677   2.099   0.009   3.342
   61DCM     H1  678   2.121   0.085   3.417
   61DCM     H2  679   2.001   3.962   3.358
   61DCM    CL2  680   2.098   0.089   3.180
   62DCM    CL1  681   3.921   3.648   1.456
   62DCM     C1  682   0.071   3.584   1.533
   62DCM     H1  683   0.121   3.516   1.462
   62DCM     H2  684   0.044   3.532   1.625
   62DCM    CL2  685   0.185   3.717   1.574
   63DCM    CL1  686   0.687   1.079   1.473
   63DCM     C1  687   0.851   1.028   1.527
   63DCM     H1  688   0.888   1.102   1.599
   63DCM     H2  689   0.917   1.021   1.440
   63DCM    CL2  690   0.845   0.868   1.609
   64DCM    CL1  691   0.562   3.766   3.300
   64DCM     C1  692   0.402   3.835   3.346
   64DCM     H1  693   0.418   3.921   3.413
   64DCM     H2  694   0.342   3.757   3.395
   64DCM    CL2  695   0.313   3.892   3.200
   65DCM    CL1  696   2.756   1.783   2.620
   65DCM     C1  697   2.818   1.927   2.710
   65DCM     H1  698   2.872   1.894   2.800
   65DCM     H2  699   2.733   1.990   2.737
   65DCM    CL2  700   2.930   2.022   2.605
   66DCM    CL1  701   3.820   1.625   1.086
   66DCM     C1  702   3.657   1.574   1.028
   66DCM     H1  703   3.668   1.479   0.973
   66DCM     H2  704   3.618   1.654   0.963
   66DCM    CL2  705   3.545   1.550   1.167
   67DCM    CL1  706   2.722   3.955   1.611
   67DCM     C1  707   2.812   3.847   1.498
   67DCM     H1  708   2.913   3.887   1.485
   67DCM     H2  709   2.758   3.844   1.402
   67DCM    CL2  710   2.825   3.680   1.565
   68DCM    CL1  711   3.613   1.942   1.080
   68DCM     C1  712   3.494   2.074   1.048
   68DCM     H1  713   3.406   2.030   1.000
   68DCM     H2  714   3.542   2.149   0.984
   68DCM    CL2  715   3.444   2.152   1.202
   69DCM    CL1  716   3.825   0.346   1.819
   69DCM     C1  717   3.852   0.298   1.647
   69DCM     H1  718   3.780   0.351   1.584
   69DCM     H2  719   3.840   0.189   1.639
   69DCM    CL2  720   0.019   0.342   1.594
   70DCM    CL1  721   1.014   1.074   1.142
   70DCM     C1  722   0.881   1.125   1.031
   70DCM     H1  723   0.889   1.069   0.937
   70DCM     H2  724   0.890   1.233   1.014
   70DCM    CL2  725   0.720   1.092   1.104
   71DCM    CL1  726   0.532   1.928   2.834
   71DCM     C1  727   0.353   1.912   2.848
   71DCM     H1  728   0.310   1.910   2.747
   71DCM     H2  729   0.312   1.996   2.904
   71DCM    CL2  730   0.310   1.759   2.933
   72DCM    CL1  731   0.209   1.882   2.048
   72DCM     C1  732   0.121   1.831   2.197
   72DCM     H1  733   0.150   1.897   2.279
   72DCM     H2  734   0.148   1.726   2.219
   72DCM    CL2  735   3.943   1.840   2.172
   73DCM    CL1  736   1.345   2.941   0.482
   73DCM     C1  737   1.199   2.859   0.549
   73DCM     H1  738   1.160   2.920   0.631
   73DCM     H2  739   1.227   2.758   0.583
   73DCM    CL2  740   1.070   2.843   0.424
   74DCM    CL1  741   2.463   2.747   3.878
   74DCM     C1  742   2.474   2.810   3.709
   74DCM     H1  743   2.558   2.881   3.704
   74DCM     H2  744   2.379   2.857   3.681
   74DCM    CL2  745   2.507   2.676   3.594
   75DCM    CL1  746   2.471   3.938   1.285
   75DCM     C1  747   2.437   3.773   1.350
   75DCM     H1  748   2.330   3.765   1.371
   75DCM     H2  749   2.498   3.758   1.441
   75DCM    CL2  750   2.482   3.649   1.227
   76DCM    CL1  751   1.192   0.847   0.703
   76DCM     C1  752   1.186   0.862   0.883
   76DCM     H1  753   1.173   0.762   0.925
   76DCM     H2  754   1.102   0.927   0.910
   76DCM    CL2  755   1.338   0.935   0.945
   77DCM    CL1  756   2.436   3.726   3.017
   77DCM     C1  757   2.414   3.905   3.007
   77DCM     H1  758   2.405   3.945   3.109
   77DCM     H2  759   2.324   3.926   2.947
   77DCM    CL2  760   2.556   3.982   2.927
   78DCM    CL1  761   1.143   0.250   3.774
   78DCM     C1  762   1.289   0.190   3.685
   78DCM     H1  763   1.374   0.190   3.754
   78DCM     H2  764   1.307   0.255   3.599
   78DCM    CL2  765   1.261   0.021   3.625
   79DCM    CL1  766   0.344   2.136   3.149
   79DCM     C1  767   0.524   2.128   3.149
   79DCM     H1  768   0.563   2.217   3.099
   79DCM     H2  769   0.555   2.036   3.097
   79DCM    CL2  770   0.588   2.123   3.317
   80DCM    CL1  771   2.361   1.843   3.706
   80DCM     C1  772   2.338   1.991   3.604
   80DCM     H1  773   2.374   2.078   3.661
   80DCM     H2  774   2.232   2.001   3.578
   80DCM    CL2  775   2.434   1.978   3.452
   81DCM    CL1  776   0.032   0.653   2.287
   81DCM     C1  777   0.022   0.540   2.427
   81DCM     H1  778   3.979   0.445   2.393
   81DCM     H2  779   3.963   0.586   2.506
   81DCM    CL2  780   0.186   0.505   2.493
   82DCM    CL1  781   0.452   0.776   1.548
   82DCM     C1  782   0.386   0.650   1.659
   82DCM     H1  783   0.285   0.623   1.625
   82DCM     H2  784   0.384   0.691   1.761
   82DCM    CL2  785   0.490   0.503   1.657
   83DCM    CL1  786   0.285   3.608   2.152
   83DCM     C1  787   0.124   3.528   2.133
   83DCM     H1  788   0.138   3.419   2.143
   83DCM     H2  789   0.083   3.554   2.035
   83DCM    CL2  790   0.010   3.585   2.261
   84DCM    CL1  791   1.197   0.944   1.495
   84DCM     C1  792   1.320   0.865   1.389
   84DCM     H1  793   1.267   0.799   1.319
   84DCM     H2  794   1.390   0.809   1.453
   84DCM    CL2  795   1.411   0.990   1.297
   85DCM    CL1  796   3.582   0.315   3.066
   85DCM     C1  797   3.743   0.343   2.989
   85DCM     H1  798   3.809   0.388   3.064
   85DCM     H2  799   3.729   0.409   2.903
   85DCM    CL2  800   3.813   0.186   2.933
   86DCM    CL1  801   1.930   0.666   1.763
   86DCM     C1  802   2.024   0.594   1.626
   86DCM     H1  803   2.131   0.598   1.652
   86DCM     H2  804   2.002   0.650   1.535
   86DCM    CL2  805   1.978   0.421   1.603
   87DCM    CL1  806   2.203   0.961   0.497
   87DCM     C1  807   2.352   1.031   0.570
   87DCM     H1  808   2.323   1.093   0.656
   87DCM     H2  809   2.406   1.089   0.494
   87DCM    CL2  810   2.461   0.900   0.628
   88DCM    CL1  811   1.848   3.992   2.604
   88DCM     C1  812   2.003   3.963   2.517
   88DCM     H1  813   2.081   0.026   2.563
   88DCM     H2  814   1.991   3.988   2.411
   88DCM    CL2  815   2.053   3.790   2.532
   89DCM    CL1  816   3.025   3.349   1.942
   89DCM     C1  817   2.952   3.427   1.797
   89DCM     H1  818   3.033   3.472   1.738
   89DCM     H2  819   2.880   3.503   1.829
   89DCM    CL2  820   2.868   3.305   1.695
   90DCM    CL1  821   0.459   2.943   1.625
   90DCM     C1  822   0.586   2.815   1.615
   90DCM     H1  823   0.615   2.786   1.716
   90DCM     H2  824   0.671   2.856   1.559
   90DCM    CL2  825   0.523   2.670   1.528
   91DCM    CL1  826   2.946   2.494   2.375
   91DCM     C1  827   2.861   2.347   2.435
   91DCM     H1  828   2.800   2.375   2.522
   91DCM     H2  829   2.936   2.272   2.461
   91DCM    CL2  830   2.753   2.280   2.307
   92DCM    CL1  831   0.749   1.864   0.238
   92DCM     C1  832   0.767   2.043   0.221
   92DCM     H1  833   0.667   2.088   0.215
   92DCM     H2  834   0.825   2.065   0.131
   92DCM    CL2  835   0.852   2.113   0.364
   93DCM    CL1  836   0.368   2.670   1.872
   93DCM     C1  837   0.236   2.583   1.785
   93DCM     H1  838   0.272   2.484   1.755
   93DCM     H2  839   0.206   2.643   1.698
   93DCM    CL2  840   0.093   2.563   1.893
   94DCM    CL1  841   2.397   3.436   2.166
   94DCM     C1  842   2.275   3.471   2.294
   94DCM     H1  843   2.176   3.479   2.248
   94DCM     H2  844   2.303   3.564   2.346
   94DCM    CL2  845   2.272   3.338   2.415
   95DCM    CL1  846   0.650   3.441   2.086
   95DCM     C1  847   0.656   3.284   2.175
   95DCM     H1  848   0.591   3.291   2.263
   95DCM     H2  849   0.760   3.264   2.205
   95DCM    CL2  850   0.598   3.150   2.069
   96DCM    CL1  851   0.851   3.055   0.185
   96DCM     C1  852   0.942   3.206   0.147
   96DCM     H1  853   0.945   3.219   0.038
   96DCM     H2  854   1.043   3.198   0.189
   96DCM    CL2  855   0.860   3.349   0.219
   97DCM    CL1  856   3.061   0.951   2.960
   97DCM     C1  857   3.083   0.787   2.887
   97DCM     H1  858   3.029   0.714   2.948
   97DCM     H2  859   3.190   0.764   2.883
   97DCM    CL2  860   3.017   0.784   2.719
   98DCM    CL1  861   0.233   2.717   2.230
   98DCM     C1  862   0.303   2.867   2.302
   98DCM     H1  863   0.315   2.941   2.223
   98DCM     H2  864   0.398   2.842   2.350
   98DCM    CL2  865   0.192   2.934   2.427
   99DCM    CL1  866   3.967   2.888   3.081
   99DCM     C1  867   0.133   2.856   3.143
   99DCM     H1  868   0.127   2.788   3.228
   99DCM     H2  869   0.179   2.952   3.173
   99DCM    CL2  870   0.236   2.780   3.015
  100DCM    CL1  871   3.499   3.980   0.212
  100DCM     C1  872   3.425   3.855   0.319
  100DCM     H1  873   3.499   3.776   0.336
  100DCM     H2  874   3.336   3.815   0.269
  100DCM    CL2  875   3.378   3.926   0.478
  101DCM    CL1  876   3.257   0.693   1.703
  101DCM     C1  877   3.330   0.848   1.648
  101DCM     H1  878   3.438   0.833   1.638
  101DCM     H2  879   3.307   0.926   1.721
  101DCM    CL2  880   3.264   0.896   1.487
  102DCM    CL1  881   3.111   3.544   0.829
  102DCM     C1  882   3.112   3.679   0.948
  102DCM     H1  883   3.068   3.643   1.042
  102DCM     H2  884   3.054   3.762   0.907
  102DCM    CL2  885   3.280   3.737   0.980
  103DCM    CL1  886   1.423   1.825   2.650
  103DCM     C1  887   1.308   1.961   2.619
  103DCM     H1  888   1.216   1.920   2.574
  103DCM     H2  889   1.356   2.033   2.551
  103DCM    CL2  890   1.265   2.047   2.771
  104DCM    CL1  891   3.315   2.180   2.755
  104DCM     C1  892   3.287   2.352   2.802
  104DCM     H1  893   3.356   2.378   2.882
  104DCM     H2  894   3.182   2.363   2.833
  104DCM    CL2  895   3.318   2.462   2.663
  105DCM    CL1  896   1.972   0.762   2.951
  105DCM     C1  897   2.031   0.925   3.000
  105DCM     H1  898   1.992   0.948   3.100
  105DCM     H2  899   1.996   0.999   2.926
  105DCM    CL2  900   2.211   0.930   3.007
  106DCM    CL1  901   3.185   1.996   3.495
  106DCM     C1  902   3.203   2.095   3.644
  106DCM     H1  903   3.201   2.201   3.616
  106DCM     H2  904   3.298   2.069   3.693
  106DCM    CL2  905   3.067   2.063   3.759
  107DCM    CL1  906   2.203   0.612   0.696
  107DCM     C1  907   2.221   0.433   0.691
  107DCM     H1  908   2.213   0.393   0.793
  107DCM     H2  909   2.318   0.407   0.647
  107DCM    CL2  910   2.091   0.358   0.591
  108DCM    CL1  911   0.143   0.555   1.906
  108DCM     C1  912   0.165   0.378   1.934
  108DCM     H1  913   0.272   0.354   1.930
  108DCM     H2  914   0.109   0.323   1.858
  108DCM    CL2  915   0.102   0.332   2.097
  109DCM    CL1  916   0.698   0.534   3.707
  109DCM     C1  917   0.871   0.513   3.663
  109DCM     H1  918   0.877   0.470   3.562
  109DCM     H2  919   0.920   0.450   3.738
  109DCM    CL2  920   0.955   0.673   3.660
  110DCM    CL1  921   3.673   1.791   3.292
  110DCM     C1  922   3.497   1.793   3.332
  110DCM     H1  923   3.484   1.834   3.433
  110DCM     H2  924   3.459   1.690   3.326
  110DCM    CL2  925   3.407   1.895   3.214
  111DCM    CL1  926   1.150   1.361   2.442
  111DCM     C1  927   1.244   1.489   2.527
  111DCM     H1  928   1.315   1.533   2.456
  111DCM     H2  929   1.296   1.443   2.611
  111DCM    CL2  930   1.135   1.618   2.589
  112DCM    CL1  931   1.220   3.022   3.594
  112DCM     C1  932   1.057   2.945   3.580
  112DCM     H1  933   0.993   3.008   3.517
  112DCM     H2  934   1.015   2.931   3.680
  112DCM    CL2  935   1.071   2.784   3.501
  113DCM    CL1  936   1.174   2.562   1.568
  113DCM     C1  937   1.279   2.416   1.557
  113DCM     H1  938   1.312   2.404   1.453
  113DCM     H2  939   1.221   2.330   1.591
  113DCM    CL2  940   1.424   2.436   1.663
  114DCM    CL1  941   1.662   0.224   1.497
  114DCM     C1  942   1.502   0.141   1.505
  114DCM     H1  943   1.433   0.189   1.435
  114DCM     H2  944   1.465   0.146   1.608
  114DCM    CL2  945   1.519   3.967   1.459
  115DCM    CL1  946   1.442   0.203   0.204
  115DCM     C1  947   1.312   0.132   0.101
  115DCM     H1  948   1.265   0.213   0.044
  115DCM     H2  949   1.240   0.082   0.167
  115DCM    CL2  950   1.382   0.011   3.987
  116DCM    CL1  951   1.285   0.594   1.110
  116DCM     C1  952   1.366   0.556   0.953
  116DCM     H1  953   1.447   0.485   0.972
  116DCM     H2  954   1.404   0.649   0.909
  116DCM    CL2  955   1.248   0.481   0.838
  117DCM    CL1  956   0.092   1.455   1.387
  117DCM     C1  957   0.011   1.427   1.546
  117DCM     H1  958   0.061   1.344   1.596
  117DCM     H2  959   3.905   1.406   1.529
  117DCM    CL2  960   0.026   1.575   1.650
  118DCM    CL1  961   2.368   0.154   0.829
  118DCM     C1  962   2.524   0.245   0.840
  118DCM     H1  963   2.505   0.352   0.830
  118DCM     H2  964   2.591   0.209   0.762
  118DCM    CL2  965   2.601   0.216   1.001
  119DCM    CL1  966   2.860   2.635   3.719
  119DCM     C1  967   2.888   2.777   3.612
  119DCM     H1  968   2.829   2.764   3.520
  119DCM     H2  969   2.995   2.784   3.589
  119DCM    CL2  970   2.837   2.930   3.694
  120DCM    CL1  971   3.120   1.008   0.385
  120DCM     C1  972   3.090   1.178   0.436
  120DCM     H1  973   3.154   1.244   0.377
  120DCM     H2  974   3.112   1.187   0.543
  120DCM    CL2  975   2.917   1.223   0.407
  121DCM    CL1  976   1.984   2.897   1.477
  121DCM     C1  977   1.885   2.768   1.553
  121DCM     H1  978   1.809   2.735   1.481
  121DCM     H2  979   1.838   2.808   1.644
  121DCM    CL2  980   1.990   2.628   1.597
  122DCM    CL1  981   1.484   2.487   3.339
  122DCM     C1  982   1.553   2.597   3.464
  122DCM     H1  983   1.594   2.685   3.413
  122DCM     H2  984   1.631   2.542   3.518
  122DCM    CL2  985   1.425   2.651   3.579
  123DCM    CL1  986   1.448   0.115   2.135
  123DCM     C1  987   1.274   0.104   2.088
  123DCM     H1  988   1.225   0.030   2.152
  123DCM     H2  989   1.268   0.075   1.983
  123DCM    CL2  990   1.192   0.263   2.111
  124DCM    CL1  991   0.191   2.732   0.463
  124DCM     C1  992   0.209   2.659   0.299
  124DCM     H1  993   0.315   2.641   0.279
  124DCM     H2  994   0.166   2.728   0.225
  124DCM    CL2  995   0.119   2.503   0.291
  125DCM    CL1  996   0.216   0.196   3.416
  125DCM     C1  997   0.138   0.238   3.258
  125DCM     H1  998   0.110   0.146   3.207
  125DCM     H2  999   0.209   0.297   3.199
  125DCM    CL2 1000   3.989   0.337   3.286
  126DCM    CL1 1001   3.754   1.880   3.944
  126DCM     C1 1002   3.872   1.743   3.954
  126DCM     H1 1003   3.971   1.784   3.978
  126DCM     H2 1004   3.872   1.691   3.858
  126DCM    CL2 1005   3.823   1.628   0.084
  127DCM    CL1 1006   2.170   3.661   2.010
  127DCM     C1 1007   2.165   3.815   1.917
  127DCM     H1 1008   2.264   3.833   1.873
  127DCM     H2 1009   2.136   3.897   1.984
  127DCM    CL2 1010   2.044   3.803   1.784
  128DCM    CL1 1011   1.263   0.154   2.858
  128DCM     C1 1012   1.394   0.041   2.908
  128DCM     H1 1013   1.485   0.099   2.928
  128DCM     H2 1014   1.411   3.969   2.826
  128DCM    CL2 1015   1.347   3.950   3.057
  129DCM    CL1 1016   3.282   1.901   2.488
  129DCM     C1 1017   3.457   1.943   2.476
  129DCM     H1 1018   3.511   1.890   2.555
  129DCM     H2 1019   3.469   2.052   2.486
  129DCM    CL2 1020   3.524   1.890   2.317
  130DCM    CL1 1021   0.917   0.406   1.686
  130DCM     C1 1022   1.026   0.325   1.805
  130DCM     H1 1023   0.985   0.226   1.829
  130DCM     H2 1024   1.032   0.387   1.895
  130DCM    CL2 1025   1.192   0.303   1.736
  131DCM    CL1 1026   3.196   1.551   3.258
  131DCM     C1 1027   3.101   1.624   3.393
  131DCM     H1 1028   2.995   1.623   3.365
  131DCM     H2 1029   3.137   1.726   3.409
  131DCM    CL2 1030   3.124   1.529   3.545
  132DCM    CL1 1031   2.911   3.106   2.211
  132DCM     C1 1032   2.825   2.948   2.217
  132DCM     H1 1033   2.854   2.889   2.129
  132DCM     H2 1034   2.717   2.967   2.219
  132DCM    CL2 1035   2.869   2.856   2.365
  133DCM    CL1 1036   1.261   3.685   1.499
  133DCM     C1 1037   1.383   3.553   1.480
  133DCM     H1 1038   1.464   3.590   1.416
  133DCM     H2 1039   1.333   3.466   1.436
  133DCM    CL2 1040   1.451   3.506   1.640
  134DCM    CL1 1041   1.410   0.241   1.143
  134DCM     C1 1042   1.268   0.176   1.051
  134DCM     H1 1043   1.306   0.115   0.967
  134DCM     H2 1044   1.208   0.260   1.015
  134DCM    CL2 1045   1.166   0.072   1.156
  135DCM    CL1 1046   3.507   2.961   1.326
  135DCM     C1 1047   3.484   3.099   1.212
  135DCM     H1 1048   3.410   3.072   1.136
  135DCM     H2 1049   3.581   3.121   1.166
  135DCM    CL2 1050   3.427   3.245   1.301
  136DCM    CL1 1051   2.865   1.656   3.026
  136DCM     C1 1052   2.716   1.583   2.956
  136DCM     H1 1053   2.648   1.663   2.924
  136DCM     H2 1054   2.669   1.520   3.032
  136DCM    CL2 1055   2.756   1.481   2.812
  137DCM    CL1 1056   1.775   3.618   0.490
  137DCM     C1 1057   1.795   3.610   0.669
  137DCM     H1 1058   1.720   3.675   0.716
  137DCM     H2 1059   1.897   3.641   0.695
  137DCM    CL2 1060   1.768   3.441   0.727
  138DCM    CL1 1061   2.526   3.445   0.197
  138DCM     C1 1062   2.690   3.507   0.157
  138DCM     H1 1063   2.680   3.603   0.104
  138DCM     H2 1064   2.742   3.433   0.095
  138DCM    CL2 1065   2.785   3.534   0.308
  139DCM    CL1 1066   2.569   0.711   2.872
  139DCM     C1 1067   2.607   0.778   2.708
  139DCM     H1 1068   2.710   0.813   2.708
  139DCM     H2 1069   2.537   0.860   2.687
  139DCM    CL2 1070   2.588   0.650   2.582
  140DCM    CL1 1071   2.973   2.357   1.899
  140DCM     C1 1072   3.091   2.489   1.864
  140DCM     H1 1073   3.189   2.462   1.907
  140DCM     H2 1074   3.054   2.582   1.908
  140DCM    CL2 1075   3.109   2.511   1.686
  141DCM    CL1 1076   2.914   2.878   1.011
  141DCM     C1 1077   2.935   3.042   1.083
  141DCM     H1 1078   2.878   3.048   1.177
  141DCM     H2 1079   2.899   3.116   1.011
  141DCM    CL2 1080   3.108   3.077   1.118
  142DCM    CL1 1081   0.531   2.121   0.674
  142DCM     C1 1082   0.405   1.997   0.711
  142DCM     H1 1083   0.417   1.912   0.642
  142DCM     H2 1084   0.306   2.043   0.700
  142DCM    CL2 1085   0.424   1.938   0.881
  143DCM    CL1 1086   3.763   0.701   3.220
  143DCM     C1 1087   3.756   0.873   3.164
  143DCM     H1 1088   3.656   0.892   3.124
  143DCM     H2 1089   3.834   0.887   3.088
  143DCM    CL2 1090   3.787   0.986   3.301
  144DCM    CL1 1091   2.308   0.452   2.174
  144DCM     C1 1092   2.424   0.471   2.311
  144DCM     H1 1093   2.406   0.568   2.359
  144DCM     H2 1094   2.527   0.464   2.272
  144DCM    CL2 1095   2.400   0.342   2.434
  145DCM    CL1 1096   1.348   3.405   3.062
  145DCM     C1 1097   1.469   3.494   3.163
  145DCM     H1 1098   1.536   3.422   3.209
  145DCM     H2 1099   1.415   3.552   3.239
  145DCM    CL2 1100   1.565   3.607   3.061
  146DCM    CL1 1101   2.121   2.627   3.556
  146DCM     C1 1102   1.943   2.617   3.532
  146DCM     H1 1103   1.923   2.547   3.449
  146DCM     H2 1104   1.906   2.718   3.509
  146DCM    CL2 1105   1.862   2.557   3.682
  147DCM    CL1 1106   2.843   0.542   2.291
  147DCM     C1 1107   2.930   0.548   2.449
  147DCM     H1 1108   2.888   0.472   2.516
  147DCM     H2 1109   2.919   0.648   2.492
  147DCM    CL2 1110   3.105   0.513   2.426
  148DCM    CL1 1111   0.561   3.033   0.919
  148DCM     C1 1112   0.703   2.939   0.980
  148DCM     H1 1113   0.696   2.933   1.089
  148DCM     H2 1114   0.795   2.990   0.948
  148DCM    CL2 1115   0.702   2.772   0.912
  149DCM    CL1 1116   3.423   1.047   0.599
  149DCM     C1 1117   3.374   0.945   0.739
  149DCM     H1 1118   3.459   0.938   0.809
  149DCM     H2 1119   3.345   0.846   0.703
  149DCM    CL2 1120   3.234   1.019   0.825
  150DCM    CL1 1121   0.025   2.796   1.240
  150DCM     C1 1122   0.131   2.741   1.375
  150DCM     H1 1123   0.235   2.746   1.343
  150DCM     H2 1124   0.103   2.638   1.400
  150DCM    CL2 1125   0.108   2.846   1.520
  151DCM    CL1 1126   1.185   2.151   0.120
  151DCM     C1 1127   1.170   2.046   3.975
  151DCM     H1 1128   1.190   1.942   0.004
  151DCM     H2 1129   1.240   2.080   3.898
  151DCM    CL2 1130   1.002   2.055   3.909
  152DCM    CL1 1131   3.175   2.370   1.091
  152DCM     C1 1132   3.058   2.384   0.955
  152DCM     H1 1133   3.036   2.284   0.918
  152DCM     H2 1134   3.105   2.446   0.877
  152DCM    CL2 1135   2.906   2.464   1.010
  153DCM    CL1 1136   3.065   1.992   1.036
  153DCM     C1 1137   3.088   1.836   1.124
  153DCM     H1 1138   3.063   1.753   1.056
  153DCM     H2 1139   3.025   1.835   1.213
  153DCM    CL2 1140   3.260   1.816   1.175
  154DCM    CL1 1141   0.285   3.357   0.219
  154DCM     C1 1142   0.453   3.409   0.257
  154DCM     H1 1143   0.449   3.507   0.307
  154DCM     H2 1144   0.511   3.415   0.164
  154DCM    CL2 1145   0.533   3.291   0.368
  155DCM    CL1 1146   2.773   3.711   3.530
  155DCM     C1 1147   2.876   3.820   3.631
  155DCM     H1 1148   2.953   3.863   3.567
  155DCM     H2 1149   2.920   3.762   3.713
  155DCM    CL2 1150   2.777   3.954   3.701
  156DCM    CL1 1151   2.317   0.608   3.149
  156DCM     C1 1152   2.462   0.665   3.240
  156DCM     H1 1153   2.546   0.674   3.170
  156DCM     H2 1154   2.484   0.592   3.319
  156DCM    CL2 1155   2.432   0.826   3.315
  157DCM    CL1 1156   1.711   0.760   1.474
  157DCM     C1 1157   1.661   0.589   1.499
  157DCM     H1 1158   1.638   0.574   1.605
  157DCM     H2 1159   1.742   0.523   1.466
  157DCM    CL2 1160   1.513   0.552   1.402
  158DCM    CL1 1161   3.436   1.145   3.149
  158DCM     C1 1162   3.265   1.180   3.197
  158DCM     H1 1163   3.200   1.103   3.154
  158DCM     H2 1164   3.239   1.280   3.162
  158DCM    CL2 1165   3.247   1.176   3.376
  159DCM    CL1 1166   0.938   2.695   1.174
  159DCM     C1 1167   1.044   2.774   1.296
  159DCM     H1 1168   1.148   2.767   1.263
  159DCM     H2 1169   1.029   2.723   1.393
  159DCM    CL2 1170   1.000   2.948   1.316
  160DCM    CL1 1171   1.423   1.425   0.944
  160DCM     C1 1172   1.353   1.282   1.029
  160DCM     H1 1173   1.435   1.216   1.059
  160DCM     H2 1174   1.283   1.232   0.961
  160DCM    CL2 1175   1.264   1.333   1.177
  161DCM    CL1 1176   1.685   1.234   0.746
  161DCM     C1 1177   1.573   1.108   0.683
  161DCM     H1 1178   1.552   1.035   0.762
  161DCM     H2 1179   1.618   1.059   0.595
  161DCM    CL2 1180   1.417   1.183   0.632
  162DCM    CL1 1181   3.292   0.128   2.304
  162DCM     C1 1182   3.384   0.276   2.257
  162DCM     H1 1183   3.356   0.357   2.326
  162DCM     H2 1184   3.360   0.300   2.153
  162DCM    CL2 1185   3.562   0.249   2.270
  163DCM    CL1 1186   1.640   2.473   2.880
  163DCM     C1 1187   1.816   2.500   2.855
  163DCM     H1 1188   1.871   2.463   2.942
  163DCM     H2 1189   1.832   2.608   2.841
  163DCM    CL2 1190   1.872   2.413   2.707
  164DCM    CL1 1191   1.788   1.812   1.026
  164DCM     C1 1192   1.669   1.677   1.034
  164DCM     H1 1193   1.625   1.657   0.936
  164DCM     H2 1194   1.591   1.704   1.107
  164DCM    CL2 1195   1.749   1.526   1.092
  165DCM    CL1 1196   0.160   3.475   3.719
  165DCM     C1 1197   0.122   3.313   3.790
  165DCM     H1 1198   0.108   3.325   3.898
  165DCM     H2 1199   0.205   3.245   3.767
  165DCM    CL2 1200   3.971   3.246   3.718
  166DCM    CL1 1201   0.821   2.435   1.422
  166DCM     C1 1202   0.760   2.370   1.578
  166DCM     H1 1203   0.691   2.287   1.558
  166DCM     H2 1204   0.709   2.451   1.633
  166DCM    CL2 1205   0.896   2.308   1.680
  167DCM    CL1 1206   2.963   0.181   2.125
  167DCM     C1 1207   2.796   0.210   2.063
  167DCM     H1 1208   2.772   0.133   1.988
  167DCM     H2 1209   2.792   0.311   2.019
  167DCM    CL2 1210   2.675   0.200   2.196
  168DCM    CL1 1211   3.218   2.247   2.397
  168DCM     C1 1212   3.273   2.173   2.242
  168DCM     H1 1213   3.202   2.094   2.214
  168DCM     H2 1214   3.374   2.133   2.256
  168DCM    CL2 1215   3.277   2.297   2.112
  169DCM    CL1 1216   2.803   0.507   0.891
  169DCM     C1 1217   2.887   0.477   0.735
  169DCM     H1 1218   2.995   0.476   0.753
  169DCM     H2 1219   2.860   0.556   0.664
  169DCM    CL2 1220   2.839   0.317   0.665
  170DCM    CL1 1221   0.872   2.020   3.536
  170DCM     C1 1222   0.965   1.870   3.573
  170DCM     H1 1223   0.898   1.784   3.562
  170DCM     H2 1224   1.004   1.877   3.675
  170DCM    CL2 1225   1.102   1.855   3.456
  171DCM    CL1 1226   0.651   0.597   1.243
  171DCM     C1 1227   0.725   0.758   1.278
  171DCM     H1 1228   0.705   0.783   1.383
  171DCM     H2 1229   0.682   0.832   1.210
  171DCM    CL2 1230   0.904   0.753   1.254
  172DCM    CL1 1231   3.845   1.136   2.897
  172DCM     C1 1232   3.994   1.237   2.879
  172DCM     H1 1233   0.081   1.171   2.875
  172DCM     H2 1234   4.000   1.307   2.964
  172DCM    CL2 1235   3.987   1.334   2.726
  173DCM    CL1 1236   0.198   2.394   0.653
  173DCM     C1 1237   0.196   2.310   0.813
  173DCM     H1 1238   0.180   2.384   0.891
  173DCM     H2 1239   0.291   2.258   0.826
  173DCM    CL2 1240   0.062   2.189   0.822
  174DCM    CL1 1241   3.686   3.837   2.499
  174DCM     C1 1242   3.524   3.905   2.459
  174DCM     H1 1243   3.537   3.991   2.392
  174DCM     H2 1244   3.475   3.937   2.552
  174DCM    CL2 1245   3.421   3.782   2.378
  175DCM    CL1 1246   2.308   1.332   3.405
  175DCM     C1 1247   2.367   1.166   3.443
  175DCM     H1 1248   2.456   1.145   3.382
  175DCM     H2 1249   2.286   1.095   3.422
  175DCM    CL2 1250   2.411   1.154   3.618
  176DCM    CL1 1251   2.477   0.607   3.611
  176DCM     C1 1252   2.405   0.708   3.742
  176DCM     H1 1253   2.298   0.688   3.747
  176DCM     H2 1254   2.425   0.813   3.720
  176DCM    CL2 1255   2.480   0.665   3.900
  177DCM    CL1 1256   0.831   0.005   3.854
  177DCM     C1 1257   0.825   0.066   3.684
  177DCM     H1 1258   0.922   0.110   3.660
  177DCM     H2 1259   0.744   0.139   3.676
  177DCM    CL2 1260   0.794   3.930   3.569
  178DCM    CL1 1261   2.940   0.039   2.924
  178DCM     C1 1262   2.957   3.866   2.877
  178DCM     H1 1263   2.879   3.808   2.928
  178DCM     H2 1264   3.058   3.832   2.903
  178DCM    CL2 1265   2.935   3.847   2.698
  179DCM    CL1 1266   0.851   3.366   2.881
  179DCM     C1 1267   1.023   3.419   2.898
  179DCM     H1 1268   1.058   3.393   2.998
  179DCM     H2 1269   1.028   3.526   2.879
  179DCM    CL2 1270   1.127   3.335   2.777
  180DCM    CL1 1271   3.227   3.505   2.652
  180DCM     C1 1272   3.399   3.561   2.662
  180DCM     H1 1273   3.399   3.668   2.689
  180DCM     H2 1274   3.447   3.545   2.565
  180DCM    CL2 1275   3.489   3.470   2.788
  181DCM    CL1 1276   3.536   2.812   3.404
  181DCM     C1 1277   3.361   2.771   3.419
  181DCM     H1 1278   3.349   2.663   3.403
  181DCM     H2 1279   3.305   2.829   3.344
  181DCM    CL2 1280   3.299   2.812   3.583
  182DCM    CL1 1281   0.653   1.529   1.542
  182DCM     C1 1282   0.494   1.504   1.622
  182DCM     H1 1283   0.504   1.426   1.698
  182DCM     H2 1284   0.420   1.476   1.546
  182DCM    CL2 1285   0.439   1.656   1.702
  183DCM    CL1 1286   0.673   1.487   2.777
  183DCM     C1 1287   0.849   1.457   2.753
  183DCM     H1 1288   0.904   1.551   2.769
  183DCM     H2 1289   0.867   1.418   2.652
  183DCM    CL2 1290   0.909   1.335   2.872
  184DCM    CL1 1291   3.584   2.062   3.596
  184DCM     C1 1292   3.717   2.099   3.480
  184DCM     H1 1293   3.676   2.097   3.378
  184DCM     H2 1294   3.796   2.024   3.492
  184DCM    CL2 1295   3.786   2.262   3.513
  185DCM    CL1 1296   3.180   3.719   1.794
  185DCM     C1 1297   3.237   3.722   1.966
  185DCM     H1 1298   3.168   3.662   2.027
  185DCM     H2 1299   3.241   3.826   2.000
  185DCM    CL2 1300   3.403   3.651   1.979
  186DCM    CL1 1301   3.558   3.592   1.174
  186DCM     C1 1302   3.658   3.741   1.191
  186DCM     H1 1303   3.764   3.712   1.194
  186DCM     H2 1304   3.628   3.794   1.282
  186DCM    CL2 1305   3.633   3.850   1.049
  187DCM    CL1 1306   0.108   0.632   1.389
  187DCM     C1 1307   0.172   0.748   1.268
  187DCM     H1 1308   0.202   0.693   1.178
  187DCM     H2 1309   0.257   0.802   1.312
  187DCM    CL2 1310   0.045   0.869   1.222
  188DCM    CL1 1311   3.271   1.325   1.309
  188DCM     C1 1312   3.328   1.271   1.472
  188DCM     H1 1313   3.271   1.182   1.501
  188DCM     H2 1314   3.313   1.352   1.544
  188DCM    CL2 1315   3.503   1.230   1.467
  189DCM    CL1 1316   0.431   0.059   0.070
  189DCM     C1 1317   0.441   0.097   3.894
  189DCM     H1 1318   0.339   0.111   3.855
  189DCM     H2 1319   0.492   0.015   3.843
  189DCM    CL2 1320   0.535   0.249   3.868
  190DCM    CL1 1321   2.213   3.020   0.449
  190DCM     C1 1322   2.073   2.908   0.462
  190DCM     H1 1323   2.086   2.826   0.391
  190DCM     H2 1324   1.981   2.964   0.440
  190DCM    CL2 1325   2.061   2.841   0.629
  191DCM    CL1 1326   2.469   3.289   1.099
  191DCM     C1 1327   2.605   3.246   0.988
  191DCM     H1 1328   2.700   3.264   1.041
  191DCM     H2 1329   2.598   3.309   0.899
  191DCM    CL2 1330   2.595   3.073   0.939
  192DCM    CL1 1331   3.489   2.416   1.456
  192DCM     C1 1332   3.452   2.546   1.576
  192DCM     H1 1333   3.471   2.509   1.677
  192DCM     H2 1334   3.349   2.579   1.562
  192DCM    CL2 1335   3.559   2.688   1.548
  193DCM    CL1 1336   3.384   0.360   0.203
  193DCM     C1 1337   3.299   0.268   0.333
  193DCM     H1 1338   3.268   0.338   0.412
  193DCM     H2 1339   3.368   0.192   0.372
  193DCM    CL2 1340   3.153   0.185   0.268
  194DCM    CL1 1341   1.039   1.977   1.140
  194DCM     C1 1342   1.020   1.982   1.320
  194DCM     H1 1343   1.094   1.915   1.366
  194DCM     H2 1344   0.918   1.951   1.344
  194DCM    CL2 1345   1.044   2.149   1.383
  195DCM    CL1 1346   1.630   0.509   2.108
  195DCM     C1 1347   1.488   0.473   2.004
  195DCM     H1 1348   1.427   0.563   1.993
  195DCM     H2 1349   1.431   0.391   2.050
  195DCM    CL2 1350   1.543   0.419   1.840
  196DCM    CL1 1351   2.527   0.313   1.851
  196DCM     C1 1352   2.517   0.492   1.869
  196DCM     H1 1353   2.417   0.518   1.906
  196DCM     H2 1354   2.538   0.538   1.772
  196DCM    CL2 1355   2.639   0.552   1.989
  197DCM    CL1 1356   2.098   2.644   2.228
  197DCM     C1 1357   2.143   2.663   2.401
  197DCM     H1 1358   2.189   2.570   2.437
  197DCM     H2 1359   2.053   2.688   2.459
  197DCM    CL2 1360   2.262   2.797   2.421
  198DCM    CL1 1361   1.364   1.728   3.980
  198DCM     C1 1362   1.426   1.669   0.139
  198DCM     H1 1363   1.473   1.571   0.122
  198DCM     H2 1364   1.340   1.661   0.207
  198DCM    CL2 1365   1.547   1.785   0.206
  199DCM    CL1 1366   0.683   2.272   3.941
  199DCM     C1 1367   0.734   2.227   3.774
  199DCM     H1 1368   0.728   2.118   3.764
  199DCM     H2 1369   0.835   2.264   3.756
  199DCM    CL2 1370   0.624   2.301   3.651
  200DCM    CL1 1371   1.145   1.853   0.319
  200DCM     C1 1372   1.061   1.696   0.348
  200DCM     H1 1373   1.049   1.643   0.252
  200DCM     H2 1374   0.963   1.716   0.393
  200DCM    CL2 1375   1.157   1.593   0.461
  201DCM    CL1 1376   0.910   2.953   3.201
  201DCM     C1 1377   0.916   3.120   3.135
  201DCM     H1 1378   0.814   3.159   3.127
  201DCM     H2 1379   0.965   3.117   3.037
  201DCM    CL2 1380   1.013   3.227   3.244
  202DCM    CL1 1381   3.453   2.815   1.921
  202DCM     C1 1382   3.436   2.928   2.061
  202DCM     H1 1383   3.409   2.869   2.150
  202DCM     H2 1384   3.359   3.002   2.037
  202DCM    CL2 1385   3.592   3.013   2.094
  203DCM    CL1 1386   3.864   1.238   1.063
  203DCM     C1 1387   3.797   1.283   1.224
  203DCM     H1 1388   3.688   1.276   1.219
  203DCM     H2 1389   3.831   1.384   1.249
  203DCM    CL2 1390   3.856   1.168   1.350
  204DCM    CL1 1391   0.526   0.961   2.283
  204DCM     C1 1392   0.438   1.090   2.193
  204DCM     H1 1393   0.379   1.042   2.113
  204DCM     H2 1394   0.510   1.161   2.152
  204DCM    CL2 1395   0.326   1.178   2.303
  205DCM    CL1 1396   0.088   1.921   1.104
  205DCM     C1 1397   0.175   1.765   1.133
  205DCM     H1 1398   0.248   1.750   1.053
  205DCM     H2 1399   0.101   1.684   1.135
  205DCM    CL2 1400   0.260   1.769   1.292
  206DCM    CL1 1401   3.871   0.131   0.233
  206DCM     C1 1402   3.754   0.250   0.302
  206DCM     H1 1403   3.659   0.199   0.320
  206DCM     H2 1404   3.742   0.333   0.231
  206DCM    CL2 1405   3.816   0.317   0.458
  207DCM    CL1 1406   1.840   2.177   2.261
  207DCM     C1 1407   1.761   2.150   2.421
  207DCM     H1 1408   1.714   2.243   2.454
  207DCM     H2 1409   1.837   2.118   2.493
  207DCM    CL2 1410   1.635   2.022   2.409
  208DCM    CL1 1411   2.683   0.308   3.946
  208DCM     C1 1412   2.717   0.347   3.773
  208DCM     H1 1413   2.622   0.363   3.721
  208DCM     H2 1414   2.774   0.264   3.729
  208DCM    CL2 1415   2.816   0.498   3.760
  209DCM    CL1 1416   0.214   3.037   0.793
  209DCM     C1 1417   0.322   3.108   0.667
  209DCM     H1 1418   0.417   3.053   0.667
  209DCM     H2 1419   0.338   3.215   0.690
  209DCM    CL2 1420   0.247   3.094   0.504
  210DCM    CL1 1421   1.432   3.421   0.402
  210DCM     C1 1422   1.291   3.372   0.301
  210DCM     H1 1423   1.274   3.449   0.225
  210DCM     H2 1424   1.204   3.360   0.366
  210DCM    CL2 1425   1.324   3.214   0.218
  211DCM    CL1 1426   1.366   3.087   3.234
  211DCM     C1 1427   1.426   2.931   3.303
  211DCM     H1 1428   1.455   2.865   3.220
  211DCM     H2 1429   1.346   2.887   3.363
  211DCM    CL2 1430   1.569   2.962   3.409
  212DCM    CL1 1431   2.344   0.532   0.194
  212DCM     C1 1432   2.283   0.610   0.344
  212DCM     H1 1433   2.325   0.711   0.352
  212DCM     H2 1434   2.310   0.548   0.430
  212DCM    CL2 1435   2.103   0.623   0.338
  213DCM    CL1 1436   1.904   3.339   3.487
  213DCM     C1 1437   2.076   3.394   3.477
  213DCM     H1 1438   2.077   3.500   3.449
  213DCM     H2 1439   2.128   3.333   3.403
  213DCM    CL2 1440   2.157   3.376   3.637
  214DCM    CL1 1441   0.984   2.022   2.433
  214DCM     C1 1442   0.949   2.098   2.593
  214DCM     H1 1443   0.993   2.198   2.596
  214DCM     H2 1444   0.990   2.035   2.673
  214DCM    CL2 1445   0.771   2.112   2.619
  215DCM    CL1 1446   0.914   1.447   3.223
  215DCM     C1 1447   0.903   1.572   3.353
  215DCM     H1 1448   0.829   1.647   3.323
  215DCM     H2 1449   1.002   1.615   3.368
  215DCM    CL2 1450   0.849   1.497   3.508
  216DCM    CL1 1451   0.244   3.205   1.455
  216DCM     C1 1452   0.178   3.158   1.294
  216DCM     H1 1453   0.098   3.229   1.267
  216DCM     H2 1454   0.141   3.056   1.300
  216DCM    CL2 1455   0.307   3.166   1.167
  217DCM    CL1 1456   0.044   1.817   0.738
  217DCM     C1 1457   3.989   1.757   0.576
  217DCM     H1 1458   0.040   1.815   0.498
  217DCM     H2 1459   3.880   1.768   0.570
  217DCM    CL2 1460   0.031   1.583   0.556
  218DCM    CL1 1461   0.601   2.950   0.448
  218DCM     C1 1462   0.666   2.816   0.549
  218DCM     H1 1463   0.710   2.859   0.640
  218DCM     H2 1464   0.740   2.761   0.490
  218DCM    CL2 1465   0.533   2.703   0.595
  219DCM    CL1 1466   2.563   2.739   0.753
  219DCM     C1 1467   2.434   2.796   0.641
  219DCM     H1 1468   2.475   2.876   0.577
  219DCM     H2 1469   2.349   2.833   0.700
  219DCM    CL2 1470   2.377   2.662   0.535
  220DCM    CL1 1471   1.828   2.875   0.219
  220DCM     C1 1472   1.684   2.882   0.328
  220DCM     H1 1473   1.594   2.863   0.267
  220DCM     H2 1474   1.679   2.982   0.373
  220DCM    CL2 1475   1.696   2.759   0.459
  221DCM    CL1 1476   1.972   0.405   2.026
  221DCM     C1 1477   1.886   0.268   1.946
  221DCM     H1 1478   1.822   0.308   1.867
  221DCM     H2 1479   1.827   0.215   2.022
  221DCM    CL2 1480   2.004   0.153   1.873
  222DCM    CL1 1481   2.467   2.589   3.085
  222DCM     C1 1482   2.597   2.690   3.160
  222DCM     H1 1483   2.550   2.777   3.209
  222DCM     H2 1484   2.666   2.722   3.081
  222DCM    CL2 1485   2.688   2.596   3.284
  223DCM    CL1 1486   2.079   2.049   1.990
  223DCM     C1 1487   1.990   1.894   2.015
  223DCM     H1 1488   1.985   1.839   1.920
  223DCM     H2 1489   1.890   1.917   2.053
  223DCM    CL2 1490   2.075   1.791   2.137
  224DCM    CL1 1491   1.582   3.613   3.473
  224DCM     C1 1492   1.501   3.486   3.572
  224DCM     H1 1493   1.396   3.514   3.587
  224DCM     H2 1494   1.553   3.479   3.668
  224DCM    CL2 1495   1.507   3.327   3.489
  225DCM    CL1 1496   0.897   0.423   0.035
  225DCM     C1 1497   0.839   0.594   0.040
  225DCM     H1 1498   0.738   0.596   0.082
  225DCM     H2 1499   0.840   0.635   3.938
  225DCM    CL2 1500   0.947   0.695   0.143
  226DCM    CL1 1501   0.687   1.837   3.816
  226DCM     C1 1502   0.749   1.678   3.875
  226DCM     H1 1503   0.735   1.602   3.796
  226DCM     H2 1504   0.695   1.651   3.966
  226DCM    CL2 1505   0.925   1.689   3.914
  227DCM    CL1 1506   2.704   0.856   1.133
  227DCM     C1 1507   2.611   0.912   1.277
  227DCM     H1 1508   2.561   0.825   1.323
  227DCM     H2 1509   2.539   0.988   1.245
  227DCM    CL2 1510   2.722   0.984   1.399
  228DCM    CL1 1511   0.828   0.783   2.360
  228DCM     C1 1512   0.754   0.761   2.523
  228DCM     H1 1513   0.678   0.682   2.518
  228DCM     H2 1514   0.710   0.856   2.555
  228DCM    CL2 1515   0.879   0.712   2.643
  229DCM    CL1 1516   2.112   1.985   0.888
  229DCM     C1 1517   2.156   1.894   1.038
  229DCM     H1 1518   2.215   1.805   1.009
  229DCM     H2 1519   2.064   1.866   1.090
  229DCM    CL2 1520   2.257   1.996   1.148
  230DCM    CL1 1521   0.696   3.678   0.269
  230DCM     C1 1522   0.744   3.817   0.164
  230DCM     H1 1523   0.667   3.894   0.171
  230DCM     H2 1524   0.755   3.781   0.061
  230DCM    CL2 1525   0.901   3.886   0.219
  231DCM    CL1 1526   2.793   1.707   2.205
  231DCM     C1 1527   2.861   1.583   2.317
  231DCM     H1 1528   2.910   1.634   2.401
  231DCM     H2 1529   2.933   1.520   2.262
  231DCM    CL2 1530   2.731   1.478   2.384
  232DCM    CL1 1531   3.302   1.217   2.195
  232DCM     C1 1532   3.138   1.205   2.121
  232DCM     H1 1533   3.123   1.102   2.086
  232DCM     H2 1534   3.132   1.277   2.038
  232DCM    CL2 1535   3.011   1.245   2.242
  233DCM    CL1 1536   0.804   0.039   1.696
  233DCM     C1 1537   0.801   0.053   1.517
  233DCM     H1 1538   0.817   3.953   1.474
  233DCM     H2 1539   0.879   0.123   1.485
  233DCM    CL2 1540   0.642   0.116   1.460
  234DCM    CL1 1541   2.913   2.035   2.103
  234DCM     C1 1542   2.896   1.989   1.930
  234DCM     H1 1543   2.938   1.888   1.918
  234DCM     H2 1544   2.951   2.062   1.870
  234DCM    CL2 1545   2.723   1.986   1.880
  235DCM    CL1 1546   0.746   2.443   3.193
  235DCM     C1 1547   0.780   2.618   3.170
  235DCM     H1 1548   0.845   2.632   3.082
  235DCM     H2 1549   0.828   2.657   3.261
  235DCM    CL2 1550   0.626   2.708   3.142
  236DCM    CL1 1551   1.619   1.824   3.299
  236DCM     C1 1552   1.692   1.724   3.430
  236DCM     H1 1553   1.798   1.709   3.408
  236DCM     H2 1554   1.639   1.628   3.435
  236DCM    CL2 1555   1.676   1.808   3.589
  237DCM    CL1 1556   2.504   1.302   3.095
  237DCM     C1 1557   2.642   1.205   3.030
  237DCM     H1 1558   2.732   1.228   3.088
  237DCM     H2 1559   2.656   1.229   2.924
  237DCM    CL2 1560   2.607   1.029   3.046
  238DCM    CL1 1561   3.438   2.074   1.577
  238DCM     C1 1562   3.353   2.182   1.695
  238DCM     H1 1563   3.284   2.121   1.754
  238DCM     H2 1564   3.301   2.262   1.640
  238DCM    CL2 1565   3.472   2.257   1.808
  239DCM    CL1 1566   2.307   2.156   2.937
  239DCM     C1 1567   2.295   2.237   2.777
  239DCM     H1 1568   2.206   2.198   2.725
  239DCM     H2 1569   2.386   2.219   2.720
  239DCM    CL2 1570   2.275   2.415   2.798
  240DCM    CL1 1571   2.912   1.582   0.517
  240DCM     C1 1572   2.927   1.532   0.689
  240DCM     H1 1573   2.992   1.604   0.741
  240DCM     H2 1574   2.969   1.431   0.693
  240DCM    CL2 1575   2.765   1.530   0.770
  241DCM    CL1 1576   1.908   3.855   2.174
  241DCM     C1 1577   1.780   3.807   2.292
  241DCM     H1 1578   1.751   3.895   2.350
  241DCM     H2 1579   1.820   3.728   2.357
  241DCM    CL2 1580   1.636   3.743   2.206
  242DCM    CL1 1581   3.705   2.104   0.719
  242DCM     C1 1582   3.665   2.268   0.654
  242DCM     H1 1583   3.633   2.332   0.737
  242DCM     H2 1584   3.588   2.258   0.578
  242DCM    CL2 1585   3.810   2.344   0.578
  243DCM    CL1 1586   1.445   0.845   3.013
  243DCM     C1 1587   1.593   0.743   2.993
  243DCM     H1 1588   1.664   0.796   2.928
  243DCM     H2 1589   1.564   0.646   2.951
  243DCM    CL2 1590   1.672   0.715   3.153
  244DCM    CL1 1591   2.765   3.472   2.177
  244DCM     C1 1592   2.704   3.561   2.322
  244DCM     H1 1593   2.781   3.558   2.400
  244DCM     H2 1594   2.611   3.514   2.356
  244DCM    CL2 1595   2.671   3.733   2.280
  245DCM    CL1 1596   1.637   0.668   2.437
  245DCM     C1 1597   1.789   0.732   2.511
  245DCM     H1 1598   1.837   0.798   2.439
  245DCM     H2 1599   1.853   0.647   2.538
  245DCM    CL2 1600   1.751   0.825   2.660
  246DCM    CL1 1601   0.962   1.632   2.054
  246DCM     C1 1602   0.881   1.473   2.028
  246DCM     H1 1603   0.799   1.463   2.100
  246DCM     H2 1604   0.954   1.392   2.041
  246DCM    CL2 1605   0.812   1.464   1.861
  247DCM    CL1 1606   3.906   2.556   2.713
  247DCM     C1 1607   3.773   2.470   2.626
  247DCM     H1 1608   3.817   2.398   2.557
  247DCM     H2 1609   3.712   2.544   2.573
  247DCM    CL2 1610   3.668   2.382   2.743
  248DCM    CL1 1611   3.896   3.284   1.537
  248DCM     C1 1612   3.786   3.245   1.399
  248DCM     H1 1613   3.785   3.329   1.329
  248DCM     H2 1614   3.685   3.227   1.439
  248DCM    CL2 1615   3.841   3.096   1.314
  249DCM    CL1 1616   0.308   2.218   1.117
  249DCM     C1 1617   0.359   2.142   1.272
  249DCM     H1 1618   0.449   2.082   1.253
  249DCM     H2 1619   0.277   2.080   1.310
  249DCM    CL2 1620   0.398   2.269   1.395
  250DCM    CL1 1621   2.208   1.142   1.823
  250DCM     C1 1622   2.086   1.010   1.825
  250DCM     H1 1623   2.036   1.010   1.923
  250DCM     H2 1624   2.136   0.914   1.806
  250DCM    CL2 1625   1.962   1.035   1.696
  251DCM    CL1 1626   1.818   3.538   3.768
  251DCM     C1 1627   1.877   3.703   3.726
  251DCM     H1 1628   1.919   3.700   3.625
  251DCM     H2 1629   1.953   3.732   3.800
  251DCM    CL2 1630   1.743   3.823   3.731
  252DCM    CL1 1631   1.300   1.922   2.270
  252DCM     C1 1632   1.236   1.884   2.105
  252DCM     H1 1633   1.195   1.783   2.108
  252DCM     H2 1634   1.318   1.892   2.033
  252DCM    CL2 1635   1.105   1.999   2.059
  253DCM    CL1 1636   3.066   0.661   0.090
  253DCM     C1 1637   3.015   0.488   0.094
  253DCM     H1 1638   3.105   0.425   0.103
  253DCM     H2 1639   2.960   0.464   0.002
  253DCM    CL2 1640   2.908   0.457   0.236
  254DCM    CL1 1641   3.780   3.207   3.326
  254DCM     C1 1642   3.673   3.249   3.188
  254DCM     H1 1643   3.731   3.306   3.114
  254DCM     H2 1644   3.588   3.308   3.225
  254DCM    CL2 1645   3.610   3.100   3.108
  255DCM    CL1 1646   0.109   2.088   0.477
  255DCM     C1 1647   3.957   2.095   0.380
  255DCM     H1 1648   3.955   2.191   0.327
  255DCM     H2 1649   3.872   2.085   0.448
  255DCM    CL2 1650   3.953   1.961   0.259
  256DCM    CL1 1651   3.326   0.589   2.139
  256DCM     C1 1652   3.170   0.541   2.064
  256DCM     H1 1653   3.130   0.627   2.009
  256DCM     H2 1654   3.101   0.507   2.142
  256DCM    CL2 1655   3.195   0.406   1.947
  257DCM    CL1 1656   2.141   0.103   2.822
  257DCM     C1 1657   2.285   0.156   2.727
  257DCM     H1 1658   2.361   0.192   2.797
  257DCM     H2 1659   2.253   0.236   2.658
  257DCM    CL2 1660   2.353   0.020   2.631
  258DCM    CL1 1661   1.668   0.901   2.153
  258DCM     C1 1662   1.691   0.844   1.984
  258DCM     H1 1663   1.635   0.751   1.970
  258DCM     H2 1664   1.798   0.829   1.966
  258DCM    CL2 1665   1.628   0.966   1.866
  259DCM    CL1 1666   3.338   2.865   0.949
  259DCM     C1 1667   3.421   2.759   0.830
  259DCM     H1 1668   3.514   2.721   0.875
  259DCM     H2 1669   3.443   2.818   0.740
  259DCM    CL2 1670   3.315   2.620   0.785
  260DCM    CL1 1671   3.054   1.490   0.082
  260DCM     C1 1672   3.138   1.340   0.028
  260DCM     H1 1673   3.063   1.266   3.998
  260DCM     H2 1674   3.200   1.303   0.110
  260DCM    CL2 1675   3.244   1.374   3.887
  261DCM    CL1 1676   1.460   1.030   2.582
  261DCM     C1 1677   1.546   1.093   2.437
  261DCM     H1 1678   1.492   1.061   2.347
  261DCM     H2 1679   1.649   1.054   2.438
  261DCM    CL2 1680   1.552   1.273   2.441
  262DCM    CL1 1681   2.180   3.871   3.917
  262DCM     C1 1682   2.358   3.894   3.942
  262DCM     H1 1683   2.379   0.001   3.952
  262DCM     H2 1684   2.411   3.852   3.856
  262DCM    CL2 1685   2.412   3.810   0.092
  263DCM    CL1 1686   1.637   2.169   3.383
  263DCM     C1 1687   1.474   2.115   3.437
  263DCM     H1 1688   1.441   2.179   3.519
  263DCM     H2 1689   1.480   2.010   3.469
  263DCM    CL2 1690   1.353   2.127   3.304
  264DCM    CL1 1691   2.584   2.411   0.270
  264DCM     C1 1692   2.602   2.532   0.137
  264DCM     H1 1693   2.551   2.625   0.166
  264DCM     H2 1694   2.559   2.490   0.045
  264DCM    CL2 1695   2.775   2.569   0.107
  265DCM    CL1 1696   1.285   1.164   1.827
  265DCM     C1 1697   1.278   1.102   1.996
  265DCM     H1 1698   1.299   0.994   1.994
  265DCM     H2 1699   1.179   1.122   2.038
  265DCM    CL2 1700   1.403   1.182   2.099
  266DCM    CL1 1701   3.712   3.379   1.851
  266DCM     C1 1702   3.820   3.249   1.915
  266DCM     H1 1703   3.912   3.246   1.856
  266DCM     H2 1704   3.767   3.153   1.911
  266DCM    CL2 1705   3.863   3.283   2.087
  267DCM    CL1 1706   3.521   2.218   3.076
  267DCM     C1 1707   3.517   2.335   3.213
  267DCM     H1 1708   3.481   2.431   3.175
  267DCM     H2 1709   3.619   2.345   3.254
  267DCM    CL2 1710   3.407   2.277   3.343
  268DCM    CL1 1711   2.758   0.556   1.338
  268DCM     C1 1712   2.914   0.646   1.351
  268DCM     H1 1713   2.911   0.732   1.284
  268DCM     H2 1714   2.997   0.578   1.325
  268DCM    CL2 1715   2.939   0.705   1.520
  269DCM    CL1 1716   1.671   0.762   1.021
  269DCM     C1 1717   1.728   0.898   1.126
  269DCM     H1 1718   1.837   0.893   1.134
  269DCM     H2 1719   1.680   0.887   1.224
  269DCM    CL2 1720   1.681   1.056   1.055
  270DCM    CL1 1721   2.132   3.132   0.088
  270DCM     C1 1722   2.293   3.210   0.065
  270DCM     H1 1723   2.336   3.232   0.164
  270DCM     H2 1724   2.281   3.302   0.006
  270DCM    CL2 1725   2.405   3.100   3.977
  271DCM    CL1 1726   0.284   2.478   3.552
  271DCM     C1 1727   0.312   2.389   3.397
  271DCM     H1 1728   0.228   2.321   3.381
  271DCM     H2 1729   0.406   2.334   3.405
  271DCM    CL2 1730   0.322   2.504   3.259
  272DCM    CL1 1731   3.173   2.455   3.119
  272DCM     C1 1732   3.027   2.537   3.186
  272DCM     H1 1733   2.945   2.465   3.192
  272DCM     H2 1734   3.001   2.621   3.120
  272DCM    CL2 1735   3.061   2.600   3.351
  273DCM    CL1 1736   2.015   1.270   3.048
  273DCM     C1 1737   2.036   1.435   2.980
  273DCM     H1 1738   1.999   1.508   3.054
  273DCM     H2 1739   1.979   1.443   2.886
  273DCM    CL2 1740   2.209   1.470   2.947
  274DCM    CL1 1741   0.608   2.366   2.851
  274DCM     C1 1742   0.474   2.471   2.911
  274DCM     H1 1743   0.493   2.574   2.880
  274DCM     H2 1744   0.469   2.463   3.021
  274DCM    CL2 1745   0.316   2.417   2.842
  275DCM    CL1 1746   2.703   1.463   3.747
  275DCM     C1 1747   2.734   1.287   3.725
  275DCM     H1 1748   2.702   1.256   3.625
  275DCM     H2 1749   2.678   1.231   3.802
  275DCM    CL2 1750   2.910   1.251   3.744
  276DCM    CL1 1751   1.730   3.927   0.221
  276DCM     C1 1752   1.769   0.016   0.069
  276DCM     H1 1753   1.676   0.035   0.015
  276DCM     H2 1754   1.839   3.956   0.010
  276DCM    CL2 1755   1.846   0.175   0.108
  277DCM    CL1 1756   1.180   3.382   3.755
  277DCM     C1 1757   1.025   3.336   3.676
  277DCM     H1 1758   1.029   3.230   3.648
  277DCM     H2 1759   1.010   3.400   3.588
  277DCM    CL2 1760   0.886   3.361   3.789
  278DCM    CL1 1761   0.592   3.912   2.440
  278DCM     C1 1762   0.604   0.070   2.528
  278DCM     H1 1763   0.658   0.054   2.622
  278DCM     H2 1764   0.502   0.107   2.547
  278DCM    CL2 1765   0.693   0.192   2.429
  279DCM    CL1 1766   2.377   0.904   1.579
  279DCM     C1 1767   2.506   0.963   1.691
  279DCM     H1 1768   2.458   1.003   1.781
  279DCM     H2 1769   2.565   1.039   1.640
  279DCM    CL2 1770   2.616   0.828   1.738
  280DCM    CL1 1771   2.849   1.230   1.631
  280DCM     C1 1772   2.959   1.091   1.666
  280DCM     H1 1773   2.988   1.044   1.571
  280DCM     H2 1774   2.906   1.020   1.730
  280DCM    CL2 1775   3.107   1.148   1.752
  281DCM    CL1 1776   2.872   0.870   0.821
  281DCM     C1 1777   2.899   0.997   0.696
  281DCM     H1 1778   2.820   0.989   0.620
  281DCM     H2 1779   2.998   0.979   0.651
  281DCM    CL2 1780   2.896   1.161   0.769
  282DCM    CL1 1781   2.043   3.272   2.072
  282DCM     C1 1782   1.915   3.399   2.070
  282DCM     H1 1783   1.821   3.355   2.036
  282DCM     H2 1784   1.947   3.481   2.004
  282DCM    CL2 1785   1.890   3.467   2.235
  283DCM    CL1 1786   1.180   1.854   3.083
  283DCM     C1 1787   1.249   1.737   2.964
  283DCM     H1 1788   1.354   1.719   2.990
  283DCM     H2 1789   1.239   1.780   2.864
  283DCM    CL2 1790   1.160   1.580   2.968
  284DCM    CL1 1791   2.888   3.974   0.972
  284DCM     C1 1792   2.799   3.954   0.816
  284DCM     H1 1793   2.789   0.052   0.769
  284DCM     H2 1794   2.701   3.909   0.837
  284DCM    CL2 1795   2.889   3.846   0.703
  285DCM    CL1 1796   1.023   0.209   3.393
  285DCM     C1 1797   1.080   0.092   3.268
  285DCM     H1 1798   1.165   0.037   3.308
  285DCM     H2 1799   1.107   0.148   3.178
  285DCM    CL2 1800   0.949   3.975   3.226
  286DCM    CL1 1801   1.135   0.808   1.862
  286DCM     C1 1802   1.208   0.683   1.756
  286DCM     H1 1803   1.158   0.687   1.658
  286DCM     H2 1804   1.197   0.585   1.803
  286DCM    CL2 1805   1.384   0.718   1.731
  287DCM    CL1 1806   3.248   1.727   0.470
  287DCM     C1 1807   3.276   1.858   0.349
  287DCM     H1 1808   3.265   1.816   0.248
  287DCM     H2 1809   3.377   1.899   0.364
  287DCM    CL2 1810   3.155   1.990   0.370
  288DCM    CL1 1811   2.957   0.832   1.940
  288DCM     C1 1812   2.832   0.889   2.056
  288DCM     H1 1813   2.876   0.896   2.156
  288DCM     H2 1814   2.748   0.818   2.055
  288DCM    CL2 1815   2.773   1.053   2.008
  289DCM    CL1 1816   0.193   0.519   0.739
  289DCM     C1 1817   0.190   0.346   0.685
  289DCM     H1 1818   0.232   0.341   0.584
  289DCM     H2 1819   0.086   0.311   0.687
  289DCM    CL2 1820   0.289   0.244   0.796
  290DCM    CL1 1821   1.969   0.121   3.722
  290DCM     C1 1822   1.815   0.170   3.641
  290DCM     H1 1823   1.778   0.086   3.581
  290DCM     H2 1824   1.834   0.259   3.580
  290DCM    CL2 1825   1.689   0.212   3.764
  291DCM    CL1 1826   1.355   0.523   2.799
  291DCM     C1 1827   1.343   0.643   2.665
  291DCM     H1 1828   1.306   0.591   2.576
  291DCM     H2 1829   1.442   0.687   2.649
  291DCM    CL2 1830   1.227   0.775   2.708
  292DCM    CL1 1831   1.649   3.559   1.058
  292DCM     C1 1832   1.822   3.608   1.050
  292DCM     H1 1833   1.877   3.534   0.990
  292DCM     H2 1834   1.862   3.614   1.152
  292DCM    CL2 1835   1.839   3.770   0.973
  293DCM    CL1 1836   0.535   3.756   1.405
  293DCM     C1 1837   0.584   3.787   1.234
  293DCM     H1 1838   0.560   3.892   1.210
  293DCM     H2 1839   0.530   3.718   1.168
  293DCM    CL2 1840   0.761   3.762   1.213
  294DCM    CL1 1841   0.940   0.286   2.980
  294DCM     C1 1842   1.037   0.438   2.995
  294DCM     H1 1843   1.002   0.509   2.920
  294DCM     H2 1844   1.143   0.414   2.981
  294DCM    CL2 1845   1.015   0.510   3.159
  295DCM    CL1 1846   2.706   0.958   3.899
  295DCM     C1 1847   2.753   0.862   3.754
  295DCM     H1 1848   2.705   0.763   3.759
  295DCM     H2 1849   2.862   0.853   3.752
  295DCM    CL2 1850   2.698   0.943   3.602
  296DCM    CL1 1851   1.193   1.565   1.612
  296DCM     C1 1852   1.053   1.465   1.558
  296DCM     H1 1853   1.010   1.509   1.468
  296DCM     H2 1854   0.979   1.461   1.639
  296DCM    CL2 1855   1.106   1.297   1.520
  297DCM    CL1 1856   1.628   0.055   1.829
  297DCM     C1 1857   1.671   3.890   1.887
  297DCM     H1 1858   1.597   3.859   1.962
  297DCM     H2 1859   1.772   3.892   1.930
  297DCM    CL2 1860   1.670   3.772   1.750
  298DCM    CL1 1861   0.438   3.124   2.727
  298DCM     C1 1862   0.484   3.070   2.893
  298DCM     H1 1863   0.416   2.989   2.923
  298DCM     H2 1864   0.477   3.156   2.961
  298DCM    CL2 1865   0.653   3.008   2.896
  299DCM    CL1 1866   3.539   0.090   1.330
  299DCM     C1 1867   3.383   0.034   1.258
  299DCM     H1 1868   3.302   0.060   1.328
  299DCM     H2 1869   3.388   3.926   1.241
  299DCM    CL2 1870   3.352   0.116   1.101
  300DCM    CL1 1871   2.240   2.306   2.182
  300DCM     C1 1872   2.211   2.203   2.328
  300DCM     H1 1873   2.308   2.174   2.370
  300DCM     H2 1874   2.152   2.116   2.299
  300DCM    CL2 1875   2.120   2.296   2.453
  301DCM    CL1 1876   3.924   2.545   0.895
  301DCM     C1 1877   3.931   2.660   0.757
  301DCM     H1 1878   3.988   2.614   0.675
  301DCM     H2 1879   3.979   2.753   0.791
  301DCM    CL2 1880   3.765   2.697   0.698
  302DCM    CL1 1881   1.057   0.507   2.336
  302DCM     C1 1882   0.971   0.406   2.458
  302DCM     H1 1883   0.959   0.304   2.417
  302DCM     H2 1884   0.873   0.452   2.479
  302DCM    CL2 1885   1.065   0.396   2.611
  303DCM    CL1 1886   2.029   1.000   2.220
  303DCM     C1 1887   2.101   0.853   2.295
  303DCM     H1 1888   2.092   0.860   2.404
  303DCM     H2 1889   2.206   0.845   2.264
  303DCM    CL2 1890   2.015   0.705   2.239
  304DCM    CL1 1891   1.541   2.366   0.867
  304DCM     C1 1892   1.406   2.483   0.841
  304DCM     H1 1893   1.350   2.495   0.934
  304DCM     H2 1894   1.341   2.444   0.761
  304DCM    CL2 1895   1.469   2.644   0.790
  305DCM    CL1 1896   3.477   1.170   1.050
  305DCM     C1 1897   3.431   1.027   1.150
  305DCM     H1 1898   3.363   0.963   1.093
  305DCM     H2 1899   3.385   1.062   1.243
  305DCM    CL2 1900   3.578   0.930   1.193
  306DCM    CL1 1901   1.854   1.907   1.675
  306DCM     C1 1902   1.744   1.766   1.702
  306DCM     H1 1903   1.730   1.713   1.606
  306DCM     H2 1904   1.649   1.802   1.742
  306DCM    CL2 1905   1.817   1.650   1.820
  307DCM    CL1 1906   1.326   1.694   1.210
  307DCM     C1 1907   1.445   1.619   1.323
  307DCM     H1 1908   1.499   1.538   1.272
  307DCM     H2 1909   1.392   1.580   1.410
  307DCM    CL2 1910   1.565   1.743   1.380
  308DCM    CL1 1911   0.445   1.990   2.474
  308DCM     C1 1912   0.453   2.158   2.410
  308DCM     H1 1913   0.558   2.184   2.394
  308DCM     H2 1914   0.406   2.226   2.482
  308DCM    CL2 1915   0.365   2.170   2.253
  309DCM    CL1 1916   3.423   1.315   0.309
  309DCM     C1 1917   3.501   1.403   0.171
  309DCM     H1 1918   3.477   1.350   0.078
  309DCM     H2 1919   3.609   1.406   0.188
  309DCM    CL2 1920   3.438   1.572   0.161
  310DCM    CL1 1921   2.764   1.804   3.366
  310DCM     C1 1922   2.658   1.707   3.475
  310DCM     H1 1923   2.616   1.773   3.552
  310DCM     H2 1924   2.718   1.626   3.519
  310DCM    CL2 1925   2.522   1.633   3.383
  311DCM    CL1 1926   0.119   3.895   2.452
  311DCM     C1 1927   0.035   3.975   2.591
  311DCM     H1 1928   0.109   3.993   2.670
  311DCM     H2 1929   3.955   3.909   2.626
  311DCM    CL2 1930   3.963   0.132   2.538
  312DCM    CL1 1931   3.459   3.771   1.513
  312DCM     C1 1932   3.530   3.646   1.622
  312DCM     H1 1933   3.457   3.623   1.701
  312DCM     H2 1934   3.623   3.685   1.665
  312DCM    CL2 1935   3.567   3.496   1.530
  313DCM    CL1 1936   2.490   2.014   2.497
  313DCM     C1 1937   2.577   1.953   2.351
  313DCM     H1 1938   2.585   1.844   2.358
  313DCM     H2 1939   2.677   1.999   2.349
  313DCM    CL2 1940   2.488   1.998   2.200
  314DCM    CL1 1941   3.440   1.467   2.646
  314DCM     C1 1942   3.476   1.303   2.582
  314DCM     H1 1943   3.561   1.310   2.513
  314DCM     H2 1944   3.386   1.265   2.532
  314DCM    CL2 1945   3.519   1.192   2.717
  315DCM    CL1 1946   0.563   1.108   3.327
  315DCM     C1 1947   0.588   1.286   3.315
  315DCM     H1 1948   0.557   1.319   3.215
  315DCM     H2 1949   0.694   1.307   3.333
  315DCM    CL2 1950   0.490   1.373   3.438
  316DCM    CL1 1951   0.433   2.856   0.081
  316DCM     C1 1952   0.358   3.000   0.159
  316DCM     H1 1953   0.406   3.091   0.119
  316DCM     H2 1954   0.371   2.992   0.267
  316DCM    CL2 1955   0.182   3.007   0.121
  317DCM    CL1 1956   0.584   2.617   3.845
  317DCM     C1 1957   0.568   2.671   3.674
  317DCM     H1 1958   0.480   2.735   3.666
  317DCM     H2 1959   0.559   2.582   3.610
  317DCM    CL2 1960   0.714   2.765   3.624
  318DCM    CL1 1961   0.231   3.887   3.674
  318DCM     C1 1962   0.076   3.952   3.740
  318DCM     H1 1963   3.995   3.882   3.714
  318DCM     H2 1964   0.057   0.051   3.697
  318DCM    CL2 1965   0.085   3.967   3.919
  319DCM    CL1 1966   2.750   0.223   2.565
  319DCM     C1 1967   2.909   0.176   2.494
  319DCM     H1 1968   2.925   0.232   2.401
  319DCM     H2 1969   2.907   0.067   2.476
  319DCM    CL2 1970   3.043   0.212   2.608
  320DCM    CL1 1971   3.621   1.755   2.765
  320DCM     C1 1972   3.615   1.843   2.923
  320DCM     H1 1973   3.625   1.770   3.004
  320DCM     H2 1974   3.521   1.898   2.930
  320DCM    CL2 1975   3.752   1.961   2.933
  321DCM    CL1 1976   1.642   2.827   2.897
  321DCM     C1 1977   1.740   2.889   2.760
  321DCM     H1 1978   1.843   2.904   2.794
  321DCM     H2 1979   1.696   2.983   2.725
  321DCM    CL2 1980   1.740   2.771   2.623
  322DCM    CL1 1981   3.227   1.707   2.821
  322DCM     C1 1982   3.079   1.681   2.721
  322DCM     H1 1983   3.048   1.778   2.681
  322DCM     H2 1984   3.001   1.635   2.783
  322DCM    CL2 1985   3.112   1.571   2.581
  323DCM    CL1 1986   1.803   2.755   3.220
  323DCM     C1 1987   1.919   2.892   3.234
  323DCM     H1 1988   2.009   2.857   3.286
  323DCM     H2 1989   1.871   2.975   3.286
  323DCM    CL2 1990   1.969   2.949   3.070
  324DCM    CL1 1991   2.444   3.655   2.581
  324DCM     C1 1992   2.596   3.697   2.668
  324DCM     H1 1993   2.569   3.739   2.766
  324DCM     H2 1994   2.653   3.770   2.608
  324DCM    CL2 1995   2.696   3.549   2.694
  325DCM    CL1 1996   3.309   2.665   1.271
  325DCM     C1 1997   3.146   2.709   1.209
  325DCM     H1 1998   3.126   2.650   1.119
  325DCM     H2 1999   3.145   2.816   1.187
  325DCM    CL2 2000   3.020   2.673   1.334
  326DCM    CL1 2001   1.211   2.417   1.172
  326DCM     C1 2002   1.091   2.335   1.065
  326DCM     H1 2003   1.025   2.411   1.022
  326DCM     H2 2004   1.033   2.264   1.126
  326DCM    CL2 2005   1.174   2.244   0.933
  327DCM    CL1 2006   1.744   3.233   3.183
  327DCM     C1 2007   1.670   3.180   3.028
  327DCM     H1 2008   1.570   3.226   3.018
  327DCM     H2 2009   1.663   3.071   3.028
  327DCM    CL2 2010   1.772   3.233   2.888
  328DCM    CL1 2011   0.974   2.378   3.478
  328DCM     C1 2012   1.114   2.448   3.568
  328DCM     H1 2013   1.075   2.517   3.643
  328DCM     H2 2014   1.179   2.499   3.496
  328DCM    CL2 2015   1.207   2.317   3.650
  329DCM    CL1 2016   2.185   3.462   2.779
  329DCM     C1 2017   2.134   3.292   2.748
  329DCM     H1 2018   2.089   3.286   2.649
  329DCM     H2 2019   2.064   3.261   2.827
  329DCM    CL2 2020   2.277   3.182   2.752
  330DCM    CL1 2021   3.723   0.429   2.578
  330DCM     C1 2022   3.677   0.581   2.493
  330DCM     H1 2023   3.722   0.581   2.393
  330DCM     H2 2024   3.711   0.667   2.553
  330DCM    CL2 2025   3.498   0.591   2.476
  331DCM    CL1 2026   1.298   2.415   3.033
  331DCM     C1 2027   1.176   2.457   3.160
  331DCM     H1 2028   1.200   2.402   3.251
  331DCM     H2 2029   1.077   2.429   3.122
  331DCM    CL2 2030   1.177   2.634   3.194
  332DCM    CL1 2031   2.323   2.337   3.545
  332DCM     C1 2032   2.421   2.395   3.405
  332DCM     H1 2033   2.526   2.399   3.435
  332DCM     H2 2034   2.385   2.494   3.374
  332DCM    CL2 2035   2.406   2.283   3.264
  333DCM    CL1 2036   0.172   1.298   0.867
  333DCM     C1 2037   0.261   1.150   0.817
  333DCM     H1 2038   0.238   1.129   0.711
  333DCM     H2 2039   0.231   1.067   0.881
  333DCM    CL2 2040   0.439   1.177   0.832
  334DCM    CL1 2041   1.796   3.115   3.881
  334DCM     C1 2042   1.667   3.181   3.774
  334DCM     H1 2043   1.618   3.097   3.722
  334DCM     H2 2044   1.712   3.251   3.703
  334DCM    CL2 2045   1.542   3.267   3.872
  335DCM    CL1 2046   0.574   3.817   2.900
  335DCM     C1 2047   0.626   3.959   2.998
  335DCM     H1 2048   0.722   3.936   3.046
  335DCM     H2 2049   0.549   3.982   3.072
  335DCM    CL2 2050   0.648   0.103   2.892
  336DCM    CL1 2051   2.791   1.407   3.312
  336DCM     C1 2052   2.919   1.291   3.364
  336DCM     H1 2053   2.925   1.291   3.473
  336DCM     H2 2054   3.014   1.321   3.319
  336DCM    CL2 2055   2.879   1.123   3.309
  337DCM    CL1 2056   2.633   2.507   1.300
  337DCM     C1 2057   2.685   2.670   1.244
  337DCM     H1 2058   2.759   2.658   1.164
  337DCM     H2 2059   2.728   2.726   1.328
  337DCM    CL2 2060   2.545   2.763   1.178
  338DCM    CL1 2061   3.616   0.366   1.005
  338DCM     C1 2062   3.651   0.543   1.018
  338DCM     H1 2063   3.760   0.557   1.023
  338DCM     H2 2064   3.602   0.583   1.108
  338DCM    CL2 2065   3.590   0.631   0.873
  339DCM    CL1 2066   3.328   2.254   0.772
  339DCM     C1 2067   3.294   2.115   0.662
  339DCM     H1 2068   3.349   2.131   0.568
  339DCM     H2 2069   3.186   2.109   0.644
  339DCM    CL2 2070   3.350   1.960   0.735
  340DCM    CL1 2071   3.136   3.441   1.454
  340DCM     C1 2072   3.217   3.545   1.331
  340DCM     H1 2073   3.202   3.502   1.231
  340DCM     H2 2074   3.324   3.550   1.356
  340DCM    CL2 2075   3.149   3.712   1.334
  341DCM    CL1 2076   2.199   3.201   1.590
  341DCM     C1 2077   2.182   3.291   1.745
  341DCM     H1 2078   2.252   3.249   1.820
  341DCM     H2 2079   2.079   3.283   1.780
  341DCM    CL2 2080   2.221   3.465   1.722
  342DCM    CL1 2081   0.514   0.519   2.362
  342DCM     C1 2082   0.582   0.556   2.199
  342DCM     H1 2083   0.684   0.517   2.195
  342DCM     H2 2084   0.579   0.665   2.183
  342DCM    CL2 2085   0.483   0.476   2.071
  343DCM    CL1 2086   1.238   1.238   3.103
  343DCM     C1 2087   1.244   1.176   2.934
  343DCM     H1 2088   1.142   1.178   2.893
  343DCM     H2 2089   1.283   1.073   2.937
  343DCM    CL2 2090   1.351   1.278   2.832
  344DCM    CL1 2091   3.957   2.048   3.227
  344DCM     C1 2092   0.015   1.890   3.163
  344DCM     H1 2093   0.047   1.903   3.059
  344DCM     H2 2094   3.934   1.816   3.171
  344DCM    CL2 2095   0.155   1.831   3.259
  345DCM    CL1 2096   3.952   0.848   2.652
  345DCM     C1 2097   0.129   0.852   2.689
  345DCM     H1 2098   0.179   0.775   2.629
  345DCM     H2 2099   0.144   0.835   2.797
  345DCM    CL2 2100   0.199   1.012   2.646
  346DCM    CL1 2101   3.071   0.970   1.191
  346DCM     C1 2102   2.988   1.111   1.115
  346DCM     H1 2103   2.900   1.074   1.061
  346DCM     H2 2104   3.059   1.160   1.048
  346DCM    CL2 2105   2.934   1.228   1.241
  347DCM    CL1 2106   1.767   0.464   2.753
  347DCM     C1 2107   1.791   0.412   2.923
  347DCM     H1 2108   1.824   0.498   2.983
  347DCM     H2 2109   1.866   0.331   2.925
  347DCM    CL2 2110   1.636   0.349   2.992
  348DCM    CL1 2111   0.513   1.453   2.086
  348DCM     C1 2112   0.496   1.631   2.060
  348DCM     H1 2113   0.396   1.651   2.020
  348DCM     H2 2114   0.574   1.665   1.992
  348DCM    CL2 2115   0.512   1.719   2.216
  349DCM    CL1 2116   2.770   0.552   3.390
  349DCM     C1 2117   2.855   0.703   3.339
  349DCM     H1 2118   2.963   0.690   3.357
  349DCM     H2 2119   2.815   0.788   3.396
  349DCM    CL2 2120   2.829   0.735   3.163
  350DCM    CL1 2121   3.429   1.478   1.830
  350DCM     C1 2122   3.535   1.481   1.976
  350DCM     H1 2123   3.622   1.416   1.958
  350DCM     H2 2124   3.477   1.448   2.063
  350DCM    CL2 2125   3.596   1.648   2.008
  351DCM    CL1 2126   0.327   1.111   1.343
  351DCM     C1 2127   0.350   1.233   1.212
  351DCM     H1 2128   0.251   1.270   1.181
  351DCM     H2 2129   0.402   1.186   1.127
  351DCM    CL2 2130   0.449   1.371   1.272
  352DCM    CL1 2131   3.360   1.953   1.985
  352DCM     C1 2132   3.341   1.838   1.847
  352DCM     H1 2133   3.350   1.736   1.885
  352DCM     H2 2134   3.419   1.859   1.772
  352DCM    CL2 2135   3.178   1.857   1.771
  353DCM    CL1 2136   3.693   1.363   2.268
  353DCM     C1 2137   3.771   1.517   2.321
  353DCM     H1 2138   3.717   1.602   2.276
  353DCM     H2 2139   3.877   1.516   2.291
  353DCM    CL2 2140   3.765   1.534   2.500
  354DCM    CL1 2141   2.365   3.765   0.879
  354DCM     C1 2142   2.222   3.733   0.984
  354DCM     H1 2143   2.138   3.794   0.949
  354DCM     H2 2144   2.249   3.757   1.088
  354DCM    CL2 2145   2.175   3.559   0.976
  355DCM    CL1 2146   2.922   2.294   3.489
  355DCM     C1 2147   2.858   2.155   3.394
  355DCM     H1 2148   2.791   2.096   3.458
  355DCM     H2 2149   2.942   2.094   3.359
  355DCM    CL2 2150   2.764   2.213   3.252
  356DCM    CL1 2151   3.323   2.737   2.925
  356DCM     C1 2152   3.498   2.779   2.933
  356DCM     H1 2153   3.508   2.880   2.975
  356DCM     H2 2154   3.541   2.774   2.832
  356DCM    CL2 2155   3.587   2.663   3.039
  357DCM    CL1 2156   2.186   0.681   2.604
  357DCM     C1 2157   2.242   0.614   2.762
  357DCM     H1 2158   2.229   0.691   2.840
  357DCM     H2 2159   2.347   0.584   2.753
  357DCM    CL2 2160   2.143   0.471   2.808
  358DCM    CL1 2161   0.660   0.287   3.433
  358DCM     C1 2162   0.671   0.261   3.254
  358DCM     H1 2163   0.721   0.165   3.236
  358DCM     H2 2164   0.726   0.344   3.210
  358DCM    CL2 2165   0.505   0.256   3.183
  359DCM    CL1 2166   2.906   3.244   0.769
  359DCM     C1 2167   2.861   3.109   0.659
  359DCM     H1 2168   2.752   3.097   0.659
  359DCM     H2 2169   2.913   3.018   0.692
  359DCM    CL2 2170   2.914   3.146   0.490
  360DCM    CL1 2171   3.792   2.068   2.571
  360DCM     C1 2172   3.804   2.107   2.395
  360DCM     H1 2173   3.785   2.016   2.337
  360DCM     H2 2174   3.904   2.147   2.375
  360DCM    CL2 2175   3.681   2.231   2.349
  361DCM    CL1 2176   0.453   0.166   1.811
  361DCM     C1 2177   0.328   0.096   1.702
  361DCM     H1 2178   0.371   0.008   1.652
  361DCM     H2 2179   0.298   0.172   1.629
  361DCM    CL2 2180   0.183   0.044   1.796
  362DCM    CL1 2181   3.858   3.048   0.939
  362DCM     C1 2182   3.871   3.228   0.939
  362DCM     H1 2183   3.867   3.263   0.835
  362DCM     H2 2184   3.965   3.257   0.987
  362DCM    CL2 2185   3.733   3.303   1.028
  363DCM    CL1 2186   2.118   2.887   3.811
  363DCM     C1 2187   2.100   3.032   3.706
  363DCM     H1 2188   2.199   3.063   3.669
  363DCM     H2 2189   2.053   3.113   3.764
  363DCM    CL2 2190   1.994   2.995   3.564
  364DCM    CL1 2191   2.298   2.868   3.340
  364DCM     C1 2192   2.299   3.048   3.349
  364DCM     H1 2193   2.196   3.083   3.366
  364DCM     H2 2194   2.338   3.087   3.254
  364DCM    CL2 2195   2.404   3.104   3.484
  365DCM    CL1 2196   2.608   0.858   0.281
  365DCM     C1 2197   2.784   0.817   0.279
  365DCM     H1 2198   2.842   0.906   0.251
  365DCM     H2 2199   2.801   0.735   0.208
  365DCM    CL2 2200   2.837   0.763   0.443
  366DCM    CL1 2201   0.701   2.034   2.145
  366DCM     C1 2202   0.788   2.189   2.116
  366DCM     H1 2203   0.825   2.189   2.013
  366DCM     H2 2204   0.870   2.196   2.189
  366DCM    CL2 2205   0.678   2.330   2.138
  367DCM    CL1 2206   0.889   1.778   0.872
  367DCM     C1 2207   0.832   1.943   0.825
  367DCM     H1 2208   0.809   2.000   0.915
  367DCM     H2 2209   0.742   1.932   0.762
  367DCM    CL2 2210   0.959   2.029   0.730
  368DCM    CL1 2211   2.494   0.813   2.230
  368DCM     C1 2212   2.438   0.898   2.081
  368DCM     H1 2213   2.524   0.916   2.017
  368DCM     H2 2214   2.390   0.992   2.111
  368DCM    CL2 2215   2.319   0.796   1.991
  369DCM    CL1 2216   1.616   1.906   2.036
  369DCM     C1 2217   1.559   2.076   2.052
  369DCM     H1 2218   1.645   2.142   2.065
  369DCM     H2 2219   1.492   2.083   2.139
  369DCM    CL2 2220   1.468   2.126   1.905
  370DCM    CL1 2221   0.157   0.067   1.382
  370DCM     C1 2222   0.152   3.913   1.289
  370DCM     H1 2223   0.082   3.845   1.338
  370DCM     H2 2224   0.253   3.871   1.286
  370DCM    CL2 2225   0.095   3.942   1.120
  371DCM    CL1 2226   3.765   1.510   3.054
  371DCM     C1 2227   3.629   1.437   2.962
  371DCM     H1 2228   3.630   1.329   2.977
  371DCM     H2 2229   3.641   1.462   2.855
  371DCM    CL2 2230   3.471   1.503   3.019
  372DCM    CL1 2231   1.436   2.394   0.186
  372DCM     C1 2232   1.468   2.536   0.292
  372DCM     H1 2233   1.568   2.577   0.271
  372DCM     H2 2234   1.456   2.506   0.397
  372DCM    CL2 2235   1.348   2.666   0.257
  373DCM    CL1 2236   1.896   2.380   3.218
  373DCM     C1 2237   2.075   2.400   3.206
  373DCM     H1 2238   2.112   2.343   3.120
  373DCM     H2 2239   2.121   2.366   3.299
  373DCM    CL2 2240   2.117   2.574   3.180
  374DCM    CL1 2241   0.265   2.602   1.050
  374DCM     C1 2242   0.341   2.766   1.042
  374DCM     H1 2243   0.262   2.842   1.044
  374DCM     H2 2244   0.400   2.773   0.949
  374DCM    CL2 2245   0.451   2.791   1.182
  375DCM    CL1 2246   0.301   3.449   3.363
  375DCM     C1 2247   0.151   3.351   3.341
  375DCM     H1 2248   0.126   3.349   3.234
  375DCM     H2 2249   0.071   3.395   3.401
  375DCM    CL2 2250   0.178   3.181   3.398
  376DCM    CL1 2251   3.681   0.698   2.844
  376DCM     C1 2252   3.592   0.847   2.794
  376DCM     H1 2253   3.551   0.832   2.693
  376DCM     H2 2254   3.661   0.933   2.797
  376DCM    CL2 2255   3.454   0.878   2.906
  377DCM    CL1 2256   1.395   3.227   0.739
  377DCM     C1 2257   1.388   3.310   0.899
  377DCM     H1 2258   1.471   3.382   0.904
  377DCM     H2 2259   1.396   3.234   0.978
  377DCM    CL2 2260   1.233   3.399   0.919
  378DCM    CL1 2261   2.058   2.517   0.013
  378DCM     C1 2262   2.187   2.467   3.896
  378DCM     H1 2263   2.242   2.557   3.864
  378DCM     H2 2264   2.140   2.418   3.810
  378DCM    CL2 2265   2.302   2.353   3.974
  379DCM    CL1 2266   1.849   0.582   0.771
  379DCM     C1 2267   1.843   0.640   0.601
  379DCM     H1 2268   1.789   0.566   0.540
  379DCM     H2 2269   1.946   0.652   0.564
  379DCM    CL2 2270   1.757   0.798   0.590
  380DCM    CL1 2271   0.907   1.668   1.270
  380DCM     C1 2272   0.929   1.511   1.185
  380DCM     H1 2273   1.035   1.484   1.187
  380DCM     H2 2274   0.891   1.520   1.083
  380DCM    CL2 2275   0.835   1.382   1.270
  381DCM    CL1 2276   0.969   2.538   0.775
  381DCM     C1 2277   0.816   2.480   0.699
  381DCM     H1 2278   0.738   2.554   0.718
  381DCM     H2 2279   0.790   2.383   0.741
  381DCM    CL2 2280   0.836   2.463   0.520
  382DCM    CL1 2281   3.605   2.521   2.121
  382DCM     C1 2282   3.730   2.651   2.120
  382DCM     H1 2283   3.682   2.746   2.095
  382DCM     H2 2284   3.807   2.625   2.047
  382DCM    CL2 2285   3.807   2.666   2.283
  383DCM    CL1 2286   2.681   3.575   0.857
  383DCM     C1 2287   2.713   3.534   0.684
  383DCM     H1 2288   2.818   3.503   0.675
  383DCM     H2 2289   2.693   3.623   0.623
  383DCM    CL2 2290   2.606   3.400   0.629
  384DCM    CL1 2291   3.723   3.475   0.703
  384DCM     C1 2292   3.634   3.620   0.762
  384DCM     H1 2293   3.692   3.710   0.738
  384DCM     H2 2294   3.618   3.610   0.871
  384DCM    CL2 2295   3.473   3.632   0.681
  385DCM    CL1 2296   2.634   1.221   1.018
  385DCM     C1 2297   2.565   1.098   0.906
  385DCM     H1 2298   2.632   1.011   0.905
  385DCM     H2 2299   2.557   1.142   0.806
  385DCM    CL2 2300   2.402   1.044   0.961
  386DCM    CL1 2301   0.226   1.697   2.556
  386DCM     C1 2302   0.391   1.632   2.591
  386DCM     H1 2303   0.397   1.607   2.698
  386DCM     H2 2304   0.465   1.708   2.565
  386DCM    CL2 2305   0.424   1.483   2.495
  387DCM    CL1 2306   2.181   3.552   0.610
  387DCM     C1 2307   2.272   3.433   0.511
  387DCM     H1 2308   2.300   3.348   0.574
  387DCM     H2 2309   2.361   3.482   0.470
  387DCM    CL2 2310   2.171   3.375   0.373
  388DCM    CL1 2311   0.315   2.156   3.796
  388DCM     C1 2312   0.349   2.032   3.669
  388DCM     H1 2313   0.321   1.933   3.708
  388DCM     H2 2314   0.455   2.037   3.643
  388DCM    CL2 2315   0.251   2.065   3.522
  389DCM    CL1 2316   3.588   2.481   1.074
  389DCM     C1 2317   3.667   2.603   1.181
  389DCM     H1 2318   3.765   2.565   1.213
  389DCM     H2 2319   3.602   2.621   1.268
  389DCM    CL2 2320   3.691   2.758   1.094
  390DCM    CL1 2321   0.438   3.446   2.461
  390DCM     C1 2322   0.297   3.539   2.524
  390DCM     H1 2323   0.225   3.469   2.567
  390DCM     H2 2324   0.253   3.597   2.442
  390DCM    CL2 2325   0.349   3.654   2.653
  391DCM    CL1 2326   2.502   3.686   1.761
  391DCM     C1 2327   2.539   3.729   1.933
  391DCM     H1 2328   2.640   3.692   1.957
  391DCM     H2 2329   2.464   3.683   1.998
  391DCM    CL2 2330   2.535   3.908   1.955
  392DCM    CL1 2331   0.606   1.847   1.207
  392DCM     C1 2332   0.603   1.878   1.385
  392DCM     H1 2333   0.662   1.800   1.435
  392DCM     H2 2334   0.499   1.878   1.420
  392DCM    CL2 2335   0.676   2.039   1.422
  393DCM    CL1 2336   3.892   0.713   1.682
  393DCM     C1 2337   3.793   0.757   1.537
  393DCM     H1 2338   3.726   0.672   1.514
  393DCM     H2 2339   3.860   0.778   1.454
  393DCM    CL2 2340   3.694   0.904   1.572
  394DCM    CL1 2341   3.207   3.028   2.420
  394DCM     C1 2342   3.161   3.175   2.513
  394DCM     H1 2343   3.129   3.253   2.443
  394DCM     H2 2344   3.248   3.209   2.572
  394DCM    CL2 2345   3.025   3.140   2.626
  395DCM    CL1 2346   3.868   2.564   3.299
  395DCM     C1 2347   3.931   2.533   3.133
  395DCM     H1 2348   0.041   2.535   3.137
  395DCM     H2 2349   3.892   2.609   3.066
  395DCM    CL2 2350   3.878   2.371   3.074
  396DCM    CL1 2351   2.637   2.603   2.626
  396DCM     C1 2352   2.581   2.588   2.455
  396DCM     H1 2353   2.668   2.570   2.391
  396DCM     H2 2354   2.530   2.681   2.427
  396DCM    CL2 2355   2.465   2.450   2.440
  397DCM    CL1 2356   3.089   2.001   1.455
  397DCM     C1 2357   3.138   2.156   1.376
  397DCM     H1 2358   3.144   2.140   1.267
  397DCM     H2 2359   3.236   2.187   1.414
  397DCM    CL2 2360   3.018   2.286   1.410
  398DCM    CL1 2361   1.706   1.469   2.731
  398DCM     C1 2362   1.639   1.480   2.898
  398DCM     H1 2363   1.648   1.382   2.947
  398DCM     H2 2364   1.535   1.512   2.893
  398DCM    CL2 2365   1.732   1.602   2.995
  399DCM    CL1 2366   0.907   0.624   0.919
  399DCM     C1 2367   0.814   0.469   0.920
  399DCM     H1 2368   0.824   0.423   1.018
  399DCM     H2 2369   0.853   0.405   0.840
  399DCM    CL2 2370   0.639   0.499   0.887
  400DCM    CL1 2371   1.974   2.220   3.552
  400DCM     C1 2372   1.900   2.113   3.676
  400DCM     H1 2373   1.913   2.008   3.645
  400DCM     H2 2374   1.793   2.137   3.685
  400DCM    CL2 2375   1.980   2.138   3.836
  401DCM    CL1 2376   2.556   3.981   0.564
  401DCM     C1 2377   2.420   3.875   0.511
  401DCM     H1 2378   2.362   3.928   0.434
  401DCM     H2 2379   2.358   3.852   0.598
  401DCM    CL2 2380   2.485   3.722   0.443
  402DCM    CL1 2381   1.960   3.335   1.254
  402DCM     C1 2382   2.113   3.275   1.180
  402DCM     H1 2383   2.195   3.336   1.221
  402DCM     H2 2384   2.108   3.285   1.071
  402DCM    CL2 2385   2.142   3.102   1.221
  403DCM    CL1 2386   3.264   3.191   0.706
  403DCM     C1 2387   3.411   3.254   0.788
  403DCM     H1 2388   3.454   3.335   0.727
  403DCM     H2 2389   3.483   3.172   0.799
  403DCM    CL2 2390   3.370   3.320   0.951
  404DCM    CL1 2391   0.099   3.406   0.720
  404DCM     C1 2392   0.095   3.404   0.540
  404DCM     H1 2393   0.032   3.320   0.507
  404DCM     H2 2394   0.197   3.395   0.502
  404DCM    CL2 2395   0.024   3.557   0.476
  405DCM    CL1 2396   0.591   3.367   3.133
  405DCM     C1 2397   0.502   3.464   3.009
  405DCM     H1 2398   0.555   3.456   2.913
  405DCM     H2 2399   0.496   3.568   3.044
  405DCM    CL2 2400   0.335   3.401   2.987
  406DCM    CL1 2401   2.463   0.311   1.342
  406DCM     C1 2402   2.331   0.370   1.451
  406DCM     H1 2403   2.318   0.297   1.532
  406DCM     H2 2404   2.240   0.382   1.392
  406DCM    CL2 2405   2.376   0.529   1.523
  407DCM    CL1 2406   3.008   2.763   0.605
  407DCM     C1 2407   2.889   2.631   0.633
  407DCM     H1 2408   2.811   2.638   0.556
  407DCM     H2 2409   2.847   2.642   0.734
  407DCM    CL2 2410   2.970   2.470   0.621
  408DCM    CL1 2411   3.387   1.773   3.722
  408DCM     C1 2412   3.494   1.630   3.693
  408DCM     H1 2413   3.450   1.569   3.613
  408DCM     H2 2414   3.502   1.573   3.786
  408DCM    CL2 2415   3.659   1.682   3.643
  409DCM    CL1 2416   3.488   3.088   2.689
  409DCM     C1 2417   3.606   3.020   2.570
  409DCM     H1 2418   3.658   3.104   2.521
  409DCM     H2 2419   3.551   2.959   2.498
  409DCM    CL2 2420   3.728   2.917   2.654
  410DCM    CL1 2421   3.236   0.322   1.450
  410DCM     C1 2422   3.263   0.248   1.613
  410DCM     H1 2423   3.192   0.292   1.684
  410DCM     H2 2424   3.367   0.267   1.643
  410DCM    CL2 2425   3.237   0.069   1.608
  411DCM    CL1 2426   3.213   2.667   2.183
  411DCM     C1 2427   3.302   2.603   2.326
  411DCM     H1 2428   3.355   2.511   2.297
  411DCM     H2 2429   3.230   2.584   2.407
  411DCM    CL2 2430   3.423   2.722   2.386
  412DCM    CL1 2431   3.157   1.595   2.078
  412DCM     C1 2432   3.258   1.672   2.205
  412DCM     H1 2433   3.194   1.727   2.275
  412DCM     H2 2434   3.331   1.739   2.158
  412DCM    CL2 2435   3.350   1.549   2.299
  413DCM    CL1 2436   2.071   0.837   0.970
  413DCM     C1 2437   1.995   0.917   0.827
  413DCM     H1 2438   1.887   0.900   0.831
  413DCM     H2 2439   2.039   0.872   0.736
  413DCM    CL2 2440   2.028   1.094   0.828
  414DCM    CL1 2441   1.142   0.999   2.306
  414DCM     C1 2442   1.221   0.843   2.348
  414DCM     H1 2443   1.142   0.772   2.377
  414DCM     H2 2444   1.291   0.860   2.431
  414DCM    CL2 2445   1.311   0.776   2.207
  415DCM    CL1 2446   1.073   3.197   0.567
  415DCM     C1 2447   0.896   3.205   0.537
  415DCM     H1 2448   0.871   3.137   0.454
  415DCM     H2 2449   0.869   3.309   0.513
  415DCM    CL2 2450   0.805   3.154   0.684
  416DCM    CL1 2451   0.125   0.950   3.074
  416DCM     C1 2452   0.296   0.946   3.131
  416DCM     H1 2453   0.308   0.863   3.201
  416DCM     H2 2454   0.319   1.042   3.180
  416DCM    CL2 2455   0.409   0.923   2.992
  417DCM    CL1 2456   3.118   0.974   3.858
  417DCM     C1 2457   3.189   0.979   3.692
  417DCM     H1 2458   3.280   0.918   3.691
  417DCM     H2 2459   3.212   1.084   3.666
  417DCM    CL2 2460   3.074   0.913   3.571
  418DCM    CL1 2461   1.171   3.540   3.396
  418DCM     C1 2462   1.025   3.645   3.378
  418DCM     H1 2463   1.035   3.702   3.284
  418DCM     H2 2464   1.018   3.712   3.464
  418DCM    CL2 2465   0.875   3.545   3.369
  419DCM    CL1 2466   3.504   0.745   3.687
  419DCM     C1 2467   3.521   0.739   3.507
  419DCM     H1 2468   3.469   0.651   3.469
  419DCM     H2 2469   3.628   0.736   3.482
  419DCM    CL2 2470   3.449   0.887   3.432
  420DCM    CL1 2471   3.758   2.471   1.792
  420DCM     C1 2472   3.821   2.399   1.639
  420DCM     H1 2473   3.740   2.345   1.589
  420DCM     H2 2474   3.904   2.331   1.663
  420DCM    CL2 2475   3.882   2.529   1.530
  421DCM    CL1 2476   0.928   3.523   0.740
  421DCM     C1 2477   1.072   3.560   0.637
  421DCM     H1 2478   1.145   3.479   0.649
  421DCM     H2 2479   1.113   3.656   0.669
  421DCM    CL2 2480   1.024   3.572   0.464
  422DCM    CL1 2481   3.234   3.124   3.368
  422DCM     C1 2482   3.399   3.149   3.436
  422DCM     H1 2483   3.473   3.118   3.362
  422DCM     H2 2484   3.408   3.090   3.529
  422DCM    CL2 2485   3.426   3.323   3.475
  423DCM    CL1 2486   2.639   1.954   3.014
  423DCM     C1 2487   2.498   1.892   3.108
  423DCM     H1 2488   2.438   1.977   3.142
  423DCM     H2 2489   2.536   1.834   3.193
  423DCM    CL2 2490   2.395   1.785   3.006
  424DCM    CL1 2491   3.439   3.555   0.122
  424DCM     C1 2492   3.506   3.459   3.985
  424DCM     H1 2493   3.616   3.466   3.987
  424DCM     H2 2494   3.466   3.499   3.891
  424DCM    CL2 2495   3.459   3.286   3.999
  425DCM    CL1 2496   0.436   1.555   0.943
  425DCM     C1 2497   0.609   1.554   0.995
  425DCM     H1 2498   0.613   1.527   1.101
  425DCM     H2 2499   0.651   1.653   0.976
  425DCM    CL2 2500   0.702   1.431   0.900
  426DCM    CL1 2501   0.975   3.417   1.267
  426DCM     C1 2502   0.897   3.424   1.105
  426DCM     H1 2503   0.959   3.486   1.039
  426DCM     H2 2504   0.796   3.466   1.116
  426DCM    CL2 2505   0.884   3.259   1.033
  427DCM    CL1 2506   1.321   3.760   2.031
  427DCM     C1 2507   1.292   3.761   1.853
  427DCM     H1 2508   1.261   3.660   1.822
  427DCM     H2 2509   1.384   3.791   1.801
  427DCM    CL2 2510   1.161   3.877   1.810
  428DCM    CL1 2511   2.029   0.949   1.349
  428DCM     C1 2512   2.094   1.084   1.248
  428DCM     H1 2513   2.132   1.043   1.154
  428DCM     H2 2514   2.174   1.134   1.305
  428DCM    CL2 2515   1.965   1.204   1.211
  429DCM    CL1 2516   3.609   1.688   0.671
  429DCM     C1 2517   3.621   1.658   0.493
  429DCM     H1 2518   3.527   1.613   0.458
  429DCM     H2 2519   3.706   1.592   0.473
  429DCM    CL2 2520   3.646   1.814   0.405
  430DCM    CL1 2521   3.596   0.636   1.894
  430DCM     C1 2522   3.691   0.604   2.045
  430DCM     H1 2523   3.796   0.591   2.017
  430DCM     H2 2524   3.651   0.514   2.093
  430DCM    CL2 2525   3.677   0.743   2.159
  431DCM    CL1 2526   3.409   0.277   0.683
  431DCM     C1 2527   3.280   0.157   0.722
  431DCM     H1 2528   3.325   0.075   0.780
  431DCM     H2 2529   3.236   0.120   0.629
  431DCM    CL2 2530   3.150   0.233   0.820
  432DCM    CL1 2531   1.850   3.445   1.728
  432DCM     C1 2532   1.765   3.297   1.670
  432DCM     H1 2533   1.779   3.289   1.562
  432DCM     H2 2534   1.658   3.306   1.696
  432DCM    CL2 2535   1.831   3.148   1.748
  433DCM    CL1 2536   1.848   3.204   0.465
  433DCM     C1 2537   1.834   3.281   0.302
  433DCM     H1 2538   1.923   3.257   0.243
  433DCM     H2 2539   1.823   3.389   0.316
  433DCM    CL2 2540   1.688   3.219   0.216
  434DCM    CL1 2541   3.434   0.633   0.532
  434DCM     C1 2542   3.289   0.651   0.425
  434DCM     H1 2543   3.307   0.596   0.333
  434DCM     H2 2544   3.274   0.758   0.405
  434DCM    CL2 2545   3.143   0.585   0.507
  435DCM    CL1 2546   1.348   1.598   3.476
  435DCM     C1 2547   1.298   1.577   3.304
  435DCM     H1 2548   1.254   1.671   3.269
  435DCM     H2 2549   1.226   1.494   3.297
  435DCM    CL2 2550   1.440   1.539   3.201
  436DCM    CL1 2551   0.042   3.277   2.691
  436DCM     C1 2552   0.048   3.158   2.827
  436DCM     H1 2553   0.150   3.119   2.835
  436DCM     H2 2554   3.976   3.078   2.807
  436DCM    CL2 2555   0.004   3.238   2.983
  437DCM    CL1 2556   2.016   3.783   1.316
  437DCM     C1 2557   1.932   3.714   1.460
  437DCM     H1 2558   1.908   3.796   1.529
  437DCM     H2 2559   1.998   3.640   1.506
  437DCM    CL2 2560   1.777   3.633   1.413
  438DCM    CL1 2561   1.946   1.858   3.139
  438DCM     C1 2562   1.968   2.027   3.199
  438DCM     H1 2563   1.895   2.046   3.278
  438DCM     H2 2564   1.955   2.095   3.115
  438DCM    CL2 2565   2.134   2.048   3.266
  439DCM    CL1 2566   2.452   0.649   0.949
  439DCM     C1 2567   2.440   0.603   1.123
  439DCM     H1 2568   2.538   0.615   1.169
  439DCM     H2 2569   2.405   0.499   1.129
  439DCM    CL2 2570   2.321   0.709   1.207
  440DCM    CL1 2571   1.502   3.178   1.462
  440DCM     C1 2572   1.360   3.120   1.366
  440DCM     H1 2573   1.278   3.098   1.435
  440DCM     H2 2574   1.391   3.031   1.310
  440DCM    CL2 2575   1.305   3.247   1.251
  441DCM    CL1 2576   2.313   2.913   1.783
  441DCM     C1 2577   2.219   2.818   1.904
  441DCM     H1 2578   2.111   2.832   1.884
  441DCM     H2 2579   2.245   2.853   2.005
  441DCM    CL2 2580   2.259   2.643   1.891
  442DCM    CL1 2581   0.179   2.582   3.917
  442DCM     C1 2582   0.026   2.543   3.830
  442DCM     H1 2583   0.051   2.517   3.726
  442DCM     H2 2584   3.959   2.629   3.835
  442DCM    CL2 2585   3.945   2.400   3.906
  443DCM    CL1 2586   3.113   3.641   0.463
  443DCM     C1 2587   3.123   3.461   0.476
  443DCM     H1 2588   3.026   3.422   0.509
  443DCM     H2 2589   3.203   3.436   0.547
  443DCM    CL2 2590   3.162   3.388   0.316
  444DCM    CL1 2591   0.410   0.138   2.193
  444DCM     C1 2592   0.365   3.970   2.144
  444DCM     H1 2593   0.278   3.976   2.077
  444DCM     H2 2594   0.343   3.912   2.234
  444DCM    CL2 2595   0.501   3.890   2.056
  445DCM    CL1 2596   1.587   1.637   2.381
  445DCM     C1 2597   1.749   1.676   2.313
  445DCM     H1 2598   1.744   1.776   2.267
  445DCM     H2 2599   1.776   1.599   2.239
  445DCM    CL2 2600   1.874   1.679   2.443
  446DCM    CL1 2601   0.797   1.493   2.384
  446DCM     C1 2602   0.828   1.671   2.388
  446DCM     H1 2603   0.787   1.717   2.297
  446DCM     H2 2604   0.936   1.688   2.396
  446DCM    CL2 2605   0.747   1.746   2.531
  447DCM    CL1 2606   1.630   2.152   3.956
  447DCM     C1 2607   1.640   2.316   3.883
  447DCM     H1 2608   1.745   2.350   3.881
  447DCM     H2 2609   1.576   2.385   3.940
  447DCM    CL2 2610   1.579   2.316   3.713
  448DCM    CL1 2611   0.686   0.661   3.141
  448DCM     C1 2612   0.736   0.758   3.284
  448DCM     H1 2613   0.746   0.863   3.255
  448DCM     H2 2614   0.831   0.719   3.323
  448DCM    CL2 2615   0.612   0.746   3.415
  449DCM    CL1 2616   2.743   2.968   3.333
  449DCM     C1 2617   2.886   3.042   3.250
  449DCM     H1 2618   2.948   3.092   3.324
  449DCM     H2 2619   2.850   3.113   3.174
  449DCM    CL2 2620   2.984   2.914   3.168
  450DCM    CL1 2621   3.126   1.228   2.711
  450DCM     C1 2622   3.179   1.320   2.857
  450DCM     H1 2623   3.209   1.420   2.826
  450DCM     H2 2624   3.263   1.266   2.904
  450DCM    CL2 2625   3.043   1.333   2.975
  451DCM    CL1 2626   2.559   2.058   3.965
  451DCM     C1 2627   2.700   2.100   3.861
  451DCM     H1 2628   2.763   2.011   3.847
  451DCM     H2 2629   2.757   2.182   3.907
  451DCM    CL2 2630   2.645   2.156   3.699
  452DCM    CL1 2631   3.003   2.641   2.758
  452DCM     C1 2632   2.959   2.816   2.770
  452DCM     H1 2633   2.949   2.856   2.668
  452DCM     H2 2634   3.038   2.868   2.826
  452DCM    CL2 2635   2.802   2.836   2.856
  453DCM    CL1 2636   1.094   0.051   2.410
  453DCM     C1 2637   0.976   3.957   2.509
  453DCM     H1 2638   1.016   3.856   2.525
  453DCM     H2 2639   0.880   3.954   2.457
  453DCM    CL2 2640   0.952   0.035   2.670
  454DCM    CL1 2641   2.857   1.629   1.321
  454DCM     C1 2642   2.764   1.584   1.469
  454DCM     H1 2643   2.835   1.555   1.548
  454DCM     H2 2644   2.698   1.500   1.444
  454DCM    CL2 2645   2.664   1.723   1.526
  455DCM    CL1 2646   2.509   0.312   0.447
  455DCM     C1 2647   2.605   0.465   0.443
  455DCM     H1 2648   2.579   0.521   0.352
  455DCM     H2 2649   2.711   0.439   0.445
  455DCM    CL2 2650   2.566   0.566   0.587
  456DCM    CL1 2651   1.859   1.307   1.905
  456DCM     C1 2652   1.759   1.251   2.045
  456DCM     H1 2653   1.764   1.142   2.050
  456DCM     H2 2654   1.656   1.285   2.030
  456DCM    CL2 2655   1.822   1.321   2.199
  457DCM    CL1 2656   0.351   3.695   0.065
  457DCM     C1 2657   0.245   3.757   0.198
  457DCM     H1 2658   0.159   3.690   0.209
  457DCM     H2 2659   0.213   3.859   0.172
  457DCM    CL2 2660   0.335   3.764   0.354
  458DCM    CL1 2661   2.090   1.379   2.590
  458DCM     C1 2662   1.963   1.270   2.522
  458DCM     H1 2663   1.986   1.251   2.417
  458DCM     H2 2664   1.865   1.319   2.534
  458DCM    CL2 2665   1.960   1.113   2.611
  459DCM    CL1 2666   1.782   0.186   2.297
  459DCM     C1 2667   1.821   0.337   2.389
  459DCM     H1 2668   1.757   0.340   2.478
  459DCM     H2 2669   1.804   0.423   2.324
  459DCM    CL2 2670   1.993   0.337   2.441
  460DCM    CL1 2671   3.869   3.964   0.792
  460DCM     C1 2672   3.740   0.013   0.677
  460DCM     H1 2673   3.758   0.116   0.645
  460DCM     H2 2674   3.642   0.002   0.726
  460DCM    CL2 2675   3.743   3.907   0.530
  461DCM    CL1 2676   1.561   1.913   2.960
  461DCM     C1 2677   1.573   2.086   3.010
  461DCM     H1 2678   1.561   2.092   3.119
  461DCM     H2 2679   1.495   2.144   2.958
  461DCM    CL2 2680   1.734   2.151   2.965
  462DCM    CL1 2681   3.994   2.382   1.216
  462DCM     C1 2682   3.880   2.249   1.175
  462DCM     H1 2683   3.937   2.164   1.135
  462DCM     H2 2684   3.807   2.286   1.102
  462DCM    CL2 2685   3.792   2.194   1.323
  463DCM    CL1 2686   1.071   1.453   0.861
  463DCM     C1 2687   1.076   1.354   0.710
  463DCM     H1 2688   1.172   1.372   0.659
  463DCM     H2 2689   0.991   1.383   0.646
  463DCM    CL2 2690   1.063   1.179   0.747
  464DCM    CL1 2691   3.179   3.476   2.267
  464DCM     C1 2692   3.299   3.358   2.203
  464DCM     H1 2693   3.346   3.399   2.114
  464DCM     H2 2694   3.248   3.263   2.181
  464DCM    CL2 2695   3.428   3.326   2.326
  465DCM    CL1 2696   2.413   3.537   3.848
  465DCM     C1 2697   2.558   3.521   3.742
  465DCM     H1 2698   2.629   3.601   3.766
  465DCM     H2 2699   2.526   3.527   3.637
  465DCM    CL2 2700   2.637   3.361   3.768
  466DCM    CL1 2701   0.913   1.804   1.622
  466DCM     C1 2702   0.793   1.809   1.756
  466DCM     H1 2703   0.843   1.780   1.849
  466DCM     H2 2704   0.710   1.741   1.732
  466DCM    CL2 2705   0.727   1.975   1.776
  467DCM    CL1 2706   0.742   3.167   3.487
  467DCM     C1 2707   0.605   3.285   3.491
  467DCM     H1 2708   0.542   3.270   3.403
  467DCM     H2 2709   0.646   3.387   3.493
  467DCM    CL2 2710   0.505   3.260   3.640
  468DCM    CL1 2711   1.316   1.535   2.145
  468DCM     C1 2712   1.314   1.517   1.966
  468DCM     H1 2713   1.217   1.551   1.927
  468DCM     H2 2714   1.332   1.412   1.941
  468DCM    CL2 2715   1.445   1.616   1.891
  469DCM    CL1 2716   0.525   2.437   0.245
  469DCM     C1 2717   0.450   2.339   0.377
  469DCM     H1 2718   0.352   2.382   0.402
  469DCM     H2 2719   0.517   2.338   0.463
  469DCM    CL2 2720   0.424   2.169   0.322
  470DCM    CL1 2721   2.318   1.037   2.661
  470DCM     C1 2722   2.344   1.169   2.782
  470DCM     H1 2723   2.394   1.127   2.870
  470DCM     H2 2724   2.246   1.211   2.810
  470DCM    CL2 2725   2.446   1.300   2.713
  471DCM    CL1 2726   0.914   1.104   1.916
  471DCM     C1 2727   0.838   1.038   2.066
  471DCM     H1 2728   0.899   0.956   2.105
  471DCM     H2 2729   0.737   1.003   2.041
  471DCM    CL2 2730   0.824   1.167   2.192
  472DCM    CL1 2731   0.327   0.376   1.233
  472DCM     C1 2732   0.467   0.294   1.154
  472DCM     H1 2733   0.555   0.304   1.219
  472DCM     H2 2734   0.484   0.341   1.056
  472DCM    CL2 2735   0.432   0.119   1.129
  473DCM    CL1 2736   2.554   3.106   0.403
  473DCM     C1 2737   2.572   2.970   0.287
  473DCM     H1 2738   2.628   3.006   0.200
  473DCM     H2 2739   2.472   2.935   0.258
  473DCM    CL2 2740   2.665   2.834   0.362
  474DCM    CL1 2741   0.341   2.834   3.429
  474DCM     C1 2742   0.479   2.947   3.400
  474DCM     H1 2743   0.572   2.889   3.401
  474DCM     H2 2744   0.478   3.024   3.478
  474DCM    CL2 2745   0.463   3.027   3.240
  475DCM    CL1 2746   1.972   0.531   1.238
  475DCM     C1 2747   2.004   0.442   1.084
  475DCM     H1 2748   2.005   0.514   1.002
  475DCM     H2 2749   1.926   0.366   1.070
  475DCM    CL2 2750   2.164   0.359   1.090
  476DCM    CL1 2751   2.635   3.042   1.907
  476DCM     C1 2752   2.635   3.213   1.963
  476DCM     H1 2753   2.738   3.250   1.965
  476DCM     H2 2754   2.589   3.219   2.063
  476DCM    CL2 2755   2.538   3.316   1.850
  477DCM    CL1 2756   0.275   3.557   1.206
  477DCM     C1 2757   0.166   3.576   1.064
  477DCM     H1 2758   0.200   3.509   0.984
  477DCM     H2 2759   0.169   3.681   1.031
  477DCM    CL2 2760   3.997   3.535   1.109
  478DCM    CL1 2761   1.054   2.896   0.884
  478DCM     C1 2762   1.151   3.017   0.977
  478DCM     H1 2763   1.095   3.045   1.067
  478DCM     H2 2764   1.170   3.104   0.913
  478DCM    CL2 2765   1.308   2.945   1.027
  479DCM    CL1 2766   1.924   3.665   3.271
  479DCM     C1 2767   1.911   3.675   3.091
  479DCM     H1 2768   1.828   3.741   3.065
  479DCM     H2 2769   1.895   3.574   3.051
  479DCM    CL2 2770   2.062   3.743   3.020
  480DCM    CL1 2771   1.035   0.892   3.033
  480DCM     C1 2772   0.884   0.907   2.936
  480DCM     H1 2773   0.835   0.810   2.932
  480DCM     H2 2774   0.911   0.943   2.835
  480DCM    CL2 2775   0.772   1.026   3.011
  481DCM    CL1 2776   0.995   2.164   3.164
  481DCM     C1 2777   0.908   2.168   3.006
  481DCM     H1 2778   0.803   2.196   3.025
  481DCM     H2 2779   0.915   2.069   2.960
  481DCM    CL2 2780   0.981   2.290   2.894
  482DCM    CL1 2781   3.469   1.291   3.619
  482DCM     C1 2782   3.572   1.280   3.471
  482DCM     H1 2783   3.539   1.194   3.412
  482DCM     H2 2784   3.677   1.268   3.502
  482DCM    CL2 2785   3.557   1.429   3.371
  483DCM    CL1 2786   2.802   1.455   1.933
  483DCM     C1 2787   2.653   1.417   2.026
  483DCM     H1 2788   2.611   1.509   2.067
  483DCM     H2 2789   2.679   1.347   2.106
  483DCM    CL2 2790   2.530   1.338   1.919
  484DCM    CL1 2791   2.515   2.765   2.141
  484DCM     C1 2792   2.608   2.680   2.012
  484DCM     H1 2793   2.645   2.755   1.940
  484DCM     H2 2794   2.543   2.606   1.965
  484DCM    CL2 2795   2.750   2.595   2.083
  485DCM    CL1 2796   2.139   0.891   3.583
  485DCM     C1 2797   2.057   1.029   3.665
  485DCM     H1 2798   2.130   1.081   3.729
  485DCM     H2 2799   1.972   0.991   3.723
  485DCM    CL2 2800   1.994   1.146   3.543
  486DCM    CL1 2801   2.048   1.790   3.518
  486DCM     C1 2802   2.132   1.687   3.396
  486DCM     H1 2803   2.220   1.641   3.443
  486DCM     H2 2804   2.160   1.749   3.310
  486DCM    CL2 2805   2.023   1.555   3.340
  487DCM    CL1 2806   0.292   3.807   0.813
  487DCM     C1 2807   0.441   3.908   0.801
  487DCM     H1 2808   0.425   4.000   0.858
  487DCM     H2 2809   0.458   3.930   0.695
  487DCM    CL2 2810   0.583   3.820   0.868
  488DCM    CL1 2811   2.666   3.157   1.384
  488DCM     C1 2812   2.533   3.245   1.468
  488DCM     H1 2813   2.520   3.203   1.569
  488DCM     H2 2814   2.442   3.237   1.409
  488DCM    CL2 2815   2.576   3.420   1.487
  489DCM    CL1 2816   0.903   1.821   2.846
  489DCM     C1 2817   0.825   1.742   2.988
  489DCM     H1 2818   0.888   1.657   3.020
  489DCM     H2 2819   0.725   1.708   2.959
  489DCM    CL2 2820   0.810   1.857   3.126
  490DCM    CL1 2821   0.585   1.075   2.669
  490DCM     C1 2822   0.689   1.169   2.556
  490DCM     H1 2823   0.682   1.275   2.583
  490DCM     H2 2824   0.654   1.152   2.453
  490DCM    CL2 2825   0.861   1.117   2.569
  491DCM    CL1 2826   0.541   3.397   1.562
  491DCM     C1 2827   0.464   3.373   1.723
  491DCM     H1 2828   0.536   3.325   1.791
  491DCM     H2 2829   0.375   3.310   1.710
  491DCM    CL2 2830   0.413   3.530   1.795
  492DCM    CL1 2831   1.206   2.455   0.521
  492DCM     C1 2832   1.159   2.286   0.480
  492DCM     H1 2833   1.126   2.285   0.375
  492DCM     H2 2834   1.078   2.255   0.546
  492DCM    CL2 2835   1.300   2.175   0.499
  493DCM    CL1 2836   3.495   0.159   1.905
  493DCM     C1 2837   3.631   0.040   1.908
  493DCM     H1 2838   3.602   3.954   1.971
  493DCM     H2 2839   3.720   0.089   1.948
  493DCM    CL2 2840   3.666   3.980   1.742
  494DCM    CL1 2841   1.527   2.871   3.961
  494DCM     C1 2842   1.561   2.702   3.908
  494DCM     H1 2843   1.600   2.706   3.805
  494DCM     H2 2844   1.467   2.645   3.912
  494DCM    CL2 2845   1.684   2.626   0.015
  495DCM    CL1 2846   0.123   1.515   3.429
  495DCM     C1 2847   0.030   1.559   3.578
  495DCM     H1 2848   0.069   1.501   3.662
  495DCM     H2 2849   3.924   1.538   3.560
  495DCM    CL2 2850   0.048   1.735   3.614
  496DCM    CL1 2851   2.094   2.236   0.321
  496DCM     C1 2852   2.187   2.334   0.440
  496DCM     H1 2853   2.151   2.438   0.437
  496DCM     H2 2854   2.294   2.330   0.413
  496DCM    CL2 2855   2.166   2.270   0.607
  497DCM    CL1 2856   0.912   0.013   2.072
  497DCM     C1 2857   0.765   0.117   2.068
  497DCM     H1 2858   0.701   0.092   2.154
  497DCM     H2 2859   0.711   0.099   1.974
  497DCM    CL2 2860   0.810   0.291   2.078
  498DCM    CL1 2861   3.335   0.917   1.999
  498DCM     C1 2862   3.496   0.991   1.966
  498DCM     H1 2863   3.564   0.914   1.929
  498DCM     H2 2864   3.534   1.036   2.059
  498DCM    CL2 2865   3.482   1.120   1.841
  499DCM    CL1 2866   2.112   2.746   2.792
  499DCM     C1 2867   2.285   2.798   2.799
  499DCM     H1 2868   2.304   2.866   2.715
  499DCM     H2 2869   2.349   2.709   2.794
  499DCM    CL2 2870   2.319   2.886   2.953
  500DCM    CL1 2871   0.870   0.649   2.020
  500DCM     C1 2872   0.748   0.647   1.887
  500DCM     H1 2873   0.692   0.553   1.891
  500DCM     H2 2874   0.800   0.659   1.791
  500DCM    CL2 2875   0.631   0.784   1.906
  501DCM    CL1 2876   3.114   0.872   2.297
  501DCM     C1 2877   3.267   0.843   2.387
  501DCM     H1 2878   3.349   0.834   2.315
  501DCM     H2 2879   3.256   0.752   2.448
  501DCM    CL2 2880   3.302   0.981   2.498
  502DCM    CL1 2881   3.054   1.931   3.157
  502DCM     C1 2882   3.113   2.089   3.093
  502DCM     H1 2883   3.213   2.074   3.049
  502DCM     H2 2884   3.117   2.162   3.175
  502DCM    CL2 2885   3.002   2.150   2.965
  503DCM    CL1 2886   1.552   2.801   1.699
  503DCM     C1 2887   1.389   2.833   1.769
  503DCM     H1 2888   1.399   2.902   1.853
  503DCM     H2 2889   1.345   2.738   1.800
  503DCM    CL2 2890   1.281   2.908   1.645
  504DCM    CL1 2891   2.349   0.290   3.404
  504DCM     C1 2892   2.332   0.257   3.580
  504DCM     H1 2893   2.226   0.247   3.605
  504DCM     H2 2894   2.378   0.341   3.635
  504DCM    CL2 2895   2.418   0.105   3.625
  505DCM    CL1 2896   0.550   2.587   2.407
  505DCM     C1 2897   0.610   2.649   2.565
  505DCM     H1 2898   0.697   2.713   2.547
  505DCM     H2 2899   0.636   2.563   2.629
  505DCM    CL2 2900   0.483   2.746   2.647
  506DCM    CL1 2901   2.141   3.295   3.126
  506DCM     C1 2902   2.251   3.438   3.137
  506DCM     H1 2903   2.192   3.529   3.151
  506DCM     H2 2904   2.310   3.444   3.044
  506DCM    CL2 2905   2.366   3.420   3.275
  507DCM    CL1 2906   2.928   3.396   1.129
  507DCM     C1 2907   2.828   3.500   1.237
  507DCM     H1 2908   2.870   3.498   1.338
  507DCM     H2 2909   2.724   3.464   1.237
  507DCM    CL2 2910   2.829   3.671   1.179
  508DCM    CL1 2911   2.785   3.900   0.071
  508DCM     C1 2912   2.733   3.914   0.243
  508DCM     H1 2913   2.691   3.818   0.275
  508DCM     H2 2914   2.660   3.995   0.252
  508DCM    CL2 2915   2.875   3.951   0.349
  509DCM    CL1 2916   3.300   0.602   1.157
  509DCM     C1 2917   3.262   0.526   0.997
  509DCM     H1 2918   3.191   0.444   1.013
  509DCM     H2 2919   3.356   0.489   0.952
  509DCM    CL2 2920   3.189   0.647   0.886
  510DCM    CL1 2921   2.316   0.152   0.192
  510DCM     C1 2922   2.198   0.219   0.073
  510DCM     H1 2923   2.146   0.304   0.119
  510DCM     H2 2924   2.127   0.140   0.044
  510DCM    CL2 2925   2.283   0.278   3.925
  511DCM    CL1 2926   0.430   0.877   1.079
  511DCM     C1 2927   0.528   0.844   0.931
  511DCM     H1 2928   0.593   0.758   0.951
  511DCM     H2 2929   0.584   0.934   0.906
  511DCM    CL2 2930   0.419   0.804   0.793
  512DCM    CL1 2931   3.273   1.479   0.770
  512DCM     C1 2932   3.263   1.501   0.949
  512DCM     H1 2933   3.295   1.603   0.974
  512DCM     H2 2934   3.328   1.426   0.997
  512DCM    CL2 2935   3.094   1.477   1.007
  513DCM    CL1 2936   3.673   1.781   1.613
  513DCM     C1 2937   3.710   1.760   1.438
  513DCM     H1 2938   3.636   1.816   1.379
  513DCM     H2 2939   3.709   1.653   1.414
  513DCM    CL2 2940   3.875   1.825   1.401
  514DCM    CL1 2941   1.083   3.579   0.060
  514DCM     C1 2942   1.204   3.712   0.062
  514DCM     H1 2943   1.154   3.805   0.034
  514DCM     H2 2944   1.285   3.688   3.992
  514DCM    CL2 2945   1.274   3.733   0.227
  515DCM    CL1 2946   1.898   1.532   1.438
  515DCM     C1 2947   1.954   1.394   1.540
  515DCM     H1 2948   1.990   1.314   1.474
  515DCM     H2 2949   1.870   1.359   1.602
  515DCM    CL2 2950   2.089   1.446   1.648
  516DCM    CL1 2951   0.596   1.769   3.438
  516DCM     C1 2952   0.478   1.728   3.307
  516DCM     H1 2953   0.446   1.821   3.259
  516DCM     H2 2954   0.394   1.675   3.352
  516DCM    CL2 2955   0.553   1.622   3.182
  517DCM    CL1 2956   0.945   0.360   1.286
  517DCM     C1 2957   1.107   0.366   1.365
  517DCM     H1 2958   1.183   0.340   1.291
  517DCM     H2 2959   1.107   0.297   1.450
  517DCM    CL2 2960   1.140   0.532   1.428
  518DCM    CL1 2961   0.483   2.289   1.805
  518DCM     C1 2962   0.369   2.156   1.849
  518DCM     H1 2963   0.269   2.199   1.863
  518DCM     H2 2964   0.405   2.108   1.941
  518DCM    CL2 2965   0.362   2.033   1.717
  519DCM    CL1 2966   0.072   2.368   2.392
  519DCM     C1 2967   0.068   2.392   2.213
  519DCM     H1 2968   0.168   2.424   2.180
  519DCM     H2 2969   3.993   2.469   2.190
  519DCM    CL2 2970   0.025   2.240   2.127
  520DCM    CL1 2971   2.663   2.256   2.743
  520DCM     C1 2972   2.645   2.319   2.911
  520DCM     H1 2973   2.655   2.237   2.982
  520DCM     H2 2974   2.548   2.369   2.920
  520DCM    CL2 2975   2.774   2.440   2.946
  521DCM    CL1 2976   0.508   3.406   0.889
  521DCM     C1 2977   0.568   3.461   0.729
  521DCM     H1 2978   0.618   3.378   0.678
  521DCM     H2 2979   0.637   3.545   0.744
  521DCM    CL2 2980   0.431   3.518   0.626
  522DCM    CL1 2981   0.444   0.690   2.689
  522DCM     C1 2982   0.498   0.593   2.830
  522DCM     H1 2983   0.413   0.537   2.870
  522DCM     H2 2984   0.539   0.661   2.906
  522DCM    CL2 2985   0.626   0.475   2.781
  523DCM    CL1 2986   1.169   2.695   3.890
  523DCM     C1 2987   1.164   2.825   0.016
  523DCM     H1 2988   1.265   2.837   0.058
  523DCM     H2 2989   1.092   2.798   0.094
  523DCM    CL2 2990   1.116   2.983   3.943
  524DCM    CL1 2991   0.284   0.184   2.867
  524DCM     C1 2992   0.151   0.282   2.797
  524DCM     H1 2993   0.056   0.228   2.810
  524DCM     H2 2994   0.172   0.300   2.691
  524DCM    CL2 2995   0.137   0.441   2.880
  525DCM    CL1 2996   0.556   1.163   1.839
  525DCM     C1 2997   0.421   1.091   1.743
  525DCM     H1 2998   0.378   1.007   1.800
  525DCM     H2 2999   0.460   1.057   1.646
  525DCM    CL2 3000   0.292   1.214   1.713
   4.00000   4.00000   4.00000
