# Supplementary material for: Dissecting the Effects of Cage Structure in the Catalytic Activation of Imide Chlorenium-Ion Donors
Source: J Am Chem Soc. 2025 Mar 21;147(13):11456–64. doi: 10.1021/jacs.5c01249 (PMC11969530; doi:10.1021/jacs.5c01249)
Supplement: Supplementary file 3 — ja5c01249_si_003.zip [file ja5c01249_si_003.zip › SI_MD/C1/2_nvt.gro]

Good ROcking Metal Altar for Chronical Sinners
 3000
    1Pd      Pd    1   1.449   1.648   0.407  0.1851  0.0355 -0.0176
    2Pd      Pd    2   1.958   2.728   0.519 -0.0136 -0.0414  0.2954
    3UNK     C0    3   2.062   2.746   0.942  0.7882 -0.2637 -0.1531
    3UNK     C1    4   2.040   2.613   0.987 -0.9289  0.7774  0.7176
    3UNK     C2    5   1.994   2.518   0.898 -0.0238 -0.5206  0.7293
    3UNK     C3    6   1.970   2.559   0.763 -0.3912  0.6827 -0.1160
    3UNK     N4    7   1.990   2.684   0.722  0.5323  0.0492 -0.1350
    3UNK     C5    8   2.040   2.774   0.810 -0.8761 -0.0028  0.8393
    3UNK     C6    9   1.983   2.374   0.940  1.0374  0.7927  0.3339
    3UNK     C7   10   1.949   2.262   0.981  0.8453 -0.2740 -0.3872
    3UNK     C8   11   1.914   2.130   1.030  0.1154  0.2803 -0.0254
    3UNK     C9   12   1.982   2.075   1.142  0.4071 -0.2384 -0.0812
    3UNK    C10   13   1.955   1.952   1.190  0.6016  0.5069 -0.7543
    3UNK    C11   14   1.851   1.877   1.130  0.4405 -0.1819  0.5730
    3UNK    C12   15   1.778   1.932   1.025 -0.2667  0.8734  0.0918
    3UNK    C13   16   1.815   2.061   0.973  0.1826 -0.3176  0.4780
    3UNK    C14   17   1.674   1.852   0.964 -1.2778  0.3411  0.2933
    3UNK    C15   18   1.609   1.779   0.896  0.2008 -0.2953  0.2171
    3UNK    C16   19   1.523   1.694   0.819 -0.2604 -0.0472 -0.0960
    3UNK    C17   20   1.471   1.572   0.873  0.3205 -0.3269  0.2661
    3UNK    C18   21   1.417   1.477   0.789  0.0261  0.1939 -0.0469
    3UNK    C19   22   1.399   1.510   0.654 -0.8091 -0.2442 -0.2574
    3UNK    N20   23   1.448   1.624   0.601  0.4718  0.8327 -0.5722
    3UNK    C21   24   1.514   1.706   0.684  0.1972 -0.4376  1.1977
    3UNK    H22   25   2.109   2.826   0.997 -0.0880  0.6327 -0.6652
    3UNK    H23   26   2.081   2.583   1.082 -0.7152 -0.8986  0.1156
    3UNK    H24   27   1.950   2.491   0.681  0.0235 -0.7773  0.9494
    3UNK    H25   28   2.054   2.872   0.766 -1.9875 -0.6649 -1.1041
    3UNK    H26   29   2.070   2.129   1.174  0.5042  0.6754 -1.7451
    3UNK    H27   30   2.012   1.910   1.272 -0.7969  0.3191  0.1404
    3UNK    H28   31   1.825   1.774   1.153  0.9852 -1.0062 -2.1051
    3UNK    H29   32   1.765   2.097   0.884  0.9611 -0.3449  0.0230
    3UNK    H30   33   1.485   1.553   0.978 -2.2930 -0.1041  0.7130
    3UNK    H31   34   1.368   1.386   0.821 -0.0003 -0.2364 -1.2492
    3UNK    H32   35   1.341   1.444   0.591 -2.8029  0.3237  0.8641
    3UNK    H33   36   1.565   1.782   0.626  2.1248 -1.7849  1.0307
    4UNK     C0   37   1.682   3.018   0.653  0.1674 -0.4368  0.3527
    4UNK     C1   38   1.560   2.948   0.658 -0.1660 -0.2974  0.1736
    4UNK     C2   39   1.551   2.812   0.620 -0.1996 -0.1178 -0.2657
    4UNK     C3   40   1.670   2.758   0.570 -0.2638  0.0188  0.7125
    4UNK     N4   41   1.792   2.828   0.560 -0.5656 -0.7998 -0.2941
    4UNK     C5   42   1.799   2.954   0.609  0.3506 -0.0796  0.3700
    4UNK     C6   43   1.427   2.731   0.631  0.3633 -0.2097 -0.5471
    4UNK     C7   44   1.339   2.648   0.645 -0.2957  0.0337  0.2850
    4UNK     C8   45   1.226   2.559   0.659 -0.3710 -0.0286  0.1214
    4UNK     C9   46   1.103   2.596   0.721  0.8954 -0.0078  0.8226
    4UNK    C10   47   0.993   2.506   0.729 -0.4510 -0.1056 -0.7118
    4UNK    C11   48   1.005   2.371   0.687  1.0619  0.3383  0.2639
    4UNK    C12   49   1.126   2.338   0.626 -0.3106  0.2087  0.2320
    4UNK    C13   50   1.234   2.431   0.600 -0.4412  0.4879 -0.2619
    4UNK    C14   51   1.139   2.203   0.580  0.4032  0.7371  0.1734
    4UNK    C15   52   1.146   2.089   0.536 -0.7446 -0.0019 -0.1057
    4UNK    C16   53   1.148   1.946   0.480  0.3467 -0.2961 -0.2653
    4UNK    C17   54   1.027   1.870   0.471 -0.3717 -0.0805 -0.2821
    4UNK    C18   55   1.031   1.733   0.434  0.2447  0.4599  0.4354
    4UNK    C19   56   1.154   1.683   0.400  0.0638  0.2781  0.3152
    4UNK    N20   57   1.269   1.744   0.419  0.3914  0.0357  0.6907
    4UNK    C21   58   1.266   1.876   0.458  0.9244 -0.6309  0.4565
    4UNK    H22   59   1.683   3.123   0.676  0.0044  0.4308 -3.0275
    4UNK    H23   60   1.470   2.992   0.700  0.4688 -1.1458  2.6093
    4UNK    H24   61   1.671   2.660   0.524 -0.2975  1.2670 -2.1393
    4UNK    H25   62   1.889   3.014   0.598  0.2630  0.1728  1.0228
    4UNK    H26   63   1.096   2.698   0.756  0.1550  0.5671 -0.9332
    4UNK    H27   64   0.903   2.551   0.769  0.3102  1.9056 -1.1142
    4UNK    H28   65   0.919   2.304   0.696  0.6472  0.7385 -0.6620
    4UNK    H29   66   1.323   2.399   0.547 -0.6420  0.4997 -0.6087
    4UNK    H30   67   0.936   1.920   0.502 -0.4264 -1.2128  1.5301
    4UNK    H31   68   0.941   1.675   0.419 -0.0309  1.3661 -1.9882
    4UNK    H32   69   1.158   1.583   0.360  0.8730 -0.1677  1.4549
    4UNK    H33   70   1.364   1.921   0.475  0.1463  0.5366  2.1843
    5UNK     C0   71   2.348   2.641   0.448 -0.0454  0.3054 -0.0573
    5UNK     C1   72   2.356   2.501   0.442  0.3584  0.5140  0.3974
    5UNK     C2   73   2.242   2.424   0.445  0.1823 -0.3164  0.4636
    5UNK     C3   74   2.120   2.494   0.462  0.0841  0.2462  0.3233
    5UNK     N4   75   2.115   2.627   0.475 -0.7610 -0.1515 -0.0238
    5UNK     C5   76   2.227   2.700   0.465 -0.4163  0.2453  0.2955
    5UNK     C6   77   2.245   2.277   0.431 -0.4719  0.0210 -0.6140
    5UNK     C7   78   2.263   2.162   0.416  0.3601 -0.0612 -0.2798
    5UNK     C8   79   2.287   2.027   0.382 -0.4264  0.1434 -0.3553
    5UNK     C9   80   2.416   1.985   0.352 -0.0526  0.3121 -0.6299
    5UNK    C10   81   2.440   1.855   0.313 -0.5722  0.7078 -0.6881
    5UNK    C11   82   2.337   1.757   0.312  0.1510 -0.1720 -0.5622
    5UNK    C12   83   2.204   1.796   0.338  0.2218  0.3551 -0.0086
    5UNK    C13   84   2.185   1.933   0.374 -0.1285  0.1622  0.1049
    5UNK    C14   85   2.092   1.710   0.319  0.3643 -0.1967  0.6174
    5UNK    C15   86   1.993   1.638   0.318 -0.0865 -0.2426  0.1268
    5UNK    C16   87   1.869   1.555   0.325 -0.0088 -0.0907 -0.8984
    5UNK    C17   88   1.853   1.435   0.260 -0.2740  0.0542  0.0355
    5UNK    C18   89   1.740   1.361   0.270  0.7753  0.3979 -0.0795
    5UNK    C19   90   1.634   1.418   0.345 -0.1041  0.5654 -0.8200
    5UNK    N20   91   1.638   1.543   0.399 -0.0869 -0.0857 -0.1888
    5UNK    C21   92   1.754   1.616   0.390 -0.8321  0.3736 -0.2047
    5UNK    H22   93   2.435   2.705   0.446  0.0792  0.1944  1.0823
    5UNK    H23   94   2.452   2.452   0.437 -0.0488 -0.3707  1.0659
    5UNK    H24   95   2.026   2.440   0.455  0.1172  0.4235 -2.6373
    5UNK    H25   96   2.227   2.808   0.470  0.2695  0.2054  2.3669
    5UNK    H26   97   2.504   2.050   0.355  2.9957 -3.4032 -1.5947
    5UNK    H27   98   2.540   1.820   0.293 -1.0868 -0.0798 -2.0624
    5UNK    H28   99   2.368   1.654   0.297  0.6681  0.1024 -1.4705
    5UNK    H29  100   2.084   1.968   0.395 -0.0212 -0.2100  1.3736
    5UNK    H30  101   1.942   1.404   0.207  0.2766  1.1493  0.2986
    5UNK    H31  102   1.729   1.270   0.213 -1.1051  0.4607  0.1136
    5UNK    H32  103   1.542   1.363   0.348 -2.0371  3.5896 -0.8313
    5UNK    H33  104   1.761   1.720   0.420  0.2649  0.7795 -1.7293
    6UNK     C0  105   1.993   2.880   0.126 -0.2384  0.5008 -1.0153
    6UNK     C1  106   1.909   2.790   0.051  0.6985 -0.3701 -0.1227
    6UNK     C2  107   1.827   2.695   0.114 -0.2201  0.8726  0.2332
    6UNK     C3  108   1.835   2.684   0.254  0.3372 -0.9698  0.4054
    6UNK     N4  109   1.925   2.766   0.322  0.4363 -0.3521  0.4415
    6UNK     C5  110   2.000   2.861   0.261 -0.1854 -0.1442  0.1769
    6UNK     C6  111   1.747   2.606   0.035 -0.8603  0.0767  0.1711
    6UNK     C7  112   1.671   2.531  -0.022  0.2650 -0.4188  0.0516
    6UNK     C8  113   1.575   2.445  -0.073  0.0988  0.4042  0.7771
    6UNK     C9  114   1.476   2.503  -0.156  0.0353  0.4808  0.1173
    6UNK    C10  115   1.380   2.416  -0.210 -0.3490 -0.1664 -0.3229
    6UNK    C11  116   1.385   2.281  -0.179 -0.5799 -0.3261  0.6833
    6UNK    C12  117   1.473   2.227  -0.088 -0.8541 -0.3442 -0.1492
    6UNK    C13  118   1.569   2.314  -0.029  0.0461  0.1044  0.2987
    6UNK    C14  119   1.468   2.092  -0.047 -0.3006  0.1815  0.0215
    6UNK    C15  120   1.458   1.979  -0.014  0.6188  0.4142 -0.1748
    6UNK    C16  121   1.452   1.838   0.029  0.3301  0.5637 -0.3688
    6UNK    C17  122   1.401   1.738  -0.051  0.4043  0.8060  0.6020
    6UNK    C18  123   1.378   1.606  -0.009  0.4006 -0.2356  0.4227
    6UNK    C19  124   1.403   1.581   0.126 -0.3800 -0.8987 -0.4027
    6UNK    N20  125   1.446   1.677   0.209 -0.3036  0.5342 -0.2295
    6UNK    C21  126   1.468   1.805   0.164 -0.6326  0.3577 -0.5093
    6UNK    H22  127   2.052   2.962   0.089 -0.3878  0.6860 -0.8497
    6UNK    H23  128   1.906   2.796  -0.057  0.6561 -1.5726 -0.2075
    6UNK    H24  129   1.773   2.607   0.297 -0.3513 -0.7871 -0.2455
    6UNK    H25  130   2.077   2.911   0.319 -1.2770  0.2849  1.2941
    6UNK    H26  131   1.475   2.609  -0.179  0.1427  1.0880  2.5653
    6UNK    H27  132   1.306   2.452  -0.281  0.5129  0.3643 -0.9654
    6UNK    H28  133   1.315   2.218  -0.234 -0.3174  0.2958 -0.3813
    6UNK    H29  134   1.648   2.274   0.033 -1.9105  0.5505  3.3087
    6UNK    H30  135   1.388   1.767  -0.155 -1.3736 -0.1383  0.5345
    6UNK    H31  136   1.340   1.535  -0.082  1.2253  0.3827 -0.6426
    6UNK    H32  137   1.377   1.493   0.183 -1.1593  1.4374  3.1539
    6UNK    H33  138   1.497   1.884   0.232  1.4140 -2.1923  1.8316
    7NCS     C0  139   1.157   1.128   0.658  0.5107 -0.4497  0.5236
    7NCS     C1  140   1.176   1.136   0.810  0.3524  0.3597  0.1128
    7NCS     C2  141   1.118   1.001   0.858  0.7304 -0.8961 -0.2222
    7NCS     C3  142   1.063   0.934   0.730  0.6741 -0.2625  0.7035
    7NCS     N4  143   1.098   1.009   0.621 -0.3532 -0.5868 -0.2892
    7NCS    CL5  144   1.084   0.963   0.456  0.2767 -0.3496  0.0170
    7NCS     O6  145   1.016   0.826   0.716 -0.0411  0.0960  0.4012
    7NCS     O7  146   1.201   1.214   0.582 -0.7127  0.1201 -0.4135
    7NCS     H8  147   1.121   1.229   0.828 -0.4385  0.5300 -2.7186
    7NCS     H9  148   1.282   1.152   0.835  0.2016  0.6039  0.6081
    7NCS    H10  149   1.023   1.013   0.912  0.7294  1.4326 -0.6630
    7NCS    H11  150   1.180   0.931   0.916 -1.4868 -1.6892  1.3359
    8UNK     C0  151   2.629   0.869   1.557 -0.3631  0.5471  0.6133
    8UNK     H1  152   2.647   0.932   1.469  0.1271  0.3248  0.5514
    8UNK     H2  153   2.668   0.918   1.647 -2.3439  2.2995  0.5934
    8UNK     C3  154   2.702   0.736   1.531  0.0827  0.0647  0.0204
    8UNK     O4  155   2.490   0.850   1.570  0.7809  0.9115 -0.3520
    8UNK     C5  156   2.661   0.690   1.390 -0.6005  0.2676 -0.2701
    8UNK     C6  157   2.768   0.601   1.320 -0.3071  0.4197 -0.0507
    8UNK     C7  158   2.856   0.651   1.233  0.2530 -0.2256 -0.2299
    8UNK     H8  159   2.929   0.587   1.185 -1.5732 -1.5809 -1.3181
    8UNK     H9  160   2.851   0.756   1.202  1.8490  0.0837  0.4669
    8UNK    H10  161   2.570   0.628   1.391 -0.1501 -0.4205  1.2270
    8UNK    H11  162   2.645   0.775   1.322 -1.4457 -0.0812 -0.5224
    8UNK    H12  163   2.809   0.757   1.521 -0.5035  2.3087 -3.4413
    8UNK    H13  164   2.684   0.659   1.607 -0.0098 -0.3520 -0.4171
    8UNK    C14  165   2.765   0.451   1.353 -0.0546  0.2690  0.2915
    8UNK    C15  166   2.772   0.174   1.396 -0.1070  0.6405  0.3150
    8UNK    C16  167   2.887   0.384   1.364 -0.0741  0.0894  0.1177
    8UNK    C17  168   2.646   0.381   1.373  0.5326  0.1493 -0.0424
    8UNK    C18  169   2.653   0.242   1.395  1.0231 -0.5146 -0.0970
    8UNK    C19  170   2.890   0.245   1.380 -0.4940  1.3936  0.4831
    8UNK    H20  171   2.983   0.432   1.354  0.4291 -0.7295  0.8354
    8UNK    H21  172   2.549   0.424   1.352 -0.4293 -1.7194  0.3736
    8UNK    H22  173   2.562   0.183   1.397  0.1562  0.7956  1.4869
    8UNK    H23  174   2.987   0.198   1.387 -0.7728  0.8655  0.8113
    8UNK    H24  175   2.778   0.066   1.394  1.8719  0.7135 -0.9463
    8UNK    H25  176   2.473   0.832   1.664 -0.4309 -0.0187 -0.7235
    9OPC     OW  177   1.640   3.234   0.969  0.6442  0.1156 -0.0921
    9OPC    HW1  178   1.612   3.158   1.002 -0.3791 -0.0993 -1.3602
    9OPC    HW2  179   1.635   3.289   1.037 -1.4204 -0.2908  0.1664
    9OPC     MW  180   1.635   3.231   0.984  0.1881  0.0237 -0.2412
   10OPC     OW  181   1.992   1.229   1.512 -0.0478  0.0037  0.1893
   10OPC    HW1  182   1.954   1.307   1.513 -0.0692 -0.0068  0.2222
   10OPC    HW2  183   2.055   1.237   1.453  0.9878  0.5275  1.3400
   10OPC     MW  184   1.996   1.242   1.503  0.1020  0.0795  0.3642
   11OPC     OW  185   2.200   1.232   1.333 -0.2633  0.0779  0.0495
   11OPC    HW1  186   2.229   1.156   1.364 -0.9896 -0.4194 -0.4660
   11OPC    HW2  187   2.186   1.216   1.249  0.5375  1.0766 -0.3002
   11OPC     MW  188   2.202   1.219   1.326 -0.2522  0.1520 -0.0784
   12OPC     OW  189   2.081   1.123   1.040  0.0976  0.2228  0.1144
   12OPC    HW1  190   2.151   1.072   1.053  0.1205  0.1935 -0.1104
   12OPC    HW2  191   2.028   1.072   0.993  1.2228  1.2707 -2.4921
   12OPC     MW  192   2.084   1.108   1.035  0.2671  0.3734 -0.3039
   13OPC     OW  193   1.876   3.263   0.812  0.8605  0.4554 -0.0455
   13OPC    HW1  194   1.869   3.350   0.800  1.1249  0.9032  2.4929
   13OPC    HW2  195   1.803   3.243   0.855  0.3811 -0.7783 -1.3928
   13OPC     MW  196   1.864   3.273   0.817  0.8287  0.3393  0.1305
   14OPC     OW  197   1.268   1.321   0.348  0.1340  0.7973  0.3502
   14OPC    HW1  198   1.261   1.262   0.284  2.7368  0.8018 -0.0420
   14OPC    HW2  199   1.232   1.281   0.417 -0.3336 -0.2762 -0.4989
   14OPC     MW  200   1.262   1.306   0.349  0.4494  0.6394  0.1668
   15OPC     OW  201   1.575   1.545   3.171  0.2380  0.2673  0.0601
   15OPC    HW1  202   1.627   1.483   3.139 -1.0755 -0.7582 -0.1821
   15OPC    HW2  203   1.496   1.509   3.168 -0.4535  1.6440  0.7406
   15OPC     MW  204   1.571   1.531   3.166 -0.0582  0.3192  0.1248
   16OPC     OW  205   2.281   0.943   1.392  0.2827  0.0499 -0.3402
   16OPC    HW1  206   2.267   0.873   1.341 -1.2267 -0.4826  0.7162
   16OPC    HW2  207   2.340   0.914   1.449  0.7139  0.1118 -0.7429
   16OPC     MW  208   2.288   0.928   1.393  0.1234 -0.0196 -0.2436
   17OPC     OW  209   2.131   1.035   1.660 -0.6508  0.2982  0.0719
   17OPC    HW1  210   2.186   1.097   1.689 -1.0242 -0.1117  1.7384
   17OPC    HW2  211   2.099   1.070   1.587  0.3677  1.3729  0.0963
   17OPC     MW  212   2.135   1.050   1.653 -0.5556  0.3964  0.3216
   18OPC     OW  213   1.857   3.143   0.305  0.0231 -0.0191 -0.4065
   18OPC    HW1  214   1.932   3.166   0.266  0.3316  2.2656  1.3189
   18OPC    HW2  215   1.860   3.186   0.381 -1.4422 -2.6767  1.2943
   18OPC     MW  216   1.869   3.153   0.311 -0.1479 -0.0743  0.0997
   19OPC     OW  217   2.093   3.117   0.783  0.3206  0.5297 -0.4598
   19OPC    HW1  218   2.016   3.156   0.789 -0.1445 -0.5102  0.9049
   19OPC    HW2  219   2.132   3.136   0.859 -0.0461 -1.8122  0.3915
   19OPC     MW  220   2.088   3.126   0.795  0.1976  0.0302 -0.1324
   20OPC     OW  221   2.209   3.029   0.551 -0.0323 -0.1801 -0.4263
   20OPC    HW1  222   2.291   3.051   0.570 -0.1227 -0.1782 -0.0241
   20OPC    HW2  223   2.167   3.037   0.627  0.1360 -2.6745  0.0229
   20OPC     MW  224   2.215   3.033   0.565 -0.0207 -0.5481 -0.3006
   21OPC     OW  225   1.886   3.537   0.688 -0.1994  0.2674 -0.8350
   21OPC    HW1  226   1.955   3.577   0.724  0.1833  1.4424 -2.7758
   21OPC    HW2  227   1.826   3.600   0.682 -1.2648 -0.5855  0.2035
   21OPC     MW  228   1.887   3.552   0.692 -0.3003  0.3151 -0.9683
   22OPC     OW  229   2.244   0.751   1.682  0.0725 -0.1613 -0.2194
   22OPC    HW1  230   2.184   0.799   1.724 -1.5701 -1.5215 -0.8575
   22OPC    HW2  231   2.226   0.766   1.598  0.8536 -0.3660 -0.4276
   22OPC     MW  232   2.232   0.760   1.675 -0.0548 -0.3924 -0.3444
   23OPC     OW  233   1.899   3.282   0.545 -0.4809  0.0958 -0.5292
   23OPC    HW1  234   1.881   3.366   0.558 -1.7585 -0.3501  1.0413
   23OPC    HW2  235   1.895   3.248   0.626  0.3537 -1.4083 -1.0762
   23OPC     MW  236   1.896   3.289   0.559 -0.5463 -0.1920 -0.3780
   24OPC     OW  237   2.148   3.202   0.332  0.2200 -0.4832 -0.3844
   24OPC    HW1  238   2.143   3.284   0.358 -0.3769 -0.3681 -0.8353
   24OPC    HW2  239   2.141   3.156   0.406 -2.3105 -0.1985 -0.3384
   24OPC     MW  240   2.146   3.207   0.346 -0.2419 -0.4240 -0.4442
   25OPC     OW  241   1.660   2.949   0.300 -0.8940  0.4478 -0.4148
   25OPC    HW1  242   1.722   3.004   0.272  0.3140 -1.1881 -1.0532
   25OPC    HW2  243   1.613   2.932   0.229 -0.3068 -0.5380 -0.5827
   25OPC     MW  244   1.662   2.955   0.286 -0.6288  0.0604 -0.5339
   26BArF     C  245   3.476   3.565   0.268 -0.4190  0.1492  0.8283
   26BArF    C1  246   3.389   3.454   0.232  0.0182 -0.1444  0.5439
   26BArF    C2  247   3.246   3.468   0.228  0.2947 -0.0323  0.3876
   26BArF    C3  248   3.189   3.586   0.278 -0.1913  0.2486 -0.2350
   26BArF    C4  249   3.274   3.702   0.301  0.7615 -0.3768 -0.8710
   26BArF    C5  250   3.414   3.684   0.304  0.0706 -0.0719  0.5180
   26BArF     H  251   3.432   3.359   0.199 -1.2052 -0.5194 -0.0419
   26BArF    H1  252   3.081   3.604   0.286 -0.1619  0.2807  0.0973
   26BArF    H2  253   3.472   3.765   0.350  0.9762  0.6938 -1.8325
   26BArF    C6  254   3.150   3.359   0.169  0.1002  0.2364 -0.3974
   26BArF    C7  255   3.215   3.829   0.376 -0.2575  0.2255 -0.3530
   26BArF     F  256   3.091   3.397   0.060 -0.1671  0.2658  0.1260
   26BArF    F1  257   3.217   3.247   0.135 -0.7796 -0.2424  0.0025
   26BArF    F2  258   3.062   3.325   0.265 -0.2655  0.0538  0.0699
   26BArF    F3  259   3.287   3.941   0.344  0.3209  0.1293  0.5629
   26BArF    F4  260   3.222   3.804   0.510  0.4205  0.3196  0.8290
   26BArF    F5  261   3.090   3.847   0.336  0.1456  0.1283  0.2138
   26BArF    F6  262   4.116   3.430   0.131  0.3982  0.2687  0.3235
   26BArF    F7  263   3.512   3.460  -0.196 -0.3192 -0.0969  0.5614
   26BArF    F8  264   3.689   3.523  -0.291 -0.4922 -0.4408 -0.2021
   26BArF    C8  265   4.042   3.326   0.104 -0.1987 -0.0387  0.7252
   26BArF    F9  266   4.060   3.236   0.201  0.2431  0.1209 -0.0844
   26BArF    C9  267   3.833   3.370  -0.055  0.3598 -0.6784 -0.0292
   26BArF   C10  268   3.643   3.436  -0.202 -0.7722 -0.0541  0.1653
   26BArF    H3  269   3.872   3.330  -0.149  0.3511  0.0283 -0.3413
   26BArF   C11  270   3.899   3.375   0.071 -0.0583  0.3897  0.0763
   26BArF   C12  271   3.709   3.441  -0.067  0.2028  0.2395 -0.6445
   26BArF   C13  272   3.829   3.427   0.183 -0.5554  0.4850  0.0055
   26BArF   C14  273   3.645   3.494   0.045  0.0168 -0.3832  0.0591
   26BArF   C15  274   3.702   3.480   0.168 -0.1367  0.3428 -0.6371
   26BArF    H4  275   3.879   3.411   0.278 -0.1881 -2.3531 -0.5824
   26BArF    H5  276   3.545   3.535   0.029 -0.1309 -0.7059  0.1419
   26BArF   F10  277   4.107   3.273  -0.002  0.2074 -0.0378 -0.7237
   26BArF   F11  278   3.655   3.313  -0.266  0.0554  0.1993  0.4548
   26BArF   F12  279   3.826   4.072   0.064 -0.6198  0.2500 -0.5931
   26BArF   F13  280   4.045   3.692   0.589  0.2711  0.0947 -0.1370
   26BArF   F14  281   4.163   3.771   0.428 -0.2216  0.1125  0.1714
   26BArF   C16  282   3.755   4.048   0.173 -0.0819  0.1825 -0.5753
   26BArF   F15  283   3.630   4.052   0.129 -0.1217  0.3805  0.0140
   26BArF   C17  284   3.905   3.904   0.322  0.8614  0.1639 -0.4138
   26BArF   C18  285   4.053   3.790   0.494 -0.0401 -0.1298  0.0689
   26BArF    H6  286   3.959   3.999   0.334 -1.2923  1.3503  0.4381
   26BArF   C19  287   3.791   3.912   0.241  0.9078  0.2643  0.7446
   26BArF   C20  288   3.932   3.793   0.401  0.5319 -0.0679  0.1717
   26BArF   C21  289   3.706   3.795   0.228 -0.2440  0.0567 -0.1749
   26BArF   C22  290   3.850   3.680   0.389  0.9990 -0.1817  0.0907
   26BArF   C23  291   3.732   3.684   0.308 -0.3705  0.4902  0.6714
   26BArF    H7  292   3.614   3.789   0.169  1.4838 -1.4524 -2.9183
   26BArF    H8  293   3.860   3.598   0.460 -0.4262  0.2850  0.8648
   26BArF   F16  294   3.771   4.150   0.254 -0.0704  0.0229  0.1706
   26BArF   F17  295   4.072   3.904   0.565 -0.0326 -0.0806 -0.7227
   26BArF   F18  296   3.491   3.557   0.823  0.0326 -0.2853 -0.5833
   26BArF   F19  297   3.749   3.044   0.646 -0.1245 -0.0282  0.0080
   26BArF   F20  298   3.534   3.039   0.639 -0.6264 -0.1677 -0.1572
   26BArF   C24  299   3.623   3.531   0.805 -0.3270 -0.5182 -0.7085
   26BArF   F21  300   3.663   3.473   0.915 -0.5898  0.2940 -0.0483
   26BArF   C25  301   3.645   3.317   0.674  0.7074  0.6691  0.6926
   26BArF   C26  302   3.644   3.082   0.570  0.3120 -0.5155 -0.2603
   26BArF    H9  303   3.648   3.255   0.763 -1.7587  1.1897  1.2068
   26BArF   C27  304   3.644   3.454   0.673 -0.3386 -0.3134 -0.6595
   26BArF   C28  305   3.639   3.237   0.552  0.2356 -0.3365  0.0897
   26BArF   C29  306   3.647   3.518   0.550  0.6890  0.8793 -0.1395
   26BArF   C30  307   3.640   3.309   0.433 -0.0595 -0.8587 -0.0218
   26BArF   C31  308   3.639   3.450   0.435  0.8925 -0.0848  0.2344
   26BArF   H10  309   3.635   3.626   0.545  0.7063  0.9682  1.2727
   26BArF   H11  310   3.632   3.263   0.334 -0.3386 -0.6049 -0.1189
   26BArF   F22  311   3.686   3.652   0.812  0.2254  0.4915 -0.1120
   26BArF   F23  312   3.653   3.019   0.460 -0.1500  0.0351 -0.0667
   26BArF     B  313   3.637   3.542   0.295  0.8229  0.0516 -0.0626
   27BArF     C  314   1.888   0.853   0.127 -0.2099  0.2675 -0.4875
   27BArF    C1  315   2.004   0.803   0.177  0.2742  0.2614 -0.0742
   27BArF    C2  316   2.112   0.765   0.090  0.3029  0.5583  0.7324
   27BArF    C3  317   2.094   0.772  -0.050  0.5740  0.2216  0.0584
   27BArF    C4  318   1.972   0.815  -0.106  0.4681 -0.2693 -0.8544
   27BArF    C5  319   1.872   0.851  -0.015  0.3199 -0.1824 -0.5197
   27BArF     H  320   2.003   0.791   0.285  0.2034  1.6107  0.0993
   27BArF    H1  321   2.173   0.750  -0.122  1.0686  0.1801  0.6046
   27BArF    H2  322   1.774   0.874  -0.058 -0.1902 -3.3213 -1.3478
   27BArF    C6  323   2.234   0.694   0.150  0.3121  0.0488  0.6628
   27BArF    C7  324   1.965   0.833  -0.258 -0.3129  0.1504 -0.3882
   27BArF     F  325   2.232   0.568   0.103 -0.3640 -0.2808 -0.2894
   27BArF    F1  326   2.349   0.748   0.102 -0.5508  0.2929  0.1524
   27BArF    F2  327   2.245   0.680   0.282  0.1262  0.0455  0.2284
   27BArF    F3  328   1.925   0.719  -0.326  0.1420 -0.2419 -0.5980
   27BArF    F4  329   2.088   0.867  -0.307  0.0906  0.1332  0.0610
   27BArF    F5  330   1.879   0.929  -0.295  0.1534 -0.7515  0.3458
   27BArF    F6  331   1.517   1.209   0.548  0.3979  0.4132  0.2276
   27BArF    F7  332   2.129   1.320   0.358 -0.3310 -0.5065  0.3245
   27BArF    F8  333   2.133   1.263   0.571 -0.0594 -0.0408  0.5683
   27BArF    C8  334   1.636   1.205   0.617  0.6578  0.3127  0.3623
   27BArF    F9  335   1.627   1.115   0.717  0.3159 -0.5988 -0.3782
   27BArF    C9  336   1.868   1.228   0.506  0.3399  0.0174 -0.1612
   27BArF   C10  337   2.113   1.217   0.448  0.4067 -0.5736 -0.0133
   27BArF    H3  338   1.893   1.306   0.579  0.2351 -1.1541  1.1855
   27BArF   C11  339   1.734   1.166   0.519 -0.0516 -0.1565 -0.7890
   27BArF   C12  340   1.968   1.169   0.429  0.0724 -0.3070 -0.0716
   27BArF   C13  341   1.714   1.053   0.442  0.2982  0.4663 -0.2671
   27BArF   C14  342   1.934   1.057   0.348 -0.3439  0.2878 -0.1368
   27BArF   C15  343   1.807   1.004   0.347  0.0217  0.4383  0.2354
   27BArF    H4  344   1.621   0.997   0.455 -0.3459  1.0644 -1.9721
   27BArF    H5  345   2.018   1.016   0.293 -0.8788  0.5065 -1.1368
   27BArF   F10  346   1.647   1.329   0.664 -0.8447  0.1393  0.5341
   27BArF   F11  347   2.209   1.126   0.421 -0.5699 -0.8449 -0.3574
   27BArF   F12  348   1.753   1.293  -0.091  0.0272  0.0860  0.5192
   27BArF   F13  349   1.207   0.947  -0.029 -0.1041 -0.4291 -0.5505
   27BArF   F14  350   1.244   0.851   0.163 -0.6043  0.3559  0.0692
   27BArF   C16  351   1.620   1.268  -0.092 -0.5247 -0.4553  0.1128
   27BArF   F15  352   1.596   1.249  -0.222  0.1208  0.6186  0.0516
   27BArF   C17  353   1.442   1.116   0.008  0.1351 -0.1633 -0.3773
   27BArF   C18  354   1.263   0.964   0.093 -0.5246 -0.4192 -0.0941
   27BArF    H6  355   1.370   1.178  -0.045  1.1662 -0.7412 -2.5666
   27BArF   C19  356   1.577   1.156  -0.006 -0.1007 -0.3482 -0.5567
   27BArF   C20  357   1.404   1.014   0.090 -0.4224  0.5918  0.5221
   27BArF   C21  358   1.674   1.087   0.070  0.5842  0.8852  0.2948
   27BArF   C22  359   1.506   0.946   0.162  0.0614  0.1101 -0.0482
   27BArF   C23  360   1.642   0.979   0.148  0.1611 -0.0539  0.6616
   27BArF    H7  361   1.777   1.124   0.066  0.8386  0.4147  1.9756
   27BArF    H8  362   1.474   0.859   0.219  2.7285 -2.1328 -1.7327
   27BArF   F16  363   1.566   1.390  -0.067 -0.2448  0.0213 -0.0590
   27BArF   F17  364   1.186   1.060   0.153  0.5240 -0.3725  0.4124
   27BArF   F18  365   1.407   0.441   0.281  0.3708 -0.0850 -0.0454
   27BArF   F19  366   1.760   0.455   0.685  0.0555 -0.4680 -0.1109
   27BArF   F20  367   1.877   0.623   0.691 -0.3192 -0.6110 -0.1865
   27BArF   C24  368   1.531   0.443   0.221 -0.5166  0.3890 -0.1631
   27BArF   F21  369   1.514   0.479   0.092  0.4195 -0.8504  0.2630
   27BArF   C25  370   1.662   0.510   0.434 -0.1219  0.6599  0.1181
   27BArF   C26  371   1.762   0.582   0.648 -0.4679 -0.6826  0.1223
   27BArF    H9  372   1.630   0.414   0.474 -2.1469  1.5731  0.8164
   27BArF   C27  373   1.625   0.534   0.301 -0.0332 -0.6056  1.0066
   27BArF   C28  374   1.738   0.606   0.504 -0.5604  1.2663  0.1333
   27BArF   C29  375   1.664   0.657   0.241 -0.1202  0.2513  0.7856
   27BArF   C30  376   1.776   0.729   0.442 -0.2992 -0.2260  0.7676
   27BArF   C31  377   1.733   0.754   0.307  0.3239 -0.0151  0.3931
   27BArF   H10  378   1.626   0.678   0.140 -2.5917 -1.2301  1.3107
   27BArF   H11  379   1.842   0.799   0.493  2.2799 -1.2049 -1.0254
   27BArF   F22  380   1.571   0.315   0.213 -0.5570 -0.2247  0.2749
   27BArF   F23  381   1.682   0.652   0.726  0.2705  0.1123 -0.0687
   27BArF     B  382   1.761   0.895   0.229  0.1666  0.0991  0.0772
   28BArF     C  383   0.346   1.719   0.152  0.6276  0.1833 -0.5043
   28BArF    C1  384   0.484   1.712   0.175  0.1591 -0.8166  0.1049
   28BArF    C2  385   0.556   1.596   0.171  0.6321  0.4095 -0.3197
   28BArF    C3  386   0.481   1.477   0.152 -0.6068  0.1533  0.4650
   28BArF    C4  387   0.343   1.475   0.144 -0.4592 -0.4750  0.8333
   28BArF    C5  388   0.272   1.600   0.142  0.2650  0.8680 -0.1063
   28BArF     H  389   0.539   1.806   0.166  1.4067 -1.5222  0.2458
   28BArF    H1  390   0.542   1.386   0.156  0.6533  0.8123 -1.8535
   28BArF    H2  391   0.165   1.604   0.121  0.3497 -0.8431 -1.0202
   28BArF    C6  392   0.711   1.599   0.167 -0.4217 -0.0318  0.4324
   28BArF    C7  393   0.270   1.343   0.108  0.2375  0.1365 -0.2099
   28BArF     F  394   0.759   1.491   0.093 -0.0623 -0.0326 -0.3215
   28BArF    F1  395   0.755   1.719   0.121  0.6796 -0.3964  0.1519
   28BArF    F2  396   0.764   1.584   0.293 -0.1523 -0.1493 -0.1303
   28BArF    F3  397   0.239   1.339  -0.026 -0.1319  0.0013 -0.1228
   28BArF    F4  398   0.159   1.338   0.182  0.4325  0.0538  0.3179
   28BArF    F5  399   0.333   1.227   0.128 -0.4216  0.3132 -0.1736
   28BArF    F6  400   0.360   2.461   0.181 -0.5238 -0.3973  0.4124
   28BArF    F7  401   0.706   1.978  -0.094 -0.5129 -0.1643  0.6427
   28BArF    F8  402   0.608   2.126  -0.220  0.4679  0.2926 -0.2752
   28BArF    C8  403   0.376   2.354   0.256 -0.1153  0.3505 -0.6029
   28BArF    F9  404   0.272   2.337   0.332 -0.0653  0.0105 -0.3086
   28BArF    C9  405   0.515   2.230   0.090  0.1877  0.8938  0.3515
   28BArF   C10  406   0.649   2.097  -0.093  1.0821  0.1621 -0.1666
   28BArF    H3  407   0.571   2.321   0.065  0.9678 -0.3586 -3.0149
   28BArF   C11  408   0.403   2.236   0.176  0.1017 -0.2033  0.4229
   28BArF   C12  409   0.532   2.107   0.008 -0.1493  0.0339  0.4382
   28BArF   C13  410   0.326   2.120   0.197  0.9092 -0.6742 -0.1404
   28BArF   C14  411   0.444   2.000   0.019  0.3266  0.1027 -0.0712
   28BArF   C15  412   0.343   2.002   0.120 -0.1355  0.1352  0.0542
   28BArF    H4  413   0.243   2.117   0.268  0.6368 -2.4629 -0.4910
   28BArF    H5  414   0.450   1.909  -0.040 -1.0688 -0.6100  0.8167
   28BArF   F10  415   0.481   2.383   0.340  0.0935  0.4236  0.1203
   28BArF   F11  416   0.752   2.184  -0.068  0.4029 -0.4950 -0.5207
   28BArF   F12  417   0.005   1.678  -0.402 -0.5066 -0.2333  0.3599
   28BArF   F13  418  -0.242   2.006   0.099 -0.2710  0.1240 -0.1193
   28BArF   F14  419  -0.259   2.035  -0.129 -0.1258 -0.0448  0.0061
   28BArF   C16  420   0.042   1.634  -0.286 -0.2062 -0.1307  0.0687
   28BArF   F15  421   0.167   1.580  -0.290 -0.3848  0.4788  0.2428
   28BArF   C17  422  -0.088   1.807  -0.156 -0.6523 -0.1773 -0.3926
   28BArF   C18  423  -0.239   1.955  -0.026 -0.3642 -0.2403  0.2586
   28BArF    H6  424  -0.168   1.781  -0.226  1.2406 -1.8300 -2.1157
   28BArF   C19  425   0.034   1.739  -0.180 -0.2733 -0.0695 -0.0029
   28BArF   C20  426  -0.104   1.894  -0.049  0.2462  0.2630 -0.2339
   28BArF   C21  427   0.140   1.772  -0.090  0.6095 -0.0390 -0.2660
   28BArF   C22  428   0.006   1.923   0.037 -0.0554 -0.0570 -0.2293
   28BArF   C23  429   0.133   1.857   0.020  0.0694  0.0328  0.3492
   28BArF    H7  430   0.233   1.720  -0.112 -0.6484 -1.6160 -2.2407
   28BArF    H8  431   0.011   1.990   0.123 -0.4352  1.4297 -1.3132
   28BArF   F16  432  -0.036   1.525  -0.274  0.1160 -0.4203 -0.4192
   28BArF   F17  433  -0.334   1.864  -0.027  0.0916 -0.4014  0.6160
   28BArF   F18  434  -0.198   1.817   0.542 -0.0430  0.2300  0.2811
   28BArF   F19  435   0.239   1.964   0.761  0.3685 -0.3893  0.0870
   28BArF   F20  436   0.410   1.916   0.650 -0.6433  0.1943 -0.1230
   28BArF   C24  437  -0.123   1.730   0.469  0.3578 -0.0070 -0.1364
   28BArF   F21  438  -0.184   1.703   0.356  0.2713 -0.1927 -0.5503
   28BArF   C25  439   0.083   1.851   0.546 -0.2064 -0.5375 -0.3447
   28BArF   C26  440   0.292   1.972   0.636 -0.3176 -0.5722 -0.0342
   28BArF    H9  441   0.036   1.852   0.645  0.4047 -1.6402 -0.0223
   28BArF   C27  442   0.012   1.791   0.439  0.0088  0.2270 -0.9750
   28BArF   C28  443   0.210   1.905   0.525  1.2028  0.2874 -0.2185
   28BArF   C29  444   0.070   1.788   0.310  0.0183  0.0299  0.2642
   28BArF   C30  445   0.260   1.901   0.394 -0.6266 -0.8010 -0.3477
   28BArF   C31  446   0.189   1.851   0.286 -0.7744 -0.6619 -0.5081
   28BArF   H10  447   0.019   1.749   0.222  1.7050 -0.6780 -0.4385
   28BArF   H11  448   0.359   1.941   0.372 -0.2592 -2.0344 -1.0151
   28BArF   F22  449  -0.115   1.611   0.537 -0.8917  0.4760  0.6254
   28BArF   F23  450   0.296   2.104   0.617 -0.1135 -0.0969 -0.6883
   28BArF     B  451   0.255   1.861   0.141  0.0673 -0.2672  0.2903
   29BArF     C  452   1.268   2.925   1.703 -0.8512  1.1136  0.3055
   29BArF    C1  453   1.387   2.854   1.721 -0.3071 -0.0431  0.2586
   29BArF    C2  454   1.432   2.807   1.849  0.1139 -0.3488 -0.1644
   29BArF    C3  455   1.339   2.832   1.953  0.2428  0.1349 -0.3642
   29BArF    C4  456   1.219   2.900   1.936 -0.7156 -0.7890  0.3345
   29BArF    C5  457   1.186   2.951   1.811  0.0086  0.1525 -0.0301
   29BArF     H  458   1.460   2.842   1.641 -0.8599 -1.7010 -0.0273
   29BArF    H1  459   1.359   2.794   2.054 -1.4231 -1.5562 -0.6113
   29BArF    H2  460   1.094   3.007   1.791 -0.9000 -1.4820 -0.7224
   29BArF    C6  461   1.557   2.725   1.865  0.3168  0.4542 -0.2963
   29BArF    C7  462   1.138   2.923   2.055 -0.5385 -0.2096 -0.2348
   29BArF     F  463   1.571   2.669   1.991  0.2540 -0.0360 -0.0181
   29BArF    F1  464   1.563   2.622   1.775  0.5275 -0.4743  0.5760
   29BArF    F2  465   1.671   2.793   1.843  0.1089  0.2968  0.2237
   29BArF    F3  466   1.153   2.834   2.157 -0.1217  0.0919 -0.2312
   29BArF    F4  467   1.004   2.913   2.034 -0.9094 -0.3421 -0.2939
   29BArF    F5  468   1.148   3.046   2.101  0.1572 -0.0724  0.0597
   29BArF    F6  469   1.518   2.922   1.048  0.0299  0.1953  0.2241
   29BArF    F7  470   1.266   2.458   1.380  0.5731 -0.4996 -0.3097
   29BArF    F8  471   1.450   2.467   1.250  0.3431  0.3028  0.8480
   29BArF    C8  472   1.387   2.917   1.064  0.0066  0.6087 -0.3199
   29BArF    F9  473   1.326   2.849   0.964  0.1240  0.0672  0.2587
   29BArF    C9  474   1.374   2.722   1.220  0.1262 -0.2218 -0.5068
   29BArF   C10  475   1.387   2.518   1.360 -0.5408  0.3368 -0.3700
   29BArF    H3  476   1.389   2.659   1.131  0.3838  1.5845 -1.7952
   29BArF   C11  477   1.357   2.859   1.202 -0.1205  0.2398  0.2032
   29BArF   C12  478   1.373   2.677   1.349 -0.4126  0.3346 -0.0455
   29BArF   C13  479   1.317   2.941   1.308  0.5397  0.0926 -0.1553
   29BArF   C14  480   1.325   2.751   1.456 -0.1911 -0.0066  0.0378
   29BArF   C15  481   1.293   2.892   1.438 -0.3781  0.4620  0.1114
   29BArF    H4  482   1.296   3.045   1.281 -0.1563 -0.7557 -3.2870
   29BArF    H5  483   1.309   2.705   1.553 -0.7154  1.5005  0.7014
   29BArF   F10  484   1.337   3.045   1.054  0.6463  0.0801  0.0846
   29BArF   F11  485   1.459   2.469   1.461 -0.3710  0.0003 -0.2322
   29BArF   F12  486   0.706   2.649   1.553 -0.0803 -0.0910  0.3167
   29BArF   F13  487   0.681   3.179   1.372 -0.0331 -0.4154  0.6316
   29BArF   F14  488   0.870   3.268   1.363  0.4040  0.4386  0.2026
   29BArF   C16  489   0.770   2.725   1.640 -0.4124 -0.4682  0.4256
   29BArF   F15  490   0.849   2.643   1.712  0.0607  0.1563 -0.2462
   29BArF   C17  491   0.785   2.933   1.488  0.0688 -1.3283  0.0047
   29BArF   C18  492   0.804   3.153   1.338  0.0145 -0.4009  0.2223
   29BArF    H6  493   0.678   2.940   1.468  0.0450 -1.3473  0.1248
   29BArF   C19  494   0.854   2.834   1.567  0.3112  1.2254  0.7041
   29BArF   C20  495   0.861   3.038   1.427 -0.0202 -0.0456  0.7567
   29BArF   C21  496   0.996   2.850   1.585  0.4618  0.0535  0.0921
   29BArF   C22  497   1.001   3.041   1.449  0.7393  0.3070  0.5155
   29BArF   C23  498   1.064   2.959   1.535 -0.2837 -0.3024  0.4347
   29BArF    H7  499   1.051   2.771   1.636  0.3161 -0.5204 -0.6248
   29BArF    H8  500   1.061   3.109   1.388  0.7968 -0.6438 -0.5195
   29BArF   F16  501   0.677   2.787   1.724  0.1012  0.4217 -0.1102
   29BArF   F17  502   0.799   3.142   1.204 -0.2095  0.1259 -0.1651
   29BArF   F18  503   0.976   3.439   1.622  0.1369  0.0522  0.0061
   29BArF   F19  504   1.559   3.368   1.276 -0.1687 -0.2457 -0.5750
   29BArF   F20  505   1.575   3.487   1.454  0.0475 -0.1630 -0.0218
   29BArF   C24  506   1.106   3.474   1.651 -1.0282 -0.2105  0.3972
   29BArF   F21  507   1.129   3.497   1.781  0.8305 -0.0977 -0.3854
   29BArF   C25  508   1.323   3.417   1.524 -0.3418  0.6927  0.4793
   29BArF   C26  509   1.549   3.359   1.415  0.6018 -0.0999  0.1743
   29BArF    H9  510   1.344   3.524   1.519  0.0920  0.7511  2.5813
   29BArF   C27  511   1.213   3.374   1.602 -0.3222  0.4811  0.2501
   29BArF   C28  512   1.414   3.322   1.475  0.3327  0.2319 -0.5832
   29BArF   C29  513   1.184   3.237   1.611 -0.3179  0.4551 -0.4427
   29BArF   C30  514   1.382   3.182   1.497 -0.7652  0.3974 -0.4225
   29BArF   C31  515   1.264   3.136   1.554  0.2616  0.0703  0.1488
   29BArF   H10  516   1.098   3.204   1.670 -0.6435  0.1848 -1.0677
   29BArF   H11  517   1.464   3.113   1.478 -0.7270 -0.6770  2.8731
   29BArF   F22  518   1.123   3.587   1.594  0.1767  0.2941  0.1955
   29BArF   F23  519   1.649   3.283   1.462 -0.5116 -0.2268  0.1714
   29BArF     B  520   1.221   2.978   1.557 -0.4021 -0.9330  0.2247
   30DCM    CL1  521   3.566   1.799   1.881  0.2485  0.1471 -0.0454
   30DCM     C1  522   3.588   1.652   1.773  0.0879  0.1941 -0.3034
   30DCM     H1  523   3.686   1.652   1.723  0.2854 -1.1634  0.0386
   30DCM     H2  524   3.497   1.636   1.715  0.1027 -0.5685 -0.1283
   30DCM    CL2  525   3.598   1.520   1.896  0.1788  0.0488  0.0254
   31DCM    CL1  526   1.750   3.916   1.894 -0.3383  0.2658 -0.0963
   31DCM     C1  527   1.610   3.996   1.961  0.2057 -0.0589  0.4561
   31DCM     H1  528   1.553   3.934   2.031 -0.8861  0.6231  0.1999
   31DCM     H2  529   1.545   4.018   1.876  0.9823  0.6795  0.0354
   31DCM    CL2  530   1.670   4.146   2.041  0.1683  0.4165  0.5259
   32DCM    CL1  531   3.328   1.546   2.478 -0.1878  0.4022 -0.0360
   32DCM     C1  532   3.309   1.585   2.656  0.5320  0.5664  0.3038
   32DCM     H1  533   3.233   1.520   2.700  1.2727  0.2694  1.1726
   32DCM     H2  534   3.275   1.689   2.651 -1.9345 -0.2071 -0.2514
   32DCM    CL2  535   3.454   1.561   2.762  0.1692  0.0096 -0.1943
   33DCM    CL1  536   3.773   1.764   2.803  0.5956  0.3716 -0.2462
   33DCM     C1  537   3.842   1.931   2.811 -0.3786  0.1508  0.8391
   33DCM     H1  538   3.780   1.985   2.884 -2.3085 -0.0001 -0.6063
   33DCM     H2  539   3.824   1.971   2.710 -2.8655  1.0231  1.5506
   33DCM    CL2  540   4.019   1.912   2.856  0.0912 -0.1553  0.2099
   34DCM    CL1  541   0.985   3.160   2.469 -0.4303  0.1696 -0.1255
   34DCM     C1  542   1.168   3.160   2.441  0.6986  0.6234  0.0954
   34DCM     H1  543   1.201   3.170   2.337  1.2347  0.5905  0.2631
   34DCM     H2  544   1.188   3.059   2.480 -0.9910 -1.2339 -3.3275
   34DCM    CL2  545   1.256   3.283   2.541 -0.1125 -0.1527  0.5314
   35DCM    CL1  546   0.636   0.787   1.071  0.0150  0.1793 -0.0935
   35DCM     C1  547   0.456   0.776   1.068  0.6901  0.2404 -0.3689
   35DCM     H1  548   0.412   0.830   1.153 -0.0329  0.9080 -1.1468
   35DCM     H2  549   0.432   0.669   1.066  0.8715  0.0506  2.4775
   35DCM    CL2  550   0.402   0.873   0.924  0.1732  0.0751  0.1726
   36DCM    CL1  551   1.308   0.437   2.040  0.0247 -0.0358  0.0262
   36DCM     C1  552   1.394   0.366   2.181  0.0635 -0.9042 -0.2986
   36DCM     H1  553   1.454   0.442   2.232 -0.0269 -0.9670 -0.0963
   36DCM     H2  554   1.450   0.277   2.149  1.0267 -0.4165 -0.0022
   36DCM    CL2  555   1.272   0.321   2.312  0.1067  0.2417 -0.0282
   37DCM    CL1  556   0.638   2.482   0.624 -0.1154  0.2754  0.0560
   37DCM     C1  557   0.563   2.612   0.714 -0.2979  0.6563 -0.1406
   37DCM     H1  558   0.626   2.701   0.711  0.9879 -0.1866  0.8986
   37DCM     H2  559   0.551   2.579   0.818  1.2494  3.5118  1.0459
   37DCM    CL2  560   0.396   2.652   0.640 -0.3234 -0.4489 -0.5725
   38DCM    CL1  561   0.500   2.818   2.922  0.0416  0.1828  0.1069
   38DCM     C1  562   0.411   2.662   2.910 -0.7712 -0.1589  0.2807
   38DCM     H1  563   0.407   2.624   2.808 -0.5818 -0.4831  0.3909
   38DCM     H2  564   0.311   2.669   2.955 -0.9475  0.1501 -0.1554
   38DCM    CL2  565   0.488   2.528   2.994  0.5335 -0.1039  0.2247
   39DCM    CL1  566   0.260   2.981   0.702 -0.2753  0.2296 -0.0180
   39DCM     C1  567   0.098   3.044   0.648  0.7055 -0.4975 -0.8516
   39DCM     H1  568   0.068   3.132   0.706  2.4248 -0.1449 -0.4200
   39DCM     H2  569   0.018   2.970   0.647 -0.9770  1.1395  1.4313
   39DCM    CL2  570   0.121   3.098   0.482  0.0281  0.2707  0.1819
   40DCM    CL1  571   0.077   3.766   1.998 -0.2154  0.2598 -0.1824
   40DCM     C1  572   0.242   3.742   1.940  0.0078 -0.2657  0.2122
   40DCM     H1  573   0.310   3.792   2.010  1.4016  2.1115 -2.6182
   40DCM     H2  574   0.247   3.785   1.839 -3.6028  0.0473  0.0206
   40DCM    CL2  575   0.269   3.564   1.943  0.2269 -0.0390 -0.8469
   41DCM    CL1  576   2.995   2.296   1.730  0.2780 -0.3370 -0.0254
   41DCM     C1  577   3.105   2.447   1.747 -0.1460  0.3502 -0.3656
   41DCM     H1  578   3.208   2.413   1.732 -1.0308 -1.7668 -2.4598
   41DCM     H2  579   3.087   2.499   1.841  0.1025 -0.0543 -0.0925
   41DCM    CL2  580   3.073   2.559   1.610  0.4570 -0.3604 -0.1528
   42DCM    CL1  581   1.867   2.156   2.436 -0.1307  0.0862  0.1170
   42DCM     C1  582   1.849   2.166   2.617 -0.2212  0.3250 -0.1987
   42DCM     H1  583   1.857   2.270   2.648 -2.4945  0.5257 -0.1106
   42DCM     H2  584   1.925   2.100   2.661 -0.1324 -1.2611 -2.5411
   42DCM    CL2  585   1.695   2.112   2.694  0.0279 -0.1172 -0.2760
   43DCM    CL1  586   3.790   0.404   3.367 -0.0965  0.3954  0.0507
   43DCM     C1  587   3.953   0.356   3.306  0.2692  0.0121  1.2344
   43DCM     H1  588   4.017   0.444   3.310  0.3788  0.0601 -0.5814
   43DCM     H2  589   3.962   0.330   3.200  0.5248  0.5120  1.1292
   43DCM    CL2  590   4.019   0.217   3.403 -0.2320  0.2822 -0.0038
   44DCM    CL1  591   2.261   2.197   3.441  0.0761 -0.3820 -0.3617
   44DCM     C1  592   2.148   2.168   3.582  0.0175 -0.2806 -0.6500
   44DCM     H1  593   2.041   2.158   3.558 -0.4849  0.1170  1.2729
   44DCM     H2  594   2.174   2.249   3.651 -1.5434 -0.5244  0.2754
   44DCM    CL2  595   2.176   2.000   3.654  0.1984 -0.0381 -0.0539
   45DCM    CL1  596   3.920   2.484   1.797  0.1727 -0.4024 -0.4183
   45DCM     C1  597   3.847   2.461   1.957  0.3664 -0.9362 -0.2094
   45DCM     H1  598   3.916   2.485   2.039 -0.9471 -0.3957  0.7644
   45DCM     H2  599   3.830   2.353   1.969  1.1388 -1.0071  0.3271
   45DCM    CL2  600   3.701   2.569   1.968 -0.1556 -0.3653  0.0247
   46DCM    CL1  601   2.114   2.673   2.541  0.3722 -0.2567  0.1030
   46DCM     C1  602   2.054   2.545   2.649  0.0579 -0.6692 -0.0223
   46DCM     H1  603   2.094   2.563   2.749 -1.5697 -1.0900  0.7358
   46DCM     H2  604   2.067   2.440   2.621 -0.6426 -0.3265 -1.7287
   46DCM    CL2  605   1.877   2.582   2.644  0.2573  0.3391  0.1592
   47DCM    CL1  606   3.740   1.786   0.960  0.1233  0.0918  0.2653
   47DCM     C1  607   3.679   1.684   0.821  0.1176 -0.2199  0.1453
   47DCM     H1  608   3.704   1.744   0.733  0.1657 -1.0022 -0.3836
   47DCM     H2  609   3.574   1.661   0.842  0.1664  0.7832  1.7490
   47DCM    CL2  610   3.760   1.528   0.809  0.1597 -0.3471  0.3634
   48DCM    CL1  611   2.403   2.921   0.187  0.0889 -0.0326  0.2189
   48DCM     C1  612   2.517   3.041   0.249  0.6543 -0.4298  0.0639
   48DCM     H1  613   2.490   3.086   0.345 -1.6021 -0.7479 -0.3589
   48DCM     H2  614   2.521   3.120   0.173  1.6281 -1.6539 -1.2230
   48DCM    CL2  615   2.681   2.972   0.272 -0.1057 -0.0281  0.0811
   49DCM    CL1  616   3.216   0.053   3.256  0.3865 -0.3327  0.0303
   49DCM     C1  617   3.274  -0.002   3.413  0.3331  0.0046 -0.5749
   49DCM     H1  618   3.236  -0.100   3.445  2.8220 -1.6262 -2.3198
   49DCM     H2  619   3.255   0.056   3.504  2.8823 -0.2042  0.1610
   49DCM    CL2  620   3.451  -0.041   3.396  0.0293  0.0756 -0.2972
   50DCM    CL1  621   3.382   1.043   1.301 -0.0364 -0.0355 -0.2603
   50DCM     C1  622   3.308   1.023   1.133 -0.2619 -0.1126 -0.1886
   50DCM     H1  623   3.322   0.924   1.088 -1.6390 -1.5043  2.2278
   50DCM     H2  624   3.363   1.094   1.070  0.5647 -0.6237 -0.0630
   50DCM    CL2  625   3.136   1.076   1.134 -0.3677 -0.1826  0.0037
   51DCM    CL1  626   1.066   3.383   2.156  0.0429 -0.4276 -0.0423
   51DCM     C1  627   1.008   3.467   2.307  0.2780  0.2975  0.4034
   51DCM     H1  628   1.028   3.393   2.386 -0.8637 -0.2469  0.2140
   51DCM     H2  629   0.900   3.485   2.301  0.4827  1.0257 -1.8314
   51DCM    CL2  630   1.112   3.608   2.346  0.1311  0.1064  0.4090
   52DCM    CL1  631   2.646   2.507   3.792  0.2731  0.3661  0.0227
   52DCM     C1  632   2.710   2.682   3.814 -0.0342  0.0616 -0.3946
   52DCM     H1  633   2.778   2.693   3.730 -0.9860 -0.7569 -1.3013
   52DCM     H2  634   2.767   2.679   3.908 -2.2420 -0.7188  1.0039
   52DCM    CL2  635   2.567   2.791   3.828 -0.1154 -0.2155 -0.0066
   53DCM    CL1  636   0.861   2.434   0.202  0.4481 -0.0146  0.2072
   53DCM     C1  637   0.757   2.580   0.232 -0.2896  0.3857 -0.8117
   53DCM     H1  638   0.814   2.673   0.243 -0.5428  0.4091  0.5534
   53DCM     H2  639   0.698   2.549   0.320  0.7006 -3.6877 -1.3796
   53DCM    CL2  640   0.652   2.623   0.094  0.2340  0.1071 -0.1500
   54DCM    CL1  641   0.051   1.224   3.354 -0.0584  0.3960 -0.0154
   54DCM     C1  642  -0.012   1.261   3.518 -0.9516 -0.5113 -0.2831
   54DCM     H1  643   0.025   1.357   3.555 -2.7245 -1.0691  3.4158
   54DCM     H2  644   0.011   1.179   3.588 -1.8606 -2.5581 -2.2376
   54DCM    CL2  645  -0.189   1.278   3.518 -0.2446  0.0128 -0.1280
   55DCM    CL1  646   0.629   1.950   1.143  0.1039 -0.2177  0.2895
   55DCM     C1  647   0.577   1.923   0.975 -0.5782  0.7415  0.3263
   55DCM     H1  648   0.662   1.944   0.908  0.8100 -1.6504  1.2415
   55DCM     H2  649   0.494   1.993   0.960 -2.3487 -1.1875  0.7623
   55DCM    CL2  650   0.523   1.756   0.958 -0.1880  0.1711  0.2269
   56DCM    CL1  651   2.491   0.732   1.949  0.2961 -0.2648 -0.0605
   56DCM     C1  652   2.367   0.603   1.945  0.2995 -0.4334  0.2044
   56DCM     H1  653   2.416   0.506   1.950  0.1583 -0.6176 -1.3705
   56DCM     H2  654   2.323   0.609   1.845  0.2266 -0.9928  0.2021
   56DCM    CL2  655   2.236   0.619   2.069  0.0083 -0.1265 -0.1067
   57DCM    CL1  656   2.384   3.556   3.912  0.0036 -0.4417  0.0586
   57DCM     C1  657   2.413   3.379   3.906  0.9337  0.2854 -0.5164
   57DCM     H1  658   2.522   3.366   3.903  1.0748  1.0406  0.5399
   57DCM     H2  659   2.370   3.327   3.820 -0.7348 -1.3540  1.2278
   57DCM    CL2  660   2.352   3.304   4.056  0.1638 -0.1547  0.2351
   58DCM    CL1  661   1.904   0.218   1.088 -0.1813  0.1546  0.3278
   58DCM     C1  662   1.747   0.273   1.169 -0.8685  0.1366 -0.1042
   58DCM     H1  663   1.695   0.349   1.111 -0.0388  1.3831  0.7464
   58DCM     H2  664   1.760   0.316   1.269 -1.2655  1.4037 -0.5825
   58DCM    CL2  665   1.642   0.132   1.181  0.4407  0.2901 -0.2306
   59DCM    CL1  666   2.729   2.287   0.816 -0.1555  0.0551  0.4250
   59DCM     C1  667   2.664   2.271   0.643 -0.6363  0.4864  0.1064
   59DCM     H1  668   2.555   2.268   0.643 -0.6217 -0.4902  0.0879
   59DCM     H2  669   2.708   2.184   0.593 -0.7642  0.1106  0.6409
   59DCM    CL2  670   2.722   2.415   0.544  0.0460  0.0956  0.0416
   60DCM    CL1  671   0.662   1.990   0.358  0.0631  0.1851 -0.1219
   60DCM     C1  672   0.724   2.139   0.441  0.8949  0.4935 -0.1585
   60DCM     H1  673   0.659   2.224   0.419 -0.8904 -0.8091 -0.1438
   60DCM     H2  674   0.827   2.147   0.406  1.0353  1.8494  0.4943
   60DCM    CL2  675   0.718   2.107   0.616 -0.1105 -0.4791 -0.0015
   61DCM    CL1  676   1.643   0.458   1.909  0.5564  0.2772 -0.2265
   61DCM     C1  677   1.764   0.593   1.919 -0.2869 -0.5671 -0.5441
   61DCM     H1  678   1.725   0.676   1.979  1.5424 -1.0882  1.5202
   61DCM     H2  679   1.785   0.611   1.813 -0.1226 -1.0656 -0.6003
   61DCM    CL2  680   1.907   0.523   2.008 -0.0237  0.0836 -0.0060
   62DCM    CL1  681   3.106   0.433   1.889  0.0430  0.1860  0.4749
   62DCM     C1  682   3.094   0.288   1.782 -0.0910 -0.1279  0.4413
   62DCM     H1  683   2.987   0.285   1.756  0.1976 -0.5823 -0.7239
   62DCM     H2  684   3.139   0.208   1.842 -1.3454 -1.4063 -0.2519
   62DCM    CL2  685   3.190   0.310   1.625  0.0135  0.3319  0.0266
   63DCM    CL1  686   0.556   0.283   2.524 -0.3296 -0.3250  0.9335
   63DCM     C1  687   0.421   0.343   2.620 -0.3805  0.0335  0.2302
   63DCM     H1  688   0.333   0.347   2.555  0.8229 -0.2933 -1.4791
   63DCM     H2  689   0.442   0.440   2.667  1.0198 -0.1220 -0.0240
   63DCM    CL2  690   0.399   0.234   2.761  0.7058  0.0093  0.1891
   64DCM    CL1  691   1.894   2.361   3.745  0.0219 -0.0066 -0.0367
   64DCM     C1  692   1.755   2.413   3.633  0.1241  0.5381  0.6600
   64DCM     H1  693   1.668   2.412   3.699 -0.2439  0.6060  0.1885
   64DCM     H2  694   1.753   2.340   3.551  0.5770  2.6018 -1.3296
   64DCM    CL2  695   1.785   2.573   3.540 -0.0760 -0.2689  0.0444
   65DCM    CL1  696   0.918   3.860   0.143 -0.1727  0.0742  0.4022
   65DCM     C1  697   1.010   4.013   0.185  0.1638 -0.3940 -0.1000
   65DCM     H1  698   1.101   4.018   0.124  0.5205  0.2926  0.4783
   65DCM     H2  699   1.015   4.011   0.294 -1.7061  0.3155  0.0483
   65DCM    CL2  700   0.902   4.162   0.154  0.0661  0.2538  0.0439
   66DCM    CL1  701   0.834   2.987   3.669 -0.1091 -0.3871 -0.1366
   66DCM     C1  702   0.734   3.055   3.801 -0.0648  0.2135  1.0835
   66DCM     H1  703   0.636   3.076   3.756 -0.1976 -0.9932  0.7819
   66DCM     H2  704   0.777   3.151   3.831 -0.0775  1.2645 -1.8928
   66DCM    CL2  705   0.711   2.933   3.938 -0.4040 -0.0807 -0.2007
   67DCM    CL1  706   2.041   3.911   0.645 -0.4541 -0.0334  0.2487
   67DCM     C1  707   2.046   4.062   0.744 -0.2266  0.3767 -1.1923
   67DCM     H1  708   2.133   4.113   0.701  0.9680 -1.5611 -1.1890
   67DCM     H2  709   2.083   4.033   0.843 -0.5079  1.5723 -0.7162
   67DCM    CL2  710   1.888   4.154   0.754 -0.1108 -0.0730  0.3024
   68DCM    CL1  711   3.423   1.969   0.516 -0.6059 -0.2016 -0.1492
   68DCM     C1  712   3.560   2.047   0.589 -0.7029  0.0219 -0.0516
   68DCM     H1  713   3.579   2.143   0.540 -1.4675 -0.2163 -0.8291
   68DCM     H2  714   3.644   1.978   0.576  0.7177  1.9629 -2.0721
   68DCM    CL2  715   3.533   2.066   0.768 -0.3780  0.2288  0.1395
   69DCM    CL1  716   1.081   1.088   1.243  0.0566  0.5297  0.1657
   69DCM     C1  717   1.154   1.246   1.293 -0.1377 -0.5947 -0.0348
   69DCM     H1  718   1.231   1.224   1.367 -0.1475 -0.4444  0.0216
   69DCM     H2  719   1.086   1.315   1.345  0.7018  1.4902 -1.5270
   69DCM    CL2  720   1.208   1.335   1.147 -0.1734  0.8604  0.0832
   70DCM    CL1  721   3.374   0.035   0.765 -0.5338  0.4580  0.0775
   70DCM     C1  722   3.461  -0.120   0.730  0.5313 -0.5828  0.1147
   70DCM     H1  723   3.390  -0.200   0.705  1.2062 -0.5202 -2.2438
   70DCM     H2  724   3.514  -0.137   0.825  0.0673  0.1696  0.5192
   70DCM    CL2  725   3.573  -0.101   0.593  0.1808  0.0712  0.2185
   71DCM    CL1  726   3.739   2.161   1.382  0.1502 -0.3289  0.4721
   71DCM     C1  727   3.746   2.071   1.229 -0.0797 -0.3617  0.8082
   71DCM     H1  728   3.644   2.056   1.194  0.4920  1.1978 -1.7523
   71DCM     H2  729   3.787   1.971   1.250 -0.4298 -0.8468 -0.6977
   71DCM    CL2  730   3.856   2.151   1.105 -0.4934  0.0286 -0.3072
   72DCM    CL1  731   0.122   2.632   3.290  0.2072 -0.3498 -0.3040
   72DCM     C1  732   0.253   2.742   3.330  1.0663  0.5312 -0.0785
   72DCM     H1  733   0.340   2.681   3.356  0.0789 -0.0218  2.1412
   72DCM     H2  734   0.221   2.783   3.426 -1.1256 -2.1327  0.4623
   72DCM    CL2  735   0.268   2.877   3.217  0.1369 -0.4076 -0.0096
   73DCM    CL1  736   0.930   3.990   2.280 -0.0329  0.0104 -0.2108
   73DCM     C1  737   1.062   3.964   2.170  0.3131  0.3165  0.8327
   73DCM     H1  738   1.031   3.890   2.095 -0.7512  2.4467 -0.9553
   73DCM     H2  739   1.153   3.929   2.221  0.3643 -2.5158 -0.9306
   73DCM    CL2  740   1.103   4.131   2.099  0.1917  0.0719 -0.2165
   74DCM    CL1  741   2.431   3.592   3.398 -0.0151  0.0107 -0.3129
   74DCM     C1  742   2.459   3.419   3.363  0.8195  0.7035 -0.5172
   74DCM     H1  743   2.425   3.375   3.458 -0.1820 -0.8138 -1.5455
   74DCM     H2  744   2.565   3.398   3.345  0.8910 -0.3378  0.8721
   74DCM    CL2  745   2.358   3.362   3.221 -0.1806 -0.0144 -0.0277
   75DCM    CL1  746   2.727   1.391   0.383  0.2431 -0.0052  0.3558
   75DCM     C1  747   2.819   1.250   0.428  0.3544 -0.0844  0.5104
   75DCM     H1  748   2.916   1.284   0.468 -0.6996  1.5296  1.8287
   75DCM     H2  749   2.824   1.186   0.339  1.3846  2.4005 -1.3132
   75DCM    CL2  750   2.741   1.144   0.554 -0.1655  0.0667 -0.5637
   76DCM    CL1  751   3.763   1.265   0.052  0.1806 -0.0015  0.6448
   76DCM     C1  752   3.867   1.286  -0.091 -0.3759  0.1840  0.4583
   76DCM     H1  753   3.966   1.325  -0.065 -0.1698 -0.1745  0.2183
   76DCM     H2  754   3.819   1.339  -0.174 -0.6661 -2.0994 -0.9277
   76DCM    CL2  755   3.900   1.111  -0.135 -0.1087 -0.0560  0.1843
   77DCM    CL1  756   2.919   1.928   1.268  0.0975  0.4969  0.0424
   77DCM     C1  757   2.942   1.974   1.096  0.8214 -0.1656 -0.3114
   77DCM     H1  758   3.051   1.970   1.080  0.4740 -3.2219 -3.0568
   77DCM     H2  759   2.890   2.069   1.086 -0.2770 -0.8166 -0.9537
   77DCM    CL2  760   2.881   1.850   0.978  0.2316  0.2081  0.4620
   78DCM    CL1  761   0.727   1.757   3.500  0.0437  0.2355  0.1118
   78DCM     C1  762   0.752   1.587   3.460 -0.3158 -0.3031  0.1190
   78DCM     H1  763   0.787   1.532   3.548  0.9396 -1.9777 -1.3415
   78DCM     H2  764   0.838   1.594   3.392 -0.1429  2.1184  0.5232
   78DCM    CL2  765   0.620   1.508   3.364  0.3164  0.3476  0.3214
   79DCM    CL1  766   3.367   2.836   1.383 -0.0088 -0.1462  0.3196
   79DCM     C1  767   3.410   2.971   1.270  0.1697  0.4918  0.2994
   79DCM     H1  768   3.508   2.954   1.222 -0.4281  1.5627 -1.3703
   79DCM     H2  769   3.406   3.068   1.320  1.3659  1.7302 -1.8506
   79DCM    CL2  770   3.287   2.974   1.135 -0.1329 -0.5338  0.0690
   80DCM    CL1  771   2.012   3.531   0.117 -0.2193  0.3121 -0.0341
   80DCM     C1  772   2.163   3.593   0.198  0.2200  0.3250  0.0083
   80DCM     H1  773   2.173   3.701   0.182  0.2109  0.3695  0.2879
   80DCM     H2  774   2.248   3.528   0.176  1.0530  1.6979 -0.9957
   80DCM    CL2  775   2.125   3.587   0.370  0.1187  0.6313 -0.0915
   81DCM    CL1  776   3.849   1.042   2.398  0.3736  0.0311 -0.2082
   81DCM     C1  777   3.942   1.154   2.299 -0.1156 -0.4400 -0.0605
   81DCM     H1  778   3.871   1.213   2.240 -1.3219 -0.0286  1.7517
   81DCM     H2  779   3.999   1.097   2.224  1.4513 -1.0645  1.5222
   81DCM    CL2  780   4.051   1.268   2.394  0.2299  0.0386 -0.3609
   82DCM    CL1  781   0.556   2.083   1.946  0.3011  0.3883 -0.0568
   82DCM     C1  782   0.486   2.170   2.095  0.2867  0.0148 -0.5232
   82DCM     H1  783   0.409   2.242   2.065  0.7456  0.6975 -0.0968
   82DCM     H2  784   0.577   2.221   2.130  1.3806 -2.1998 -0.0160
   82DCM    CL2  785   0.413   2.056   2.210  0.0047  0.0365  0.2646
   83DCM    CL1  786   0.804   3.897   2.975  0.0563 -0.2494  0.1184
   83DCM     C1  787   0.887   3.836   3.120 -0.6160  0.2457 -0.5252
   83DCM     H1  788   0.812   3.833   3.200 -0.5264  1.3959 -0.3772
   83DCM     H2  789   0.964   3.909   3.149  0.2279 -0.4443 -0.9882
   83DCM    CL2  790   0.960   3.674   3.097 -0.5256 -0.2892 -0.0107
   84DCM    CL1  791   1.129   0.328   1.426 -0.0283  0.0479 -0.1503
   84DCM     C1  792   1.040   0.442   1.531  1.1356  0.0829 -0.1538
   84DCM     H1  793   1.105   0.456   1.618 -0.4087 -1.4731  1.3302
   84DCM     H2  794   0.937   0.414   1.556  1.6893 -0.5095  1.5544
   84DCM    CL2  795   1.007   0.603   1.456 -0.1391  0.4683 -0.2913
   85DCM    CL1  796   0.845   3.778   3.837  0.2953  0.1021  0.3499
   85DCM     C1  797   0.710   3.896   3.830  0.5657 -0.2361  0.1560
   85DCM     H1  798   0.696   3.936   3.931 -1.3911  0.5276 -0.3690
   85DCM     H2  799   0.622   3.837   3.801  0.6711 -0.0215 -0.6231
   85DCM    CL2  800   0.741   4.019   3.703  0.1535 -0.2380  0.0872
   86DCM    CL1  801   3.123   0.452   3.144  0.2165  0.7230 -0.3191
   86DCM     C1  802   3.269   0.538   3.216 -0.3710  0.4663  0.5582
   86DCM     H1  803   3.307   0.609   3.142  2.3237 -0.9990  0.4021
   86DCM     H2  804   3.350   0.471   3.244  3.9381  3.8876 -2.3179
   86DCM    CL2  805   3.211   0.636   3.354 -0.0702 -0.2630 -0.2682
   87DCM    CL1  806   3.376   1.369   3.535  0.4818 -0.2812 -0.0894
   87DCM     C1  807   3.417   1.470   3.677  0.4779  0.2692 -0.3493
   87DCM     H1  808   3.383   1.431   3.774  2.0034  2.7122  1.2935
   87DCM     H2  809   3.367   1.566   3.662 -0.0402  0.1503  0.5181
   87DCM    CL2  810   3.585   1.515   3.688 -0.3432  0.2933  0.0953
   88DCM    CL1  811   0.975   0.543   1.846  0.2154 -0.4139  0.1626
   88DCM     C1  812   0.792   0.536   1.858 -0.3581 -0.1984  0.3432
   88DCM     H1  813   0.756   0.530   1.962 -0.6665  1.2928  0.3346
   88DCM     H2  814   0.757   0.461   1.786  2.4568 -0.0874 -1.2843
   88DCM    CL2  815   0.734   0.689   1.788 -0.5215 -0.7395  0.4142
   89DCM    CL1  816   1.149   1.245   1.863 -0.1166  0.2115  0.4672
   89DCM     C1  817   1.036   1.181   1.982 -0.3018 -0.0747  0.2999
   89DCM     H1  818   1.029   1.263   2.055 -0.7271 -0.9816  1.3012
   89DCM     H2  819   1.074   1.088   2.025 -0.6401 -0.7639 -0.8253
   89DCM    CL2  820   0.872   1.162   1.904 -0.1977  0.4208  0.0366
   90DCM    CL1  821   0.307   0.106   0.448 -0.0813  0.1649  0.2670
   90DCM     C1  822   0.222   0.219   0.334 -0.0488 -0.1077 -0.4948
   90DCM     H1  823   0.116   0.201   0.356 -0.5736  1.7818 -1.3108
   90DCM     H2  824   0.250   0.204   0.229 -0.5639 -0.9887 -0.5094
   90DCM    CL2  825   0.268   0.386   0.382 -0.1941  0.1843 -0.1678
   91DCM    CL1  826   2.105   0.047   1.854 -0.3065 -0.5248 -0.2578
   91DCM     C1  827   2.054   0.191   1.946  0.1907 -0.1628  0.1028
   91DCM     H1  828   1.967   0.166   2.007 -1.5554  0.1529 -2.1350
   91DCM     H2  829   2.032   0.266   1.869 -0.6652  0.5035  0.9634
   91DCM    CL2  830   2.176   0.263   2.059 -0.2758  0.0976  0.5370
   92DCM    CL1  831   1.734   1.668   0.042 -0.5361 -0.7492  0.1590
   92DCM     C1  832   1.837   1.816   0.036 -0.8579 -0.4001  0.3461
   92DCM     H1  833   1.819   1.880  -0.051  0.5466  1.6033  1.4403
   92DCM     H2  834   1.944   1.791   0.028  0.3841  4.3244 -1.2294
   92DCM    CL2  835   1.815   1.912   0.188  0.1491 -0.0746  0.0650
   93DCM    CL1  836   0.272   0.305   3.697  0.3641 -0.1600  0.1237
   93DCM     C1  837   0.205   0.136   3.706 -0.7555  0.1279 -0.2156
   93DCM     H1  838   0.097   0.137   3.685 -0.7013 -0.2268 -0.5325
   93DCM     H2  839   0.229   0.090   3.802 -1.6055  1.2158  0.5324
   93DCM    CL2  840   0.300   0.048   3.575 -0.1091  0.1101  0.2380
   94DCM    CL1  841   1.618   3.895   0.649 -0.0652 -0.1005  0.0872
   94DCM     C1  842   1.477   4.008   0.668  0.6948 -0.1610  0.3729
   94DCM     H1  843   1.424   3.959   0.751  1.0987 -1.0633  0.1130
   94DCM     H2  844   1.423   4.005   0.573 -1.0730 -0.9781  1.3433
   94DCM    CL2  845   1.508   4.185   0.687 -0.1376  0.2184 -0.3107
   95DCM    CL1  846   1.764   3.253   3.365 -0.2367 -0.3616  0.0845
   95DCM     C1  847   1.633   3.208   3.242  0.1472  0.2769  0.2991
   95DCM     H1  848   1.532   3.227   3.282  0.7179  2.0655  0.9713
   95DCM     H2  849   1.644   3.103   3.212 -3.2384 -0.8015  2.2166
   95DCM    CL2  850   1.636   3.307   3.096  0.2188  0.2739 -0.5186
   96DCM    CL1  851   3.176   3.559   1.444  0.2718  0.7031 -0.2118
   96DCM     C1  852   3.186   3.375   1.463 -1.4911 -0.1390 -0.2666
   96DCM     H1  853   3.118   3.346   1.544 -0.9884  0.8322  0.5359
   96DCM     H2  854   3.285   3.340   1.493 -0.9462  0.0608 -1.7431
   96DCM    CL2  855   3.161   3.292   1.313  0.1266 -0.0655  0.3393
   97DCM    CL1  856   1.590   0.022   3.893 -0.2872 -0.3885 -0.2381
   97DCM     C1  857   1.659  -0.044   3.741  0.0026  0.1835  0.0812
   97DCM     H1  858   1.769  -0.038   3.744  0.1361 -1.6725  0.4453
   97DCM     H2  859   1.632   0.024   3.659 -1.4249  0.5591  0.8438
   97DCM    CL2  860   1.601  -0.218   3.722  0.1161 -0.1141 -0.3470
   98DCM    CL1  861   2.028   3.428   2.855 -0.0197 -0.2472 -0.1657
   98DCM     C1  862   1.971   3.322   2.989  0.2928 -0.3806  0.0696
   98DCM     H1  863   1.892   3.262   2.944 -0.9560  0.3061  1.2855
   98DCM     H2  864   1.943   3.370   3.083 -3.3113  0.9044 -1.4915
   98DCM    CL2  865   2.096   3.192   3.016  0.2770 -0.2959  0.0893
   99DCM    CL1  866   0.079   2.976   2.672 -0.2316  0.2931  0.1082
   99DCM     C1  867   0.178   3.044   2.806  0.4021 -0.3558 -0.5110
   99DCM     H1  868   0.233   3.129   2.765 -0.3333  1.0879  1.3430
   99DCM     H2  869   0.251   2.965   2.825  0.1500 -0.6576 -0.7670
   99DCM    CL2  870   0.090   3.078   2.961 -0.4052 -0.1529 -0.3310
  100DCM    CL1  871   3.908   0.937   0.239  0.0553 -0.1398  0.4763
  100DCM     C1  872   3.791   0.855   0.356  0.3627  0.5457  0.1586
  100DCM     H1  873   3.815   0.892   0.456  0.6655  0.8280 -0.0149
  100DCM     H2  874   3.794   0.746   0.346 -0.2085  0.5767 -0.4495
  100DCM    CL2  875   3.622   0.904   0.327 -0.0432  0.1648  0.3289
  101DCM    CL1  876   1.744   2.829   3.729  0.3309 -0.0382  0.1685
  101DCM     C1  877   1.639   2.954   3.808 -0.2886 -0.4153 -0.3105
  101DCM     H1  878   1.542   2.951   3.758 -0.7991  0.2338  0.6109
  101DCM     H2  879   1.679   3.056   3.795 -1.1349  0.1387  1.1989
  101DCM    CL2  880   1.606   2.934   3.980 -0.2046 -0.3861  0.1737
  102DCM    CL1  881   2.411   2.825   0.895 -0.2491  0.0308 -0.4090
  102DCM     C1  882   2.568   2.736   0.869  0.4148 -0.1309  0.3880
  102DCM     H1  883   2.590   2.692   0.967 -0.3486 -0.9390  0.2127
  102DCM     H2  884   2.637   2.810   0.827  1.0033 -0.3442  0.9654
  102DCM    CL2  885   2.551   2.602   0.748  0.1518  0.0554  0.2575
  103DCM    CL1  886   2.532   2.423   3.431  0.1651  0.4854 -0.3337
  103DCM     C1  887   2.455   2.577   3.383 -0.7832  1.1008  0.0315
  103DCM     H1  888   2.357   2.579   3.432 -1.4874  0.3044 -1.2899
  103DCM     H2  889   2.458   2.600   3.276  2.4380  3.2051  0.4188
  103DCM    CL2  890   2.561   2.689   3.476 -0.3429 -0.1546  0.5061
  104DCM    CL1  891   1.336   3.926   3.067 -0.0552  0.2363 -0.1701
  104DCM     C1  892   1.503   3.966   3.019  0.2469 -0.3960  0.2086
  104DCM     H1  893   1.562   3.875   3.030 -0.5443 -0.6839  2.8603
  104DCM     H2  894   1.550   4.047   3.077  2.0103 -1.5041  0.4138
  104DCM    CL2  895   1.516   4.027   2.842 -0.1736  0.2709  0.3336
  105DCM    CL1  896   3.058   1.432   3.924 -0.3346 -0.5363  0.2814
  105DCM     C1  897   2.972   1.274   3.934 -0.0795  0.1511  0.1412
  105DCM     H1  898   3.048   1.195   3.924  1.4600  1.7183 -1.3928
  105DCM     H2  899   2.896   1.251   3.858 -0.6289  1.7172  0.1862
  105DCM    CL2  900   2.890   1.268   4.096 -0.7060 -0.0242  0.6177
  106DCM    CL1  901   3.547   3.078   0.162 -0.1324 -0.0326 -0.1732
  106DCM     C1  902   3.669   3.026   0.041 -0.0100  0.0075 -0.2051
  106DCM     H1  903   3.677   3.115  -0.023  0.5435  1.1418  1.3689
  106DCM     H2  904   3.636   2.929   0.003  0.7028 -0.2657 -0.1516
  106DCM    CL2  905   3.821   2.990   0.117  0.2765  0.3523  0.3036
  107DCM    CL1  906   1.444   0.801   0.574  0.2348 -0.2750 -0.4718
  107DCM     C1  907   1.314   0.697   0.505 -0.0491  0.6106 -0.4079
  107DCM     H1  908   1.357   0.635   0.425 -1.6563 -0.3947 -0.5354
  107DCM     H2  909   1.243   0.765   0.457  0.8655  3.0333  1.4670
  107DCM    CL2  910   1.222   0.574   0.604 -0.1297 -0.3456  0.3025
  108DCM    CL1  911   2.846   1.434   0.798 -0.3664  0.4596  0.2901
  108DCM     C1  912   3.018   1.396   0.819 -0.0766  0.1224 -0.0214
  108DCM     H1  913   3.020   1.381   0.928 -0.9923 -0.5381 -0.0896
  108DCM     H2  914   3.076   1.481   0.780  1.2888 -0.8121 -0.1120
  108DCM    CL2  915   3.067   1.257   0.715 -0.3244 -0.7076 -0.1882
  109DCM    CL1  916   3.270   2.939   2.518 -0.5294  0.2119 -0.1467
  109DCM     C1  917   3.340   2.855   2.666 -0.3909 -0.6407  0.0418
  109DCM     H1  918   3.260   2.817   2.730 -1.1224 -0.0673 -0.5244
  109DCM     H2  919   3.412   2.917   2.721  2.7492 -2.5390 -1.5961
  109DCM    CL2  920   3.436   2.720   2.588 -0.0688 -0.2225  0.2048
  110DCM    CL1  921   3.602   3.597   2.535  0.3075  0.0064 -0.5479
  110DCM     C1  922   3.504   3.462   2.600 -0.2368 -0.4168  0.4404
  110DCM     H1  923   3.474   3.475   2.704 -0.5239  0.2954  0.2767
  110DCM     H2  924   3.570   3.374   2.597 -0.9015 -0.9097 -0.6897
  110DCM    CL2  925   3.361   3.440   2.501 -0.0782  0.2147  0.1558
  111DCM    CL1  926   3.898   2.120   0.357  0.0855  0.3419 -0.7138
  111DCM     C1  927   3.966   2.229   0.485 -0.3851  0.0013 -0.1762
  111DCM     H1  928   3.931   2.331   0.462  0.7065  0.5346  0.4520
  111DCM     H2  929   4.075   2.233   0.488 -0.4297  1.4955  1.6881
  111DCM    CL2  930   3.924   2.178   0.650 -0.2342  0.4516 -0.2309
  112DCM    CL1  931   1.481   2.367   3.428  0.1260 -0.1199 -0.2596
  112DCM     C1  932   1.366   2.470   3.330 -0.1148 -0.3652 -0.5996
  112DCM     H1  933   1.350   2.401   3.246 -0.8512 -0.3421 -0.4908
  112DCM     H2  934   1.422   2.557   3.295  0.1330 -0.9406 -1.6701
  112DCM    CL2  935   1.213   2.504   3.409 -0.1889 -0.3198  0.0341
  113DCM    CL1  936   0.221   2.736   1.922 -0.0458  0.2068 -0.2233
  113DCM     C1  937   0.310   2.716   2.078 -0.9925  0.3633 -0.5108
  113DCM     H1  938   0.401   2.776   2.073 -0.7452 -0.0996 -1.7930
  113DCM     H2  939   0.334   2.612   2.103  1.1753  0.7456 -0.8020
  113DCM    CL2  940   0.221   2.797   2.211 -0.3444 -0.1379  0.1600
  114DCM    CL1  941   1.401   3.270   0.737 -0.4356 -0.2152 -0.0779
  114DCM     C1  942   1.442   3.444   0.764 -0.8071 -0.4357  0.8521
  114DCM     H1  943   1.518   3.454   0.843 -0.2702 -0.1076  0.3037
  114DCM     H2  944   1.353   3.500   0.794  0.5436  1.4124  1.6105
  114DCM    CL2  945   1.519   3.524   0.619  0.2602 -0.0436  0.0823
  115DCM    CL1  946   3.965   0.714   1.711 -0.1732  0.0916  0.2202
  115DCM     C1  947   4.104   0.614   1.774 -0.2746  0.0598  0.5039
  115DCM     H1  948   4.092   0.586   1.879  1.4941 -1.4088  0.3656
  115DCM     H2  949   4.198   0.669   1.762 -0.9263  0.9834 -0.5605
  115DCM    CL2  950   4.106   0.454   1.692  0.1126  0.4230  0.4029
  116DCM    CL1  951   2.230   3.715   2.125 -0.2268 -0.0367  0.1162
  116DCM     C1  952   2.227   3.892   2.171 -0.0587  0.2604 -0.8550
  116DCM     H1  953   2.157   3.911   2.252 -1.3424 -0.4257 -1.7745
  116DCM     H2  954   2.211   3.952   2.081  2.0892 -0.4806 -1.8053
  116DCM    CL2  955   2.389   3.949   2.221  0.0515  0.1861 -0.5016
  117DCM    CL1  956   2.525   3.944   2.679  0.0134 -0.2849 -0.0498
  117DCM     C1  957   2.423   3.821   2.595 -0.1560  1.1784 -0.0580
  117DCM     H1  958   2.426   3.837   2.487 -1.7774  2.7217  0.0867
  117DCM     H2  959   2.323   3.841   2.635  0.2002  1.3377  0.7620
  117DCM    CL2  960   2.463   3.644   2.620 -0.2657  0.2744  0.0557
  118DCM    CL1  961   0.758   1.182   0.963  0.0519 -0.0050 -0.0864
  118DCM     C1  962   0.742   1.191   1.137  0.6806  0.3846 -0.3029
  118DCM     H1  963   0.832   1.225   1.191 -0.4735 -0.2480  2.1456
  118DCM     H2  964   0.699   1.098   1.176  1.3383 -0.7225 -2.0864
  118DCM    CL2  965   0.619   1.320   1.181  0.0029  0.3813  0.2623
  119DCM    CL1  966   2.572   0.814   3.416 -0.3297  0.5774  0.0059
  119DCM     C1  967   2.564   0.695   3.555 -0.1824 -0.2369  0.4309
  119DCM     H1  968   2.564   0.758   3.645 -1.3567  2.3842 -1.2848
  119DCM     H2  969   2.656   0.636   3.552 -0.9428 -1.8087  3.7437
  119DCM    CL2  970   2.427   0.590   3.547  0.6662  0.0896  0.3691
  120DCM    CL1  971   3.796   3.518   1.951  0.3245 -0.0342 -0.2427
  120DCM     C1  972   3.642   3.493   2.037  0.7909 -0.2545 -0.1474
  120DCM     H1  973   3.618   3.387   2.050  1.5919 -0.3591  0.5373
  120DCM     H2  974   3.571   3.564   1.995  1.6147 -0.1010 -1.3344
  120DCM    CL2  975   3.661   3.547   2.204  0.6320  0.0471 -0.4972
  121DCM    CL1  976   1.335   3.309   2.878  0.2059 -0.0152  0.4822
  121DCM     C1  977   1.157   3.330   2.901  0.4905  0.2801  0.0599
  121DCM     H1  978   1.112   3.314   2.803 -0.1022  1.1657  0.1772
  121DCM     H2  979   1.123   3.426   2.941 -0.0712  0.2609 -0.3598
  121DCM    CL2  980   1.089   3.212   3.021  0.0483 -0.1065  0.0767
  122DCM    CL1  981   1.519   3.587   1.902 -0.1054 -0.5109  0.3262
  122DCM     C1  982   1.377   3.629   2.012  0.0550  0.4673 -0.4966
  122DCM     H1  983   1.416   3.619   2.114 -0.2420  1.2847 -0.2993
  122DCM     H2  984   1.288   3.566   1.997 -1.9385  2.5542  1.6715
  122DCM    CL2  985   1.313   3.801   1.994  0.2317  0.0101  0.2838
  123DCM    CL1  986   0.749   0.304   1.046 -0.0631  0.3597 -0.3156
  123DCM     C1  987   0.771   0.425   1.184 -0.0807  0.4519  0.2214
  123DCM     H1  988   0.713   0.512   1.152 -0.9098  0.0237  0.5279
  123DCM     H2  989   0.878   0.447   1.192 -0.7926  3.9885  1.8900
  123DCM    CL2  990   0.719   0.353   1.343 -0.3535 -0.0944 -0.0581
  124DCM    CL1  991   0.244   3.983   1.096 -0.4571 -0.2942  0.1137
  124DCM     C1  992   0.109   3.872   1.122 -0.7682  0.0493  0.9461
  124DCM     H1  993   0.087   3.822   1.028  0.8263  1.5277 -0.2737
  124DCM     H2  994   0.030   3.919   1.183  0.7133 -0.5361  3.4883
  124DCM    CL2  995   0.151   3.738   1.234 -0.4173 -0.1399  0.2428
  125DCM    CL1  996   1.899   2.305   2.900  0.1289  0.0065 -0.3187
  125DCM     C1  997   1.863   2.231   3.062  0.0254  0.1315 -0.2950
  125DCM     H1  998   1.759   2.258   3.086 -0.1579 -0.1718 -0.7383
  125DCM     H2  999   1.930   2.278   3.135  0.6595 -0.7967 -0.2589
  125DCM    CL2 1000   1.902   2.060   3.069 -0.4351 -0.0533  0.1079
  126DCM    CL1 1001   0.315   2.473   1.548 -0.2074  0.1041 -0.1803
  126DCM     C1 1002   0.218   2.623   1.544 -0.0856  0.3071 -0.1662
  126DCM     H1 1003   0.206   2.672   1.641 -0.9139  0.1694 -0.1888
  126DCM     H2 1004   0.121   2.579   1.519 -1.0690  0.5363  2.7906
  126DCM    CL2 1005   0.288   2.745   1.440 -0.2817 -0.2296 -0.1290
  127DCM    CL1 1006   3.899   0.692   3.568  0.1474 -0.1337  0.7789
  127DCM     C1 1007   3.801   0.637   3.710 -0.3375  0.0205 -0.6527
  127DCM     H1 1008   3.824   0.531   3.728  1.1920  0.5664  0.8553
  127DCM     H2 1009   3.699   0.665   3.683 -0.1031  2.3573  0.6565
  127DCM    CL2 1010   3.840   0.741   3.852  0.0182  0.4101 -0.1492
  128DCM    CL1 1011   0.166   0.992   2.737 -0.2240 -0.6652 -0.1442
  128DCM     C1 1012   0.075   0.839   2.774 -0.2208  0.1508  0.5460
  128DCM     H1 1013   0.063   0.830   2.882  2.7757 -1.6693  0.8364
  128DCM     H2 1014   0.134   0.757   2.730 -3.3971 -1.4120 -1.0973
  128DCM    CL2 1015  -0.085   0.838   2.685 -0.2815  0.0089 -0.1763
  129DCM    CL1 1016   3.784   2.606   3.145 -0.1824 -0.3319  0.0277
  129DCM     C1 1017   3.719   2.461   3.214 -0.1047  0.1036 -0.2251
  129DCM     H1 1018   3.803   2.428   3.277 -0.0019  0.4749 -0.1684
  129DCM     H2 1019   3.700   2.385   3.137  1.4853  0.5238 -1.0778
  129DCM    CL2 1020   3.570   2.477   3.319 -0.4026 -0.0354  0.1736
  130DCM    CL1 1021   2.991   3.770   0.902 -0.2223  0.2101  0.1276
  130DCM     C1 1022   3.042   3.786   1.068  0.1890 -0.4160 -0.7833
  130DCM     H1 1023   3.117   3.866   1.076  0.7863 -1.1187  2.4224
  130DCM     H2 1024   3.086   3.693   1.106  0.6507 -0.1591 -0.6815
  130DCM    CL2 1025   2.891   3.837   1.160  0.5861  0.3926 -0.0551
  131DCM    CL1 1026   1.190   0.743   2.160  0.4559  0.0070  0.0560
  131DCM     C1 1027   1.170   0.677   2.325  0.2966  0.4588  0.4100
  131DCM     H1 1028   1.241   0.599   2.356  1.0376  1.0458  0.2203
  131DCM     H2 1029   1.070   0.632   2.318 -0.3179  0.9304  4.0314
  131DCM    CL2 1030   1.164   0.819   2.436  0.0410 -0.1233 -0.4233
  132DCM    CL1 1031   0.772   2.918   0.670  0.3636  0.2237  0.1410
  132DCM     C1 1032   0.695   2.960   0.828 -0.7019  0.0522 -0.4132
  132DCM     H1 1033   0.598   2.909   0.828 -0.4711 -0.4045 -0.8282
  132DCM     H2 1034   0.682   3.067   0.843  1.3855  0.0275  2.6486
  132DCM    CL2 1035   0.811   2.920   0.960 -0.2657  0.0765  0.0826
  133DCM    CL1 1036   3.978   3.398   2.307  0.0008  0.0310  0.2549
  133DCM     C1 1037   3.900   3.322   2.453  0.2866  0.1269 -0.2670
  133DCM     H1 1038   3.864   3.399   2.522  1.5911 -0.0090  0.5909
  133DCM     H2 1039   3.981   3.270   2.506 -0.6231 -1.6388 -0.5166
  133DCM    CL2 1040   3.767   3.208   2.399 -0.1916  0.4809  0.0494
  134DCM    CL1 1041   2.077   0.334   0.463 -0.3106 -0.2456 -0.0489
  134DCM     C1 1042   1.966   0.335   0.318  0.1872  0.3826  0.6807
  134DCM     H1 1043   1.975   0.430   0.263  2.1904 -1.0430 -1.6599
  134DCM     H2 1044   1.868   0.305   0.355  0.0828  0.7693  0.7232
  134DCM    CL2 1045   2.026   0.211   0.199 -0.1561  0.3964  0.0241
  135DCM    CL1 1046   2.581   1.296   2.871 -0.3579 -0.0661 -0.1095
  135DCM     C1 1047   2.575   1.441   2.971 -1.0772  0.0898  0.3378
  135DCM     H1 1048   2.473   1.482   2.980 -1.1821  0.1167 -0.8339
  135DCM     H2 1049   2.641   1.506   2.912  1.3051 -0.4664  2.2365
  135DCM    CL2 1050   2.643   1.398   3.133  0.0349 -0.2979  0.2803
  136DCM    CL1 1051   2.042   1.460   3.945 -0.3931 -0.0583 -0.3624
  136DCM     C1 1052   2.136   1.310   3.935 -0.3876  0.2974  0.1961
  136DCM     H1 1053   2.238   1.322   3.973 -0.4265 -2.2293  1.3612
  136DCM     H2 1054   2.130   1.268   3.834  0.8438 -1.2221  0.7101
  136DCM    CL2 1055   2.058   1.171   4.024 -0.3008  0.0404  0.2740
  137DCM    CL1 1056   1.121   0.142   0.578  0.0257  0.4471 -0.1132
  137DCM     C1 1057   1.212   0.237   0.454  0.3958  0.6872 -0.1248
  137DCM     H1 1058   1.273   0.303   0.516 -0.7857 -1.1384  3.2182
  137DCM     H2 1059   1.134   0.286   0.394 -1.0713 -0.0392  1.1141
  137DCM    CL2 1060   1.312   0.131   0.349 -0.0056 -0.2548  0.0715
  138DCM    CL1 1061   3.256   2.696   0.761 -0.1062 -0.0037  0.5833
  138DCM     C1 1062   3.424   2.749   0.774 -0.4237  0.1728 -0.1648
  138DCM     H1 1063   3.414   2.857   0.789 -1.5062  0.4404 -2.3522
  138DCM     H2 1064   3.488   2.731   0.687 -2.0287  0.9941 -1.5962
  138DCM    CL2 1065   3.510   2.664   0.916  0.5259 -0.5179  0.2446
  139DCM    CL1 1066   3.220   0.573   1.312  0.2004  0.4429 -0.6611
  139DCM     C1 1067   3.318   0.620   1.169 -0.3024 -0.6937 -0.3771
  139DCM     H1 1068   3.392   0.539   1.170  0.1124 -0.4443  3.9249
  139DCM     H2 1069   3.380   0.706   1.195  1.9399 -2.0930 -0.7564
  139DCM    CL2 1070   3.219   0.668   1.026  0.1248  0.3877  0.2167
  140DCM    CL1 1071   3.438   2.764   3.093  0.0247 -0.2831 -0.4841
  140DCM     C1 1072   3.520   2.826   3.245  0.6346 -0.0631 -0.5806
  140DCM     H1 1073   3.614   2.877   3.222  1.0474 -0.4398  0.2284
  140DCM     H2 1074   3.521   2.741   3.315 -0.4542  1.3951  1.2974
  140DCM    CL2 1075   3.411   2.932   3.344  0.1877 -0.2914 -0.1438
  141DCM    CL1 1076   2.483   2.139   2.441 -0.0746 -0.0265 -0.0310
  141DCM     C1 1077   2.451   2.322   2.465 -0.3640 -0.0450  0.7773
  141DCM     H1 1078   2.411   2.366   2.373  0.7819  2.3344  1.3426
  141DCM     H2 1079   2.546   2.370   2.492  0.2268  0.6078 -2.1211
  141DCM    CL2 1080   2.326   2.354   2.589 -0.4428  0.0528 -0.0044
  142DCM    CL1 1081   3.322   1.932   3.503 -0.0308  0.0931  0.0137
  142DCM     C1 1082   3.385   2.097   3.466 -0.3930 -0.3673  0.5027
  142DCM     H1 1083   3.424   2.136   3.561 -0.9714 -0.2534  0.7004
  142DCM     H2 1084   3.313   2.176   3.441 -0.8457 -1.0564 -0.4083
  142DCM    CL2 1085   3.498   2.095   3.330  0.3287 -0.3106 -0.0426
  143DCM    CL1 1086   1.853   0.362   2.759 -0.4813  0.2829 -0.2865
  143DCM     C1 1087   1.900   0.496   2.869  0.0270  0.4727 -0.6575
  143DCM     H1 1088   1.953   0.450   2.953  2.4886  0.6978 -1.9892
  143DCM     H2 1089   1.814   0.554   2.904  0.2912  1.3264 -1.3523
  143DCM    CL2 1090   2.025   0.600   2.801  0.0197 -0.0277 -0.1130
  144DCM    CL1 1091   1.643   3.764   1.469  0.2513  0.4010 -0.3957
  144DCM     C1 1092   1.506   3.789   1.347  0.2583 -0.2054 -0.6188
  144DCM     H1 1093   1.508   3.704   1.277 -2.8264 -1.1272  0.2455
  144DCM     H2 1094   1.524   3.890   1.309  1.3474  0.3394  1.2215
  144DCM    CL2 1095   1.349   3.785   1.436 -0.1096  0.3447 -0.0071
  145DCM    CL1 1096   3.328   0.304   3.538  0.1732 -0.1943 -0.3552
  145DCM     C1 1097   3.376   0.391   3.691 -0.4366  0.3424 -0.2572
  145DCM     H1 1098   3.456   0.347   3.752 -0.4056  1.3398  0.4346
  145DCM     H2 1099   3.283   0.410   3.744 -0.5971 -0.4904 -0.2307
  145DCM    CL2 1100   3.451   0.541   3.643  0.0221 -0.0634  0.3112
  146DCM    CL1 1101   3.845   0.051   1.675  0.2012 -0.1434 -0.2804
  146DCM     C1 1102   3.916   0.042   1.513  0.1044 -0.0925  1.1374
  146DCM     H1 1103   3.980  -0.044   1.494  1.3152  1.2603 -1.5255
  146DCM     H2 1104   3.960   0.143   1.508 -1.2364  0.5663  1.9992
  146DCM    CL2 1105   3.780   0.039   1.391  0.1336  0.2433  0.4075
  147DCM    CL1 1106   3.273   1.262   1.869 -0.0794  0.3699  0.4818
  147DCM     C1 1107   3.280   1.415   1.771 -0.0548  0.2235  0.3736
  147DCM     H1 1108   3.321   1.492   1.837  1.2301 -0.5086  0.4668
  147DCM     H2 1109   3.175   1.431   1.742  0.8999  2.1416 -2.4342
  147DCM    CL2 1110   3.393   1.384   1.629  0.0133  0.1939 -0.3382
  148DCM    CL1 1111   0.991   2.375   3.821  0.1579 -0.1448 -0.0877
  148DCM     C1 1112   0.935   2.548   3.790  0.1388 -0.4394 -0.0157
  148DCM     H1 1113   0.876   2.584   3.875  1.8836  1.0558  0.6165
  148DCM     H2 1114   0.861   2.548   3.709  0.1489  0.9841 -0.0442
  148DCM    CL2 1115   1.072   2.655   3.763 -0.4443 -0.0653 -0.1415
  149DCM    CL1 1116   2.562   0.372   0.373 -0.3072  0.0746 -0.3796
  149DCM     C1 1117   2.684   0.302   0.468 -0.0811  0.2849 -0.4270
  149DCM     H1 1118   2.714   0.208   0.421  1.4079 -0.3753  1.7152
  149DCM     H2 1119   2.643   0.290   0.569 -1.8678 -0.6066 -1.1948
  149DCM    CL2 1120   2.835   0.403   0.467  0.1064  0.5043  0.2708
  150DCM    CL1 1121   3.842   2.571   2.365  0.1545 -0.0751 -0.2307
  150DCM     C1 1122   3.946   2.710   2.323  0.2530 -0.1343 -0.1150
  150DCM     H1 1123   3.960   2.708   2.214 -0.6728 -0.3521 -0.2366
  150DCM     H2 1124   4.043   2.700   2.372  0.8909 -0.4817 -1.4136
  150DCM    CL2 1125   3.855   2.864   2.364 -0.2771 -0.5319 -0.2457
  151DCM    CL1 1126   1.099   0.541   3.508 -0.0252 -0.0954 -0.1538
  151DCM     C1 1127   1.093   0.455   3.345  0.2587 -0.4193 -0.1099
  151DCM     H1 1128   1.178   0.482   3.281 -0.0088 -1.0383 -0.7356
  151DCM     H2 1129   0.994   0.469   3.299  1.1143  0.7915 -1.6729
  151DCM    CL2 1130   1.105   0.279   3.366 -0.2518 -0.0227 -0.1537
  152DCM    CL1 1131   2.593   3.839   1.918 -0.3117 -0.1885 -0.4443
  152DCM     C1 1132   2.539   3.970   1.806 -0.2226 -0.6020 -0.1695
  152DCM     H1 1133   2.628   4.010   1.755  0.5106 -3.2057 -1.1390
  152DCM     H2 1134   2.482   4.048   1.857 -1.3685 -2.6778  1.8756
  152DCM    CL2 1135   2.422   3.892   1.694  0.1888  0.4581  0.1186
  153DCM    CL1 1136   3.406   1.759   1.471 -0.0151 -0.0411  0.1418
  153DCM     C1 1137   3.241   1.718   1.408  0.2939 -0.3321  0.8354
  153DCM     H1 1138   3.256   1.616   1.371  2.6969  0.8206 -1.6768
  153DCM     H2 1139   3.204   1.786   1.330  3.6500 -0.3079 -0.9074
  153DCM    CL2 1140   3.122   1.730   1.544  0.1078 -0.0177  0.4591
  154DCM    CL1 1141   1.118   0.179   1.751  0.3820 -0.0656  0.3223
  154DCM     C1 1142   0.960   0.101   1.780 -0.5309  0.2899 -0.0256
  154DCM     H1 1143   0.927   0.124   1.882 -0.6239  0.7983 -0.1657
  154DCM     H2 1144   0.955  -0.006   1.758  1.8361  0.2410 -0.6002
  154DCM    CL2 1145   0.831   0.153   1.663  0.0180 -0.0733  0.3325
  155DCM    CL1 1146   0.653   3.783   3.482 -0.0974 -0.1465  0.0354
  155DCM     C1 1147   0.486   3.706   3.502 -0.9425 -0.5536 -0.1183
  155DCM     H1 1148   0.482   3.631   3.423  0.4498 -0.3841 -0.3814
  155DCM     H2 1149   0.393   3.764   3.497 -1.6494 -1.5132  1.3288
  155DCM    CL2 1150   0.493   3.643   3.670  0.3795 -0.0087  0.1668
  156DCM    CL1 1151   1.015   0.050   0.880  0.0751  0.5528  0.1233
  156DCM     C1 1152   0.964   0.007   1.058 -0.2646 -0.2037  0.0165
  156DCM     H1 1153   0.978  -0.099   1.081  0.5245 -0.0368  0.3348
  156DCM     H2 1154   0.862   0.046   1.073  0.0570  0.6409  0.0803
  156DCM    CL2 1155   1.065   0.103   1.176 -0.1012  0.3752 -0.3547
  157DCM    CL1 1156   0.622   3.796   2.090  0.3097  0.1076 -0.0458
  157DCM     C1 1157   0.698   3.802   1.927  0.5856  0.1677  0.0575
  157DCM     H1 1158   0.697   3.910   1.909 -3.4634  0.4414  0.9742
  157DCM     H2 1159   0.637   3.753   1.851 -0.7043  2.4760 -0.4818
  157DCM    CL2 1160   0.861   3.726   1.938 -0.0708 -0.0592  0.2352
  158DCM    CL1 1161   3.244   0.101   3.929 -0.0204  0.0802 -0.0055
  158DCM     C1 1162   3.364  -0.031   3.903 -0.1634  0.5762 -0.0683
  158DCM     H1 1163   3.348  -0.106   3.980 -0.2841 -0.8735 -1.4499
  158DCM     H2 1164   3.464   0.011   3.918 -0.6654  2.3598 -1.3541
  158DCM    CL2 1165   3.334  -0.114   3.750  0.3591 -0.1152 -0.3696
  159DCM    CL1 1166   2.338   2.261   2.090  0.0534  0.0745  0.1671
  159DCM     C1 1167   2.246   2.125   2.182 -0.3275  0.7430  0.7410
  159DCM     H1 1168   2.245   2.151   2.289 -1.4793 -0.3327  1.0120
  159DCM     H2 1169   2.289   2.027   2.160 -1.1739  0.5031  0.1097
  159DCM    CL2 1170   2.074   2.095   2.127  0.0670  0.0137  0.0898
  160DCM    CL1 1171   3.640   0.414   3.985 -0.1273 -0.1393  0.2002
  160DCM     C1 1172   3.681   0.547   4.101 -0.5035  0.1966  0.4556
  160DCM     H1 1173   3.620   0.628   4.060 -2.1254 -1.6768 -1.0569
  160DCM     H2 1174   3.791   0.553   4.095 -0.6297  1.4982 -1.2618
  160DCM    CL2 1175   3.626   0.491   4.264  0.1738  0.1321  0.1396
  161DCM    CL1 1176   3.137   0.522   3.961 -0.2332  0.3416  0.0665
  161DCM     C1 1177   3.079   0.364   4.007  0.2022  0.8016 -0.7792
  161DCM     H1 1178   3.143   0.316   4.082 -0.7332 -0.8064 -0.9591
  161DCM     H2 1179   3.069   0.311   3.911 -0.2718 -1.4281  0.4383
  161DCM    CL2 1180   2.920   0.360   4.091 -0.1447  0.1982 -0.2023
  162DCM    CL1 1181   0.480   1.758   2.395  0.2658 -0.5207  0.3011
  162DCM     C1 1182   0.556   1.798   2.561 -0.3158  0.1288 -0.2018
  162DCM     H1 1183   0.496   1.775   2.650 -1.1053 -0.2027 -0.8081
  162DCM     H2 1184   0.575   1.906   2.562  2.3996 -0.1912 -2.7617
  162DCM    CL2 1185   0.711   1.707   2.566 -0.4214 -0.3023  0.5615
  163DCM    CL1 1186   2.538   1.218   1.610 -0.3796 -0.2687  0.8559
  163DCM     C1 1187   2.515   1.244   1.429  0.2998  0.2793 -0.3746
  163DCM     H1 1188   2.417   1.292   1.419 -0.7239 -1.5707  0.3533
  163DCM     H2 1189   2.531   1.147   1.380 -0.3601 -0.7611  1.3805
  163DCM    CL2 1190   2.647   1.352   1.380  0.0635 -0.5868 -0.1117
  164DCM    CL1 1191   0.130   3.094   1.872 -0.2982  0.0485  0.0342
  164DCM     C1 1192   0.037   3.059   2.020 -0.2484  0.2920  0.4646
  164DCM     H1 1193   0.043   3.143   2.089 -0.8537  0.8054 -0.0994
  164DCM     H2 1194   0.087   2.970   2.061 -0.4139 -0.0298 -0.0160
  164DCM    CL2 1195  -0.145   3.045   1.997  0.0006  0.1690  0.2022
  165DCM    CL1 1196   1.959   1.589   1.311 -0.0202 -0.2160  0.0110
  165DCM     C1 1197   1.832   1.629   1.439  0.1455 -0.6023  0.2446
  165DCM     H1 1198   1.759   1.701   1.400 -0.5888 -1.7033 -0.4399
  165DCM     H2 1199   1.876   1.668   1.531 -0.6536  0.5112  0.1758
  165DCM    CL2 1200   1.747   1.478   1.466 -0.0694  0.0617 -0.1317
  166DCM    CL1 1201   0.632   3.526   1.753 -0.0662  0.7027 -0.1226
  166DCM     C1 1202   0.685   3.588   1.589 -0.3726 -0.1537 -0.6588
  166DCM     H1 1203   0.740   3.509   1.536 -2.1839 -1.2526 -0.9500
  166DCM     H2 1204   0.752   3.675   1.590  1.8103 -1.7564  0.4985
  166DCM    CL2 1205   0.537   3.620   1.487 -0.1897 -0.1488 -0.4146
  167DCM    CL1 1206   3.565   0.612   2.902  0.4029 -0.3380 -0.0678
  167DCM     C1 1207   3.731   0.577   2.941 -0.2853  0.4301  0.7407
  167DCM     H1 1208   3.770   0.674   2.973 -0.3395  0.6889  0.0438
  167DCM     H2 1209   3.772   0.530   2.851 -0.6910 -1.9911  1.7448
  167DCM    CL2 1210   3.733   0.430   3.058 -0.0178  0.0556 -0.3843
  168DCM    CL1 1211   1.099   0.925   1.695 -0.3476 -0.3453 -0.0187
  168DCM     C1 1212   1.258   0.844   1.666 -0.9393  0.3192 -0.5189
  168DCM     H1 1213   1.228   0.738   1.657 -1.6513  0.5019 -0.3535
  168DCM     H2 1214   1.329   0.859   1.748 -1.1107  0.6118 -0.4244
  168DCM    CL2 1215   1.326   0.899   1.515 -0.2531 -0.1039  0.0157
  169DCM    CL1 1216   2.483   3.330   0.469  0.0432 -0.1710 -0.4884
  169DCM     C1 1217   2.539   3.262   0.625  0.3347  0.0087  0.4827
  169DCM     H1 1218   2.495   3.315   0.710  0.6181  2.0281 -0.5714
  169DCM     H2 1219   2.649   3.267   0.617  0.3274  1.6330  1.0633
  169DCM    CL2 1220   2.496   3.085   0.643 -0.0554  0.0324  0.1651
  170DCM    CL1 1221   0.566   2.058   2.773  0.0993  0.0565  0.1600
  170DCM     C1 1222   0.619   2.229   2.729  0.1189 -0.4155 -0.0893
  170DCM     H1 1223   0.585   2.298   2.808 -1.7047 -1.7322  0.3397
  170DCM     H2 1224   0.571   2.264   2.637  1.5343  0.4013 -0.5506
  170DCM    CL2 1225   0.798   2.251   2.691 -0.0889  0.0882 -0.2838
  171DCM    CL1 1226   0.454   0.923   0.171  0.2426  0.2956 -0.6797
  171DCM     C1 1227   0.301   0.870   0.255 -0.5698 -0.3912 -0.0359
  171DCM     H1 1228   0.245   0.803   0.188  0.3133  0.8094 -2.0715
  171DCM     H2 1229   0.248   0.959   0.291  3.3313  2.4365 -0.6446
  171DCM    CL2 1230   0.336   0.775   0.404 -0.0237 -0.1628  0.0424
  172DCM    CL1 1231   3.498   0.311   2.420  0.3789  0.1192 -0.0875
  172DCM     C1 1232   3.341   0.248   2.357 -0.0792  0.1099  0.7621
  172DCM     H1 1233   3.277   0.247   2.446 -1.5238  1.5082 -0.1975
  172DCM     H2 1234   3.354   0.158   2.296  0.9688  1.1950 -0.6851
  172DCM    CL2 1235   3.268   0.374   2.247 -0.2055 -0.0468 -0.2892
  173DCM    CL1 1236   0.560   0.320   1.950 -0.1235 -0.3699  0.2639
  173DCM     C1 1237   0.444   0.264   1.823 -0.5415  0.3656 -0.3860
  173DCM     H1 1238   0.500   0.208   1.748  1.4890 -2.5103  2.9838
  173DCM     H2 1239   0.399   0.358   1.789  0.5812  0.2355 -2.4354
  173DCM    CL2 1240   0.314   0.163   1.885 -0.0805 -0.1581 -0.4569
  174DCM    CL1 1241   3.636   3.639   3.252  0.0439 -0.2474  0.0215
  174DCM     C1 1242   3.603   3.553   3.413  0.4713  0.3154  0.1916
  174DCM     H1 1243   3.505   3.585   3.449  0.3982  2.4668 -1.6562
  174DCM     H2 1244   3.684   3.596   3.475  0.4788  1.2625 -0.4526
  174DCM    CL2 1245   3.621   3.370   3.401  0.0854 -0.0111 -0.4953
  175DCM    CL1 1246   1.075   1.704   3.282  0.0458  0.0101  0.0195
  175DCM     C1 1247   1.191   1.632   3.171  0.6089  0.0597  0.2996
  175DCM     H1 1248   1.261   1.708   3.133  0.3287 -0.5184 -1.5020
  175DCM     H2 1249   1.130   1.583   3.094 -1.1298 -3.0812  3.3803
  175DCM    CL2 1250   1.263   1.490   3.252  0.1534 -0.2684 -0.2670
  176DCM    CL1 1251   3.418   3.795   2.976 -0.3577 -0.2824  0.1832
  176DCM     C1 1252   3.294   3.898   2.888 -0.6710 -0.0531 -0.3074
  176DCM     H1 1253   3.313   4.002   2.915  1.9163 -0.5390  0.0361
  176DCM     H2 1254   3.198   3.855   2.918  0.6341 -2.3999  0.8031
  176DCM    CL2 1255   3.304   3.872   2.713  0.2345  0.0814 -0.0757
  177DCM    CL1 1256   1.693   0.648   2.260 -0.0541 -0.1163  0.3730
  177DCM     C1 1257   1.604   0.720   2.403  0.2681 -0.3836  0.1269
  177DCM     H1 1258   1.542   0.792   2.349 -0.3022 -1.2409 -0.3834
  177DCM     H2 1259   1.674   0.758   2.478 -0.1689 -1.5609  1.1682
  177DCM    CL2 1260   1.477   0.616   2.475  0.2110  0.1775  0.0207
  178DCM    CL1 1261   0.190   0.801   3.179 -0.1385 -0.0641 -0.2831
  178DCM     C1 1262   0.200   0.629   3.221 -0.1037  0.1618 -0.2100
  178DCM     H1 1263   0.291   0.594   3.172 -1.3649 -0.6439 -2.0843
  178DCM     H2 1264   0.111   0.574   3.189 -1.0253 -0.0653  2.4206
  178DCM    CL2 1265   0.222   0.621   3.401 -0.0233  0.3372  0.1703
  179DCM    CL1 1266   0.031   3.632   3.780  0.0992 -0.1150 -0.5324
  179DCM     C1 1267   0.037   3.720   3.937 -0.5532  0.1898  0.6207
  179DCM     H1 1268   0.098   3.654   3.999 -1.1548 -1.0994 -0.1209
  179DCM     H2 1269  -0.062   3.720   3.984 -1.4970  1.8345 -1.2002
  179DCM    CL2 1270   0.103   3.891   3.934  0.4609 -0.2703  0.2361
  180DCM    CL1 1271   1.872   3.873   0.194 -0.2010  0.0751  0.4772
  180DCM     C1 1272   1.797   3.934   0.349 -0.3331  0.3064  1.2380
  180DCM     H1 1273   1.866   3.991   0.412  0.9106 -0.0252  0.2303
  180DCM     H2 1274   1.763   3.844   0.401 -0.9258 -1.4472 -1.8776
  180DCM    CL2 1275   1.654   4.032   0.298 -0.4960  0.1686  0.1637
  181DCM    CL1 1276   3.665   0.416   1.591 -0.4568 -0.2175  0.1940
  181DCM     C1 1277   3.709   0.566   1.508  0.0021  0.4818 -0.2833
  181DCM     H1 1278   3.706   0.557   1.398  0.0894 -1.4698 -0.1597
  181DCM     H2 1279   3.810   0.603   1.529 -0.1128  0.5583  0.1449
  181DCM    CL2 1280   3.595   0.691   1.568 -0.1418 -0.0848 -0.1171
  182DCM    CL1 1281   0.307   1.743   1.575  0.2715  0.0267  0.3643
  182DCM     C1 1282   0.164   1.724   1.462  0.4239 -0.0113  0.1807
  182DCM     H1 1283   0.184   1.647   1.387  0.7039  0.1007  0.1389
  182DCM     H2 1284   0.151   1.825   1.420 -1.5386 -0.8050 -1.2962
  182DCM    CL2 1285   0.021   1.675   1.563  0.1000 -0.4713  0.1643
  183DCM    CL1 1286   0.233   1.117   0.655  0.0716  0.0253 -0.0153
  183DCM     C1 1287   0.109   1.237   0.605 -0.4515 -0.0472  0.1247
  183DCM     H1 1288   0.161   1.292   0.526  2.5739 -1.5834  0.9030
  183DCM     H2 1289   0.098   1.297   0.697 -0.3863 -2.3255  1.7074
  183DCM    CL2 1290  -0.045   1.175   0.534 -0.2309 -0.0027  0.0466
  184DCM    CL1 1291   3.909   1.208   1.066  0.0955  0.0961  0.5749
  184DCM     C1 1292   3.771   1.159   0.961 -0.3417  0.0657  0.1282
  184DCM     H1 1293   3.766   1.230   0.878 -0.7854 -1.0358 -0.8058
  184DCM     H2 1294   3.678   1.152   1.018 -2.0720 -0.5242 -2.5962
  184DCM    CL2 1295   3.794   1.002   0.883  0.0931  0.4597  0.0949
  185DCM    CL1 1296   2.259   0.873   0.838 -0.2295 -0.3507  0.2256
  185DCM     C1 1297   2.178   0.743   0.753  0.6814  0.6233 -0.3586
  185DCM     H1 1298   2.090   0.711   0.810  1.4415  1.5812  1.4549
  185DCM     H2 1299   2.259   0.669   0.749 -0.3812 -0.5895  0.0064
  185DCM    CL2 1300   2.144   0.761   0.579  0.1791 -0.0190  0.1867
  186DCM    CL1 1301   0.417   1.427   0.657  0.2288 -0.3084  0.0869
  186DCM     C1 1302   0.398   1.573   0.549  0.0683  0.0522 -0.3629
  186DCM     H1 1303   0.309   1.632   0.574 -1.3745 -1.8659 -0.6984
  186DCM     H2 1304   0.387   1.535   0.447 -2.7836 -1.2638  0.3302
  186DCM    CL2 1305   0.548   1.678   0.546 -0.0288  0.0239 -0.0003
  187DCM    CL1 1306   2.283   2.502   3.770 -0.2059  0.1332  0.2744
  187DCM     C1 1307   2.351   2.525   3.940 -0.1924  0.1392  0.4145
  187DCM     H1 1308   2.374   2.630   3.964  2.2468 -0.4640  0.8960
  187DCM     H2 1309   2.442   2.466   3.948 -0.9042 -1.6611 -3.0044
  187DCM    CL2 1310   2.228   2.459   4.051 -0.2920 -0.1650  0.1532
  188DCM    CL1 1311   0.091   0.485   2.951 -0.2209 -0.1890  0.3251
  188DCM     C1 1312   0.083   0.330   2.866 -0.0619  0.7319  0.5145
  188DCM     H1 1313   0.075   0.246   2.935  0.6285 -0.0754 -0.3581
  188DCM     H2 1314   0.175   0.318   2.808  0.3472  1.3851  1.0100
  188DCM    CL2 1315  -0.046   0.329   2.739  0.0590  0.1092 -0.6200
  189DCM    CL1 1316   0.678   0.997   0.705 -0.1280 -0.2944  0.2536
  189DCM     C1 1317   0.648   0.833   0.635 -0.4438  0.0616  0.2203
  189DCM     H1 1318   0.539   0.822   0.641 -0.4954  0.5195  0.1631
  189DCM     H2 1319   0.707   0.758   0.689  1.6063 -0.2125 -2.2186
  189DCM    CL2 1320   0.699   0.832   0.467 -0.1820 -0.0311  0.0434
  190DCM    CL1 1321   2.929   0.391   0.985  0.5675 -0.2029  0.0274
  190DCM     C1 1322   3.071   0.354   0.882 -0.2249  0.2155  0.2846
  190DCM     H1 1323   3.103   0.437   0.820  2.1697  1.1984  2.6375
  190DCM     H2 1324   3.041   0.268   0.820  0.4464 -0.1889  0.5085
  190DCM    CL2 1325   3.207   0.308   0.998  0.2537  0.2623 -0.0021
  191DCM    CL1 1326   1.237   2.125   0.221 -0.2145  0.4035 -0.3605
  191DCM     C1 1327   1.112   2.119   0.094  0.3924 -0.3283 -0.8943
  191DCM     H1 1328   1.154   2.049   0.021  2.0290  0.3757 -0.6618
  191DCM     H2 1329   1.109   2.220   0.050 -1.9486  0.6074  1.1544
  191DCM    CL2 1330   0.949   2.065   0.152 -0.0224  0.1005  0.2184
  192DCM    CL1 1331   3.893   2.693   3.641  0.0871 -0.0537 -0.0263
  192DCM     C1 1332   4.042   2.622   3.699 -0.7095 -0.9196  0.1990
  192DCM     H1 1333   4.083   2.549   3.628  1.3145 -0.0347  0.3865
  192DCM     H2 1334   4.035   2.579   3.800  1.3589  1.7398  1.5983
  192DCM    CL2 1335   4.160   2.761   3.703  0.2478  0.2646 -0.2568
  193DCM    CL1 1336   3.426   3.296   1.047  0.2312  0.1322  0.3241
  193DCM     C1 1337   3.560   3.320   1.175  0.4663 -0.4202 -0.1515
  193DCM     H1 1338   3.655   3.357   1.135 -0.8676  1.2587 -1.9619
  193DCM     H2 1339   3.574   3.217   1.209  0.9850 -0.6698 -1.0714
  193DCM    CL2 1340   3.502   3.408   1.323  0.1813 -0.1129 -0.5469
  194DCM    CL1 1341   0.844   1.777   0.742  0.5379  0.3119  0.5067
  194DCM     C1 1342   0.986   1.764   0.858 -0.0468 -0.1918 -0.4647
  194DCM     H1 1343   0.947   1.693   0.932  0.1259  0.5195  0.3269
  194DCM     H2 1344   1.005   1.864   0.899  0.4839 -1.2561  2.0648
  194DCM    CL2 1345   1.123   1.705   0.780 -0.1201  0.2185 -0.1397
  195DCM    CL1 1346   2.086   3.419   1.709  0.2117  0.0814  0.1107
  195DCM     C1 1347   2.042   3.441   1.530  0.0516 -0.0706 -0.0770
  195DCM     H1 1348   1.999   3.542   1.532  1.2449  0.5500 -2.2979
  195DCM     H2 1349   1.971   3.362   1.504 -0.1754 -0.0011  0.3339
  195DCM    CL2 1350   2.195   3.436   1.438  0.0659  0.2876 -0.5400
  196DCM    CL1 1351   2.474   1.398   3.899  0.5306  0.0656  0.0184
  196DCM     C1 1352   2.511   1.319   4.060  0.8122 -0.5094  1.1524
  196DCM     H1 1353   2.607   1.348   4.104  0.6112  0.7485  0.8069
  196DCM     H2 1354   2.502   1.210   4.046  0.6126 -0.5596  1.6613
  196DCM    CL2 1355   2.387   1.384   4.181 -0.0869 -0.3360  0.2090
  197DCM    CL1 1356   2.755   1.041   1.109 -0.0626  0.0860 -0.2240
  197DCM     C1 1357   2.730   1.073   0.929  0.6253  0.2373 -0.4509
  197DCM     H1 1358   2.831   1.059   0.890  0.2653 -2.1853 -0.6431
  197DCM     H2 1359   2.698   1.177   0.915  0.0622  0.0125 -0.9193
  197DCM    CL2 1360   2.630   0.952   0.845 -0.5117  0.2129  0.1067
  198DCM    CL1 1361   2.368   1.353   1.935 -0.0863 -0.0616  0.2348
  198DCM     C1 1362   2.382   1.187   2.014 -0.3118  0.3608  0.8801
  198DCM     H1 1363   2.387   1.205   2.122 -0.4963 -2.5856  1.4663
  198DCM     H2 1364   2.472   1.135   1.978 -0.1693  1.1205  0.1269
  198DCM    CL2 1365   2.238   1.080   1.986  0.4396 -0.0974  0.6396
  199DCM    CL1 1366   3.222   1.652   2.027 -0.2611 -0.4432  0.1595
  199DCM     C1 1367   3.087   1.590   2.132 -0.4594  0.1169 -0.1754
  199DCM     H1 1368   3.130   1.563   2.229 -0.5289 -1.3760 -0.5360
  199DCM     H2 1369   3.044   1.504   2.079 -4.1608  0.3529  2.0581
  199DCM    CL2 1370   2.962   1.712   2.126  0.0675  0.4456  0.1645
  200DCM    CL1 1371   0.820   3.245   0.249  0.1804 -0.0659  0.4698
  200DCM     C1 1372   0.719   3.394   0.221 -0.2737 -0.4006 -0.1725
  200DCM     H1 1373   0.612   3.370   0.227 -0.9786  2.5650  1.0356
  200DCM     H2 1374   0.747   3.439   0.125  1.8591 -0.1484  0.5225
  200DCM    CL2 1375   0.743   3.517   0.350 -0.0545 -0.1956 -0.3552
  201DCM    CL1 1376   0.170   3.416   0.735 -0.0057 -0.2997  0.0986
  201DCM     C1 1377   0.015   3.459   0.806  0.6641  0.1213 -0.3866
  201DCM     H1 1378  -0.058   3.431   0.729 -0.0108 -0.2966  0.3900
  201DCM     H2 1379   0.016   3.567   0.819  3.0344  0.2577 -1.2838
  201DCM    CL2 1380  -0.013   3.382   0.970 -0.1944  0.2907  0.1909
  202DCM    CL1 1381   3.532   0.147   2.714  0.2173  0.2981  0.1952
  202DCM     C1 1382   3.487   0.303   2.791  0.1738  0.3039 -0.2644
  202DCM     H1 1383   3.437   0.370   2.719 -0.8026 -1.2407 -1.0686
  202DCM     H2 1384   3.570   0.345   2.849  1.3197 -1.4349 -0.5757
  202DCM    CL2 1385   3.349   0.264   2.899 -0.6137 -0.1920 -0.3259
  203DCM    CL1 1386   3.125   1.370   1.364  0.0139 -0.2336  0.0939
  203DCM     C1 1387   2.986   1.469   1.292  0.1030 -0.3782 -0.0655
  203DCM     H1 1388   2.946   1.544   1.361 -2.2784 -0.8467 -0.8652
  203DCM     H2 1389   2.910   1.405   1.246 -0.2579  0.0747 -0.0960
  203DCM    CL2 1390   3.040   1.558   1.146 -0.0547 -0.0482  0.1607
  204DCM    CL1 1391   0.401   0.449   1.511  0.4167  0.1849  0.1636
  204DCM     C1 1392   0.437   0.568   1.389 -0.2771  0.3251  0.0666
  204DCM     H1 1393   0.348   0.604   1.335  0.8771  1.9599 -0.8370
  204DCM     H2 1394   0.515   0.530   1.321  2.0269  4.4718  0.0910
  204DCM    CL2 1395   0.510   0.714   1.457  0.1620 -0.2164  0.3812
  205DCM    CL1 1396   3.904   0.952   1.423 -0.0571  0.1777  0.1281
  205DCM     C1 1397   3.773   1.060   1.369  0.1825 -0.7039  0.6074
  205DCM     H1 1398   3.729   1.022   1.276 -0.1970  2.2666 -0.5331
  205DCM     H2 1399   3.825   1.153   1.347  1.5617 -1.8518 -1.2772
  205DCM    CL2 1400   3.643   1.081   1.499 -0.1849 -0.3805  0.2533
  206DCM    CL1 1401   3.321   2.503   2.896 -0.2811 -0.2923 -0.4744
  206DCM     C1 1402   3.338   2.416   3.055 -0.0605 -0.8885  0.0679
  206DCM     H1 1403   3.368   2.479   3.139  1.6276  2.3150 -2.7133
  206DCM     H2 1404   3.413   2.336   3.042 -1.6987 -2.7138  1.2795
  206DCM    CL2 1405   3.187   2.337   3.100 -0.3414  0.1236 -0.2888
  207DCM    CL1 1406   0.666   0.956   3.170 -0.0596 -0.0837  0.0507
  207DCM     C1 1407   0.629   0.806   3.261  0.0683 -0.2506  1.0342
  207DCM     H1 1408   0.587   0.730   3.194 -1.3733 -0.8814  2.5821
  207DCM     H2 1409   0.555   0.834   3.337  1.1200  4.1223  0.7049
  207DCM    CL2 1410   0.783   0.752   3.333 -0.2613  0.0741 -0.3847
  208DCM    CL1 1411   2.644   3.486   2.005  0.5025 -0.1061 -0.4069
  208DCM     C1 1412   2.497   3.396   2.056 -0.0590 -0.3616 -0.3215
  208DCM     H1 1413   2.487   3.299   2.008  0.8623 -0.3811 -0.4895
  208DCM     H2 1414   2.413   3.464   2.037  2.3804  3.1884  0.4501
  208DCM    CL2 1415   2.485   3.348   2.227 -0.2815 -0.1435 -0.0206
  209DCM    CL1 1416   0.045   1.841   2.206  0.2776  0.3746  0.1011
  209DCM     C1 1417  -0.126   1.852   2.150  0.2430  0.2635 -0.3626
  209DCM     H1 1418  -0.120   1.831   2.043  3.5862 -1.9471  0.1023
  209DCM     H2 1419  -0.183   1.944   2.169 -0.8952 -0.3162 -0.9148
  209DCM    CL2 1420  -0.223   1.727   2.226  0.1231  0.4077 -0.4463
  210DCM    CL1 1421   0.943   0.683   0.192 -0.0587  0.2306  0.0582
  210DCM     C1 1422   0.976   0.560   0.066 -0.1163  0.1054  0.0305
  210DCM     H1 1423   0.947   0.620  -0.021  0.2464 -0.2655 -0.3516
  210DCM     H2 1424   0.917   0.470   0.085  0.3403  0.2218  2.3141
  210DCM    CL2 1425   1.150   0.527   0.059  0.1664 -0.4006 -0.0135
  211DCM    CL1 1426   0.620   2.591   2.010 -0.0115 -0.0750 -0.1491
  211DCM     C1 1427   0.672   2.749   2.054 -0.0223  0.4113 -0.6065
  211DCM     H1 1428   0.587   2.814   2.034 -0.7355 -0.8541 -1.9584
  211DCM     H2 1429   0.764   2.779   2.003 -0.9429  2.0619 -1.3873
  211DCM    CL2 1430   0.716   2.740   2.232 -0.0609  0.0095 -0.1922
  212DCM    CL1 1431   0.154   2.432   2.899  0.3785 -0.2815 -0.0636
  212DCM     C1 1432   0.057   2.519   2.774  0.1944 -0.3712  0.2153
  212DCM     H1 1433   0.079   2.626   2.772 -2.2198  0.1982  0.5514
  212DCM     H2 1434  -0.045   2.499   2.811  0.2746 -3.1070 -0.8029
  212DCM    CL2 1435   0.068   2.454   2.600  0.1569 -0.2161 -0.0195
  213DCM    CL1 1436   1.859   2.576   2.219  0.3250 -0.2654  0.2048
  213DCM     C1 1437   1.995   2.458   2.204 -0.7473 -0.3219  0.0978
  213DCM     H1 1438   1.970   2.367   2.148 -0.1158 -0.4840  0.0710
  213DCM     H2 1439   2.024   2.426   2.305  3.1875  0.8029 -0.5065
  213DCM    CL2 1440   2.145   2.541   2.128  0.4679 -0.2689 -0.3406
  214DCM    CL1 1441   3.742   0.553   1.139  0.3307 -0.1239 -0.1671
  214DCM     C1 1442   3.713   0.498   0.966 -0.5482  0.1424  0.6230
  214DCM     H1 1443   3.793   0.426   0.945  0.4856  0.6618  2.5079
  214DCM     H2 1444   3.717   0.584   0.899 -1.0157  0.0485  0.4699
  214DCM    CL2 1445   3.549   0.425   0.967 -0.3419 -0.2461  0.4770
  215DCM    CL1 1446   1.072   1.881   3.799  0.0386  0.1283 -0.2223
  215DCM     C1 1447   0.983   1.777   3.916 -0.0487  0.9255 -0.3811
  215DCM     H1 1448   0.957   1.679   3.872  2.8714 -0.5350  0.8646
  215DCM     H2 1449   0.887   1.819   3.948 -1.6161 -1.5720 -1.4541
  215DCM    CL2 1450   1.091   1.716   4.049  0.3956  0.2338  0.3695
  216DCM    CL1 1451   3.911   1.366   1.686 -0.0452 -0.0126  0.3099
  216DCM     C1 1452   3.833   1.274   1.831 -0.1700 -0.2573  0.7132
  216DCM     H1 1453   3.869   1.171   1.820 -0.8142 -0.4138  0.0295
  216DCM     H2 1454   3.724   1.282   1.831 -0.1684 -0.1605 -0.2866
  216DCM    CL2 1455   3.895   1.346   1.980  0.1419 -0.3777  0.5360
  217DCM    CL1 1456   1.573   2.212   2.175 -0.1236 -0.0087 -0.0873
  217DCM     C1 1457   1.397   2.158   2.192 -0.1411  0.0090 -0.1781
  217DCM     H1 1458   1.329   2.244   2.193 -1.3663 -0.8911 -1.5866
  217DCM     H2 1459   1.385   2.094   2.280 -0.7253 -1.6817 -1.4128
  217DCM    CL2 1460   1.358   2.062   2.050 -0.8398 -0.1147  0.2078
  218DCM    CL1 1461   1.773   1.453   3.427 -0.5034  0.0322 -0.6863
  218DCM     C1 1462   1.792   1.388   3.590  0.7795 -0.5911 -0.4059
  218DCM     H1 1463   1.696   1.339   3.610 -1.0262  2.9185  0.3742
  218DCM     H2 1464   1.808   1.474   3.657 -0.2185  0.2649 -1.2225
  218DCM    CL2 1465   1.930   1.282   3.619 -0.1672  0.1403 -0.2709
  219DCM    CL1 1466   0.315   3.157   2.382 -0.3268  0.6897  0.2565
  219DCM     C1 1467   0.397   3.234   2.242 -0.0285 -0.6819  0.5899
  219DCM     H1 1468   0.413   3.341   2.259 -0.8281 -0.4788  0.1124
  219DCM     H2 1469   0.334   3.217   2.154 -1.0495 -0.8829  1.3330
  219DCM    CL2 1470   0.556   3.153   2.221  0.4319 -0.0417 -0.2126
  220DCM    CL1 1471   0.403   0.532   0.679  0.1851 -0.0630  0.2336
  220DCM     C1 1472   0.372   0.385   0.786  0.6447 -0.2548 -0.8220
  220DCM     H1 1473   0.462   0.375   0.847 -0.1638  1.8921  0.8696
  220DCM     H2 1474   0.347   0.305   0.716 -1.3352 -0.1379 -0.3126
  220DCM    CL2 1475   0.227   0.436   0.887  0.3846  0.0514  0.3085
  221DCM    CL1 1476   0.588   0.320   3.863 -0.1795  0.1085 -0.0637
  221DCM     C1 1477   0.638   0.469   3.947 -0.0886  0.2173 -0.0289
  221DCM     H1 1478   0.717   0.515   3.887 -0.2337  0.4020 -0.0802
  221DCM     H2 1479   0.669   0.440   4.048 -1.6968  0.9202  0.7049
  221DCM    CL2 1480   0.505   0.588   3.977 -0.1982 -0.0965 -0.3625
  222DCM    CL1 1481   3.246   2.875   0.382 -0.0528 -0.5705  0.0095
  222DCM     C1 1482   3.246   2.819   0.208  0.8331  0.1616 -0.3019
  222DCM     H1 1483   3.193   2.724   0.202 -1.5064  1.4775 -1.6224
  222DCM     H2 1484   3.353   2.815   0.182  1.4776  1.0309  1.9890
  222DCM    CL2 1485   3.182   2.940   0.086  0.2636 -0.1515  0.2444
  223DCM    CL1 1486   1.278   2.282   1.056 -0.1935  0.2209  0.2508
  223DCM     C1 1487   1.277   2.198   1.212 -0.5746 -0.2251  0.1242
  223DCM     H1 1488   1.215   2.108   1.212  0.6164 -1.1573  3.0615
  223DCM     H2 1489   1.236   2.269   1.285  1.7906  3.2255 -1.6185
  223DCM    CL2 1490   1.445   2.154   1.257 -0.1076  0.0175  0.0833
  224DCM    CL1 1491   1.870   3.226   3.915 -0.0265  0.1000  0.2390
  224DCM     C1 1492   2.047   3.252   3.883  0.4854 -0.4585  0.3156
  224DCM     H1 1493   2.085   3.310   3.968  0.2456  2.2719 -1.3253
  224DCM     H2 1494   2.060   3.301   3.786 -2.4310 -3.2054 -1.6455
  224DCM    CL2 1495   2.129   3.094   3.872  0.1171  0.2302 -0.0524
  225DCM    CL1 1496   2.082   1.762   3.220  0.2841  0.2816 -0.0261
  225DCM     C1 1497   2.253   1.755   3.281 -0.2059  0.9119 -0.4397
  225DCM     H1 1498   2.256   1.701   3.376  0.5669 -0.4316 -1.1992
  225DCM     H2 1499   2.287   1.860   3.284 -1.7511  1.4462  3.0397
  225DCM    CL2 1500   2.351   1.658   3.164 -0.2313 -0.0017 -0.2693
  226DCM    CL1 1501   0.145   2.213   3.709  0.3474 -0.1289 -0.2824
  226DCM     C1 1502   0.246   2.258   3.850 -0.6948 -0.2483  0.1030
  226DCM     H1 1503   0.348   2.265   3.810 -1.9380  4.1121 -2.9782
  226DCM     H2 1504   0.235   2.178   3.924  3.3268 -3.1987 -2.0542
  226DCM    CL2 1505   0.209   2.414   3.914 -0.3287  0.1997  0.3757
  227DCM    CL1 1506   1.857   0.200   3.877 -0.1555 -0.2543 -0.3190
  227DCM     C1 1507   1.786   0.350   3.954 -0.1966  0.1232 -0.9133
  227DCM     H1 1508   1.787   0.341   4.064 -0.9207 -2.8152 -1.0749
  227DCM     H2 1509   1.681   0.345   3.922 -0.1020  0.7630 -1.3272
  227DCM    CL2 1510   1.868   0.497   3.898  0.1494 -0.0020 -0.2489
  228DCM    CL1 1511   0.509   0.700   2.643  0.5180 -0.2220 -0.2611
  228DCM     C1 1512   0.543   0.685   2.819  0.4569  0.1961 -0.5860
  228DCM     H1 1513   0.556   0.790   2.850 -2.0340  0.2530  0.5607
  228DCM     H2 1514   0.633   0.629   2.844  0.3478  1.1995  2.5051
  228DCM    CL2 1515   0.413   0.598   2.912 -0.1173 -0.0129  0.1290
  229DCM    CL1 1516   2.097   1.982   0.762  0.5011 -0.2506  0.2466
  229DCM     C1 1517   1.981   1.851   0.736  0.0562  0.2935  0.0256
  229DCM     H1 1518   1.934   1.836   0.834  1.7775  2.1832  1.2403
  229DCM     H2 1519   2.039   1.760   0.717 -0.4717 -0.4124  1.6048
  229DCM    CL2 1520   1.872   1.884   0.599  0.2968  0.2860 -0.1802
  230DCM    CL1 1521   2.288   3.950   0.344  0.0343 -0.0732  0.1402
  230DCM     C1 1522   2.435   4.024   0.419 -0.3564 -0.0111  0.0243
  230DCM     H1 1523   2.413   4.095   0.500 -0.6147  0.1555 -0.1892
  230DCM     H2 1524   2.478   4.090   0.342 -2.1692  1.7842  0.4628
  230DCM    CL2 1525   2.557   3.904   0.492 -0.2307 -0.2309  0.2122
  231DCM    CL1 1526   1.163   2.542   3.067 -0.1634 -0.3267  0.1695
  231DCM     C1 1527   1.092   2.426   2.951 -0.1142  0.2063 -0.2478
  231DCM     H1 1528   1.010   2.477   2.898  1.0580  1.1916 -1.1464
  231DCM     H2 1529   1.060   2.337   3.006 -0.3428  0.4090 -0.0481
  231DCM    CL2 1530   1.209   2.375   2.833  0.0083 -0.1829  0.1608
  232DCM    CL1 1531   1.144   3.003   0.654 -0.3399  0.0586 -0.0345
  232DCM     C1 1532   1.172   3.037   0.473 -0.2789  0.1398 -0.0034
  232DCM     H1 1533   1.209   3.139   0.454 -1.0202  0.3632 -0.2708
  232DCM     H2 1534   1.077   3.033   0.419  0.2784  0.6597 -1.0538
  232DCM    CL2 1535   1.270   2.910   0.396  0.0487  0.3900 -0.0194
  233DCM    CL1 1536   0.627   2.736   1.203 -0.3254 -0.0353 -0.0890
  233DCM     C1 1537   0.461   2.727   1.118 -0.4449  0.0951 -0.7818
  233DCM     H1 1538   0.462   2.806   1.042  3.9052  1.2467  0.1927
  233DCM     H2 1539   0.397   2.746   1.205  2.4195 -0.1150  1.5173
  233DCM    CL2 1540   0.423   2.569   1.039  0.4660  0.0296 -0.0673
  234DCM    CL1 1541   1.814   1.679   2.911  0.4066 -0.1622 -0.0966
  234DCM     C1 1542   1.979   1.756   2.879 -0.7894 -0.0037  1.4393
  234DCM     H1 1543   2.062   1.698   2.921  0.6531  1.2862  0.5061
  234DCM     H2 1544   1.982   1.861   2.910  2.2763  0.2693  0.5537
  234DCM    CL2 1545   2.028   1.766   2.705 -0.1243  0.2776  0.2212
  235DCM    CL1 1546   2.392   2.673   1.880 -0.1259  0.0867  0.0180
  235DCM     C1 1547   2.479   2.514   1.855 -0.2639  0.2197 -0.4953
  235DCM     H1 1548   2.492   2.498   1.747  1.3048  1.3765 -0.5147
  235DCM     H2 1549   2.422   2.429   1.895  0.5954 -2.2390 -4.0059
  235DCM    CL2 1550   2.643   2.524   1.930  0.0383 -0.3148  0.3142
  236DCM    CL1 1551   1.278   3.648   3.615 -0.4125  0.1095 -0.3893
  236DCM     C1 1552   1.123   3.670   3.531 -0.4297 -0.2375 -0.7494
  236DCM     H1 1553   1.046   3.684   3.608 -1.1865 -0.2092 -1.5071
  236DCM     H2 1554   1.108   3.580   3.470 -0.8879  1.1666 -2.8178
  236DCM    CL2 1555   1.119   3.807   3.409  0.1167 -0.1081  0.6510
  237DCM    CL1 1556   2.983   2.250   3.981  0.0997  0.0672  0.2738
  237DCM     C1 1557   3.136   2.356   3.978  0.4279  0.4653 -0.4492
  237DCM     H1 1558   3.203   2.333   3.894 -0.0395 -2.5393 -0.1162
  237DCM     H2 1559   3.197   2.338   4.067 -0.2473  1.7331  0.3023
  237DCM    CL2 1560   3.094   2.533   3.945 -0.2472  0.0374  0.1697
  238DCM    CL1 1561   3.255   1.202   2.886 -0.1739 -0.1590  0.1610
  238DCM     C1 1562   3.140   1.226   2.749 -0.3194 -0.3417 -0.3373
  238DCM     H1 1563   3.099   1.126   2.733  0.0929 -0.7922  1.2435
  238DCM     H2 1564   3.201   1.264   2.666 -0.2037 -1.6994 -0.8911
  238DCM    CL2 1565   3.012   1.342   2.777  0.3564  0.3027  0.0342
  239DCM    CL1 1566   3.455   3.859   1.129  0.4706  0.0676  0.0702
  239DCM     C1 1567   3.509   3.694   1.177  0.3141 -0.0975  0.0999
  239DCM     H1 1568   3.511   3.630   1.088  2.0808 -0.5060  0.3890
  239DCM     H2 1569   3.436   3.654   1.248  0.9849 -0.1491  0.7836
  239DCM    CL2 1570   3.669   3.710   1.255 -0.6291 -0.6512  0.1248
  240DCM    CL1 1571   1.152   2.469   2.096  0.4695 -0.2110 -0.1349
  240DCM     C1 1572   1.292   2.503   1.985 -0.0433  0.2929 -0.1343
  240DCM     H1 1573   1.354   2.413   1.974  2.7223  2.0396  0.4514
  240DCM     H2 1574   1.355   2.588   2.012 -0.7506  0.4789  1.0345
  240DCM    CL2 1575   1.207   2.529   1.824 -0.0864 -0.2796 -0.4088
  241DCM    CL1 1576   2.117   0.664   3.408  0.5157 -0.3135 -0.3329
  241DCM     C1 1577   2.125   0.512   3.303  0.5866  0.2564 -0.3687
  241DCM     H1 1578   2.041   0.445   3.325 -0.0605  1.1179 -0.1534
  241DCM     H2 1579   2.214   0.467   3.348 -0.1302  1.0500  2.0472
  241DCM    CL2 1580   2.155   0.547   3.133 -0.2323  0.5324  0.7956
  242DCM    CL1 1581   2.331   1.576   2.756 -0.0323 -0.0706 -0.3247
  242DCM     C1 1582   2.392   1.695   2.630  0.6328  0.1122  0.0168
  242DCM     H1 1583   2.303   1.750   2.597  0.2244  0.0055  0.9125
  242DCM     H2 1584   2.440   1.634   2.552 -0.1173  0.4559 -0.7337
  242DCM    CL2 1585   2.509   1.806   2.712 -0.0235 -0.2260 -0.2304
  243DCM    CL1 1586   2.079   0.183   3.070 -0.0446  0.2071  0.5440
  243DCM     C1 1587   2.014   0.018   3.071 -0.3032  0.8952 -0.4356
  243DCM     H1 1588   2.009  -0.013   3.176 -0.7396  0.1309 -0.6762
  243DCM     H2 1589   2.086  -0.051   3.025 -0.9112 -0.7171  0.9280
  243DCM    CL2 1590   1.853   0.001   2.987  0.1191 -0.0223 -0.1466
  244DCM    CL1 1591   0.466   3.397   0.516  0.0229  0.3157  0.3162
  244DCM     C1 1592   0.350   3.517   0.455  0.5645 -0.0230  0.2615
  244DCM     H1 1593   0.278   3.546   0.532 -1.6593  1.0065 -2.0445
  244DCM     H2 1594   0.299   3.484   0.363  1.6716 -0.1376 -0.3336
  244DCM    CL2 1595   0.447   3.659   0.409 -0.1775  0.4385  0.0646
  245DCM    CL1 1596   0.991   1.247   3.498 -0.2716 -0.4680 -0.2923
  245DCM     C1 1597   0.831   1.154   3.520  0.0426 -0.0718  0.1092
  245DCM     H1 1598   0.838   1.069   3.450 -0.1171  0.7736 -0.9585
  245DCM     H2 1599   0.738   1.206   3.497 -0.5853 -1.5137 -0.7697
  245DCM    CL2 1600   0.830   1.089   3.690 -0.2586 -0.0060  0.4378
  246DCM    CL1 1601   1.512   1.470   2.030 -0.3449 -0.2440 -0.0346
  246DCM     C1 1602   1.435   1.521   2.187  0.3036 -0.7024 -0.2208
  246DCM     H1 1603   1.432   1.631   2.195 -2.5849 -0.8121  2.7732
  246DCM     H2 1604   1.490   1.478   2.272 -0.3629  2.1665  1.8142
  246DCM    CL2 1605   1.271   1.451   2.199  0.1801 -0.0388 -0.1770
  247DCM    CL1 1606   3.398   1.030   0.702 -0.0982 -0.1205  0.1937
  247DCM     C1 1607   3.402   0.852   0.718 -0.6448 -0.2154  0.3475
  247DCM     H1 1608   3.422   0.811   0.618 -1.8888 -1.7672  0.6956
  247DCM     H2 1609   3.303   0.810   0.742 -1.0711 -0.7698 -2.0559
  247DCM    CL2 1610   3.521   0.776   0.831 -0.3917  0.2368  0.2172
  248DCM    CL1 1611   1.481   3.294   0.099 -0.0832 -0.1700  0.1650
  248DCM     C1 1612   1.646   3.359   0.129 -1.3433 -0.3167  0.2308
  248DCM     H1 1613   1.699   3.385   0.036 -0.0822 -1.6840  0.5255
  248DCM     H2 1614   1.714   3.288   0.177  1.5637  3.1230  1.6375
  248DCM    CL2 1615   1.659   3.498   0.240 -0.4781  0.1746 -0.5484
  249DCM    CL1 1616   0.914   2.532   1.168  0.1866  0.1695 -0.0885
  249DCM     C1 1617   0.985   2.647   1.294  0.0955  0.1017  0.8562
  249DCM     H1 1618   1.076   2.615   1.345  0.6734 -0.2287 -0.3726
  249DCM     H2 1619   0.907   2.676   1.366  0.7383  1.5913  0.9915
  249DCM    CL2 1620   1.030   2.792   1.204  0.1439 -0.0441 -0.5250
  250DCM    CL1 1621   1.815   3.197   2.071  0.2911  0.2824 -0.0730
  250DCM     C1 1622   1.845   3.062   2.189  0.5459 -0.1569  0.6293
  250DCM     H1 1623   1.827   3.098   2.291 -0.3756  3.0009 -0.5629
  250DCM     H2 1624   1.942   3.018   2.163  0.7709 -0.1812  1.4573
  250DCM    CL2 1625   1.728   2.926   2.190 -0.2493 -0.5314 -0.0386
  251DCM    CL1 1626   3.592   1.037   2.950  0.0959  0.3140 -0.0790
  251DCM     C1 1627   3.623   1.189   3.031  0.9655 -0.1767  0.1627
  251DCM     H1 1628   3.536   1.197   3.098  1.6164 -0.7579  1.0958
  251DCM     H2 1629   3.650   1.268   2.959 -0.2484  0.3697  0.2793
  251DCM    CL2 1630   3.770   1.161   3.132 -0.5603 -0.5341  0.0161
  252DCM    CL1 1631   0.633   2.180   3.174  0.3058 -0.2186  0.1139
  252DCM     C1 1632   0.793   2.244   3.102  0.0803  0.0526  0.2860
  252DCM     H1 1633   0.812   2.212   2.998 -1.3941 -0.7281  0.2354
  252DCM     H2 1634   0.870   2.201   3.167  0.2530 -0.7720 -0.4328
  252DCM    CL2 1635   0.805   2.421   3.120  0.2953 -0.8135 -0.2945
  253DCM    CL1 1636   2.595   3.818   3.077  0.1522  0.0029  0.2735
  253DCM     C1 1637   2.425   3.764   3.096 -0.5865 -0.2709 -0.0045
  253DCM     H1 1638   2.358   3.826   3.158  0.4909 -0.7534  1.7178
  253DCM     H2 1639   2.431   3.666   3.145 -4.0086  0.3532  2.0281
  253DCM    CL2 1640   2.341   3.748   2.946  0.1819  0.0889  0.1880
  254DCM    CL1 1641   2.243   3.736   1.309 -0.2217 -0.2023  0.4796
  254DCM     C1 1642   2.140   3.882   1.330 -0.5619 -0.5910  0.7353
  254DCM     H1 1643   2.105   3.908   1.229  2.7219 -3.9057 -1.4891
  254DCM     H2 1644   2.205   3.962   1.367  0.2524  0.1747 -2.0501
  254DCM    CL2 1645   2.009   3.846   1.447 -0.1223 -0.0216  0.2588
  255DCM    CL1 1646   0.478   3.781   2.761 -0.0300  0.0962 -0.0351
  255DCM     C1 1647   0.385   3.830   2.619 -0.5292  0.2906  0.0638
  255DCM     H1 1648   0.366   3.938   2.619 -0.9072  0.2609  2.0484
  255DCM     H2 1649   0.305   3.758   2.599  1.6025 -2.4706  0.8685
  255DCM    CL2 1650   0.507   3.803   2.489 -0.1777 -0.2232  0.1737
  256DCM    CL1 1651   2.383   3.037   2.745  0.0173  0.0506  0.0356
  256DCM     C1 1652   2.316   3.078   2.584  0.1768 -0.3732  0.3942
  256DCM     H1 1653   2.206   3.080   2.586  0.1486 -1.3227  0.9069
  256DCM     H2 1654   2.362   3.006   2.516  2.0369 -1.3778  2.6002
  256DCM    CL2 1655   2.370   3.242   2.534 -0.1201 -0.1998  0.1023
  257DCM    CL1 1656   2.762   0.201   1.874  0.1870 -0.2999 -0.3270
  257DCM     C1 1657   2.685   0.317   1.748 -0.0404 -0.3532 -0.9549
  257DCM     H1 1658   2.587   0.270   1.732 -0.7578  0.4929  0.7580
  257DCM     H2 1659   2.743   0.332   1.656 -0.7609  1.4359 -1.1584
  257DCM    CL2 1660   2.664   0.479   1.824  0.3035  0.0456  0.3496
  258DCM    CL1 1661   3.165   0.901   2.245  0.5543  0.0336  0.4961
  258DCM     C1 1662   3.281   0.883   2.100 -0.5805 -0.1585 -0.1872
  258DCM     H1 1663   3.319   0.977   2.060 -0.2978 -0.5294 -0.8132
  258DCM     H2 1664   3.233   0.823   2.021 -0.4613  1.4291 -1.5162
  258DCM    CL2 1665   3.431   0.797   2.155  0.3215  0.0355 -0.0113
  259DCM    CL1 1666   3.396   1.468   0.909 -0.0896 -0.2318  0.3392
  259DCM     C1 1667   3.400   1.500   1.086 -0.1226  0.4596 -0.1366
  259DCM     H1 1668   3.477   1.444   1.141 -0.0595  1.2810  0.6267
  259DCM     H2 1669   3.303   1.471   1.128 -0.1173 -0.5017 -0.7410
  259DCM    CL2 1670   3.437   1.673   1.117 -0.1074 -0.1147 -0.2098
  260DCM    CL1 1671   2.245   1.623   1.636 -0.0052  0.0310 -0.0404
  260DCM     C1 1672   2.275   1.562   1.464 -0.1610  0.1117  0.0224
  260DCM     H1 1673   2.186   1.588   1.406 -1.1098 -2.7101  0.0569
  260DCM     H2 1674   2.283   1.453   1.461 -0.7496  0.0184  1.1853
  260DCM    CL2 1675   2.432   1.616   1.394  0.2509  0.1166 -0.0520
  261DCM    CL1 1676   3.687   0.827   3.214 -0.2779 -0.3858 -0.1185
  261DCM     C1 1677   3.672   0.924   3.366 -0.1950  0.1100 -0.9329
  261DCM     H1 1678   3.626   1.017   3.330  0.1066  0.0280 -1.5466
  261DCM     H2 1679   3.771   0.938   3.411  0.9832 -0.5797 -3.2010
  261DCM    CL2 1680   3.568   0.822   3.479  0.0340  0.0658  0.0741
  262DCM    CL1 1681   3.257   1.011   3.845  0.0297 -0.1842 -0.3592
  262DCM     C1 1682   3.361   0.870   3.787 -0.7187  0.0561 -0.6897
  262DCM     H1 1683   3.440   0.902   3.718 -0.2571  1.3969  0.4153
  262DCM     H2 1684   3.297   0.796   3.737  0.6728 -1.0538 -0.8727
  262DCM    CL2 1685   3.435   0.793   3.937 -0.0228  0.0453  0.0307
  263DCM    CL1 1686   1.631   3.668   2.844 -0.0450 -0.1308 -0.1810
  263DCM     C1 1687   1.456   3.661   2.807 -1.0604  0.1859  0.2196
  263DCM     H1 1688   1.424   3.763   2.831  0.3717  0.8341 -0.5275
  263DCM     H2 1689   1.411   3.580   2.867 -0.9442  0.7174  1.0463
  263DCM    CL2 1690   1.448   3.665   2.636  0.2286 -0.0984  0.4304
  264DCM    CL1 1691   3.039   1.985   0.399 -0.1051  0.0543  0.0034
  264DCM     C1 1692   3.041   1.850   0.281 -0.7058 -0.4432  0.0985
  264DCM     H1 1693   3.127   1.793   0.317  0.9345  2.4567  1.0170
  264DCM     H2 1694   3.056   1.888   0.179  0.0719 -0.0032  0.3751
  264DCM    CL2 1695   2.902   1.735   0.298 -0.0175  0.2471  0.4158
  265DCM    CL1 1696   3.162   3.177   3.254 -0.2167  0.2138 -0.1129
  265DCM     C1 1697   3.245   3.221   3.101 -0.3952  0.3353  0.4646
  265DCM     H1 1698   3.168   3.243   3.026 -2.1987 -1.2663  1.7462
  265DCM     H2 1699   3.321   3.147   3.072  0.6474  1.2580  0.7630
  265DCM    CL2 1700   3.339   3.375   3.123  0.0319  0.1541 -0.1868
  266DCM    CL1 1701   0.133   0.560   0.121  0.0443 -0.1982  0.1297
  266DCM     C1 1702   0.141   0.461  -0.029 -0.2014 -0.4150 -0.0338
  266DCM     H1 1703   0.248   0.443  -0.046  0.6263  2.0261  1.9834
  266DCM     H2 1704   0.098   0.522  -0.110  2.7288 -0.0820 -1.4790
  266DCM    CL2 1705   0.058   0.302  -0.017  0.2850  0.5081 -0.0228
  267DCM    CL1 1706   2.753   3.784   0.260 -0.0360  0.3471  0.0057
  267DCM     C1 1707   2.587   3.760   0.191 -0.7130 -0.6080 -0.4860
  267DCM     H1 1708   2.592   3.718   0.090 -0.8882 -3.2189  0.5344
  267DCM     H2 1709   2.532   3.855   0.176 -0.3009 -0.3492 -0.3678
  267DCM    CL2 1710   2.486   3.650   0.290 -0.0918 -0.0323 -0.4652
  268DCM    CL1 1711   0.602   3.822   0.785  0.0393 -0.2772  0.1068
  268DCM     C1 1712   0.602   3.994   0.746 -0.2335  0.1652 -0.1564
  268DCM     H1 1713   0.579   4.003   0.639 -1.6290  0.4367  0.1483
  268DCM     H2 1714   0.695   4.046   0.769  0.1764 -0.4320 -0.4279
  268DCM    CL2 1715   0.459   4.063   0.824  0.1006  0.1520 -0.5348
  269DCM    CL1 1716   0.892   2.155   2.043 -0.2410  0.1983 -0.1491
  269DCM     C1 1717   0.842   2.328   2.040 -0.6198  0.0519  0.9334
  269DCM     H1 1718   0.747   2.327   1.987  0.7218 -0.4718 -1.6225
  269DCM     H2 1719   0.917   2.390   1.990 -1.3964 -0.0910 -0.4503
  269DCM    CL2 1720   0.805   2.378   2.209 -0.3319 -0.1140  0.1904
  270DCM    CL1 1721   2.838   3.709   2.390 -0.0948  0.0216  0.1573
  270DCM     C1 1722   2.798   3.537   2.345 -0.0538 -0.5730  0.3880
  270DCM     H1 1723   2.871   3.486   2.281 -1.6479 -1.0608 -1.1292
  270DCM     H2 1724   2.705   3.541   2.287  0.5755 -0.3700 -0.6370
  270DCM    CL2 1725   2.775   3.423   2.483  0.0436 -0.1512  0.4378
  271DCM    CL1 1726   1.647   2.786   3.275  0.2471 -0.1641  0.0227
  271DCM     C1 1727   1.562   2.784   3.115 -0.6535 -0.6999  0.9377
  271DCM     H1 1728   1.623   2.858   3.060 -1.5060  0.0582  0.9993
  271DCM     H2 1729   1.457   2.813   3.124 -0.5296 -0.5582  2.0829
  271DCM    CL2 1730   1.590   2.623   3.029  0.2509 -0.2240  0.2603
  272DCM    CL1 1731   3.299   2.528   1.200 -0.3060 -0.3055 -0.4937
  272DCM     C1 1732   3.134   2.586   1.214  0.6156 -0.2691 -0.4959
  272DCM     H1 1733   3.128   2.682   1.160  1.6544  1.4807  2.2841
  272DCM     H2 1734   3.121   2.601   1.322  0.3932  0.7308 -0.6446
  272DCM    CL2 1735   3.020   2.460   1.160  0.1996  0.3171  0.1445
  273DCM    CL1 1736   1.559   1.122   3.187  0.1240  0.3951  0.0182
  273DCM     C1 1737   1.486   1.116   3.351  0.2779  0.2867  0.2081
  273DCM     H1 1738   1.525   1.034   3.412 -1.5115 -0.6168  0.1927
  273DCM     H2 1739   1.381   1.091   3.331  0.2034  0.2759  0.6097
  273DCM    CL2 1740   1.488   1.270   3.453  0.0427 -0.6426  0.0301
  274DCM    CL1 1741   3.584   3.165   2.801  0.4948  0.3330 -0.2898
  274DCM     C1 1742   3.728   3.062   2.802 -0.4289  0.5735 -0.8219
  274DCM     H1 1743   3.783   3.056   2.896 -1.1913  0.3768 -0.3731
  274DCM     H2 1744   3.799   3.108   2.733  1.1146  0.1512  0.4393
  274DCM    CL2 1745   3.692   2.884   2.759  0.1153 -0.1007  0.1673
  275DCM    CL1 1746   2.947   1.917   2.887  0.1329 -0.0569  0.0176
  275DCM     C1 1747   2.914   2.091   2.847 -0.0718 -0.2307  0.3225
  275DCM     H1 1748   2.971   2.112   2.755  1.4925  1.9437  1.6984
  275DCM     H2 1749   2.954   2.167   2.914  1.6522 -0.9069  0.1172
  275DCM    CL2 1750   2.737   2.124   2.827  0.1715 -0.0266 -0.0903
  276DCM    CL1 1751   0.217   3.999   2.233 -0.0737  0.4618 -0.6850
  276DCM     C1 1752   0.102   4.144   2.233  0.1170 -0.0193  0.4446
  276DCM     H1 1753   0.002   4.099   2.240  0.6600 -1.3616 -0.1688
  276DCM     H2 1754   0.117   4.200   2.140  1.7652 -1.6522 -0.3320
  276DCM    CL2 1755   0.124   4.260   2.371  0.1535 -0.1068  0.5020
  277DCM    CL1 1756   1.084   0.581   3.036  0.0298  0.3086  0.0208
  277DCM     C1 1757   1.195   0.720   3.010 -0.8369  0.5533 -0.0517
  277DCM     H1 1758   1.144   0.813   2.983 -1.1654  0.2896 -0.3431
  277DCM     H2 1759   1.272   0.697   2.936 -2.4906 -0.3601 -1.5611
  277DCM    CL2 1760   1.300   0.769   3.149 -0.2839  0.2769  0.1308
  278DCM    CL1 1761   0.899   2.731   2.994 -0.1057  0.0547  0.1115
  278DCM     C1 1762   0.990   2.881   2.971  0.1883 -0.2863 -0.5938
  278DCM     H1 1763   0.942   2.952   3.040 -4.6214 -1.3657 -2.4679
  278DCM     H2 1764   0.973   2.898   2.864 -0.8185 -0.2505 -0.4381
  278DCM    CL2 1765   1.166   2.875   3.003  0.1667  0.2308 -0.6124
  279DCM    CL1 1766   0.737   0.227   0.538 -0.1170 -0.2929 -0.0400
  279DCM     C1 1767   0.666   0.368   0.445 -0.2940  0.0494 -0.3708
  279DCM     H1 1768   0.640   0.453   0.509 -1.8351 -0.6843  0.0305
  279DCM     H2 1769   0.575   0.321   0.405  1.6805 -3.2679 -1.3462
  279DCM    CL2 1770   0.770   0.423   0.319 -0.4005  0.2114  0.5127
  280DCM    CL1 1771   0.164   2.288   3.219 -0.3399 -0.5701  0.1614
  280DCM     C1 1772   0.027   2.171   3.214 -0.4889 -0.2027 -0.1673
  280DCM     H1 1773  -0.042   2.198   3.295 -0.3312  0.3116 -0.2032
  280DCM     H2 1774   0.072   2.072   3.230  2.8447  1.0379 -0.9655
  280DCM    CL2 1775  -0.078   2.181   3.075 -0.1100  0.3641 -0.0132
  281DCM    CL1 1776   2.260   1.300   3.382  0.1127  0.2941  0.2472
  281DCM     C1 1777   2.435   1.250   3.401 -0.2795 -0.9483 -0.7740
  281DCM     H1 1778   2.503   1.332   3.375  0.3609 -1.2526 -0.0970
  281DCM     H2 1779   2.461   1.168   3.334 -0.2808 -2.3585  0.8752
  281DCM    CL2 1780   2.489   1.207   3.569 -0.0022 -0.1085  0.0210
  282DCM    CL1 1781   1.111   2.278   2.387 -0.0466 -0.3391  0.1214
  282DCM     C1 1782   1.123   2.142   2.498 -0.0302  0.6121  0.0749
  282DCM     H1 1783   1.075   2.055   2.452  1.3008  0.7839 -1.7425
  282DCM     H2 1784   1.084   2.176   2.594 -1.9307 -0.2328 -0.3380
  282DCM    CL2 1785   1.287   2.091   2.537 -0.0431  0.4761 -0.3150
  283DCM    CL1 1786   1.764   1.975   3.638  0.0915 -0.2354 -0.4963
  283DCM     C1 1787   1.804   1.923   3.470  0.0647 -0.6929 -0.1948
  283DCM     H1 1788   1.783   1.819   3.446  2.0842 -0.7867 -1.7894
  283DCM     H2 1789   1.910   1.942   3.453  0.0257 -1.7405 -1.8141
  283DCM    CL2 1790   1.711   2.018   3.363  0.2793  0.0083  0.1618
  284DCM    CL1 1791   2.887   3.650   3.266  0.2656 -0.0367 -0.0022
  284DCM     C1 1792   3.054   3.712   3.304 -0.1127  0.4270  0.0853
  284DCM     H1 1793   3.052   3.818   3.277 -0.5726 -0.2615 -2.9472
  284DCM     H2 1794   3.129   3.665   3.239  1.4040 -0.0020  2.0359
  284DCM    CL2 1795   3.085   3.666   3.474  0.4841  0.3075 -0.1229
  285DCM    CL1 1796   1.522   1.061   1.004 -0.3436 -0.2514 -0.6010
  285DCM     C1 1797   1.506   0.990   1.167  0.1530 -0.0841 -0.3571
  285DCM     H1 1798   1.400   1.000   1.193  0.4156  1.5086  0.1887
  285DCM     H2 1799   1.572   1.050   1.231 -0.5250  0.5902 -0.2838
  285DCM    CL2 1800   1.569   0.814   1.175  0.1438  0.5412 -0.2890
  286DCM    CL1 1801   0.986   3.938   2.646  0.0662  0.0570 -0.2047
  286DCM     C1 1802   1.152   3.886   2.685 -0.0801  0.5456 -0.0521
  286DCM     H1 1803   1.209   3.973   2.718 -1.6793  3.0292 -3.2433
  286DCM     H2 1804   1.202   3.829   2.605 -1.4678 -0.2044 -0.4199
  286DCM    CL2 1805   1.142   3.770   2.818  0.0601  0.0961 -0.3614
  287DCM    CL1 1806   2.349   2.681   2.960  0.4735 -0.2706 -0.0491
  287DCM     C1 1807   2.422   2.529   2.885 -0.6479  0.2982 -0.2613
  287DCM     H1 1808   2.354   2.500   2.804 -0.1117  0.5617 -0.8058
  287DCM     H2 1809   2.413   2.457   2.967  2.1231 -0.1395 -0.2588
  287DCM    CL2 1810   2.584   2.570   2.827  0.2476 -0.0864 -0.5027
  288DCM    CL1 1811   1.442   0.536   1.027  0.4989  0.0697 -0.4621
  288DCM     C1 1812   1.265   0.515   1.067  0.4719 -0.2887 -0.3118
  288DCM     H1 1813   1.262   0.435   1.141 -2.6012 -0.3416 -0.3481
  288DCM     H2 1814   1.209   0.493   0.975 -0.7493  2.1281 -0.2447
  288DCM    CL2 1815   1.182   0.662   1.120 -0.3099  0.2542 -0.2136
  289DCM    CL1 1816   1.283   1.792   1.139 -0.2024  0.0990 -0.0591
  289DCM     C1 1817   1.448   1.810   1.213  0.1005  0.4213 -0.4762
  289DCM     H1 1818   1.441   1.864   1.308  1.2548 -0.0634 -0.0869
  289DCM     H2 1819   1.510   1.876   1.151 -2.0219  0.3135 -2.8179
  289DCM    CL2 1820   1.511   1.644   1.238 -0.3087 -0.3265 -0.1427
  290DCM    CL1 1821   3.854   3.627   2.941 -0.2161  0.2543  0.1502
  290DCM     C1 1822   3.780   3.764   2.858 -0.2118  0.0165  0.9964
  290DCM     H1 1823   3.757   3.837   2.937 -1.3419  1.2616 -0.4229
  290DCM     H2 1824   3.691   3.733   2.802  0.9131  0.8229 -1.3403
  290DCM    CL2 1825   3.903   3.820   2.736 -0.3594 -0.0959  0.3770
  291DCM    CL1 1826   3.194   0.894   3.029  0.2969  0.2896  0.3830
  291DCM     C1 1827   3.019   0.891   2.989  0.0066  0.2792 -0.0426
  291DCM     H1 1828   2.967   0.823   3.058 -0.0048  0.0593 -0.2680
  291DCM     H2 1829   2.999   0.860   2.886 -1.6576  1.1419 -0.0021
  291DCM    CL2 1830   2.955   1.055   3.027  0.2990  0.1960  0.1374
  292DCM    CL1 1831   1.805   1.223   2.340  0.0114  0.0579 -0.0727
  292DCM     C1 1832   1.886   1.286   2.490  0.0936  0.4477  0.6291
  292DCM     H1 1833   1.955   1.370   2.473  2.9121 -2.0434 -1.2688
  292DCM     H2 1834   1.932   1.202   2.543 -0.4390 -0.7272 -0.7133
  292DCM    CL2 1835   1.764   1.354   2.602  0.0067 -0.0100  0.6159
  293DCM    CL1 1836   3.523   1.301   2.246  0.2701  0.2326  0.0504
  293DCM     C1 1837   3.462   1.159   2.332  0.1427 -0.2998  0.8106
  293DCM     H1 1838   3.526   1.134   2.418  1.3578  3.2641  1.1118
  293DCM     H2 1839   3.456   1.075   2.262 -1.1291  2.1720 -2.2829
  293DCM    CL2 1840   3.299   1.198   2.399  0.2102 -0.2553 -0.0696
  294DCM    CL1 1841   0.527   3.318   0.944 -0.3413  0.3921 -0.0520
  294DCM     C1 1842   0.443   3.316   1.106 -0.1879 -0.6424  0.3620
  294DCM     H1 1843   0.506   3.294   1.193 -1.1587  0.6056  1.4224
  294DCM     H2 1844   0.350   3.257   1.107  0.7528 -2.2280 -0.5738
  294DCM    CL2 1845   0.380   3.481   1.152 -0.1117 -0.1226 -0.0790
  295DCM    CL1 1846   1.404   2.139   1.719  0.6171  0.3907  0.0882
  295DCM     C1 1847   1.255   2.050   1.716 -0.4750  0.5588 -0.0364
  295DCM     H1 1848   1.195   2.078   1.629 -1.6080 -0.0833  0.5259
  295DCM     H2 1849   1.205   2.072   1.811  0.2868 -0.6712  0.6746
  295DCM    CL2 1850   1.293   1.871   1.696 -0.4067 -0.0468 -0.1136
  296DCM    CL1 1851   1.970   0.787   1.038  0.0083  0.0357  0.2204
  296DCM     C1 1852   1.820   0.845   0.957  0.0789  0.3739 -0.1850
  296DCM     H1 1853   1.753   0.907   1.017 -3.4595 -1.1644 -2.2192
  296DCM     H2 1854   1.765   0.759   0.916 -1.1510  1.4099 -0.7624
  296DCM    CL2 1855   1.870   0.953   0.825  0.2285 -0.0061  0.0535
  297DCM    CL1 1856   2.371   3.147   3.606 -0.0141 -0.2869 -0.4741
  297DCM     C1 1857   2.238   3.054   3.531  0.4264 -0.0503 -0.0468
  297DCM     H1 1858   2.198   2.983   3.605 -1.3301 -0.0120 -0.9004
  297DCM     H2 1859   2.284   3.003   3.446  0.2577 -0.3015  0.0101
  297DCM    CL2 1860   2.105   3.162   3.485 -0.2182 -0.0922  0.6176
  298DCM    CL1 1861   0.191   2.765   0.361 -0.0043  0.1879 -0.3104
  298DCM     C1 1862   0.242   2.822   0.201 -0.6076  0.0783  0.6844
  298DCM     H1 1863   0.330   2.768   0.165 -0.7371  0.2220  0.1431
  298DCM     H2 1864   0.260   2.930   0.207 -1.4654  0.2871 -0.1154
  298DCM    CL2 1865   0.123   2.787   0.063  0.3016  0.0238 -0.0908
  299DCM    CL1 1866   3.894   3.366   1.525  0.1576  0.1392  0.4471
  299DCM     C1 1867   3.873   3.500   1.644  0.5777  0.1059  0.4890
  299DCM     H1 1868   3.956   3.495   1.715  1.8246  0.5814 -0.8739
  299DCM     H2 1869   3.773   3.483   1.685 -0.2509  3.1476 -0.0460
  299DCM    CL2 1870   3.871   3.657   1.560  0.1222  0.0070 -0.5522
  300DCM    CL1 1871   3.123   3.008   3.596  0.2463  0.3644 -0.1777
  300DCM     C1 1872   3.135   3.173   3.677 -0.0411 -0.4443  0.2464
  300DCM     H1 1873   3.170   3.163   3.780 -2.8819 -3.5484  1.0927
  300DCM     H2 1874   3.034   3.213   3.673  0.0820 -0.2290 -0.9307
  300DCM    CL2 1875   3.242   3.281   3.578 -0.1526 -0.1378  0.0846
  301DCM    CL1 1876   0.410   2.472   2.539  0.5085  0.0077 -0.3340
  301DCM     C1 1877   0.530   2.514   2.425 -0.0649  0.4320 -0.6009
  301DCM     H1 1878   0.630   2.478   2.452 -0.5155  0.0198  0.6125
  301DCM     H2 1879   0.524   2.623   2.425  1.2397  0.5323  0.5834
  301DCM    CL2 1880   0.478   2.437   2.270 -0.0224 -0.2199  0.2172
  302DCM    CL1 1881   2.248   0.092   2.775 -0.4390 -0.0377 -0.3661
  302DCM     C1 1882   2.150   0.186   2.657 -0.1306  0.3789  0.1396
  302DCM     H1 1883   2.141   0.294   2.675 -0.1684  0.3740  0.1487
  302DCM     H2 1884   2.051   0.140   2.660 -1.0031  2.2167  0.8845
  302DCM    CL2 1885   2.225   0.160   2.494 -0.1109 -0.2080 -0.0406
  303DCM    CL1 1886   3.185   1.205   0.342 -0.3363 -0.3507  0.1812
  303DCM     C1 1887   3.291   1.152   0.205  0.3197 -0.2648 -0.5808
  303DCM     H1 1888   3.398   1.157   0.230  0.7143 -2.4770 -1.6531
  303DCM     H2 1889   3.270   1.205   0.112 -2.4108 -1.0126 -0.4891
  303DCM    CL2 1890   3.268   0.970   0.196  0.1520 -0.1083 -0.3651
  304DCM    CL1 1891   1.826   2.255   0.241 -0.2416  0.2857 -0.0037
  304DCM     C1 1892   1.854   2.147   0.387 -0.1094 -0.3169 -0.4016
  304DCM     H1 1893   1.958   2.112   0.375 -1.0170 -3.2117 -0.4323
  304DCM     H2 1894   1.775   2.072   0.391 -0.0900 -0.3691 -0.9328
  304DCM    CL2 1895   1.850   2.244   0.546  0.0865  0.1552  0.0435
  305DCM    CL1 1896   2.499   1.838   2.288  0.0293  0.0132  0.2611
  305DCM     C1 1897   2.648   1.754   2.223 -0.4015  0.1922  0.8872
  305DCM     H1 1898   2.682   1.669   2.284  1.9000 -1.0878 -1.9402
  305DCM     H2 1899   2.725   1.829   2.202  0.6501 -0.7971  1.1437
  305DCM    CL2 1900   2.590   1.692   2.065 -0.1103  0.0470 -0.7026
  306DCM    CL1 1901   2.601   1.892   1.628  0.1667 -0.2270  0.0363
  306DCM     C1 1902   2.616   1.982   1.784 -1.0038  0.1630 -0.4137
  306DCM     H1 1903   2.713   2.033   1.790 -0.4962 -0.6984 -1.2117
  306DCM     H2 1904   2.607   1.913   1.869  1.2841  0.0208 -0.2140
  306DCM    CL2 1905   2.495   2.117   1.796  0.1041  0.1231 -0.1186
  307DCM    CL1 1906   0.740   0.509   0.753 -0.0611 -0.0395 -0.0948
  307DCM     C1 1907   0.915   0.518   0.726  0.7662 -0.1414 -0.2219
  307DCM     H1 1908   0.949   0.617   0.759 -0.0191  0.0894 -0.0872
  307DCM     H2 1909   0.935   0.500   0.620 -1.7035 -0.2799 -0.7216
  307DCM    CL2 1910   1.008   0.395   0.827  0.0867 -0.2662  0.2593
  308DCM    CL1 1911   0.743   2.343   0.954  0.5126 -0.2023 -0.3423
  308DCM     C1 1912   0.895   2.254   0.974 -0.2879  0.1555 -0.1408
  308DCM     H1 1913   0.906   2.226   1.079  1.3293 -0.0434 -0.3311
  308DCM     H2 1914   0.982   2.313   0.945  0.4174 -0.5990  0.3873
  308DCM    CL2 1915   0.888   2.100   0.880 -0.0736  0.3564  0.3001
  309DCM    CL1 1916   3.528   2.389   0.017 -0.2282 -0.3612 -0.3454
  309DCM     C1 1917   3.686   2.368   0.106  0.5704  0.1000 -0.2324
  309DCM     H1 1918   3.707   2.262   0.125 -0.8527  0.1283  1.8147
  309DCM     H2 1919   3.683   2.426   0.198 -0.9786 -0.0587 -0.1625
  309DCM    CL2 1920   3.822   2.433   0.006  0.1373  0.3216  0.1471
  310DCM    CL1 1921   1.802   2.177   1.421 -0.4521 -0.0139  0.1228
  310DCM     C1 1922   1.710   2.109   1.555 -0.4832  0.0630  0.3882
  310DCM     H1 1923   1.616   2.161   1.575 -1.6737 -1.1154 -1.7221
  310DCM     H2 1924   1.780   2.108   1.639 -0.7745 -2.9471  0.7259
  310DCM    CL2 1925   1.660   1.933   1.517 -0.1842 -0.0003 -0.0284
  311DCM    CL1 1926   0.167   0.675   2.460 -0.1064 -0.5294 -0.1936
  311DCM     C1 1927   0.227   0.847   2.464 -0.3366  0.4586  0.2010
  311DCM     H1 1928   0.336   0.850   2.476 -0.1826  1.8726 -1.1791
  311DCM     H2 1929   0.160   0.907   2.525  1.2110  2.9508 -0.4100
  311DCM    CL2 1930   0.207   0.917   2.298  0.3291  0.4602  0.0159
  312DCM    CL1 1931   0.937   2.276   1.483  0.0492  0.5983  0.0541
  312DCM     C1 1932   0.872   2.273   1.644  0.1120 -0.0781  0.7181
  312DCM     H1 1933   0.810   2.363   1.655 -0.6919 -0.4910 -0.2348
  312DCM     H2 1934   0.953   2.272   1.718  0.2028 -4.3363  0.8127
  312DCM    CL2 1935   0.776   2.126   1.673  0.6237  0.0043 -0.0129
  313DCM    CL1 1936   1.402   1.813   3.586 -0.4183  0.3955 -0.5872
  313DCM     C1 1937   1.522   1.682   3.550  0.4514 -0.1966  0.1557
  313DCM     H1 1938   1.597   1.704   3.473 -1.7842  0.6366 -1.9197
  313DCM     H2 1939   1.457   1.599   3.516 -0.7828  1.0116 -0.5439
  313DCM    CL2 1940   1.589   1.632   3.713 -0.2005  0.0056  0.5444
  314DCM    CL1 1941   2.718   2.497   3.143  0.2810 -0.4185 -0.1988
  314DCM     C1 1942   2.792   2.357   3.210  0.1224 -0.0948  0.2824
  314DCM     H1 1943   2.803   2.378   3.317  2.4800 -0.8035  0.2253
  314DCM     H2 1944   2.890   2.335   3.166  1.0268  2.6997  0.7260
  314DCM    CL2 1945   2.686   2.221   3.174 -0.0869 -0.1764 -0.3275
  315DCM    CL1 1946   0.580   1.379   3.747  0.1674  0.3409 -0.0891
  315DCM     C1 1947   0.499   1.539   3.764  0.4719  0.5211  0.3977
  315DCM     H1 1948   0.409   1.527   3.825 -0.4380 -1.8332 -1.2338
  315DCM     H2 1949   0.467   1.576   3.666 -0.1038 -2.4396 -0.6282
  315DCM    CL2 1950   0.606   1.671   3.831 -0.4291  0.0425  0.4766
  316DCM    CL1 1951   2.484   3.897   3.627 -0.0472 -0.0551  0.2497
  316DCM     C1 1952   2.645   3.924   3.542  0.1242  0.4922 -0.4542
  316DCM     H1 1953   2.629   4.024   3.498  2.4220  1.0925 -0.0586
  316DCM     H2 1954   2.660   3.857   3.457 -0.0262  2.4333 -2.1077
  316DCM    CL2 1955   2.792   3.928   3.643  0.3855 -0.0483 -0.0520
  317DCM    CL1 1956   1.556   2.493   2.545 -0.1301 -0.2090 -0.7449
  317DCM     C1 1957   1.548   2.622   2.422 -0.3480 -0.2643 -0.0102
  317DCM     H1 1958   1.630   2.615   2.351 -1.2630 -2.5602 -0.9423
  317DCM     H2 1959   1.538   2.721   2.467  2.0021 -0.2538  0.5711
  317DCM    CL2 1960   1.401   2.611   2.313  0.3599  0.1034 -0.2586
  318DCM    CL1 1961   0.233   3.340   3.403  0.4173 -0.3712 -0.1378
  318DCM     C1 1962   0.129   3.242   3.288 -1.0354  0.5308 -0.1822
  318DCM     H1 1963   0.029   3.222   3.327 -1.0507  0.0429 -0.4779
  318DCM     H2 1964   0.181   3.151   3.257 -0.7821 -0.2149  2.1919
  318DCM    CL2 1965   0.120   3.342   3.141 -0.1490 -0.3024  0.3822
  319DCM    CL1 1966   2.382   0.329   3.848 -0.0017  0.0792 -0.0620
  319DCM     C1 1967   2.376   0.169   3.920  0.2163  0.1902 -0.2622
  319DCM     H1 1968   2.443   0.106   3.860 -0.1496  1.4832 -2.1067
  319DCM     H2 1969   2.277   0.125   3.906  1.1082 -1.9478 -0.2711
  319DCM    CL2 1970   2.408   0.154   4.095  0.6121 -0.1799  0.6214
  320DCM    CL1 1971   2.799   1.944   2.506 -0.2017 -0.2926  0.0241
  320DCM     C1 1972   2.950   1.846   2.467 -0.3940 -0.2042 -0.3340
  320DCM     H1 1973   3.035   1.885   2.523 -0.5105  0.5399 -0.6518
  320DCM     H2 1974   2.964   1.860   2.359  1.7133  0.4555 -0.0176
  320DCM    CL2 1975   2.937   1.668   2.497  0.1383  0.1627  0.2076
  321DCM    CL1 1976   1.935   1.344   3.052 -0.1666 -0.0640  0.1808
  321DCM     C1 1977   2.077   1.245   2.982 -0.0271 -0.3661  0.0035
  321DCM     H1 1978   2.054   1.138   2.988  0.1605 -0.6498 -2.9192
  321DCM     H2 1979   2.161   1.277   3.046 -2.1551  2.4836  1.5797
  321DCM    CL2 1980   2.105   1.295   2.818  1.0024  0.0323 -0.0754
  322DCM    CL1 1981   3.661   2.996   0.941 -0.4138 -0.0598 -0.2428
  322DCM     C1 1982   3.799   3.009   1.057 -0.1465 -0.5224  0.8316
  322DCM     H1 1983   3.796   3.110   1.099 -1.9480 -0.9366  1.7800
  322DCM     H2 1984   3.888   3.006   0.993 -1.4292  0.0568 -1.0633
  322DCM    CL2 1985   3.785   2.892   1.186 -0.2507  0.3739 -0.1520
  323DCM    CL1 1986   1.816   2.571   1.231  0.0189 -0.2849 -0.0044
  323DCM     C1 1987   1.786   2.563   1.411 -0.3544 -0.1727  0.8969
  323DCM     H1 1988   1.877   2.549   1.471  0.9359  0.3317 -0.8742
  323DCM     H2 1989   1.721   2.479   1.441 -0.8449 -0.1340 -0.0452
  323DCM    CL2 1990   1.706   2.716   1.468  0.3672  0.2975  0.0189
  324DCM    CL1 1991   2.920   1.099   1.426  0.2185 -0.2313 -0.2704
  324DCM     C1 1992   3.031   1.058   1.557  0.6224  0.0495  0.1055
  324DCM     H1 1993   3.096   1.146   1.555  0.8184 -0.1079 -0.5147
  324DCM     H2 1994   3.085   0.965   1.538  1.7918  0.5930  0.7066
  324DCM    CL2 1995   2.952   1.063   1.719 -0.0607 -0.1002 -0.4227
  325DCM    CL1 1996   0.555   2.455   3.786 -0.2587 -0.3525  0.1572
  325DCM     C1 1997   0.559   2.460   3.606  0.2738 -0.1487 -0.4707
  325DCM     H1 1998   0.617   2.379   3.559 -2.1856 -0.9025 -2.3672
  325DCM     H2 1999   0.595   2.559   3.577  2.7778 -0.8668 -0.0596
  325DCM    CL2 2000   0.385   2.467   3.560 -0.1346  0.0242 -0.2887
  326DCM    CL1 2001   3.030   0.673   0.582  0.0224 -0.0979  0.1836
  326DCM     C1 2002   2.929   0.803   0.649 -0.0398 -0.9326 -0.4764
  326DCM     H1 2003   2.870   0.750   0.724 -0.2649 -1.8859 -1.3078
  326DCM     H2 2004   2.863   0.857   0.579 -0.7346  0.7972  1.3926
  326DCM    CL2 2005   3.021   0.929   0.743 -0.1241  0.1220  0.1312
  327DCM    CL1 2006   3.895   2.941   3.264 -0.1262  0.0602 -0.0138
  327DCM     C1 2007   3.831   3.024   3.407 -0.7630  0.0052  0.6240
  327DCM     H1 2008   3.737   2.975   3.435 -1.6924  0.4458 -1.4868
  327DCM     H2 2009   3.800   3.125   3.380 -0.7932 -0.4536 -1.2035
  327DCM    CL2 2010   3.959   3.047   3.537  0.1608 -0.1486 -0.2116
  328DCM    CL1 2011   2.083   2.438   1.407 -0.0681  0.0412  0.7658
  328DCM     C1 2012   2.176   2.519   1.533  0.2593  0.4255  0.3773
  328DCM     H1 2013   2.262   2.561   1.480 -0.4578  0.3179 -0.9197
  328DCM     H2 2014   2.194   2.461   1.624 -0.4396 -1.7192 -0.7845
  328DCM    CL2 2015   2.105   2.679   1.573  0.1709 -0.3805 -0.2540
  329DCM    CL1 2016   2.202   2.137   2.801 -0.0824 -0.1552  0.1802
  329DCM     C1 2017   2.310   2.084   2.934 -0.0147 -0.0303 -0.4601
  329DCM     H1 2018   2.415   2.098   2.905  0.0656  0.2520 -0.0392
  329DCM     H2 2019   2.283   1.979   2.950  0.3454  0.0093  0.4155
  329DCM    CL2 2020   2.292   2.187   3.088  0.0068 -0.4093 -0.1195
  330DCM    CL1 2021   3.466   1.413   0.545 -0.1230  0.0656  0.1044
  330DCM     C1 2022   3.545   1.507   0.418 -0.2294 -0.0194 -0.3715
  330DCM     H1 2023   3.561   1.436   0.336 -0.2185  1.3928 -1.6198
  330DCM     H2 2024   3.633   1.548   0.468  0.1839 -1.6079  0.2785
  330DCM    CL2 2025   3.433   1.633   0.359 -0.2034 -0.3322  0.4056
  331DCM    CL1 2026   3.805   1.724   1.316  0.0547  0.2830 -0.6621
  331DCM     C1 2027   3.782   1.552   1.262  0.3794  0.8156 -0.3256
  331DCM     H1 2028   3.881   1.507   1.277  0.2463  0.4840 -0.4275
  331DCM     H2 2029   3.740   1.561   1.161 -4.6649 -0.0178  1.4169
  331DCM    CL2 2030   3.671   1.462   1.371 -0.0355  0.4455 -0.3908
  332DCM    CL1 2031   1.106   3.225   3.874  0.4753 -0.0168 -0.0284
  332DCM     C1 2032   1.098   3.042   3.913 -0.2425 -0.2209 -0.6263
  332DCM     H1 2033   1.036   2.993   3.837 -2.1436 -1.4693  1.6316
  332DCM     H2 2034   1.046   3.019   4.006  1.3797 -1.4460  0.0121
  332DCM    CL2 2035   1.266   2.986   3.920  0.1070 -0.1420 -0.2432
  333DCM    CL1 2036   0.287   1.643   3.226  0.1290 -0.2463  0.0592
  333DCM     C1 2037   0.144   1.629   3.329 -0.0904  0.1164 -0.0122
  333DCM     H1 2038   0.160   1.687   3.420  0.5370 -1.2761  0.7867
  333DCM     H2 2039   0.121   1.524   3.351 -2.2321 -0.3218 -3.5390
  333DCM    CL2 2040   0.013   1.721   3.253 -0.0363 -0.4026 -0.5004
  334DCM    CL1 2041   1.514   3.203   1.860 -0.0135  0.0865 -0.0688
  334DCM     C1 2042   1.410   3.230   2.003  0.6019 -0.5065  0.1103
  334DCM     H1 2043   1.308   3.197   1.979  0.9102 -1.1968 -0.2849
  334DCM     H2 2044   1.401   3.336   2.027 -1.7599 -0.7186  0.4203
  334DCM    CL2 2045   1.475   3.155   2.153  0.0550  0.1002 -0.4890
  335DCM    CL1 2046   3.633   3.784   3.859  0.3374  0.1963 -0.6043
  335DCM     C1 2047   3.746   3.909   3.777  0.5872  0.6606  0.6815
  335DCM     H1 2048   3.788   3.880   3.680 -1.0134 -0.3870  0.2660
  335DCM     H2 2049   3.815   3.953   3.850  0.4026  0.3053  1.0726
  335DCM    CL2 2050   3.651   4.058   3.732 -0.0146  0.2003 -0.1022
  336DCM    CL1 2051   2.965   3.797   1.858  0.0793 -0.0653 -0.0581
  336DCM     C1 2052   3.059   3.637   1.846  0.8397  0.3015 -0.5801
  336DCM     H1 2053   3.165   3.661   1.837  0.8857 -0.0103 -0.8527
  336DCM     H2 2054   3.031   3.575   1.760 -1.2782  1.8553 -1.0772
  336DCM    CL2 2055   3.043   3.520   1.982  0.2427  0.0906  0.1666
  337DCM    CL1 2056   2.946   2.888   3.200  0.3676  0.1748  0.1814
  337DCM     C1 2057   3.100   2.825   3.130 -0.5295  0.4450  0.2556
  337DCM     H1 2058   3.141   2.758   3.206  0.3010  1.0438  0.3510
  337DCM     H2 2059   3.171   2.907   3.113 -0.0856 -0.0094 -0.1024
  337DCM    CL2 2060   3.073   2.732   2.981  0.0776 -0.6468 -0.1363
  338DCM    CL1 2061   0.145   1.704   1.037 -0.1401  0.4949 -0.1527
  338DCM     C1 2062   0.240   1.555   1.026  0.2717  0.3300 -0.2550
  338DCM     H1 2063   0.316   1.567   0.947  1.1110 -2.0499  0.1082
  338DCM     H2 2064   0.182   1.466   0.999 -2.2516  1.2698  1.7587
  338DCM    CL2 2065   0.330   1.525   1.175  0.4607 -0.0374  0.0644
  339DCM    CL1 2066   3.713   2.238   2.606 -0.2325  0.1939 -0.2435
  339DCM     C1 2067   3.652   2.385   2.676 -0.2018  0.0450  0.3278
  339DCM     H1 2068   3.546   2.375   2.652 -0.7082  4.1648  0.0550
  339DCM     H2 2069   3.699   2.471   2.626 -0.9836  1.3169  1.7074
  339DCM    CL2 2070   3.684   2.376   2.851 -0.1974 -0.4238  0.0421
  340DCM    CL1 2071   3.596   1.700   3.338  0.1462 -0.4100 -0.5733
  340DCM     C1 2072   3.681   1.545   3.323  0.7929  0.4603 -0.3425
  340DCM     H1 2073   3.627   1.470   3.382  0.4329 -1.1848 -2.6282
  340DCM     H2 2074   3.784   1.558   3.356  0.9701 -1.9657  0.2678
  340DCM    CL2 2075   3.704   1.498   3.154 -0.4738  0.2536  0.0211
  341DCM    CL1 2076   2.402   0.800   3.121  0.1185  0.4956 -0.0336
  341DCM     C1 2077   2.499   0.883   2.984  0.3556 -0.5291  0.3618
  341DCM     H1 2078   2.605   0.899   3.010 -0.2421  2.5973  1.3097
  341DCM     H2 2079   2.451   0.975   2.950  0.2233 -0.5486  0.4953
  341DCM    CL2 2080   2.476   0.779   2.837  0.0818 -0.0568 -0.2440
  342DCM    CL1 2081   2.202   0.945   2.444  0.2786 -0.0097  0.1169
  342DCM     C1 2082   2.121   0.922   2.600 -0.3023  0.4033 -0.5518
  342DCM     H1 2083   2.093   0.818   2.615  1.9510 -0.1690  0.0276
  342DCM     H2 2084   2.033   0.988   2.595 -1.0761 -0.6706 -1.7956
  342DCM    CL2 2085   2.220   0.989   2.739  0.0490  0.3951 -0.2062
  343DCM    CL1 2086   2.026   3.918   3.827  0.2764  0.0608 -0.0903
  343DCM     C1 2087   2.083   3.755   3.774 -0.0502  0.0597  0.1900
  343DCM     H1 2088   2.142   3.718   3.858  0.1258  1.2714  0.6208
  343DCM     H2 2089   2.130   3.760   3.675  0.1081  0.4866  0.2849
  343DCM    CL2 2090   1.940   3.652   3.776  0.2968 -0.1027 -0.3543
  344DCM    CL1 2091   2.966   1.449   3.101  0.3214 -0.0228  0.5206
  344DCM     C1 2092   3.131   1.501   3.086 -0.6004  0.7353  0.0116
  344DCM     H1 2093   3.134   1.610   3.077 -0.1233  0.8388  1.2231
  344DCM     H2 2094   3.183   1.447   3.006 -0.4045  0.2207  0.4719
  344DCM    CL2 2095   3.207   1.451   3.242 -0.5733 -0.0892 -0.2093
  345DCM    CL1 2096   0.288   0.178   3.093 -0.1355 -0.0769 -0.3273
  345DCM     C1 2097   0.313   0.088   3.246 -0.5912  0.1310 -0.3819
  345DCM     H1 2098   0.217   0.049   3.283  0.4169 -2.3901 -0.2822
  345DCM     H2 2099   0.362   0.157   3.316 -0.5520 -0.5719  0.2899
  345DCM    CL2 2100   0.425  -0.052   3.219 -0.2096 -0.2991 -0.1195
  346DCM    CL1 2101   1.862   3.618   3.166 -0.1657 -0.5026 -0.1294
  346DCM     C1 2102   1.843   3.640   3.343 -0.6634 -0.1882  0.5794
  346DCM     H1 2103   1.826   3.545   3.394 -1.6565 -0.6295 -0.5268
  346DCM     H2 2104   1.762   3.712   3.361 -0.7243 -0.0484 -0.2160
  346DCM    CL2 2105   1.987   3.718   3.422 -0.2479 -0.0303 -0.6407
  347DCM    CL1 2106   3.510   0.448   1.875 -0.0602 -0.3284 -0.1023
  347DCM     C1 2107   3.573   0.282   1.887 -0.2866  0.8378 -0.1809
  347DCM     H1 2108   3.606   0.252   1.988 -2.4889  2.7216  1.2024
  347DCM     H2 2109   3.657   0.271   1.818  0.9205  1.6335  1.0986
  347DCM    CL2 2110   3.442   0.175   1.814  0.0698 -0.0708 -0.2378
  348DCM    CL1 2111   2.743   0.421   3.685 -0.0883 -0.2059 -0.5239
  348DCM     C1 2112   2.803   0.251   3.674  0.1991  0.2701 -0.6059
  348DCM     H1 2113   2.750   0.192   3.598  0.9803 -0.4700 -0.5900
  348DCM     H2 2114   2.809   0.203   3.773 -0.4328 -1.3343 -1.3135
  348DCM    CL2 2115   2.974   0.270   3.624 -0.2608 -0.1213  0.2637
  349DCM    CL1 2116   0.917   0.441   2.572 -0.0962 -0.0722 -0.4952
  349DCM     C1 2117   1.072   0.443   2.650  0.0823 -0.4839  0.3387
  349DCM     H1 2118   1.148   0.405   2.580 -1.7143  1.0927 -2.7152
  349DCM     H2 2119   1.055   0.375   2.735 -0.1743 -1.7537 -0.6833
  349DCM    CL2 2120   1.122   0.608   2.703 -0.0194  0.3358 -0.2075
  350DCM    CL1 2121   3.040   1.108   3.571  0.1243  0.2672 -0.4236
  350DCM     C1 2122   3.135   1.060   3.426  0.6382 -0.7023  0.0511
  350DCM     H1 2123   3.189   1.150   3.393 -0.7161  0.0608 -0.1797
  350DCM     H2 2124   3.079   1.011   3.345  0.4424  1.1612 -1.0072
  350DCM    CL2 2125   3.268   0.947   3.475 -0.0698 -0.1265  0.1299
  351DCM    CL1 2126   3.304   2.311   2.496  0.2293 -0.0240 -0.0134
  351DCM     C1 2127   3.304   2.452   2.383 -0.3751 -0.2576 -0.1513
  351DCM     H1 2128   3.386   2.520   2.406 -0.4675 -0.2361  0.1211
  351DCM     H2 2129   3.204   2.498   2.382 -0.5308 -0.4443  1.9439
  351DCM    CL2 2130   3.347   2.382   2.224 -0.0761  0.2092  0.1352
  352DCM    CL1 2131   2.920   2.849   0.905  0.2356  0.1862  0.0799
  352DCM     C1 2132   2.991   3.005   0.877 -0.2276 -0.2165  0.4295
  352DCM     H1 2133   3.089   2.997   0.829 -0.2928 -0.4704  0.3407
  352DCM     H2 2134   2.992   3.071   0.965  0.7027 -1.3264  1.2792
  352DCM    CL2 2135   2.892   3.100   0.758  0.0095 -0.0764  0.1929
  353DCM    CL1 2136   1.846   2.971   1.016  0.1486 -0.1121  0.2776
  353DCM     C1 2137   1.863   2.962   1.202 -0.0540 -0.1640 -0.4732
  353DCM     H1 2138   1.942   3.033   1.230  0.5357 -0.1963 -1.9286
  353DCM     H2 2139   1.877   2.855   1.224 -2.3135 -0.7453 -1.5664
  353DCM    CL2 2140   1.699   2.999   1.274  0.3029 -0.3189 -0.0225
  354DCM    CL1 2141   1.164   0.283   3.784  0.3337 -0.7017 -0.1706
  354DCM     C1 2142   1.258   0.143   3.841 -0.0501 -0.1115  1.0503
  354DCM     H1 2143   1.207   0.098   3.927 -0.3518 -2.4713 -0.2859
  354DCM     H2 2144   1.363   0.171   3.855  0.9311 -2.4966 -0.7727
  354DCM    CL2 2145   1.265   0.001   3.725  0.3111 -0.2695  0.0692
  355DCM    CL1 2146   2.180   3.582   0.764 -0.1128 -0.5713  0.1641
  355DCM     C1 2147   2.304   3.627   0.884 -1.2492 -0.4701  0.1719
  355DCM     H1 2148   2.276   3.721   0.933 -0.7269  0.9986 -2.1872
  355DCM     H2 2149   2.399   3.643   0.832 -1.7121  0.4084 -0.4355
  355DCM    CL2 2150   2.329   3.506   1.017  0.2951 -0.0970  0.4197
  356DCM    CL1 2151   0.538   1.161   1.481  0.0191 -0.3774 -0.0987
  356DCM     C1 2152   0.485   1.208   1.650  0.1712  0.0546 -0.2594
  356DCM     H1 2153   0.489   1.124   1.721  0.6636 -0.8552 -1.3347
  356DCM     H2 2154   0.381   1.244   1.650  0.5190  1.3223  2.2287
  356DCM    CL2 2155   0.589   1.342   1.707 -0.3075  0.1646 -0.4620
  357DCM    CL1 2156   1.483   1.211   1.502 -0.4691  0.0838  0.4266
  357DCM     C1 2157   1.538   1.253   1.668  1.0362  0.0085  0.6370
  357DCM     H1 2158   1.635   1.302   1.658  2.4162 -2.2776  2.0191
  357DCM     H2 2159   1.545   1.177   1.746 -0.0131 -0.3977  0.3488
  357DCM    CL2 2160   1.426   1.382   1.725 -0.0058 -0.5746  0.2467
  358DCM    CL1 2161   1.153   3.454   0.344 -0.2999 -0.4071  0.0876
  358DCM     C1 2162   1.083   3.573   0.239  0.3490 -0.4751 -0.3183
  358DCM     H1 2163   1.135   3.669   0.253  2.1836 -1.1945 -1.7669
  358DCM     H2 2164   0.979   3.577   0.271  0.3594  1.9130 -0.3727
  358DCM    CL2 2165   1.108   3.499   0.077  0.0562  0.5778  0.0439
  359DCM    CL1 2166   3.196   2.446   3.419 -0.1525  0.3621 -0.5241
  359DCM     C1 2167   3.060   2.461   3.528  0.4793 -0.0660  0.0094
  359DCM     H1 2168   3.067   2.410   3.625 -0.4990  0.8484  0.5897
  359DCM     H2 2169   2.968   2.430   3.478  0.3125 -0.7688  0.7322
  359DCM    CL2 2170   3.029   2.639   3.567 -0.0490  0.1669  0.1795
  360DCM    CL1 2171   0.904   1.434   0.666 -0.2525 -0.2426  0.3017
  360DCM     C1 2172   0.740   1.374   0.626 -0.5248  0.5877 -0.2641
  360DCM     H1 2173   0.678   1.464   0.624 -0.8052  0.5895  3.3084
  360DCM     H2 2174   0.708   1.304   0.704  1.2425 -1.1723 -1.0103
  360DCM    CL2 2175   0.725   1.287   0.472  0.3064 -0.0440  0.1817
  361DCM    CL1 2176   3.932   0.521   2.248  0.1295 -0.0657 -0.4238
  361DCM     C1 2177   3.816   0.454   2.136 -0.5604 -0.4216 -0.4828
  361DCM     H1 2178   3.755   0.538   2.102 -0.1897  1.8112  3.7079
  361DCM     H2 2179   3.759   0.387   2.200 -0.5943  0.9810  1.0289
  361DCM    CL2 2180   3.901   0.373   2.005 -0.3535 -0.1204 -0.0103
  362DCM    CL1 2181   2.718   2.829   1.818 -0.0879  0.1272 -0.4275
  362DCM     C1 2182   2.623   2.966   1.886 -0.5357  0.0509  0.3346
  362DCM     H1 2183   2.624   2.951   1.995  0.1661 -0.7252  0.2321
  362DCM     H2 2184   2.524   2.962   1.840 -0.2506  1.5918 -0.4682
  362DCM    CL2 2185   2.684   3.129   1.872  0.4456  0.0147  0.0354
  363DCM    CL1 2186   2.270   0.291   1.628  0.0191  0.2643 -0.2146
  363DCM     C1 2187   2.217   0.454   1.564 -0.5794 -0.0697 -0.4956
  363DCM     H1 2188   2.267   0.527   1.629  2.3612 -0.5827 -2.0008
  363DCM     H2 2189   2.109   0.451   1.579 -0.2249 -1.1489  2.6479
  363DCM    CL2 2190   2.263   0.471   1.391  0.0920 -0.4536  0.2042
  364DCM    CL1 2191   0.446   3.115   0.231  0.1485  0.0151  0.3164
  364DCM     C1 2192   0.488   3.061   0.394 -0.7163 -0.3381 -0.0841
  364DCM     H1 2193   0.403   3.043   0.461 -0.3030  0.3667  0.6386
  364DCM     H2 2194   0.552   3.139   0.435  2.3393 -0.5827 -3.8443
  364DCM    CL2 2195   0.578   2.905   0.406 -0.4168  0.5363  0.0897
  365DCM    CL1 2196   3.580   1.065   1.895  0.1902 -0.4255 -0.5419
  365DCM     C1 2197   3.687   0.919   1.896 -0.7546  0.1872 -0.1633
  365DCM     H1 2198   3.712   0.877   1.798  0.4916 -1.3490  0.7628
  365DCM     H2 2199   3.636   0.841   1.953 -1.4376  1.5511  1.1506
  365DCM    CL2 2200   3.835   0.958   1.983 -0.3286  0.3335 -0.0062
  366DCM    CL1 2201   3.190   1.750   0.825 -0.3458 -0.1855  0.1700
  366DCM     C1 2202   3.112   1.787   0.677  0.2503 -0.1115 -0.6785
  366DCM     H1 2203   3.167   1.864   0.621  1.5228  0.3314  1.1154
  366DCM     H2 2204   3.012   1.818   0.710  0.7099  0.5057  0.1692
  366DCM    CL2 2205   3.108   1.644   0.574 -0.0769 -0.2433  0.0554
  367DCM    CL1 2206   1.640   3.296   3.690 -0.3445  0.2739  0.3226
  367DCM     C1 2207   1.465   3.324   3.725 -0.0754  0.6488 -0.1355
  367DCM     H1 2208   1.462   3.431   3.745  1.9226  1.0143 -1.4969
  367DCM     H2 2209   1.442   3.265   3.814 -1.2678  1.6820  0.2735
  367DCM    CL2 2210   1.356   3.288   3.580  0.2622  0.1634 -0.2841
  368DCM    CL1 2211   3.020   0.198   2.153  0.2799  0.1758  0.5694
  368DCM     C1 2212   2.956   0.047   2.219 -0.3337  0.1342 -0.1205
  368DCM     H1 2213   3.031  -0.019   2.265 -0.8531  1.0439  2.1311
  368DCM     H2 2214   2.906   0.006   2.130  0.0913  0.1844 -0.3856
  368DCM    CL2 2215   2.830   0.088   2.340  0.4176  0.0344  0.0634
  369DCM    CL1 2216   2.458   2.696   1.210 -0.2951 -0.3093 -0.4725
  369DCM     C1 2217   2.608   2.690   1.315 -0.2208 -0.4588 -0.7239
  369DCM     H1 2218   2.632   2.787   1.360  0.5737 -0.6326 -0.7630
  369DCM     H2 2219   2.697   2.659   1.260  0.7947  0.6077  0.2631
  369DCM    CL2 2220   2.589   2.560   1.435  0.1961 -0.1893  0.4844
  370DCM    CL1 2221   1.119   2.738   2.513  0.1499 -0.2141  0.1684
  370DCM     C1 2222   1.011   2.647   2.400 -0.8391 -0.2938  0.4911
  370DCM     H1 2223   1.077   2.574   2.351  0.2211 -0.5236  2.1706
  370DCM     H2 2224   0.963   2.717   2.330 -1.6564  0.5400  1.8325
  370DCM    CL2 2225   0.885   2.556   2.489  0.0387 -0.5483 -0.0073
  371DCM    CL1 2226   3.626   2.300   3.664  0.0280 -0.0973  0.3500
  371DCM     C1 2227   3.798   2.323   3.679 -0.5489  0.1859 -0.3165
  371DCM     H1 2228   3.826   2.263   3.767  0.2369 -0.3148 -0.8953
  371DCM     H2 2229   3.826   2.429   3.686 -3.3060  0.9353  1.1977
  371DCM    CL2 2230   3.882   2.276   3.532 -0.2937 -0.1520  0.1601
  372DCM    CL1 2231   3.076   2.587   2.618 -0.0841 -0.3589 -0.2047
  372DCM     C1 2232   2.938   2.514   2.714 -0.1025  0.5970  0.0338
  372DCM     H1 2233   2.861   2.588   2.737  1.9727  3.4896 -1.6901
  372DCM     H2 2234   2.980   2.473   2.807 -2.1495 -1.0211  0.3332
  372DCM    CL2 2235   2.857   2.385   2.620  0.0893 -0.1756  0.3033
  373DCM    CL1 2236   2.319   3.131   1.123 -0.2266  0.4067 -0.2129
  373DCM     C1 2237   2.334   3.053   1.277 -0.3149 -0.6574 -0.0256
  373DCM     H1 2238   2.335   3.133   1.352  0.1100  1.4688 -2.1812
  373DCM     H2 2239   2.433   3.005   1.279 -0.2326 -0.4790  2.2307
  373DCM    CL2 2240   2.206   2.927   1.297 -0.0076  0.3296  0.1525
  374DCM    CL1 2241   2.723   1.852   0.644 -0.0933  0.1461 -0.1542
  374DCM     C1 2242   2.574   1.798   0.734 -0.1105  0.1615 -0.0431
  374DCM     H1 2243   2.615   1.818   0.834 -1.4891  0.8198  0.4200
  374DCM     H2 2244   2.555   1.695   0.702 -3.2717  0.4981  0.4236
  374DCM    CL2 2245   2.429   1.900   0.700  0.3711  0.1464  0.0450
  375DCM    CL1 2246   0.888   3.193   1.919 -0.0229 -0.0388 -0.2108
  375DCM     C1 2247   0.804   3.146   1.761  0.0952  0.5585 -0.4187
  375DCM     H1 2248   0.841   3.045   1.738 -1.1847 -0.2461  0.8743
  375DCM     H2 2249   0.819   3.220   1.682 -1.8688 -0.8361 -2.2401
  375DCM    CL2 2250   0.630   3.152   1.794  0.1044  0.4515 -0.0355
  376DCM    CL1 2251   2.915   0.675   2.329 -0.0147  0.4261  0.2736
  376DCM     C1 2252   2.979   0.603   2.173  0.6472 -0.0988  0.6815
  376DCM     H1 2253   2.940   0.502   2.159  1.7776 -0.5225  0.5694
  376DCM     H2 2254   3.088   0.610   2.165  0.5139  0.9288 -0.7233
  376DCM    CL2 2255   2.910   0.697   2.037 -0.0915  0.3103 -0.3092
  377DCM    CL1 2256   2.503   1.025   0.309  0.2629 -0.0454 -0.1312
  377DCM     C1 2257   2.428   0.916   0.421  0.2067 -0.0422 -0.1927
  377DCM     H1 2258   2.370   0.836   0.373 -0.8529 -0.6484  2.0084
  377DCM     H2 2259   2.368   0.973   0.492  0.1818 -1.4947  1.0009
  377DCM    CL2 2260   2.573   0.840   0.511 -0.0203  0.1949  0.0381
  378DCM    CL1 2261   1.839   3.874   2.698  0.2054 -0.2857 -0.2755
  378DCM     C1 2262   2.008   3.821   2.698 -0.0533 -0.0292 -1.3104
  378DCM     H1 2263   2.031   3.806   2.804  2.5332  1.1309 -1.6287
  378DCM     H2 2264   2.068   3.902   2.656  0.2961  2.2510  2.9828
  378DCM    CL2 2265   2.035   3.667   2.611  0.0868  0.0035  0.2491
  379DCM    CL1 2266   2.414   1.211   0.708 -0.0529  0.1168  0.1103
  379DCM     C1 2267   2.478   1.334   0.589  0.3824 -0.5308  0.2528
  379DCM     H1 2268   2.471   1.298   0.486  2.0577  0.9560 -0.4325
  379DCM     H2 2269   2.581   1.363   0.615  0.1489 -0.6432  1.3288
  379DCM    CL2 2270   2.373   1.480   0.589 -0.4185  0.4025 -0.0659
  380DCM    CL1 2271   0.809   3.634   1.270 -0.3956 -0.0048 -0.1980
  380DCM     C1 2272   0.684   3.703   1.158  1.2138 -0.2582  0.4637
  380DCM     H1 2273   0.585   3.693   1.204  0.0063  1.3216 -1.5973
  380DCM     H2 2274   0.687   3.664   1.055  0.7121  1.8282 -0.3914
  380DCM    CL2 2275   0.710   3.883   1.158 -0.4733 -0.2544 -0.2382
  381DCM    CL1 2276   0.361   3.438   2.655  0.1828  0.5312  0.2445
  381DCM     C1 2277   0.239   3.478   2.778  0.1824 -0.2663  0.5467
  381DCM     H1 2278   0.179   3.389   2.797 -0.1793 -0.3963 -1.0250
  381DCM     H2 2279   0.187   3.568   2.742 -0.3574 -0.8909 -0.2661
  381DCM    CL2 2280   0.333   3.520   2.928 -0.5429  0.0321  0.0135
  382DCM    CL1 2281   1.735   0.275   2.420  0.2143  0.0199  0.2416
  382DCM     C1 2282   1.886   0.278   2.317  0.4401 -0.5239  0.4677
  382DCM     H1 2283   1.965   0.314   2.384  0.4173  0.0549  0.1918
  382DCM     H2 2284   1.865   0.347   2.233 -1.2322 -0.0503  1.2231
  382DCM    CL2 2285   1.921   0.111   2.264 -0.0501 -0.3309 -0.3922
  383DCM    CL1 2286   3.194   3.755   2.373  0.0636  0.3092  0.0378
  383DCM     C1 2287   3.296   3.887   2.309 -0.0976 -0.3184 -0.0481
  383DCM     H1 2288   3.395   3.878   2.355  0.1141 -0.0183 -0.4339
  383DCM     H2 2289   3.240   3.978   2.332 -2.4329 -1.8187  0.5223
  383DCM    CL2 2290   3.311   3.878   2.129  0.4014 -0.2911 -0.0388
  384DCM    CL1 2291   0.620   2.748   3.317  0.2870 -0.0776 -0.0695
  384DCM     C1 2292   0.773   2.843   3.347 -0.1738 -0.3802 -0.4962
  384DCM     H1 2293   0.767   2.911   3.433 -1.0745 -0.2163 -0.6795
  384DCM     H2 2294   0.794   2.894   3.253 -1.9748 -0.1247 -0.8019
  384DCM    CL2 2295   0.919   2.733   3.354 -0.2775 -0.0186 -0.2676
  385DCM    CL1 2296   1.498   1.858   2.898 -0.0561 -0.2495 -0.1297
  385DCM     C1 2297   1.581   1.968   3.018  0.2710 -0.2241 -0.2984
  385DCM     H1 2298   1.688   1.986   3.002  0.3936 -0.6008  0.1001
  385DCM     H2 2299   1.567   1.925   3.117 -1.7107 -0.4398 -0.6305
  385DCM    CL2 2300   1.503   2.133   3.009  0.0974 -0.1414  0.2846
  386DCM    CL1 2301   3.335   0.457   0.676  0.0284  0.2647 -0.1266
  386DCM     C1 2302   3.354   0.383   0.509 -0.3322  0.3619  0.7137
  386DCM     H1 2303   3.366   0.275   0.526  1.9268  0.4599  0.1259
  386DCM     H2 2304   3.450   0.411   0.464 -0.3946 -3.2697 -2.2075
  386DCM    CL2 2305   3.211   0.395   0.406  0.0461  0.0819 -0.8395
  387DCM    CL1 2306   1.826   0.321   3.379 -0.1624 -0.0126  0.0852
  387DCM     C1 2307   1.818   0.152   3.324 -0.6060 -0.7259  0.1467
  387DCM     H1 2308   1.862   0.143   3.224 -1.1206 -2.0435  0.0098
  387DCM     H2 2309   1.712   0.123   3.326 -1.1360  1.1450  1.7043
  387DCM    CL2 2310   1.898   0.047   3.444 -0.0617 -0.0139  0.0766
  388DCM    CL1 2311   2.292   2.380   0.811  0.2315  0.1845  0.2939
  388DCM     C1 2312   2.299   2.259   0.936  0.3412 -0.6098  0.8827
  388DCM     H1 2313   2.399   2.214   0.926  1.5715  2.3311 -1.3381
  388DCM     H2 2314   2.218   2.185   0.930  1.4461 -1.9475  1.6147
  388DCM    CL2 2315   2.266   2.343   1.092  0.0648  0.1568  0.0811
  389DCM    CL1 2316   3.974   0.699   0.723  0.4324 -0.0883  0.0763
  389DCM     C1 2317   4.095   0.747   0.852  0.4276 -0.6056  0.0688
  389DCM     H1 2318   4.127   0.850   0.834  1.2464 -0.5972  1.4330
  389DCM     H2 2319   4.188   0.691   0.863  1.3734  1.0731  1.0056
  389DCM    CL2 2320   4.003   0.758   1.000  0.5347  0.2084  0.0154
  390DCM    CL1 2321   3.040   3.529   2.901 -0.3079  0.1783 -0.5900
  390DCM     C1 2322   3.000   3.633   2.757 -0.4039  0.0126 -0.2325
  390DCM     H1 2323   2.946   3.567   2.688 -2.1954  0.3001  0.8313
  390DCM     H2 2324   3.085   3.688   2.715 -3.1273  3.6149 -1.6332
  390DCM    CL2 2325   2.884   3.763   2.810 -0.0654 -0.0034  0.0833
  391DCM    CL1 2326   1.031   2.039   2.973  0.0828  0.1209 -0.0373
  391DCM     C1 2327   1.156   2.014   3.101 -0.1111 -0.7647 -0.3796
  391DCM     H1 2328   1.254   2.030   3.054 -1.3594  1.8052 -2.3960
  391DCM     H2 2329   1.161   1.911   3.138  1.4816 -0.5285  0.1537
  391DCM    CL2 2330   1.136   2.153   3.221  0.1888  0.0838 -0.1410
  392DCM    CL1 2331   3.273   2.325   0.883  0.0153  0.5183  0.3697
  392DCM     C1 2332   3.191   2.170   0.846 -0.1244  0.3164  0.1258
  392DCM     H1 2333   3.108   2.168   0.916 -0.7252 -0.2670 -0.5841
  392DCM     H2 2334   3.269   2.094   0.860 -0.5713 -0.9668 -3.3823
  392DCM    CL2 2335   3.148   2.165   0.671 -0.2001  0.1302  0.0345
  393DCM    CL1 2336   3.365   3.808   1.577 -0.1650 -0.0508  0.1662
  393DCM     C1 2337   3.533   3.757   1.635  0.0928  0.4039  0.0029
  393DCM     H1 2338   3.607   3.825   1.591  2.9521 -1.9814  0.7601
  393DCM     H2 2339   3.557   3.655   1.603 -1.5307  0.1841 -0.6214
  393DCM    CL2 2340   3.533   3.758   1.815 -0.0314  0.3005  0.0264
  394DCM    CL1 2341   0.246   1.576   2.017  0.0449 -0.1051  0.0450
  394DCM     C1 2342   0.365   1.701   2.061  0.4353 -0.4611  0.0130
  394DCM     H1 2343   0.348   1.741   2.162  2.2722 -0.0535  0.2004
  394DCM     H2 2344   0.364   1.774   1.979 -0.7612  0.2943  0.6656
  394DCM    CL2 2345   0.523   1.615   2.046  0.1213  0.2771  0.0244
  395DCM    CL1 2346   1.321   3.832   0.930  0.0142  0.1011 -0.3498
  395DCM     C1 2347   1.199   3.762   0.815 -0.7071 -0.3025 -0.4475
  395DCM     H1 2348   1.103   3.809   0.838 -0.0309  0.5256  0.8526
  395DCM     H2 2349   1.188   3.653   0.810  2.7762 -0.7647 -0.4839
  395DCM    CL2 2350   1.233   3.808   0.646  0.0478  0.2848  0.1292
  396DCM    CL1 2351   2.318   3.083   2.011  0.5822  0.1306 -0.6016
  396DCM     C1 2352   2.263   3.048   2.186  0.7175 -0.5448  0.0308
  396DCM     H1 2353   2.159   3.011   2.182 -0.1835  1.6176  1.7680
  396DCM     H2 2354   2.283   3.145   2.233 -1.3515  0.4911 -1.0733
  396DCM    CL2 2355   2.368   2.924   2.251  0.0603  0.0141  0.2415
  397DCM    CL1 2356   2.538   2.284   0.199 -0.5799  0.1241 -0.2485
  397DCM     C1 2357   2.678   2.403   0.182 -0.3280  0.7255  0.3924
  397DCM     H1 2358   2.709   2.407   0.077  0.5039  2.3972  0.6607
  397DCM     H2 2359   2.753   2.366   0.252 -0.4507 -0.2591  0.0141
  397DCM    CL2 2360   2.632   2.569   0.239 -0.2432  0.4436 -0.1512
  398DCM    CL1 2361   2.763   3.343   3.077 -0.0129  0.1332  0.1413
  398DCM     C1 2362   2.670   3.457   2.984 -0.2147  0.2344  0.0086
  398DCM     H1 2363   2.740   3.529   2.939 -0.0561 -0.6703 -1.2396
  398DCM     H2 2364   2.597   3.502   3.053 -0.7954 -3.5555  2.1341
  398DCM    CL2 2365   2.580   3.367   2.851  0.1912 -0.2922  0.1364
  399DCM    CL1 2366   0.900   0.919   2.797  0.2211 -0.0890 -0.6557
  399DCM     C1 2367   1.048   1.020   2.770 -0.3990  1.0161  0.3105
  399DCM     H1 2368   1.035   1.084   2.682  0.8084 -0.4764 -1.0234
  399DCM     H2 2369   1.134   0.955   2.751 -0.1694  1.5882 -0.6684
  399DCM    CL2 2370   1.094   1.121   2.912  0.0562  0.4874 -0.1036
  400DCM    CL1 2371   2.718   2.062   3.637 -0.4665 -0.0411  0.3987
  400DCM     C1 2372   2.649   1.985   3.485  0.0636 -0.6722 -0.6660
  400DCM     H1 2373   2.735   1.931   3.444  0.3395  0.3116 -1.4174
  400DCM     H2 2374   2.618   2.074   3.429 -0.5247 -0.1996  0.3846
  400DCM    CL2 2375   2.518   1.870   3.516 -0.1481  0.2553  0.2116
  401DCM    CL1 2376   3.736   0.048   2.171  0.1826 -0.2852 -0.1381
  401DCM     C1 2377   3.750  -0.032   2.329  0.0012 -0.0292  0.5189
  401DCM     H1 2378   3.824  -0.113   2.320  0.1895 -0.0266  1.9392
  401DCM     H2 2379   3.647  -0.066   2.349 -0.4490  1.1515  0.2834
  401DCM    CL2 2380   3.820   0.079   2.457 -0.2932 -0.0402  0.4589
  402DCM    CL1 2381   2.681   1.069   2.109 -0.5928 -0.3055 -0.3612
  402DCM     C1 2382   2.863   1.074   2.088 -0.1798  0.3305 -0.0119
  402DCM     H1 2383   2.887   1.091   1.983  4.5390  1.7750  1.0310
  402DCM     H2 2384   2.889   0.972   2.120 -0.5444  1.0174  2.7387
  402DCM    CL2 2385   2.938   1.188   2.203  0.2562  0.0371 -0.0917
  403DCM    CL1 2386   3.807   3.918   1.004 -0.0498  0.0402  0.0890
  403DCM     C1 2387   3.800   4.095   0.969 -0.9537 -0.6463  0.0144
  403DCM     H1 2388   3.724   4.130   1.040  0.3084  0.9418  0.6580
  403DCM     H2 2389   3.767   4.091   0.865 -1.8132  0.7105  0.2184
  403DCM    CL2 2390   3.956   4.192   0.964  0.0878  0.0865  0.1817
  404DCM    CL1 2391   0.414   3.244   3.700  0.1225 -0.1843 -0.0663
  404DCM     C1 2392   0.365   3.074   3.687  0.1665 -0.8797 -0.1326
  404DCM     H1 2393   0.262   3.064   3.652 -0.3703 -1.9257  1.6497
  404DCM     H2 2394   0.393   3.023   3.779  1.4300  0.2497  0.1335
  404DCM    CL2 2395   0.458   3.017   3.540  0.1093 -0.2322  0.5118
  405DCM    CL1 2396   3.925   1.383   2.688 -0.1558  0.2735 -0.1348
  405DCM     C1 2397   3.958   1.286   2.840  0.5580  0.0796 -0.0981
  405DCM     H1 2398   4.036   1.214   2.813 -0.7602 -0.9229 -1.4645
  405DCM     H2 2399   3.865   1.240   2.875  0.9326  0.6662  1.7815
  405DCM    CL2 2400   4.029   1.396   2.964 -0.6289  0.0156  0.5203
  406DCM    CL1 2401   2.166   2.116   1.597  0.2112 -0.1076 -0.3862
  406DCM     C1 2402   2.159   1.960   1.679  0.9631 -0.0802 -0.0053
  406DCM     H1 2403   2.183   1.952   1.786  0.1461  0.7767  0.2582
  406DCM     H2 2404   2.229   1.899   1.621  0.3227 -0.2208 -0.6320
  406DCM    CL2 2405   1.993   1.882   1.667  0.1143 -0.5121 -0.0344
  407DCM    CL1 2406   2.993   3.842   0.009 -0.2173 -0.1294  0.3205
  407DCM     C1 2407   2.958   3.684  -0.071 -0.2135  0.4425  0.1566
  407DCM     H1 2408   2.990   3.605  -0.002  0.3800  1.6130  1.2689
  407DCM     H2 2409   3.024   3.682  -0.158  0.5035  0.5419  0.6863
  407DCM    CL2 2410   2.790   3.669  -0.124  0.1390  0.2226  0.6166
  408DCM    CL1 2411   2.785   1.377   1.944  0.0681  0.5181  0.3737
  408DCM     C1 2412   2.739   1.461   1.787 -0.0195 -0.4724 -0.3872
  408DCM     H1 2413   2.700   1.558   1.818  2.9940 -0.1232  2.9708
  408DCM     H2 2414   2.654   1.409   1.740  1.4051 -0.5771 -3.0307
  408DCM    CL2 2415   2.871   1.471   1.667  0.0366 -0.1627 -0.2370
  409DCM    CL1 2416   0.554   0.066   1.509  0.0847 -0.1350  0.0790
  409DCM     C1 2417   0.413  -0.034   1.462  0.0981 -0.3156 -0.0108
  409DCM     H1 2418   0.424  -0.121   1.528  1.4046 -0.2336 -0.0833
  409DCM     H2 2419   0.435  -0.049   1.356 -1.3531  1.7952 -0.6787
  409DCM    CL2 2420   0.275   0.067   1.495 -0.2465  0.4059  0.1038
  410DCM    CL1 2421   2.617   2.072   1.056  0.0887 -0.0697 -0.5308
  410DCM     C1 2422   2.545   1.964   1.185 -0.3264  0.3181 -0.7818
  410DCM     H1 2423   2.554   2.024   1.276  1.1752 -0.0729 -0.6399
  410DCM     H2 2424   2.605   1.874   1.207  1.3369  1.1149 -1.9071
  410DCM    CL2 2425   2.368   1.920   1.159 -0.2076 -0.0532  0.2786
  411DCM    CL1 2426   1.452   1.060   2.252  0.3502 -0.0263 -0.0447
  411DCM     C1 2427   1.313   1.098   2.147  0.0057  0.5408  0.2850
  411DCM     H1 2428   1.326   1.204   2.124  2.1688  0.1736 -0.3552
  411DCM     H2 2429   1.227   1.055   2.200 -1.1184  0.9530 -1.1638
  411DCM    CL2 2430   1.339   0.998   2.007  0.1074 -0.0045 -0.2388
  412DCM    CL1 2431   2.488   0.305   2.265  0.1825  0.0571  0.3049
  412DCM     C1 2432   2.554   0.474   2.277 -0.1081 -0.2140  0.5023
  412DCM     H1 2433   2.476   0.545   2.248  0.9903  0.7215 -0.2946
  412DCM     H2 2434   2.634   0.487   2.202 -1.3114 -0.5037 -0.8796
  412DCM    CL2 2435   2.600   0.517   2.441  0.5476 -0.1625  0.3422
  413DCM    CL1 2436   3.560   2.945   3.644 -0.1186  0.3394  0.3207
  413DCM     C1 2437   3.452   2.835   3.734 -0.3465  0.5790 -0.4463
  413DCM     H1 2438   3.358   2.887   3.756 -0.6306 -0.5132  1.1527
  413DCM     H2 2439   3.504   2.805   3.826 -2.5791  0.1818  0.7695
  413DCM    CL2 2440   3.428   2.690   3.632 -0.4275  0.1750 -0.5256
  414DCM    CL1 2441   1.761   0.547   1.476  0.4242  0.1622  0.3631
  414DCM     C1 2442   1.574   0.554   1.498  0.0488  0.4678  0.2888
  414DCM     H1 2443   1.547   0.450   1.521 -0.8388  0.7221  0.4287
  414DCM     H2 2444   1.517   0.579   1.407  2.3046  2.1826 -0.7612
  414DCM    CL2 2445   1.541   0.663   1.639  0.0801 -0.0925  0.1745
  415DCM    CL1 2446   2.748   1.999   0.046  0.0025  0.0131  0.0054
  415DCM     C1 2447   2.719   1.849  -0.055  0.2724 -0.0090  0.0286
  415DCM     H1 2448   2.807   1.803  -0.100  0.0647 -0.1471 -0.2344
  415DCM     H2 2449   2.651   1.866  -0.139  0.0491 -1.0794 -0.0116
  415DCM    CL2 2450   2.644   1.713   0.033  0.2054 -0.1769  0.3055
  416DCM    CL1 2451   2.845   3.445   3.557 -0.3970 -0.1228  0.0148
  416DCM     C1 2452   2.836   3.296   3.456  0.5600  0.3913  0.1267
  416DCM     H1 2453   2.941   3.279   3.431  0.8216  0.4974  1.0968
  416DCM     H2 2454   2.778   3.308   3.364  0.4573 -0.5459  0.0556
  416DCM    CL2 2455   2.757   3.159   3.552 -0.1023 -0.3936  0.9422
  417DCM    CL1 2456   3.358   2.620   1.888  0.1649 -0.4584 -0.1060
  417DCM     C1 2457   3.340   2.767   1.785  0.7332  0.0260 -0.3942
  417DCM     H1 2458   3.269   2.833   1.836  1.4174 -0.4245  1.1910
  417DCM     H2 2459   3.305   2.734   1.687 -0.0060  0.6708 -0.3591
  417DCM    CL2 2460   3.500   2.840   1.769 -0.1558 -0.0803 -0.5514
  418DCM    CL1 2461   3.884   2.019   1.680  0.3139 -0.0311  0.0252
  418DCM     C1 2462   4.016   1.959   1.790 -0.0477  0.0974  0.0768
  418DCM     H1 2463   4.067   1.868   1.757  0.9982 -0.4113  2.8603
  418DCM     H2 2464   3.976   1.950   1.892 -0.7853  2.3516  0.0416
  418DCM    CL2 2465   4.144   2.087   1.790  0.2558  0.1874 -0.1596
  419DCM    CL1 2466   0.093   3.786   3.417  0.2459 -0.0240 -0.0901
  419DCM     C1 2467   0.042   3.637   3.329  0.0888  0.3083 -0.8405
  419DCM     H1 2468   0.128   3.584   3.288 -0.8313 -3.2701  1.3969
  419DCM     H2 2469  -0.012   3.680   3.244  2.3815 -0.0040 -2.5620
  419DCM    CL2 2470  -0.046   3.526   3.439  0.2953  0.0475 -0.2356
  420DCM    CL1 2471   0.391   1.897   3.016  0.0416  0.1694 -0.1795
  420DCM     C1 2472   0.311   1.765   2.918  0.1339  0.0453  0.1693
  420DCM     H1 2473   0.281   1.808   2.822 -3.7574  1.1343  1.6741
  420DCM     H2 2474   0.225   1.719   2.968  1.3148 -1.8668  0.5536
  420DCM    CL2 2475   0.425   1.631   2.878  0.1117 -0.0567  0.2016
  421DCM    CL1 2476   2.561   1.577   0.994 -0.2853 -0.0486 -0.1280
  421DCM     C1 2477   2.468   1.421   0.982 -0.1166 -0.5803 -0.1994
  421DCM     H1 2478   2.537   1.339   0.960 -0.6822 -0.4866 -2.6000
  421DCM     H2 2479   2.413   1.423   0.887 -0.0386 -0.4681 -0.2439
  421DCM    CL2 2480   2.347   1.396   1.110  0.4118 -0.1094 -0.0653
  422DCM    CL1 2481   3.299   0.873   1.725 -0.0906 -0.0434  0.0887
  422DCM     C1 2482   3.237   0.719   1.660 -0.6290 -0.0831  0.3148
  422DCM     H1 2483   3.235   0.647   1.743 -3.4411 -0.0778  0.3747
  422DCM     H2 2484   3.304   0.686   1.580  0.1891  2.6173 -0.2151
  422DCM    CL2 2485   3.069   0.710   1.595  0.1085 -0.2622 -0.1989
  423DCM    CL1 2486   2.964   0.947   2.528 -0.2005  0.1594 -0.1758
  423DCM     C1 2487   2.799   0.986   2.461  0.0221  0.1776 -0.4894
  423DCM     H1 2488   2.774   0.907   2.389 -0.4156 -0.0096 -0.1309
  423DCM     H2 2489   2.804   1.085   2.414  1.9525  0.3761  0.0471
  423DCM    CL2 2490   2.665   0.990   2.588 -0.3477 -0.1536 -0.0583
  424DCM    CL1 2491   2.199   1.916   2.405  0.2872 -0.2982  0.0001
  424DCM     C1 2492   2.076   1.810   2.329  0.2434 -0.5204  0.3432
  424DCM     H1 2493   2.087   1.823   2.221 -0.6446 -0.5093  0.2414
  424DCM     H2 2494   1.986   1.851   2.377  0.8135 -1.2915  2.1763
  424DCM    CL2 2495   2.096   1.636   2.372 -0.0797 -0.3134  0.0955
  425DCM    CL1 2496   0.638   0.615   3.628  0.0686  0.0399 -0.1115
  425DCM     C1 2497   0.675   0.777   3.698  0.1684 -0.3002 -0.1751
  425DCM     H1 2498   0.603   0.806   3.775 -1.5840 -1.1592 -1.4037
  425DCM     H2 2499   0.688   0.847   3.615  3.1249  0.6161  0.9237
  425DCM    CL2 2500   0.834   0.768   3.787  0.1610 -0.2243 -0.0842
  426DCM    CL1 2501   0.602   2.853   2.578  0.3162 -0.1469  0.0138
  426DCM     C1 2502   0.706   3.000   2.545  0.9756 -0.1696 -0.5087
  426DCM     H1 2503   0.745   3.004   2.443  1.9124 -0.7561 -0.1871
  426DCM     H2 2504   0.788   2.990   2.617  0.9357 -3.6616 -0.7967
  426DCM    CL2 2505   0.609   3.143   2.584  0.2557  0.3178 -0.1816
  427DCM    CL1 2506   0.430   1.283   2.167 -0.3277  0.1289 -0.4470
  427DCM     C1 2507   0.489   1.269   2.331 -0.1620 -0.5749 -0.0147
  427DCM     H1 2508   0.478   1.368   2.375 -1.5158 -0.5195 -0.4283
  427DCM     H2 2509   0.595   1.241   2.337  0.2302  0.9958  1.0773
  427DCM    CL2 2510   0.390   1.158   2.429  0.3973 -0.1780  0.3584
  428DCM    CL1 2511   3.109   2.461   0.317  0.3446  0.0396 -0.1430
  428DCM     C1 2512   3.233   2.452   0.442 -0.3518  0.7714 -0.3398
  428DCM     H1 2513   3.198   2.371   0.506 -1.3208  0.8187 -0.7985
  428DCM     H2 2514   3.233   2.549   0.494 -1.8025 -0.3924  1.9446
  428DCM    CL2 2515   3.397   2.419   0.370  0.4925  0.0898 -0.0929
  429DCM    CL1 2516   3.795   3.953   3.401 -0.1353 -0.1041  0.2639
  429DCM     C1 2517   3.777   3.988   3.218  0.8736  0.2289 -0.3308
  429DCM     H1 2518   3.739   4.090   3.207  0.6630  0.1235 -0.5971
  429DCM     H2 2519   3.706   3.916   3.175 -0.7653 -0.8221  3.6291
  429DCM    CL2 2520   3.932   3.994   3.136 -0.0232  0.1003 -0.1542
  430DCM    CL1 2521   3.037   2.922   1.730  0.0925 -0.3883  0.3154
  430DCM     C1 2522   2.925   2.978   1.592 -0.0946 -0.0282 -0.1209
  430DCM     H1 2523   2.940   3.085   1.575  1.4232  0.1408  1.9287
  430DCM     H2 2524   2.821   2.958   1.618  0.2279  0.6973  1.9123
  430DCM    CL2 2525   2.967   2.886   1.439  0.2146  0.0476  0.0301
  431DCM    CL1 2526   0.642   0.863   2.326  0.2392  0.5324  0.5359
  431DCM     C1 2527   0.692   0.816   2.159 -0.4621  0.7968 -0.5476
  431DCM     H1 2528   0.736   0.903   2.110  0.5177  1.2043  0.9827
  431DCM     H2 2529   0.607   0.776   2.102 -1.5735  2.1023  0.1275
  431DCM    CL2 2530   0.827   0.705   2.183  0.3320 -0.3709 -0.0451
  432DCM    CL1 2531   1.683   2.640   0.941  0.1168  0.0468 -0.1654
  432DCM     C1 2532   1.616   2.471   0.951  0.0575 -0.1504 -0.0682
  432DCM     H1 2533   1.514   2.469   0.989  0.6191  0.2149  1.5343
  432DCM     H2 2534   1.681   2.417   1.020  4.2246  3.4827 -0.6583
  432DCM    CL2 2535   1.637   2.396   0.786  0.0169  0.2463 -0.4987
  433DCM    CL1 2536   1.325   1.606   2.687  0.2449 -0.0472  0.1670
  433DCM     C1 2537   1.462   1.492   2.690 -0.4202 -1.0928  0.3738
  433DCM     H1 2538   1.540   1.529   2.758 -0.0350  0.9764 -1.0769
  433DCM     H2 2539   1.507   1.485   2.590  1.0908 -0.1953  0.9529
  433DCM    CL2 2540   1.398   1.331   2.750  0.1153  0.0898  0.0554
  434DCM    CL1 2541   0.563   3.422   3.260 -0.0414 -0.1216  0.0088
  434DCM     C1 2542   0.633   3.270   3.192  0.1105  0.2781 -0.3588
  434DCM     H1 2543   0.700   3.306   3.113 -1.2238  0.8467 -1.2622
  434DCM     H2 2544   0.542   3.222   3.154  0.8772 -0.0486 -1.8747
  434DCM    CL2 2545   0.728   3.165   3.307 -0.1316 -0.2156  0.2987
  435DCM    CL1 2546   2.840   0.044   0.693 -0.1819 -0.1833  0.3678
  435DCM     C1 2547   2.782   0.051   0.860 -0.2876  0.1905 -0.7347
  435DCM     H1 2548   2.744   0.149   0.890 -0.1613  0.5023 -1.5462
  435DCM     H2 2549   2.866   0.028   0.926 -1.6964  0.2144  1.1248
  435DCM    CL2 2550   2.656  -0.081   0.891  0.0610 -0.0192  0.1722
  436DCM    CL1 2551   2.937   0.386   2.577 -0.0160  0.0233  0.1583
  436DCM     C1 2552   2.901   0.224   2.664  0.1141 -0.1039 -0.5995
  436DCM     H1 2553   2.804   0.184   2.633  0.4800 -1.2594 -0.3038
  436DCM     H2 2554   2.912   0.227   2.773  1.6762 -2.4809 -0.6270
  436DCM    CL2 2555   3.014   0.091   2.633 -0.1978 -0.2658  0.0354
  437DCM    CL1 2556   3.786   2.702   0.478  0.0264  0.3035  0.1470
  437DCM     C1 2557   3.783   2.578   0.613 -0.0681 -0.3671  0.1068
  437DCM     H1 2558   3.790   2.639   0.704  0.8397 -1.9927  1.1763
  437DCM     H2 2559   3.876   2.519   0.607 -1.6620 -3.1107  0.9020
  437DCM    CL2 2560   3.661   2.463   0.591  0.3312 -0.0849  0.3436
  438DCM    CL1 2561   2.488   2.587   2.265 -0.2832 -0.0575 -0.5313
  438DCM     C1 2562   2.619   2.691   2.319 -0.6043 -0.4992 -0.1257
  438DCM     H1 2563   2.629   2.779   2.254  0.2756 -1.5874 -1.5195
  438DCM     H2 2564   2.707   2.627   2.304 -0.2626 -0.1818  0.5026
  438DCM    CL2 2565   2.608   2.715   2.495 -0.0731  0.0453 -0.1859
  439DCM    CL1 2566   2.263   0.225   1.043 -0.3259 -0.1377  0.3398
  439DCM     C1 2567   2.294   0.377   0.955  0.3120 -0.2967  0.4016
  439DCM     H1 2568   2.399   0.384   0.924  0.1204  0.0279 -0.1957
  439DCM     H2 2569   2.274   0.462   1.021 -0.0801  0.8543 -1.1264
  439DCM    CL2 2570   2.204   0.377   0.797  0.0745  0.1205  0.0179
  440DCM    CL1 2571   2.178   1.613   0.927 -0.2498  0.0213 -0.2971
  440DCM     C1 2572   2.039   1.493   0.935 -0.1130  0.2112  0.2491
  440DCM     H1 2573   2.011   1.465   1.037  0.7610 -0.9711  0.1804
  440DCM     H2 2574   2.078   1.405   0.883 -1.8639 -0.4795  0.0693
  440DCM    CL2 2575   1.899   1.541   0.832  0.2810 -0.1582 -0.3714
  441DCM    CL1 2576   2.686   3.095   1.318  0.1361 -0.2939  0.2737
  441DCM     C1 2577   2.666   3.195   1.467  0.2598  0.2506  0.3299
  441DCM     H1 2578   2.636   3.296   1.440 -1.0086 -0.1064  0.3629
  441DCM     H2 2579   2.765   3.191   1.514  0.7669 -1.2113 -0.7573
  441DCM    CL2 2580   2.551   3.112   1.574 -0.4629  0.1236  0.0061
  442DCM    CL1 2581   2.154   3.078   1.631  0.6369  0.0504  0.1225
  442DCM     C1 2582   1.982   3.053   1.682 -0.0734  0.7085  0.3193
  442DCM     H1 2583   1.968   3.113   1.773  2.6599 -0.4019  1.6047
  442DCM     H2 2584   1.976   2.946   1.708 -1.8934  0.5602 -0.6029
  442DCM    CL2 2585   1.860   3.082   1.557 -0.2047 -0.6055 -0.0498
  443DCM    CL1 2586   1.095   1.353   0.045 -0.1488 -0.3182  0.1622
  443DCM     C1 2587   1.025   1.329  -0.122  0.5681 -0.4491 -0.6930
  443DCM     H1 2588   0.919   1.347  -0.104  0.6051 -3.7609  4.9764
  443DCM     H2 2589   1.049   1.235  -0.174  1.5488  0.2595 -1.5918
  443DCM    CL2 2590   1.092   1.462  -0.224 -0.2621  0.0743 -0.3005
  444DCM    CL1 2591   0.556   0.434   3.299 -0.1712 -0.0090  0.3357
  444DCM     C1 2592   0.691   0.334   3.390  0.6933 -0.7526 -0.1264
  444DCM     H1 2593   0.673   0.329   3.499 -0.0021  0.5279 -0.1614
  444DCM     H2 2594   0.786   0.379   3.361 -0.7652  1.6010 -1.6158
  444DCM    CL2 2595   0.692   0.170   3.332 -0.1428 -0.3885 -0.0015
  445DCM    CL1 2596   1.641   2.864   2.656 -0.1969  0.0541 -0.1083
  445DCM     C1 2597   1.478   2.857   2.740  0.2677 -0.4207  0.1374
  445DCM     H1 2598   1.491   2.777   2.815 -1.6250 -1.3773 -0.4932
  445DCM     H2 2599   1.397   2.833   2.670  0.3522 -0.8243  0.1707
  445DCM    CL2 2600   1.445   3.008   2.834 -0.2911  0.0786 -0.0807
  446DCM    CL1 2601   1.588   0.174   1.571 -0.1800 -0.5447 -0.7494
  446DCM     C1 2602   1.746   0.100   1.592 -0.6538 -0.3325  0.5775
  446DCM     H1 2603   1.765   0.016   1.523 -0.7140  1.0866 -1.2584
  446DCM     H2 2604   1.756   0.055   1.691 -1.3709 -0.1660  0.7272
  446DCM    CL2 2605   1.887   0.218   1.569  0.2324  0.0714  0.1349
  447DCM    CL1 2606   3.260   1.737   3.859  0.2340 -0.3686 -0.1734
  447DCM     C1 2607   3.095   1.781   3.787 -0.0608 -0.8287  0.1387
  447DCM     H1 2608   3.028   1.772   3.874  0.7396  0.7020  0.9448
  447DCM     H2 2609   3.082   1.711   3.704  0.1441  0.2534 -0.8192
  447DCM    CL2 2610   3.082   1.952   3.726  0.3231 -0.2355 -0.0332
  448DCM    CL1 2611   0.256   0.915   3.896  0.1619 -0.2382 -0.1506
  448DCM     C1 2612   0.360   1.042   3.821  0.3903  0.1236  0.6865
  448DCM     H1 2613   0.455   1.038   3.876 -0.4596 -3.9466  2.1458
  448DCM     H2 2614   0.305   1.137   3.830 -0.0485  0.0313 -0.7027
  448DCM    CL2 2615   0.384   1.018   3.648 -0.0912  0.1584  0.1300
  449DCM    CL1 2616   3.975   2.732   0.914 -0.0711 -0.1284  0.0549
  449DCM     C1 2617   3.934   2.596   1.021 -0.9726 -0.7470 -0.3252
  449DCM     H1 2618   3.879   2.635   1.108  0.8230 -0.9568  0.9548
  449DCM     H2 2619   4.022   2.551   1.068 -0.2837  2.2037  1.4251
  449DCM    CL2 2620   3.844   2.470   0.933  0.3106  0.0976  0.1164
  450DCM    CL1 2621   0.250   3.017   1.103 -0.0435 -0.0379 -0.2611
  450DCM     C1 2622   0.156   3.042   1.250 -0.2979 -0.2652  0.2807
  450DCM     H1 2623   0.216   3.028   1.341  0.8181  0.7555 -0.2787
  450DCM     H2 2624   0.076   2.967   1.244  0.7100 -1.2636 -4.2971
  450DCM    CL2 2625   0.075   3.201   1.255  0.3690 -0.1774 -0.4087
  451DCM    CL1 2626   3.927   2.202   2.174  0.2826  0.7034  0.6120
  451DCM     C1 2627   4.103   2.246   2.184  0.2027 -0.3386  0.9600
  451DCM     H1 2628   4.159   2.205   2.099 -0.0948 -0.8371  1.0005
  451DCM     H2 2629   4.149   2.208   2.276  0.4194  2.3335  2.0640
  451DCM    CL2 2630   4.120   2.418   2.180 -0.2141 -0.1091  0.2449
  452DCM    CL1 2631   0.474   0.040   0.055  0.1409  0.4623  0.2428
  452DCM     C1 2632   0.507  -0.120   0.140 -0.1397 -0.1097  0.2830
  452DCM     H1 2633   0.438  -0.108   0.224 -0.3776 -0.8044  0.1958
  452DCM     H2 2634   0.612  -0.129   0.171 -0.9210 -3.0411  2.4963
  452DCM    CL2 2635   0.432  -0.256   0.042 -0.1715  0.1546  0.1556
  453DCM    CL1 2636   1.948   3.019   2.506  0.2386 -0.0983 -0.3227
  453DCM     C1 2637   1.931   3.198   2.546  0.2912  0.6759  0.0292
  453DCM     H1 2638   1.999   3.226   2.628  0.7014  0.0475 -0.0835
  453DCM     H2 2639   1.829   3.216   2.581 -0.7484  0.9431 -2.8784
  453DCM    CL2 2640   1.958   3.314   2.411 -0.3450 -0.3032  0.0061
  454DCM    CL1 2641   1.044   3.356   0.668  0.2424 -0.1903 -0.0518
  454DCM     C1 2642   0.911   3.304   0.779 -0.5498 -0.8930 -0.3293
  454DCM     H1 2643   0.948   3.242   0.861 -0.2771 -0.0930  0.1573
  454DCM     H2 2644   0.819   3.260   0.738 -1.4129 -0.6845  1.2989
  454DCM    CL2 2645   0.841   3.451   0.845  0.6194  0.1886 -0.1662
  455DCM    CL1 2646   2.178   1.889   3.982  0.1931 -0.1458  0.0663
  455DCM     C1 2647   2.362   1.921   3.967  0.1159 -0.4026 -0.1849
  455DCM     H1 2648   2.407   1.856   3.891  1.3756  0.3057 -0.0697
  455DCM     H2 2649   2.410   1.890   4.060  0.5526 -0.3833 -0.4014
  455DCM    CL2 2650   2.405   2.091   3.941 -0.0855 -0.1253 -0.0926
  456DCM    CL1 2651   3.352   2.012   1.192  0.3192  0.5810 -0.1723
  456DCM     C1 2652   3.373   2.108   1.346  0.1574  0.1154  0.3225
  456DCM     H1 2653   3.435   2.196   1.326  1.8008 -1.2180 -0.7799
  456DCM     H2 2654   3.423   2.051   1.425  0.5745  2.5037  1.8703
  456DCM    CL2 2655   3.216   2.152   1.410  0.0722 -0.2293  0.1432
  457DCM    CL1 2656   1.266   3.387   3.273 -0.1950 -0.2253 -0.1195
  457DCM     C1 2657   1.384   3.522   3.294  0.0191 -0.7124  0.2564
  457DCM     H1 2658   1.473   3.478   3.341  1.9686  1.3152 -1.3482
  457DCM     H2 2659   1.342   3.608   3.348  0.5871  0.8446 -1.6895
  457DCM    CL2 2660   1.443   3.574   3.136 -0.2999  0.2997 -0.2814
  458DCM    CL1 2661   1.423   0.951   2.687 -0.4351  0.1342 -0.0224
  458DCM     C1 2662   1.595   1.010   2.699  0.1706 -0.3340  0.0242
  458DCM     H1 2663   1.600   1.071   2.789 -1.6211  2.0946 -1.3722
  458DCM     H2 2664   1.630   1.070   2.614 -0.4354 -0.0338 -0.0211
  458DCM    CL2 2665   1.710   0.871   2.726  0.3946  0.0817 -0.0499
  459DCM    CL1 2666   0.079   0.578   1.399  0.0903  0.1650 -0.6453
  459DCM     C1 2667   0.048   0.456   1.272  0.7964 -0.7117 -0.1480
  459DCM     H1 2668   0.023   0.507   1.179  1.2693 -4.4945 -2.5704
  459DCM     H2 2669  -0.038   0.399   1.309  0.2937  0.7508  1.0556
  459DCM    CL2 2670   0.192   0.350   1.250  0.1553 -0.0800 -0.4231
  460DCM    CL1 2671   2.670   0.978   3.899  0.3070  0.3064  0.0788
  460DCM     C1 2672   2.509   0.930   3.964 -0.1893  0.2415 -0.5610
  460DCM     H1 2673   2.497   0.956   4.070 -1.8360  0.0415 -0.6797
  460DCM     H2 2674   2.490   0.825   3.941  2.4351 -0.5978  0.7281
  460DCM    CL2 2675   2.393   1.022   3.866 -0.1674  0.3454  0.2103
  461DCM    CL1 2676   1.034   1.168   2.355 -0.1867 -0.1813  0.0260
  461DCM     C1 2677   0.858   1.181   2.330 -0.5661  0.1546 -0.4284
  461DCM     H1 2678   0.803   1.157   2.422  0.0125  0.6526  0.0492
  461DCM     H2 2679   0.838   1.105   2.253 -0.7717  0.1186 -0.3400
  461DCM    CL2 2680   0.816   1.339   2.262  0.1535  0.1159 -0.5256
  462DCM    CL1 2681   3.575   2.437   1.600 -0.0043  0.2434 -0.3942
  462DCM     C1 2682   3.669   2.468   1.450  0.0445  0.5478  0.5441
  462DCM     H1 2683   3.594   2.438   1.376  0.8291 -0.2852  0.0594
  462DCM     H2 2684   3.761   2.409   1.448 -1.2240 -1.6636  2.4166
  462DCM    CL2 2685   3.682   2.642   1.428 -0.0734  0.3207  0.1192
  463DCM    CL1 2686   0.775   1.837   3.148  0.3194 -0.4671 -0.1051
  463DCM     C1 2687   0.737   1.713   3.030 -0.3499  0.9612  0.3972
  463DCM     H1 2688   0.646   1.759   2.990  1.0587  2.1798 -1.6247
  463DCM     H2 2689   0.714   1.621   3.085 -2.0738  1.6660  0.9264
  463DCM    CL2 2690   0.861   1.693   2.901  0.1396  0.2031 -0.2421
  464DCM    CL1 2691   1.038   1.917   2.247 -0.2903  0.3084  0.1091
  464DCM     C1 2692   1.070   1.770   2.338 -0.3115  1.2724 -0.1309
  464DCM     H1 2693   1.170   1.726   2.337 -2.0293 -3.3188  1.6116
  464DCM     H2 2694   0.994   1.696   2.312 -0.7317  1.2927  1.0029
  464DCM    CL2 2695   1.047   1.803   2.515 -0.1191  0.2300 -0.0387
  465DCM    CL1 2696   3.413   3.419   1.732 -0.2873  0.4065 -0.4181
  465DCM     C1 2697   3.527   3.286   1.677  0.4798  0.7520  0.4034
  465DCM     H1 2698   3.572   3.315   1.582  2.3211  0.7751  1.2324
  465DCM     H2 2699   3.473   3.191   1.685  0.0913  0.5818 -3.0027
  465DCM    CL2 2700   3.652   3.258   1.810  0.3936 -0.5563 -0.0129
  466DCM    CL1 2701   3.606   0.935   2.600 -0.0314 -0.0422  0.1262
  466DCM     C1 2702   3.462   0.840   2.542  0.0523  0.2648  0.4205
  466DCM     H1 2703   3.485   0.735   2.560  0.1180  0.1863 -0.0928
  466DCM     H2 2704   3.420   0.856   2.442 -0.4884  0.5972  0.6958
  466DCM    CL2 2705   3.322   0.864   2.658  0.2031 -0.1137 -0.0285
  467DCM    CL1 2706   1.519   0.619   2.915  0.3353 -0.4035 -0.2402
  467DCM     C1 2707   1.527   0.449   2.849 -0.8688  0.1723  0.0783
  467DCM     H1 2708   1.603   0.395   2.907  0.4862 -1.9080 -3.3610
  467DCM     H2 2709   1.555   0.456   2.744  2.2854  1.2734  0.8939
  467DCM    CL2 2710   1.371   0.363   2.844  0.1560  0.2260  0.0341
  468DCM    CL1 2711   0.199   1.012   1.779  0.2148 -0.1330 -0.4338
  468DCM     C1 2712   0.279   0.999   1.937 -0.3776  0.2188  0.3725
  468DCM     H1 2713   0.226   0.910   1.972  0.3118 -1.0446 -1.6458
  468DCM     H2 2714   0.254   1.082   2.005 -1.2970 -0.2829  0.6657
  468DCM    CL2 2715   0.454   0.957   1.943  0.0214 -0.3440 -0.1703
  469DCM    CL1 2716   1.317   1.968   0.817 -0.1156 -0.0713 -0.2836
  469DCM     C1 2717   1.447   2.095   0.810  0.3598 -0.4623  0.1912
  469DCM     H1 2718   1.506   2.098   0.902  0.6174 -2.1880  0.1142
  469DCM     H2 2719   1.406   2.188   0.770  0.4936 -0.7858 -0.7303
  469DCM    CL2 2720   1.555   2.056   0.669 -0.0197  0.1500  0.2090
  470DCM    CL1 2721   2.617   3.075   3.226  0.2588  0.2113  0.1055
  470DCM     C1 2722   2.485   3.079   3.094 -0.3874 -0.3179 -0.3337
  470DCM     H1 2723   2.529   3.008   3.023 -0.8086 -0.8428 -0.0772
  470DCM     H2 2724   2.464   3.181   3.062  1.0375  0.1613  0.1848
  470DCM    CL2 2725   2.335   3.001   3.159  0.0490  0.0966  0.1064
  471DCM    CL1 2726   1.173   0.934   3.472  0.1698  0.5188  0.2601
  471DCM     C1 2727   1.181   0.966   3.644 -0.0966 -0.3575 -0.1617
  471DCM     H1 2728   1.253   0.892   3.680 -0.4404 -0.3964  0.4596
  471DCM     H2 2729   1.086   0.939   3.690  0.1345 -1.0052 -0.0523
  471DCM    CL2 2730   1.259   1.133   3.669 -0.0198  0.0568  0.3141
  472DCM    CL1 2731   0.844   1.584   1.460  0.0954  0.3535 -0.0490
  472DCM     C1 2732   1.006   1.578   1.532 -0.7670 -0.1859 -0.1585
  472DCM     H1 2733   1.000   1.479   1.580 -0.4260 -0.9814 -1.7181
  472DCM     H2 2734   1.027   1.659   1.603  0.5509  0.4884 -1.2775
  472DCM    CL2 2735   1.129   1.584   1.402  0.0061  0.2695  0.4254
  473DCM    CL1 2736   3.003   2.103   3.333 -0.3690 -0.3248  0.7536
  473DCM     C1 2737   3.072   1.950   3.270 -0.2697 -0.2407 -0.2826
  473DCM     H1 2738   3.181   1.952   3.268 -0.2668  1.3179 -0.1982
  473DCM     H2 2739   3.023   1.935   3.173  0.4893  0.4540 -0.7864
  473DCM    CL2 2740   3.018   1.819   3.383  0.1475  0.0664 -0.2631
  474DCM    CL1 2741   1.431   0.088   2.507  0.0966  0.2742  0.3055
  474DCM     C1 2742   1.493   0.003   2.359 -0.6660  0.3063  0.5899
  474DCM     H1 2743   1.601  -0.013   2.362 -0.7062  0.0891  0.8755
  474DCM     H2 2744   1.472   0.069   2.274  0.4043 -1.1027 -0.8006
  474DCM    CL2 2745   1.401  -0.150   2.322  0.0056  0.4153 -0.2544
  475DCM    CL1 2746   2.017   1.471   1.853  0.2640  0.0421  0.0984
  475DCM     C1 2747   2.003   1.558   2.012 -0.1563 -0.2410 -0.3546
  475DCM     H1 2748   2.060   1.511   2.092 -0.2324  0.9387  0.4062
  475DCM     H2 2749   1.898   1.564   2.042  0.1101  2.6995  0.2976
  475DCM    CL2 2750   2.058   1.724   1.989 -0.1508  0.1675 -0.0576
  476DCM    CL1 2751   2.527   3.556   1.570 -0.2597  0.4481  0.7018
  476DCM     C1 2752   2.672   3.598   1.668 -0.0351  0.4824 -0.2275
  476DCM     H1 2753   2.651   3.587   1.775  0.4350 -0.4401 -0.2180
  476DCM     H2 2754   2.697   3.700   1.635 -2.0346  0.6402 -1.3981
  476DCM    CL2 2755   2.792   3.478   1.624 -0.0064  0.1419 -0.1634
  477DCM    CL1 2756   2.575   3.600   0.628  0.2096  0.0260  0.4074
  477DCM     C1 2757   2.755   3.626   0.599  0.1707  0.5095  0.0256
  477DCM     H1 2758   2.797   3.709   0.659  2.6388 -0.9300  0.4628
  477DCM     H2 2759   2.783   3.630   0.493 -1.5737 -0.2257 -0.4961
  477DCM    CL2 2760   2.838   3.480   0.673 -0.0441  0.3888  0.1935
  478DCM    CL1 2761   0.932   3.400   3.521 -0.2516  0.2209 -0.2651
  478DCM     C1 2762   0.768   3.423   3.587  0.0672  0.0472 -0.3051
  478DCM     H1 2763   0.705   3.335   3.577  0.7599 -0.8698  2.3756
  478DCM     H2 2764   0.720   3.514   3.550 -3.0226 -0.4823  2.0087
  478DCM    CL2 2765   0.791   3.440   3.774  0.2176 -0.3564 -0.2284
  479DCM    CL1 2766   1.524   0.803   3.780  0.0810 -0.3835 -0.0692
  479DCM     C1 2767   1.622   0.737   3.643  0.6161  0.9039 -0.4691
  479DCM     H1 2768   1.676   0.656   3.695 -1.0763  0.8161  1.2536
  479DCM     H2 2769   1.687   0.812   3.596  0.5614  0.7719 -0.7577
  479DCM    CL2 2770   1.505   0.661   3.522 -0.0756  0.0468 -0.1730
  480DCM    CL1 2771   3.258   0.096   1.318  0.2040 -0.3778  0.3672
  480DCM     C1 2772   3.423   0.137   1.378 -0.0536  0.1241  0.2902
  480DCM     H1 2773   3.482   0.045   1.388  0.5156  0.2549 -1.4344
  480DCM     H2 2774   3.420   0.191   1.473  1.0891 -0.5141  0.7162
  480DCM    CL2 2775   3.509   0.247   1.263 -0.2224  0.3015 -0.1449
  481DCM    CL1 2776   0.256   1.154   1.092  0.0526  0.0936 -0.0425
  481DCM     C1 2777   0.217   1.120   1.268 -0.2134 -0.1093 -0.8480
  481DCM     H1 2778   0.313   1.119   1.321 -0.6070  0.3979 -0.1182
  481DCM     H2 2779   0.161   1.026   1.275  0.7877 -0.6306  1.0320
  481DCM    CL2 2780   0.117   1.252   1.345  0.0514  0.4976  0.4396
  482DCM    CL1 2781   1.801   1.210   1.966  0.5845 -0.0907  0.2027
  482DCM     C1 2782   1.864   1.085   1.848  0.1977  0.1968 -1.0920
  482DCM     H1 2783   1.958   1.043   1.886  0.0552  1.9065  1.4152
  482DCM     H2 2784   1.877   1.130   1.749 -1.3893 -0.5433 -1.6571
  482DCM    CL2 2785   1.746   0.942   1.839 -0.2616 -0.2908  0.4404
  483DCM    CL1 2786   1.677   3.675   0.988 -0.1976  0.3761 -0.0915
  483DCM     C1 2787   1.798   3.814   0.991 -0.3938 -0.4848 -0.0746
  483DCM     H1 2788   1.798   3.856   1.092  0.1223 -0.3795 -0.1157
  483DCM     H2 2789   1.762   3.878   0.909  0.3268 -2.4609 -2.0452
  483DCM    CL2 2790   1.962   3.741   0.951 -0.1139 -0.2040 -0.2469
  484DCM    CL1 2791   3.543   1.971   2.987 -0.2960 -0.0535  0.0588
  484DCM     C1 2792   3.480   1.820   3.061 -0.2292  0.0920 -0.0246
  484DCM     H1 2793   3.486   1.851   3.166  2.2188  0.8093 -0.3192
  484DCM     H2 2794   3.541   1.731   3.042 -0.1036  0.1687  0.0144
  484DCM    CL2 2795   3.316   1.795   2.997 -0.0279  0.4921  0.1986
  485DCM    CL1 2796   2.493   1.364   2.418 -0.2860 -0.1732  0.3418
  485DCM     C1 2797   2.380   1.248   2.475 -0.4766 -0.0528 -0.1398
  485DCM     H1 2798   2.414   1.206   2.571 -1.8111 -0.9344 -0.0351
  485DCM     H2 2799   2.372   1.166   2.403 -0.7431 -0.6587  0.5613
  485DCM    CL2 2800   2.223   1.342   2.512 -0.1575 -0.0144  0.0989
  486DCM    CL1 2801   0.988   1.992   1.181  0.2034  0.1857 -0.0528
  486DCM     C1 2802   0.987   1.903   1.342 -0.2416 -0.2595 -0.1845
  486DCM     H1 2803   0.977   1.799   1.307  0.7872 -0.3633 -0.1912
  486DCM     H2 2804   0.906   1.934   1.409 -0.6389 -3.3765  0.9392
  486DCM    CL2 2805   1.152   1.920   1.411 -0.3436  0.2495 -0.1481
  487DCM    CL1 2806   3.043   2.993   2.063  0.5130 -0.1677 -0.3140
  487DCM     C1 2807   3.085   2.822   2.101 -0.7981  0.0338  0.2369
  487DCM     H1 2808   3.124   2.831   2.203 -0.4896 -0.0436  0.1291
  487DCM     H2 2809   3.166   2.783   2.038  0.1249 -1.8550  2.3995
  487DCM    CL2 2810   2.947   2.708   2.106 -0.6254 -0.4919  0.0135
  488DCM    CL1 2811   2.146   2.750   3.300  0.3957 -0.1932  0.2733
  488DCM     C1 2812   2.018   2.812   3.410  0.6162  0.4156 -0.4091
  488DCM     H1 2813   1.916   2.776   3.398  0.3075  0.2204  2.2035
  488DCM     H2 2814   2.023   2.922   3.403  2.3805  0.2947 -1.7247
  488DCM    CL2 2815   2.055   2.755   3.575  0.0432 -0.6477 -0.2637
  489DCM    CL1 2816   3.904   0.301   0.595 -0.0964  0.4233 -0.0926
  489DCM     C1 2817   3.729   0.336   0.553 -0.4402 -0.5483  0.4094
  489DCM     H1 2818   3.716   0.301   0.450 -0.5670  0.6466  0.0043
  489DCM     H2 2819   3.717   0.444   0.545 -0.4367 -0.5605  0.2454
  489DCM    CL2 2820   3.619   0.254   0.660  0.0481 -0.0622  0.3666
  490DCM    CL1 2821   3.956   2.907   1.518  0.4078  0.0674 -0.0110
  490DCM     C1 2822   3.841   3.005   1.620 -0.0376 -0.4285 -0.3614
  490DCM     H1 2823   3.889   3.103   1.628 -0.0859 -0.5418  2.3501
  490DCM     H2 2824   3.834   2.960   1.720  1.0149  1.0968  0.4419
  490DCM    CL2 2825   3.691   3.011   1.510 -0.0118  0.0988  0.1975
  491DCM    CL1 2826   0.932   1.350   2.693  0.1327 -0.1296  0.0599
  491DCM     C1 2827   0.750   1.360   2.676  0.1118 -0.2484 -0.0328
  491DCM     H1 2828   0.719   1.427   2.595  0.7935  1.5181  1.0988
  491DCM     H2 2829   0.709   1.391   2.773 -0.2373 -1.2213  0.1425
  491DCM    CL2 2830   0.677   1.203   2.648  0.1745  0.0096  0.2637
  492DCM    CL1 2831   1.937   2.904   2.809  0.3668  0.2938 -0.0554
  492DCM     C1 2832   1.984   2.845   2.974 -0.0893 -0.0129 -0.0255
  492DCM     H1 2833   1.908   2.887   3.042 -0.9799  0.4686 -1.2774
  492DCM     H2 2834   2.086   2.852   3.012  0.5576 -2.3177 -1.1174
  492DCM    CL2 2835   1.956   2.663   2.997  0.4326 -0.0980 -0.1025
  493DCM    CL1 2836   1.567   3.900   3.383  0.0668  0.0358  0.0893
  493DCM     C1 2837   1.416   3.984   3.424 -0.2629  0.0629  0.7099
  493DCM     H1 2838   1.353   3.926   3.493 -0.7434  0.2377  0.4225
  493DCM     H2 2839   1.367   4.000   3.327 -0.4886 -1.6839  0.5138
  493DCM    CL2 2840   1.461   4.147   3.494 -0.1554  0.2911 -0.0343
  494DCM    CL1 2841   0.810   0.403   2.973  0.0833  0.4720  0.0936
  494DCM     C1 2842   0.856   0.234   3.002 -0.0338  0.1038  0.5315
  494DCM     H1 2843   0.827   0.169   2.919  1.6207 -0.7939  0.5972
  494DCM     H2 2844   0.817   0.195   3.097  2.9088 -2.3447  0.9037
  494DCM    CL2 2845   1.034   0.224   3.039 -0.2369  0.0908 -0.4392
  495DCM    CL1 2846   1.732   1.675   2.474 -0.1674 -0.1673 -0.1107
  495DCM     C1 2847   1.625   1.795   2.560 -0.1921  0.0159 -0.0922
  495DCM     H1 2848   1.677   1.891   2.571  1.4512 -0.9525  1.1685
  495DCM     H2 2849   1.603   1.758   2.661 -0.9676  0.1836 -0.1936
  495DCM    CL2 2850   1.471   1.831   2.480  0.3177  0.0910 -0.3474
  496DCM    CL1 2851   2.701   2.092   2.108  0.1439  0.0559 -0.0300
  496DCM     C1 2852   2.822   2.213   2.163 -0.9665 -0.4744 -0.5795
  496DCM     H1 2853   2.763   2.276   2.231  1.0613  0.5523  0.3246
  496DCM     H2 2854   2.859   2.270   2.077 -0.8138  0.2785 -0.0263
  496DCM    CL2 2855   2.958   2.155   2.256  0.1258 -0.4219  0.0942
  497DCM    CL1 2856   0.502   0.496   2.262  0.4504  0.5853 -0.3247
  497DCM     C1 2857   0.335   0.498   2.188  0.1495  0.8336 -0.4047
  497DCM     H1 2858   0.254   0.506   2.262 -1.0297  1.3514 -1.7133
  497DCM     H2 2859   0.318   0.401   2.140  1.2681  0.9176 -0.9937
  497DCM    CL2 2860   0.294   0.631   2.075  0.1766 -0.1422  0.0815
  498DCM    CL1 2861   1.265   3.039   3.349  0.0095 -0.3472  0.0411
  498DCM     C1 2862   1.270   2.931   3.494  0.3636 -0.3687 -0.0035
  498DCM     H1 2863   1.209   2.840   3.482 -2.0010  1.3229 -1.8557
  498DCM     H2 2864   1.240   2.988   3.583 -2.5471  2.2783 -2.4131
  498DCM    CL2 2865   1.429   2.864   3.529  0.6113  0.2444 -0.1628
  499DCM    CL1 2866   3.323   3.212   0.715 -0.0952  0.0456  0.0794
  499DCM     C1 2867   3.275   3.280   0.557 -0.3913 -0.5242  0.1139
  499DCM     H1 2868   3.201   3.216   0.509  0.3569 -1.1129 -0.2755
  499DCM     H2 2869   3.366   3.289   0.496 -0.2750  0.1451  0.3764
  499DCM    CL2 2870   3.205   3.445   0.594  0.1747  0.3787  0.0220
  500DCM    CL1 2871   1.078   1.587   1.865  0.0582 -0.4215  0.1315
  500DCM     C1 2872   0.965   1.700   1.959 -0.3777 -0.2650 -0.6008
  500DCM     H1 2873   0.989   1.711   2.065 -2.4622 -0.0576 -0.1081
  500DCM     H2 2874   0.864   1.659   1.949 -0.6005 -0.3157  1.5024
  500DCM    CL2 2875   0.969   1.864   1.890  0.2083 -0.2529  0.6709
  501DCM    CL1 2876   2.781   3.458   1.183 -0.0165 -0.4840  0.0951
  501DCM     C1 2877   2.773   3.388   1.016 -0.1888  0.0493 -0.7242
  501DCM     H1 2878   2.848   3.309   1.026 -0.2540  0.0311 -0.3642
  501DCM     H2 2879   2.811   3.465   0.947  2.2274  1.0263  1.5120
  501DCM    CL2 2880   2.616   3.300   0.990 -0.1083  0.0425 -0.1532
  502DCM    CL1 2881   2.369   0.439   2.821  0.0709  0.4258 -0.1569
  502DCM     C1 2882   2.504   0.337   2.769  0.2979 -0.2483  0.1467
  502DCM     H1 2883   2.588   0.397   2.733  0.8157  0.0796  1.8197
  502DCM     H2 2884   2.465   0.266   2.695  2.6511 -0.8801 -0.5502
  502DCM    CL2 2885   2.576   0.251   2.912 -0.1459 -0.2624  0.1421
  503DCM    CL1 2886   1.709   1.866   2.034 -0.0809 -0.0890  0.0454
  503DCM     C1 2887   1.604   1.809   1.899 -0.6557 -0.1698 -0.6499
  503DCM     H1 2888   1.596   1.886   1.822 -1.5824  0.4716  0.0605
  503DCM     H2 2889   1.512   1.766   1.942 -0.1663  0.6910  1.3950
  503DCM    CL2 2890   1.690   1.677   1.806 -0.1123 -0.2302 -0.1490
  504DCM    CL1 2891   2.852   3.020   3.855 -0.1038 -0.2475 -0.0400
  504DCM     C1 2892   2.885   3.142   3.989 -0.0945 -0.1176  0.3109
  504DCM     H1 2893   2.983   3.189   3.974  0.6881 -1.7204  0.1604
  504DCM     H2 2894   2.873   3.089   4.084 -1.0288  1.3161  1.0240
  504DCM    CL2 2895   2.769   3.282   3.981 -0.1345  0.8229 -0.0334
  505DCM    CL1 2896   0.225   2.280   1.207  0.1407  0.2884  0.0694
  505DCM     C1 2897   0.298   2.151   1.100 -0.0393  0.0898 -0.4673
  505DCM     H1 2898   0.220   2.074   1.094 -0.4601  0.5620 -1.3085
  505DCM     H2 2899   0.389   2.102   1.135 -0.5359 -0.4464  0.0937
  505DCM    CL2 2900   0.345   2.228   0.941  0.2633 -0.1730 -0.1968
  506DCM    CL1 2901   1.514   2.415   0.301  0.1649  0.6502  0.2358
  506DCM     C1 2902   1.377   2.531   0.270  0.2101 -0.3239 -0.5582
  506DCM     H1 2903   1.350   2.575   0.366 -1.5524 -0.0898 -1.1182
  506DCM     H2 2904   1.289   2.486   0.223 -0.6343 -0.2964  0.9340
  506DCM    CL2 2905   1.427   2.671   0.170 -0.4581  0.1339  0.2938
  507DCM    CL1 2906   2.495   0.257   3.382  0.1776 -0.3842 -0.1629
  507DCM     C1 2907   2.436   0.149   3.245 -0.4058 -0.6420  0.2149
  507DCM     H1 2908   2.509   0.068   3.238 -0.7967 -1.0417  0.6976
  507DCM     H2 2909   2.415   0.203   3.152 -0.9573 -2.3496 -0.6936
  507DCM    CL2 2910   2.280   0.074   3.304  0.0750 -0.3507 -0.6115
  508DCM    CL1 2911   0.377   1.005   2.984 -0.3940  0.0961 -0.7080
  508DCM     C1 2912   0.393   1.181   2.948 -0.5346 -0.0227  0.2188
  508DCM     H1 2913   0.308   1.239   2.985 -0.7072 -0.8691  1.1824
  508DCM     H2 2914   0.403   1.193   2.839 -0.0852  1.7918  0.4179
  508DCM    CL2 2915   0.554   1.244   3.011  0.0256 -0.3616 -0.1429
  509DCM    CL1 2916   2.915   0.892   0.274  0.3252 -0.1378 -0.1089
  509DCM     C1 2917   2.869   0.711   0.241 -0.9367 -0.2762 -0.0336
  509DCM     H1 2918   2.892   0.653   0.331 -3.8178 -0.8227  0.4471
  509DCM     H2 2919   2.905   0.667   0.147  1.5848 -1.1070  1.2107
  509DCM    CL2 2920   2.694   0.719   0.214 -0.6327  0.5127  0.2503
  510DCM    CL1 2921   2.876   2.941   2.372  0.1449 -0.1288  0.3226
  510DCM     C1 2922   2.921   3.085   2.477  0.0635 -0.3588 -0.4250
  510DCM     H1 2923   2.862   3.169   2.438 -0.8082 -0.2526  1.0516
  510DCM     H2 2924   3.027   3.108   2.471 -0.0709  0.6040  0.6016
  510DCM    CL2 2925   2.868   3.042   2.643 -0.2504  0.0356 -0.5138
  511DCM    CL1 2926   0.354   2.081   3.393 -0.0231 -0.0702  0.5365
  511DCM     C1 2927   0.445   1.935   3.436 -0.3618  0.1023 -0.5707
  511DCM     H1 2928   0.550   1.967   3.430  0.0675 -1.0134  0.7196
  511DCM     H2 2929   0.417   1.845   3.380 -2.2285  1.5655 -2.1479
  511DCM    CL2 2930   0.406   1.888   3.605 -0.1047 -0.1324  0.4009
  512DCM    CL1 2931   3.413   2.980   2.157  0.0284 -0.0056  0.0171
  512DCM     C1 2932   3.374   3.132   2.076  0.4459 -0.2186 -0.0796
  512DCM     H1 2933   3.295   3.111   2.004  1.4902 -0.0353 -1.3150
  512DCM     H2 2934   3.463   3.186   2.042 -0.6237  2.9849  1.6754
  512DCM    CL2 2935   3.304   3.241   2.208 -0.1190 -0.2240 -0.1498
  513DCM    CL1 2936   2.511   0.635   0.988 -0.3424  0.3128 -0.0012
  513DCM     C1 2937   2.652   0.523   0.966  0.3165 -0.2695  0.0773
  513DCM     H1 2938   2.633   0.451   1.046  0.3153  1.8968  2.1027
  513DCM     H2 2939   2.751   0.568   0.979 -0.8338  1.8395  2.2019
  513DCM    CL2 2940   2.645   0.463   0.793  0.1431 -0.3607 -0.1904
  514DCM    CL1 2941   1.925   1.032   3.319  0.1379 -0.1761  0.1710
  514DCM     C1 2942   1.883   0.882   3.235 -0.3928 -1.0231 -0.1961
  514DCM     H1 2943   1.775   0.867   3.251 -0.1271 -1.0396  1.8604
  514DCM     H2 2944   1.937   0.804   3.291  1.6277  0.8303  0.5446
  514DCM    CL2 2945   1.948   0.875   3.068  0.5358  0.0205  0.1510
  515DCM    CL1 2946   1.139   3.338   1.174 -0.3208 -0.1753 -0.2535
  515DCM     C1 2947   1.158   3.506   1.235  0.0453 -0.7712  0.0238
  515DCM     H1 2948   1.165   3.515   1.344  0.7492  4.8726 -0.1692
  515DCM     H2 2949   1.074   3.563   1.193  0.6198 -0.1653 -0.3331
  515DCM    CL2 2950   1.307   3.567   1.148 -0.0965 -0.4222  0.2458
  516DCM    CL1 2951   1.309   3.808   0.031  0.4137 -0.3712 -0.2905
  516DCM     C1 2952   1.437   3.767   0.142 -0.5511 -0.2577  0.5809
  516DCM     H1 2953   1.507   3.851   0.149 -1.8224  0.9063 -0.2176
  516DCM     H2 2954   1.489   3.677   0.107  1.4986  1.1893 -0.3062
  516DCM    CL2 2955   1.367   3.746   0.306  0.0258  0.2046  0.0294
  517DCM    CL1 2956   1.935   2.437   1.750 -0.2057  0.0015 -0.0988
  517DCM     C1 2957   1.782   2.395   1.842 -0.7946 -0.2319  0.0710
  517DCM     H1 2958   1.702   2.432   1.777 -1.0288 -0.6859  0.0935
  517DCM     H2 2959   1.791   2.442   1.940 -1.5230  1.6211 -0.7017
  517DCM    CL2 2960   1.764   2.214   1.874 -0.6043  0.1771 -0.0889
  518DCM    CL1 2961   2.741   1.464   3.714 -0.3275  0.0675  0.3802
  518DCM     C1 2962   2.645   1.521   3.586  0.3877  0.1495  0.1957
  518DCM     H1 2963   2.578   1.596   3.631 -0.5470 -1.0179  0.8052
  518DCM     H2 2964   2.590   1.431   3.558 -1.8385  1.3464  0.4356
  518DCM    CL2 2965   2.760   1.578   3.454  0.0398 -0.1426  0.0979
  519DCM    CL1 2966   1.831   3.757   2.273  0.1316 -0.2031  0.3376
  519DCM     C1 2967   1.747   3.630   2.364 -0.3040 -0.7457 -0.5490
  519DCM     H1 2968   1.663   3.678   2.415 -1.4348 -1.8481 -1.3278
  519DCM     H2 2969   1.814   3.575   2.432  2.9106  3.0050 -0.3652
  519DCM    CL2 2970   1.686   3.518   2.237  0.1793  0.2227 -0.3199
  520DCM    CL1 2971   2.765   0.510   3.287  0.5349 -0.2864  0.3122
  520DCM     C1 2972   2.687   0.529   3.126  0.9434  0.0019 -0.5513
  520DCM     H1 2973   2.644   0.630   3.126 -1.8647 -1.0114  2.5065
  520DCM     H2 2974   2.599   0.465   3.132  0.4750  0.7477  2.1572
  520DCM    CL2 2975   2.803   0.502   2.989  0.2459  0.4218  0.0406
  521DCM    CL1 2976   3.459   1.937   2.552  0.1038  0.1009  0.4064
  521DCM     C1 2977   3.436   1.928   2.372 -0.6382  0.5079 -0.0592
  521DCM     H1 2978   3.451   1.831   2.322  1.1813  0.4381  0.5419
  521DCM     H2 2979   3.492   2.004   2.317 -1.4516  1.1276 -0.0477
  521DCM    CL2 2980   3.259   1.949   2.339 -0.0469 -0.2404  0.2145
  522DCM    CL1 2981   2.277   1.646   3.677  0.2460  0.4304  0.1288
  522DCM     C1 2982   2.117   1.586   3.616 -0.0710  0.1730 -0.4539
  522DCM     H1 2983   2.085   1.496   3.669 -1.1232  0.1485 -1.0981
  522DCM     H2 2984   2.119   1.577   3.507  0.5114 -0.2740 -0.4080
  522DCM    CL2 2985   1.999   1.712   3.655  0.0991 -0.1036 -0.1914
  523DCM    CL1 2986   0.808   2.171   3.461  0.3590 -0.1827 -0.3800
  523DCM     C1 2987   0.894   2.072   3.585  0.2639  0.0232 -0.1990
  523DCM     H1 2988   0.841   1.976   3.583 -0.9948  0.6316  1.4808
  523DCM     H2 2989   0.874   2.105   3.687  0.9447  0.3895 -0.1830
  523DCM    CL2 2990   1.059   2.055   3.544 -0.5994 -0.3817 -0.1840
  524DCM    CL1 2991   2.849   0.139   3.313 -0.0488  0.0797 -0.8315
  524DCM     C1 2992   2.876   0.182   3.137  0.1953 -0.1874  0.5864
  524DCM     H1 2993   2.965   0.245   3.135  1.5550 -2.0408 -1.5654
  524DCM     H2 2994   2.781   0.233   3.114 -0.6864 -1.9601  0.0902
  524DCM    CL2 2995   2.899   0.041   3.039 -0.2212  0.2946 -0.3120
  525DCM    CL1 2996   0.868   3.373   2.781 -0.0318 -0.0073 -0.4072
  525DCM     C1 2997   0.815   3.553   2.767  0.5700 -0.1845 -0.0409
  525DCM     H1 2998   0.866   3.622   2.835  0.5307  0.6094 -0.8144
  525DCM     H2 2999   0.708   3.567   2.784  0.7669  0.5112  0.7031
  525DCM    CL2 3000   0.868   3.613   2.608  0.1020  0.2460 -0.2679
   4.00000   4.00000   4.00000
