# Supplementary material for: Dissecting the Effects of Cage Structure in the Catalytic Activation of Imide Chlorenium-Ion Donors
Source: J Am Chem Soc. 2025 Mar 21;147(13):11456–64. doi: 10.1021/jacs.5c01249 (PMC11969530; doi:10.1021/jacs.5c01249)
Supplement: Supplementary file 3 — ja5c01249_si_003.zip [file ja5c01249_si_003.zip › SI_MD/C1/3_npt.gro]

S  C  A  M  O  R  G
 3000
    1Pd      Pd    1   1.359   1.264   1.402 -0.0633  0.0361 -0.1224
    2Pd      Pd    2   1.881   2.300   1.131 -0.1841  0.0678 -0.1888
    3UNK     C0    3   1.785   2.573   1.437 -0.2040  0.4163  0.5343
    3UNK     C1    4   1.695   2.502   1.521 -0.0724  0.2725 -0.1247
    3UNK     C2    5   1.673   2.366   1.501  0.4645 -0.2124  0.3491
    3UNK     C3    6   1.741   2.308   1.390  0.6161  0.1586 -0.1177
    3UNK     N4    7   1.830   2.375   1.312  0.5282  0.1044 -0.1268
    3UNK     C5    8   1.853   2.503   1.336  0.0308 -0.3843  0.4024
    3UNK     C6    9   1.582   2.287   1.590 -0.7202 -0.1034 -0.5214
    3UNK     C7   10   1.512   2.211   1.647 -0.0662 -0.3986 -0.7954
    3UNK     C8   11   1.429   2.122   1.734 -0.0735 -0.7773 -0.3623
    3UNK     C9   12   1.362   2.183   1.839  0.4415 -0.7146  0.1037
    3UNK    C10   13   1.278   2.113   1.932 -0.3973 -0.4097 -0.1791
    3UNK    C11   14   1.277   1.972   1.914 -0.3674  0.2030  0.0195
    3UNK    C12   15   1.342   1.908   1.809 -0.2590  0.4801  0.0513
    3UNK    C13   16   1.413   1.982   1.717 -0.3087 -0.4212  0.1447
    3UNK    C14   17   1.341   1.769   1.798 -0.2159  1.1777  0.1356
    3UNK    C15   18   1.343   1.647   1.786  0.1434 -0.2905  0.6883
    3UNK    C16   19   1.346   1.503   1.763  0.4041 -0.3152 -0.1444
    3UNK    C17   20   1.337   1.413   1.869  0.2672 -0.0809 -0.6053
    3UNK    C18   21   1.335   1.275   1.845  0.3116  0.2908 -0.0967
    3UNK    C19   22   1.348   1.233   1.714 -0.5191 -0.2513  0.5121
    3UNK    N20   23   1.359   1.318   1.607 -0.1029  0.3664 -0.4269
    3UNK    C21   24   1.371   1.454   1.635  0.8527 -0.0224 -0.7047
    3UNK    H22   25   1.793   2.679   1.457  1.9935  0.7923 -1.8442
    3UNK    H23   26   1.644   2.563   1.595 -1.7621 -0.1960 -0.8545
    3UNK    H24   27   1.729   2.204   1.363 -0.3377  0.3631 -0.5469
    3UNK    H25   28   1.915   2.552   1.262 -0.0491  0.7842  1.0848
    3UNK    H26   29   1.371   2.288   1.863 -1.2256  0.5924 -4.0921
    3UNK    H27   30   1.212   2.155   2.006  0.0142 -0.3262  0.1444
    3UNK    H28   31   1.226   1.901   1.978  2.2617 -1.6218  0.2532
    3UNK    H29   32   1.472   1.934   1.639  0.2939  1.6345 -0.7468
    3UNK    H30   33   1.330   1.446   1.972 -1.9080 -2.6188  0.1821
    3UNK    H31   34   1.322   1.204   1.926  0.6061  1.7527  1.2931
    3UNK    H32   35   1.349   1.130   1.683 -0.1022 -0.1185  0.0694
    3UNK    H33   36   1.394   1.515   1.548 -0.9217  1.0104 -0.5071
    4UNK     C0   37   1.592   2.508   0.902 -0.0684  0.2905  0.3942
    4UNK     C1   38   1.473   2.436   0.912 -0.5078 -0.2168 -0.0539
    4UNK     C2   39   1.472   2.325   0.992  0.3947 -0.3041  0.4352
    4UNK     C3   40   1.580   2.291   1.075 -0.1658 -0.2731  0.7643
    4UNK     N4   41   1.699   2.365   1.062  0.0279  0.5260  0.1096
    4UNK     C5   42   1.710   2.464   0.967  0.7051 -0.1917 -0.1974
    4UNK     C6   43   1.340   2.245   1.001 -0.5600 -0.5529 -0.8597
    4UNK     C7   44   1.243   2.174   0.991 -0.2097  1.3374 -0.4438
    4UNK     C8   45   1.135   2.082   0.970 -0.2585 -0.0712  0.1913
    4UNK     C9   46   1.045   2.110   0.871  0.6182 -0.5908 -0.0169
    4UNK    C10   47   0.939   2.018   0.852 -0.0905  0.0713  0.1266
    4UNK    C11   48   0.930   1.894   0.920  0.4115  0.2853  0.0502
    4UNK    C12   49   1.027   1.866   1.018  0.7867 -0.0529 -0.3942
    4UNK    C13   50   1.134   1.955   1.030 -0.7681  0.6140  0.5411
    4UNK    C14   51   1.031   1.744   1.103  0.2625 -0.0717 -0.5372
    4UNK    C15   52   1.038   1.646   1.168 -0.0306  0.0789 -0.1800
    4UNK    C16   53   1.047   1.518   1.257  0.2951  0.4553  0.0462
    4UNK    C17   54   0.928   1.472   1.319 -0.7253 -0.2818  0.0930
    4UNK    C18   55   0.934   1.358   1.400  0.5616  0.1288  0.5082
    4UNK    C19   56   1.065   1.307   1.428  0.2353 -0.3850 -0.2119
    4UNK    N20   57   1.175   1.352   1.366  0.2322 -0.8339  0.2381
    4UNK    C21   58   1.165   1.455   1.287  0.2654 -0.9910  0.1698
    4UNK    H22   59   1.603   2.595   0.839  1.4302  0.6261  1.0653
    4UNK    H23   60   1.384   2.463   0.855  0.6888  0.2872 -1.7409
    4UNK    H24   61   1.576   2.201   1.135  0.7232 -0.0408  1.1943
    4UNK    H25   62   1.807   2.510   0.950  0.5388  0.5003  0.6687
    4UNK    H26   63   1.042   2.201   0.811 -1.3779 -0.6186 -0.0005
    4UNK    H27   64   0.875   2.033   0.765 -0.0237 -3.0303 -0.5863
    4UNK    H28   65   0.848   1.825   0.901 -0.8207  1.2305  1.6606
    4UNK    H29   66   1.209   1.931   1.104 -0.3535  0.1190 -0.0359
    4UNK    H30   67   0.835   1.527   1.320  0.2375  1.4506 -0.6905
    4UNK    H31   68   0.852   1.316   1.456 -0.1721  0.1067 -0.5490
    4UNK    H32   69   1.070   1.227   1.501 -3.0783 -0.3926  0.1328
    4UNK    H33   70   1.254   1.485   1.234  0.7834 -2.0239  0.4309
    5UNK     C0   71   2.281   2.303   1.294 -0.1584 -0.1778  0.0042
    5UNK     C1   72   2.295   2.185   1.362  0.7753  0.4214 -0.2140
    5UNK     C2   73   2.194   2.086   1.356 -0.1941 -0.2030 -0.2809
    5UNK     C3   74   2.085   2.115   1.276 -0.5978 -0.7996 -0.1631
    5UNK     N4   75   2.070   2.230   1.203  0.2032  0.4850 -0.0402
    5UNK     C5   76   2.167   2.322   1.213 -0.3856  0.9333 -1.0080
    5UNK     C6   77   2.187   1.964   1.433  0.5233  1.1640  0.0061
    5UNK     C7   78   2.170   1.861   1.498 -0.3797 -0.3126  0.2605
    5UNK     C8   79   2.153   1.742   1.575 -0.1075  0.0544 -0.4528
    5UNK     C9   80   2.194   1.739   1.711 -0.5824 -0.0067 -0.1042
    5UNK    C10   81   2.163   1.624   1.783  0.0933 -0.5158  0.3562
    5UNK    C11   82   2.089   1.518   1.726  0.1650 -0.4572  0.1627
    5UNK    C12   83   2.050   1.520   1.590 -0.0198 -0.1699  0.4484
    5UNK    C13   84   2.085   1.635   1.516 -0.5043 -0.5707  0.6353
    5UNK    C14   85   1.955   1.429   1.541  0.7654 -0.3573  0.6293
    5UNK    C15   86   1.875   1.343   1.506 -0.1562  0.0685 -0.1344
    5UNK    C16   87   1.772   1.244   1.458  0.6093  0.6777 -0.7851
    5UNK    C17   88   1.809   1.112   1.420  0.4967 -0.4715 -0.4568
    5UNK    C18   89   1.715   1.020   1.379 -0.1113  0.0434 -0.1335
    5UNK    C19   90   1.586   1.059   1.383  0.7424 -0.8879 -0.1228
    5UNK    N20   91   1.544   1.186   1.423 -0.4150 -0.7027 -0.0225
    5UNK    C21   92   1.635   1.275   1.459 -0.2076  0.2947 -0.4227
    5UNK    H22   93   2.357   2.380   1.284  0.9269 -1.2207 -0.1391
    5UNK    H23   94   2.385   2.168   1.420  0.0536 -1.7449  0.3731
    5UNK    H24   95   1.997   2.052   1.279 -2.1817  1.3231  0.9043
    5UNK    H25   96   2.156   2.416   1.162  2.0404  2.3703  0.8842
    5UNK    H26   97   2.247   1.828   1.746  0.4731 -0.5203 -0.3380
    5UNK    H27   98   2.210   1.625   1.881  2.5232  3.1128 -0.6249
    5UNK    H28   99   2.067   1.433   1.790 -1.8242 -0.8709 -0.9994
    5UNK    H29  100   2.039   1.647   1.418 -0.1235  2.4463  0.7505
    5UNK    H30  101   1.913   1.084   1.427  0.2139 -1.2631  0.8982
    5UNK    H31  102   1.735   0.918   1.351  1.8056  0.0050  1.2379
    5UNK    H32  103   1.505   0.989   1.368 -1.3337  1.2564  0.4378
    5UNK    H33  104   1.602   1.374   1.487 -3.2397 -0.4133 -1.0746
    6UNK     C0  105   2.059   2.232   0.758 -0.9191 -0.2427 -0.2468
    6UNK     C1  106   1.989   2.124   0.700  1.0715 -0.1870  0.3792
    6UNK     C2  107   1.886   2.064   0.774  0.1124 -1.0148  0.2636
    6UNK     C3  108   1.867   2.116   0.905 -0.9028  0.0384 -0.2917
    6UNK     N4  109   1.931   2.225   0.955  0.0087  0.5259 -0.5602
    6UNK     C5  110   2.030   2.279   0.884  0.0410  0.0500 -0.9359
    6UNK     C6  111   1.806   1.948   0.721 -0.0054  0.1210 -0.1572
    6UNK     C7  112   1.745   1.854   0.677  0.0926 -0.2808 -0.1899
    6UNK     C8  113   1.671   1.743   0.630  0.8292 -0.0680  0.5327
    6UNK     C9  114   1.635   1.728   0.494  0.5707  0.0580 -0.1421
    6UNK    C10  115   1.556   1.620   0.455 -0.1402  0.0930  0.5570
    6UNK    C11  116   1.517   1.520   0.540 -0.1040  0.3525  0.2620
    6UNK    C12  117   1.545   1.539   0.678  0.4126 -0.0423  0.0640
    6UNK    C13  118   1.621   1.651   0.724  0.6401 -0.7445 -0.3075
    6UNK    C14  119   1.498   1.441   0.778  0.0744 -0.3195 -0.1992
    6UNK    C15  120   1.464   1.366   0.868  0.4563 -0.0103  0.3342
    6UNK    C16  121   1.434   1.267   0.976  0.5797 -0.1695 -0.3940
    6UNK    C17  122   1.375   1.147   0.936  0.6504 -0.3790 -0.3540
    6UNK    C18  123   1.320   1.060   1.032  0.3811  0.0564 -0.5335
    6UNK    C19  124   1.328   1.100   1.164 -0.1588 -0.0612 -0.7713
    6UNK    N20  125   1.376   1.216   1.204 -0.3129 -0.4274 -0.3133
    6UNK    C21  126   1.433   1.298   1.110 -0.0101  0.3090 -0.4607
    6UNK    H22  127   2.138   2.285   0.707 -0.4973  0.2788  0.9292
    6UNK    H23  128   2.021   2.090   0.602  2.3266 -0.8825  0.9983
    6UNK    H24  129   1.799   2.066   0.974 -0.5477  0.4621  0.3725
    6UNK    H25  130   2.075   2.369   0.923 -0.7592 -0.1205  0.4164
    6UNK    H26  131   1.661   1.798   0.416  2.3447  0.2667  0.5903
    6UNK    H27  132   1.539   1.607   0.348  2.1245  0.5729  0.0786
    6UNK    H28  133   1.457   1.436   0.504  1.2623 -0.3798 -0.3807
    6UNK    H29  134   1.647   1.661   0.829  2.0880  2.2576 -0.8366
    6UNK    H30  135   1.369   1.127   0.829  0.6372 -1.3277 -0.1828
    6UNK    H31  136   1.276   0.968   0.994 -0.9408  0.0270  0.9694
    6UNK    H32  137   1.294   1.033   1.242  1.5586 -0.7501 -0.5560
    6UNK    H33  138   1.466   1.393   1.151 -0.9830 -0.4352  2.2232
    7NCS     C0  139   0.988   0.841   0.967 -0.4353 -0.5878  0.8484
    7NCS     C1  140   0.864   0.759   0.997 -0.0153  0.4012 -0.1142
    7NCS     C2  141   0.835   0.681   0.863 -0.2648 -0.8297 -0.8540
    7NCS     C3  142   0.936   0.735   0.763  0.3691 -0.1438 -0.3134
    7NCS     N4  143   1.013   0.827   0.828  0.7968 -0.0078  0.4461
    7NCS    CL5  144   1.135   0.920   0.744  0.1577  0.2059 -0.2888
    7NCS     O6  145   0.946   0.707   0.647  0.1451  0.0051 -1.0825
    7NCS     O7  146   1.048   0.914   1.044  0.1441  0.1502 -0.1529
    7NCS     H8  147   0.784   0.830   1.024 -2.3492 -1.4887 -1.6445
    7NCS     H9  148   0.885   0.690   1.080 -0.8898  1.2247  0.8161
    7NCS    H10  149   0.734   0.695   0.822  0.0116 -0.2684 -1.3541
    7NCS    H11  150   0.848   0.573   0.876  0.3160 -0.4334  3.4042
    8UNK     C0  151   3.385   0.808   3.954 -0.7252  0.2568  0.1551
    8UNK     H1  152   3.278   0.833   3.950 -0.4033  1.6967 -0.0297
    8UNK     H2  153   3.406   0.712   3.905  0.3290  0.0412  1.0002
    8UNK     C3  154   3.427   0.790   4.098  0.4882  0.9850 -0.3203
    8UNK     O4  155   3.472   0.897   3.880  0.2888  0.8251 -0.1757
    8UNK     C5  156   3.423   0.923   4.170 -0.5314 -0.7895 -0.3590
    8UNK     C6  157   3.410   0.914   4.323 -0.1933 -0.2174 -0.4290
    8UNK     C7  158   3.285   0.877   4.370 -0.3568 -0.1087  0.4848
    8UNK     H8  159   3.259   0.863   4.475  2.2186 -1.3547  1.0452
    8UNK     H9  160   3.201   0.854   4.305  0.6993 -1.7263 -0.3763
    8UNK    H10  161   3.514   0.973   4.134 -1.5416  1.1140 -0.3904
    8UNK    H11  162   3.340   0.972   4.119 -1.7757 -0.3306  1.9617
    8UNK    H12  163   3.354   0.723   4.143  0.3475 -0.3268 -2.3606
    8UNK    H13  164   3.528   0.747   4.104  1.3730  2.9874  0.0885
    8UNK    C14  165   3.523   0.962   4.398  0.5796 -0.0070 -0.2902
    8UNK    C15  166   3.747   1.059   4.541  0.5105  0.1413  0.0317
    8UNK    C16  167   3.506   1.032   4.519 -0.0135  0.2600 -0.6185
    8UNK    C17  168   3.651   0.922   4.362  0.2102 -0.2204  0.1683
    8UNK    C18  169   3.761   0.969   4.437  0.3342  0.4720 -0.3545
    8UNK    C19  170   3.610   1.091   4.588 -0.1177 -0.8484  0.0452
    8UNK    H20  171   3.405   1.041   4.558 -0.1494 -1.2515 -0.5680
    8UNK    H21  172   3.667   0.850   4.282  2.5623 -1.3113  1.5212
    8UNK    H22  173   3.862   0.933   4.420 -0.1505 -0.8205 -0.6605
    8UNK    H23  174   3.588   1.156   4.672 -2.3966  0.7769 -1.6602
    8UNK    H24  175   3.830   1.099   4.599 -0.5518 -0.5056  2.0827
    8UNK    H25  176   3.421   0.928   3.803  1.8000 -0.0859 -1.6089
    9OPC     OW  177   2.259   2.738   0.983  1.1026  0.6809  0.0910
    9OPC    HW1  178   2.286   2.814   1.015  0.6515 -0.4318  3.5603
    9OPC    HW2  179   2.317   2.681   1.013  0.9842 -0.4782 -1.7403
    9OPC     MW  180   2.271   2.741   0.992  1.0185  0.3452  0.3330
   10OPC     OW  181   3.284   0.241   1.176 -0.0759  0.1617  0.2830
   10OPC    HW1  182   3.214   0.193   1.157  0.3954 -1.0060  1.4041
   10OPC    HW2  183   3.253   0.304   1.228 -0.5259  0.5394 -0.4266
   10OPC     MW  184   3.269   0.243   1.181 -0.0727  0.0450  0.3437
   11OPC     OW  185   3.515   0.198   1.357 -0.2301 -0.1231  0.3585
   11OPC    HW1  186   3.475   0.160   1.290 -0.9461 -0.4717  0.9572
   11OPC    HW2  187   3.598   0.173   1.349 -0.1902  0.3291 -0.7214
   11OPC     MW  188   3.521   0.189   1.346 -0.3301 -0.1078  0.2874
   12OPC     OW  189   3.091   0.047   1.101  0.1352  0.1599 -0.2073
   12OPC    HW1  190   3.100   0.031   1.015 -0.1065  0.3409 -0.2676
   12OPC    HW2  191   3.091  -0.033   1.136  1.3634  0.1210 -0.2569
   12OPC     MW  192   3.092   0.033   1.093  0.2809  0.1809 -0.2235
   13OPC     OW  193   2.466   2.632   1.119  0.3250 -0.2368  0.4016
   13OPC    HW1  194   2.538   2.668   1.153  2.4157 -0.3996 -3.2875
   13OPC    HW2  195   2.492   2.551   1.097 -0.4583  0.1275 -2.2044
   13OPC     MW  196   2.481   2.625   1.121  0.5182 -0.2072 -0.5283
   14OPC     OW  197   1.034   0.998   1.345  0.0470 -0.4814  0.7501
   14OPC    HW1  198   1.061   0.990   1.262  0.9316  0.4325  0.9367
   14OPC    HW2  199   0.952   0.970   1.342 -0.7167  1.7057 -0.9165
   14OPC     MW  200   1.026   0.992   1.332  0.0649 -0.0233  0.5315
   15OPC     OW  201   3.027   3.514   2.570  0.3175  0.3213  0.1347
   15OPC    HW1  202   2.952   3.557   2.566  0.5548  0.6934 -0.7216
   15OPC    HW2  203   3.005   3.431   2.554  0.1173  0.4749 -0.4118
   15OPC     MW  204   3.013   3.508   2.567  0.3229  0.3989 -0.0725
   16OPC     OW  205   3.468   0.447   1.460 -0.2782 -0.4266  0.3960
   16OPC    HW1  206   3.492   0.367   1.434 -0.9758 -1.0822  1.6439
   16OPC    HW2  207   3.527   0.466   1.521  1.3543  1.0934 -1.5387
   16OPC     MW  208   3.480   0.438   1.465 -0.1400 -0.2989  0.2945
   17OPC     OW  209   1.281   0.969   1.496 -0.5910 -0.2951  0.2447
   17OPC    HW1  210   1.203   0.988   1.461 -0.4992 -1.5910 -0.7711
   17OPC    HW2  211   1.267   0.892   1.535  0.4268 -1.2032 -1.0553
   17OPC     MW  212   1.267   0.960   1.496 -0.4271 -0.6208 -0.0974
   18OPC     OW  213   2.451   2.356   1.029 -0.1340 -0.3492  0.0225
   18OPC    HW1  214   2.501   2.286   1.015  0.5963  0.5860 -2.6841
   18OPC    HW2  215   2.410   2.367   0.953 -1.8485  0.9534  1.0721
   18OPC     MW  216   2.452   2.347   1.015 -0.2793 -0.0187 -0.2223
   19OPC     OW  217   2.832   1.961   1.211 -0.2251  0.0823 -0.0923
   19OPC    HW1  218   2.839   1.875   1.225  1.2938  0.3885  1.3307
   19OPC    HW2  219   2.870   1.973   1.133 -2.8464 -0.8103 -1.6385
   19OPC     MW  220   2.838   1.950   1.201 -0.3879 -0.0043 -0.1105
   20OPC     OW  221   2.038   2.591   1.019  0.0763 -0.2601 -0.1742
   20OPC    HW1  222   2.107   2.645   1.025  2.2094 -2.6117 -1.5536
   20OPC    HW2  223   1.984   2.632   0.964  0.4755  1.4775  0.6530
   20OPC     MW  224   2.040   2.605   1.012  0.4504 -0.3508 -0.2558
   21OPC     OW  225   2.336   2.409   0.799 -0.1594  0.1037  0.4992
   21OPC    HW1  226   2.390   2.380   0.737 -1.0634  1.5688 -1.0400
   21OPC    HW2  227   2.291   2.472   0.760 -3.5983 -1.5312  1.4047
   21OPC     MW  228   2.338   2.414   0.784 -0.8010  0.0787  0.4056
   22OPC     OW  229   3.209   0.445   1.366 -0.0327  0.5831 -0.6968
   22OPC    HW1  230   3.275   0.434   1.422  0.3334 -3.4083 -1.6366
   22OPC    HW2  231   3.241   0.503   1.308  0.5561  2.7366  1.6201
   22OPC     MW  232   3.224   0.452   1.365  0.1084  0.3116 -0.4934
   23OPC     OW  233   1.957   2.698   0.782  0.2105 -0.0606 -0.4120
   23OPC    HW1  234   2.033   2.692   0.740 -0.1200  0.3266 -1.0791
   23OPC    HW2  235   1.903   2.732   0.722 -0.2163  0.7137  0.3897
   23OPC     MW  236   1.960   2.702   0.767  0.0986  0.1110 -0.3921
   24OPC     OW  237   2.625   2.133   1.033 -0.3224  0.1725 -0.3413
   24OPC    HW1  238   2.648   2.099   1.110 -2.7918 -0.6761  0.1226
   24OPC    HW2  239   2.607   2.063   0.984  2.3908  0.6271 -2.2236
   24OPC     MW  240   2.626   2.118   1.037 -0.2865  0.1143 -0.5508
   25OPC     OW  241   2.260   2.677   0.708 -0.2811 -0.3097 -0.0426
   25OPC    HW1  242   2.322   2.726   0.672 -0.9688  0.2184 -0.5423
   25OPC    HW2  243   2.258   2.704   0.791 -0.4704  0.3440 -0.2491
   25OPC     MW  244   2.269   2.688   0.715 -0.4107 -0.1352 -0.1470
   26BArF     C  245   2.533   3.348   0.543  0.7823 -0.0670  0.5871
   26BArF    C1  246   2.426   3.292   0.473 -0.0825 -0.4382  0.0608
   26BArF    C2  247   2.398   3.155   0.498 -0.4039 -0.5080  0.4114
   26BArF    C3  248   2.476   3.081   0.588 -0.3202  0.0970 -0.6273
   26BArF    C4  249   2.580   3.140   0.662  0.4800  0.5364 -0.1196
   26BArF    C5  250   2.605   3.272   0.638 -0.1129 -0.9458 -0.3900
   26BArF     H  251   2.380   3.356   0.398  1.6412  0.7988 -0.0073
   26BArF    H1  252   2.464   2.974   0.606  0.4642  0.5372  3.3358
   26BArF    H2  253   2.691   3.313   0.692 -1.0629  0.2242  0.3036
   26BArF    C6  254   2.276   3.095   0.432 -0.2991 -0.9798  0.4301
   26BArF    C7  255   2.661   3.056   0.769 -0.5306 -0.2123 -0.7736
   26BArF     F  256   2.197   3.011   0.499 -0.3635  0.2961  0.1042
   26BArF    F1  257   2.202   3.181   0.369  0.5918  0.5686 -0.1991
   26BArF    F2  258   2.321   3.011   0.331  0.2977  0.0109  0.8612
   26BArF    F3  259   2.622   2.929   0.779 -0.2788 -0.2600 -0.1439
   26BArF    F4  260   2.660   3.103   0.897  0.3064  0.8424  0.0453
   26BArF    F5  261   2.790   3.054   0.740 -0.5710 -0.2114  0.1317
   26BArF    F6  262   2.455   3.901   0.163 -0.3319  0.0585 -0.8444
   26BArF    F7  263   2.004   3.740   0.475 -0.2868  0.2922 -0.2107
   26BArF    F8  264   2.060   3.525   0.478 -0.2088 -0.4840 -0.2567
   26BArF    C8  265   2.427   3.944   0.289  0.0691 -0.5377  1.4330
   26BArF    F9  266   2.334   4.042   0.281 -0.6292 -0.5294  0.1891
   26BArF    C9  267   2.263   3.811   0.433 -0.3329 -0.1921 -0.7678
   26BArF   C10  268   2.091   3.650   0.530 -0.4553 -0.0254  0.2406
   26BArF    H3  269   2.197   3.897   0.437  0.6695  0.5495  0.8651
   26BArF   C11  270   2.393   3.825   0.377  0.2171 -0.3819  0.0717
   26BArF   C12  271   2.232   3.683   0.490 -0.4381 -0.8406  0.1921
   26BArF   C13  272   2.493   3.720   0.388  0.8277 -0.1839  0.0372
   26BArF   C14  273   2.333   3.593   0.514  0.3673 -0.0508  0.6910
   26BArF   C15  274   2.458   3.607   0.464 -0.4363  0.1084 -0.9931
   26BArF    H4  275   2.594   3.733   0.348 -0.3963  2.0670 -2.6569
   26BArF    H5  276   2.299   3.508   0.574 -2.7376 -0.0595 -0.8588
   26BArF   F10  277   2.534   4.008   0.334  0.2458 -0.1749  0.4927
   26BArF   F11  278   2.075   3.665   0.666  0.3422 -0.3111 -0.6693
   26BArF   F12  279   2.613   3.723   1.081 -0.1566  0.6350  0.0347
   26BArF   F13  280   2.937   3.891   0.533  0.0834  0.0978  0.3494
   26BArF   F14  281   2.899   3.972   0.742  0.2702  0.4177 -0.3386
   26BArF   C16  282   2.634   3.614   1.002 -0.3730  0.0088 -0.3821
   26BArF   F15  283   2.519   3.538   1.003 -0.0108 -0.0683 -0.6241
   26BArF   C17  284   2.774   3.740   0.822  0.5343 -0.2928  0.6284
   26BArF   C18  285   2.930   3.857   0.665  0.2547  0.0992 -0.7144
   26BArF    H6  286   2.816   3.811   0.893 -1.2447  2.2506 -0.6775
   26BArF   C19  287   2.681   3.643   0.860 -0.1053  0.8289  0.4246
   26BArF   C20  288   2.821   3.752   0.688 -0.3493  0.2394  0.1062
   26BArF   C21  289   2.629   3.560   0.756  0.0318  0.5029 -0.1469
   26BArF   C22  290   2.761   3.676   0.593  1.3878  0.4070  0.6870
   26BArF   C23  291   2.662   3.579   0.618  0.0684 -0.3426 -0.1536
   26BArF    H7  292   2.542   3.498   0.778 -2.1174  3.6710  0.8855
   26BArF    H8  293   2.800   3.697   0.493  1.4317 -0.1289  0.5925
   26BArF   F16  294   2.718   3.540   1.062 -0.5696  0.4569 -0.4434
   26BArF   F17  295   3.049   3.812   0.701 -0.5181 -0.0300 -0.5686
   26BArF   F18  296   3.085   3.295   0.199 -0.5635 -0.3629 -0.3916
   26BArF   F19  297   2.724   3.455  -0.102 -0.4165 -0.2664  0.4529
   26BArF   F20  298   2.571   3.324  -0.048  0.4064  0.4642 -0.1320
   26BArF   C24  299   3.016   3.320   0.305 -0.0017 -0.4611 -0.1209
   26BArF   F21  300   3.099   3.402   0.370 -0.3482 -0.5568  0.3071
   26BArF   C25  301   2.818   3.384   0.144 -0.2519  0.1296  0.2069
   26BArF   C26  302   2.629   3.441  -0.009 -0.4383 -0.0686 -0.2328
   26BArF    H9  303   2.875   3.344   0.059  1.0803  1.1679  0.5676
   26BArF   C27  304   2.875   3.380   0.281  0.9398 -0.0406 -0.3714
   26BArF   C28  305   2.692   3.434   0.130  0.5113  0.3311 -0.2965
   26BArF   C29  306   2.797   3.415   0.390  0.8322  0.0591  0.1224
   26BArF   C30  307   2.613   3.473   0.241  0.5174  0.3522  1.4098
   26BArF   C31  308   2.666   3.457   0.372  0.0566 -0.7507  0.7451
   26BArF   H10  309   2.833   3.404   0.493 -0.9708 -1.9997  0.6118
   26BArF   H11  310   2.512   3.507   0.217  0.2070 -0.8604  0.9226
   26BArF   F22  311   3.015   3.213   0.382  0.3409  0.1585  0.2428
   26BArF   F23  312   2.551   3.549  -0.029  0.2628  0.4283  0.4118
   26BArF     B  313   2.571   3.501   0.500 -0.8804 -0.4250 -0.5547
   27BArF     C  314   2.312   1.298   1.361 -0.5614 -0.3496 -0.3934
   27BArF    C1  315   2.375   1.296   1.486  0.3291  0.5456  0.2832
   27BArF    C2  316   2.453   1.407   1.525  0.1486 -0.6102 -0.0493
   27BArF    C3  317   2.472   1.517   1.443 -0.2745 -0.0133 -0.2779
   27BArF    C4  318   2.416   1.516   1.312 -0.0593 -0.5512 -0.0156
   27BArF    C5  319   2.344   1.405   1.272  0.1298 -0.1171  0.0447
   27BArF     H  320   2.376   1.201   1.541 -3.5915  0.0573 -0.1863
   27BArF    H1  321   2.542   1.590   1.485  2.1461 -1.9096 -0.7439
   27BArF    H2  322   2.309   1.389   1.169  0.9186  1.4981 -0.5006
   27BArF    C6  323   2.520   1.411   1.665  0.1988  0.8521  0.6339
   27BArF    C7  324   2.427   1.634   1.217  0.3096 -0.6458 -0.3749
   27BArF     F  325   2.457   1.338   1.756  0.3504 -0.7234 -0.3254
   27BArF    F1  326   2.647   1.356   1.664 -0.0145  0.0633  0.3273
   27BArF    F2  327   2.533   1.527   1.733  0.2401 -0.0895  0.0960
   27BArF    F3  328   2.452   1.608   1.087  0.0769  0.5938  0.3859
   27BArF    F4  329   2.523   1.720   1.256 -0.0465 -0.0495  0.2768
   27BArF    F5  330   2.307   1.703   1.227 -0.0197  0.1085 -0.0205
   27BArF    F6  331   2.221   0.618   1.484  0.1703  0.2906 -0.1546
   27BArF    F7  332   1.858   1.067   1.720 -0.3827  0.0689  0.2945
   27BArF    F8  333   1.993   0.997   1.860 -0.5355  0.2556 -0.0709
   27BArF    C8  334   2.107   0.679   1.472  0.0090  0.5852 -0.0304
   27BArF    F9  335   2.017   0.616   1.558 -0.1008  0.2254 -0.2892
   27BArF    C9  336   2.088   0.882   1.622 -0.0930 -0.1130  0.0930
   27BArF   C10  337   1.988   1.073   1.750  0.2564  0.3230  0.1250
   27BArF    H3  338   2.040   0.817   1.695 -1.0181  0.8771  0.3965
   27BArF   C11  339   2.117   0.831   1.497 -0.3142  0.5727 -0.1258
   27BArF   C12  340   2.083   1.023   1.642 -0.5798 -0.4870  0.3508
   27BArF   C13  341   2.178   0.916   1.402 -0.5354 -0.2421  0.1060
   27BArF   C14  342   2.137   1.112   1.542  0.6414 -0.3844  0.6179
   27BArF   C15  343   2.190   1.056   1.427 -0.1682  0.6805  0.1462
   27BArF    H4  344   2.207   0.864   1.310 -0.2857 -0.2175  0.1708
   27BArF    H5  345   2.128   1.219   1.562  1.9260 -0.2371  0.4788
   27BArF   F10  346   2.065   0.650   1.353 -0.1201  0.0021 -0.1115
   27BArF   F11  347   2.026   1.186   1.805 -0.1296  0.0191  0.0390
   27BArF   F12  348   1.913   1.592   1.202 -0.7571  0.2600  0.7400
   27BArF   F13  349   1.779   1.032   0.895  0.3294  0.6454 -0.3788
   27BArF   F14  350   1.844   0.897   1.065 -0.5135  0.5033 -0.3142
   27BArF   C16  351   1.834   1.491   1.167 -0.2619  0.4472 -0.0494
   27BArF   F15  352   1.776   1.524   1.049  0.0042  0.3838 -0.1789
   27BArF   C17  353   1.844   1.257   1.095  0.7580  0.2832  0.3805
   27BArF   C18  354   1.797   1.020   1.033 -0.0730  0.5508  0.4191
   27BArF    H6  355   1.749   1.280   1.045 -0.7894  0.0068  2.9767
   27BArF   C19  356   1.911   1.359   1.161 -0.0602 -0.1453 -0.4711
   27BArF   C20  357   1.893   1.130   1.089 -0.4039 -0.3635 -0.3955
   27BArF   C21  358   2.035   1.330   1.225  0.6288 -0.2841  0.0248
   27BArF   C22  359   2.017   1.100   1.147  0.4409 -0.4158 -0.3429
   27BArF   C23  360   2.087   1.200   1.224  0.4946  0.3041 -0.0738
   27BArF    H7  361   2.080   1.407   1.287 -2.1058  0.8278  0.7365
   27BArF    H8  362   2.054   0.998   1.137  0.1582 -0.4608 -0.9390
   27BArF   F16  363   1.733   1.487   1.260 -0.1881  0.0412 -0.1682
   27BArF   F17  364   1.674   1.022   1.084  0.1211  0.0980  0.4483
   27BArF   F18  365   2.507   1.026   0.756 -0.4137  0.0810 -0.2820
   27BArF   F19  366   2.757   0.850   1.122 -0.5815  0.3520 -0.2068
   27BArF   F20  367   2.724   0.939   1.322 -0.4269 -0.0176  0.0287
   27BArF   C24  368   2.408   1.087   0.831  0.6819 -0.3952  0.9646
   27BArF   F21  369   2.286   1.028   0.802  0.3008  0.3574  0.2065
   27BArF   C25  370   2.533   0.984   1.025 -0.1543  0.4070  0.4487
   27BArF   C26  371   2.665   0.871   1.224  0.0055 -0.4544  0.8549
   27BArF    H9  372   2.603   0.940   0.953 -1.3917 -0.2639 -0.3829
   27BArF   C27  373   2.430   1.068   0.979  0.3246  0.4731  0.0030
   27BArF   C28  374   2.545   0.954   1.164  0.0672 -0.0178  0.1016
   27BArF   C29  375   2.344   1.126   1.073  0.0263 -0.1738  0.2700
   27BArF   C30  376   2.452   1.019   1.255  0.0881 -0.0438 -0.0380
   27BArF   C31  377   2.346   1.094   1.205 -0.2542 -0.4100  0.2269
   27BArF   H10  378   2.265   1.195   1.041 -1.0848 -1.8227 -0.6671
   27BArF   H11  379   2.457   1.005   1.363 -0.3529 -0.6631 -0.0870
   27BArF   F22  380   2.391   1.219   0.784  0.1372 -0.1068  0.1422
   27BArF   F23  381   2.634   0.748   1.265  0.6106 -0.0372 -0.4005
   27BArF     B  382   2.231   1.163   1.305  1.0413  0.2394  0.6277
   28BArF     C  383   0.607   1.427   1.144 -0.1033 -0.0710  0.2076
   28BArF    C1  384   0.715   1.449   1.059  0.0316  0.3209 -0.5543
   28BArF    C2  385   0.807   1.344   1.024 -0.5649  0.5697  0.4062
   28BArF    C3  386   0.783   1.217   1.082 -0.5432 -0.2390  0.1715
   28BArF    C4  387   0.689   1.203   1.189  0.4384 -0.0476  0.3924
   28BArF    C5  388   0.598   1.310   1.215 -0.3048  0.4042 -0.2281
   28BArF     H  389   0.733   1.550   1.023  0.9707  0.4432  0.2376
   28BArF    H1  390   0.854   1.139   1.052  1.2078  1.1998  0.3424
   28BArF    H2  391   0.520   1.304   1.291  1.6766  2.1716  2.0903
   28BArF    C6  392   0.939   1.370   0.941  0.5774 -1.0379 -1.0169
   28BArF    C7  393   0.647   1.068   1.253  0.1285  0.3871 -0.4387
   28BArF     F  394   0.953   1.502   0.924  0.1529 -0.2107 -0.7506
   28BArF    F1  395   1.041   1.327   1.012 -0.1999 -0.2472 -0.0758
   28BArF    F2  396   0.948   1.310   0.824 -0.1235  0.5473 -0.0654
   28BArF    F3  397   0.740   0.978   1.241  0.0459 -0.2272  0.0509
   28BArF    F4  398   0.539   1.011   1.201 -0.1465 -0.4901  0.4057
   28BArF    F5  399   0.630   1.086   1.386  0.3219  0.0774  0.0098
   28BArF    F6  400   0.209   1.980   0.918 -0.4267 -0.0547 -0.4374
   28BArF    F7  401   0.587   1.620   0.606  0.3209  0.0113 -0.2368
   28BArF    F8  402   0.425   1.478   0.642  0.1335  0.0942 -0.2150
   28BArF    C8  403   0.336   1.992   0.950  0.2467  0.4329  0.0323
   28BArF    F9  404   0.348   2.052   1.069 -0.2607  0.3030  0.0588
   28BArF    C9  405   0.418   1.801   0.812  0.1141  0.7312  0.0053
   28BArF   C10  406   0.459   1.609   0.652 -0.2042  0.3650 -0.3733
   28BArF    H3  407   0.408   1.868   0.726  2.1900  1.1523  0.0389
   28BArF   C11  408   0.403   1.853   0.939  0.0452 -0.5093  0.6961
   28BArF   C12  409   0.452   1.663   0.794  0.2689 -0.0493 -0.4567
   28BArF   C13  410   0.434   1.773   1.049 -0.1604  0.2420  0.6268
   28BArF   C14  411   0.479   1.579   0.907  0.2411  0.4439 -0.8201
   28BArF   C15  412   0.470   1.636   1.037  0.3512 -0.2864  0.0924
   28BArF    H4  413   0.425   1.820   1.147  2.2293  0.9849  0.5730
   28BArF    H5  414   0.499   1.473   0.890  1.1504  0.7076 -1.4409
   28BArF   F10  415   0.379   2.081   0.859 -0.0553  0.0609 -0.0656
   28BArF   F11  416   0.378   1.677   0.561  0.1258  0.4584  0.1978
   28BArF   F12  417   0.229   1.087   1.079  0.3846 -0.2000  0.5435
   28BArF   F13  418   0.107   1.554   1.550  0.4767 -0.0157  0.3530
   28BArF   F14  419  -0.009   1.656   1.397  0.1779 -0.1390 -0.8481
   28BArF   C16  420   0.136   1.188   1.070 -1.0005  0.2731 -0.0572
   28BArF   F15  421   0.019   1.143   1.112 -0.0322 -0.0852 -0.5905
   28BArF   C17  422   0.103   1.367   1.255 -0.3353  0.5834  0.6951
   28BArF   C18  423   0.051   1.533   1.430 -0.0177 -0.6548 -1.1087
   28BArF    H6  424   0.006   1.323   1.276  0.3308 -0.8822  0.7900
   28BArF   C19  425   0.182   1.314   1.144  0.3427 -0.2655 -0.0422
   28BArF   C20  426   0.145   1.477   1.327 -0.3471  0.2958 -0.0262
   28BArF   C21  427   0.312   1.365   1.128 -0.2151 -0.3671  0.5432
   28BArF   C22  428   0.267   1.542   1.288  0.3549 -0.5709  0.2973
   28BArF   C23  429   0.348   1.481   1.197 -0.0748 -0.1255 -0.2492
   28BArF    H7  430   0.376   1.320   1.051 -1.2228 -1.8280  0.5186
   28BArF    H8  431   0.296   1.640   1.327  0.1425 -0.0242 -0.8677
   28BArF   F16  432   0.110   1.212   0.936 -0.2428  0.4837  0.4270
   28BArF   F17  433  -0.058   1.459   1.456 -0.0723  0.1849  0.3851
   28BArF   F18  434   0.446   1.562   1.702 -0.1669  0.6396  0.1927
   28BArF   F19  435   0.927   1.906   1.429  0.2555  0.3098  0.1307
   28BArF   F20  436   0.819   1.969   1.260  0.0729  0.4604  0.6304
   28BArF   C24  437   0.574   1.580   1.676 -0.2803 -0.3106  0.9710
   28BArF   F21  438   0.632   1.458   1.682 -0.7264  0.4807 -0.2251
   28BArF   C25  439   0.683   1.750   1.519 -0.9392  0.4379  0.4822
   28BArF   C26  440   0.805   1.924   1.381 -0.3623 -0.4216 -0.5060
   28BArF    H9  441   0.734   1.793   1.605  0.5932  0.7398 -0.5453
   28BArF   C27  442   0.594   1.639   1.536 -0.4469 -0.3124  1.0704
   28BArF   C28  443   0.711   1.799   1.394 -0.0762  0.8861  0.4525
   28BArF   C29  444   0.541   1.575   1.422 -0.1018  0.9011 -0.7262
   28BArF   C30  445   0.652   1.732   1.282  0.1499 -0.0671  0.7935
   28BArF   C31  446   0.569   1.623   1.296  0.4344 -0.1373 -0.7605
   28BArF   H10  447   0.469   1.496   1.446 -0.7749  1.5132 -0.6871
   28BArF   H11  448   0.681   1.751   1.178 -1.2652 -2.9167 -0.2178
   28BArF   F22  449   0.622   1.649   1.777  0.0553  0.2170 -0.1854
   28BArF   F23  450   0.755   2.033   1.439 -0.4331  0.4168 -0.2018
   28BArF     B  451   0.502   1.550   1.164  0.0727  0.6051  0.0665
   29BArF     C  452   1.040   2.684   1.154  0.2365  0.0275  0.4238
   29BArF    C1  453   1.174   2.717   1.164  0.5207  0.3863  0.8159
   29BArF    C2  454   1.268   2.643   1.232 -0.0790  0.4426 -0.4565
   29BArF    C3  455   1.229   2.523   1.287 -0.4696 -0.1963 -0.1517
   29BArF    C4  456   1.096   2.477   1.273  0.4595  0.0548  0.4067
   29BArF    C5  457   0.995   2.563   1.212 -0.0209  1.0507 -0.3920
   29BArF     H  458   1.191   2.819   1.126  1.3312 -0.6035 -1.6694
   29BArF    H1  459   1.291   2.463   1.354 -1.2764 -0.6524  0.1926
   29BArF    H2  460   0.895   2.519   1.211  0.9139 -1.3257  1.0983
   29BArF    C6  461   1.407   2.693   1.240  0.0584 -0.0029  0.4632
   29BArF    C7  462   1.062   2.336   1.318 -0.4751 -0.1549 -0.7425
   29BArF     F  463   1.449   2.685   1.374  0.2278  0.4364  0.0763
   29BArF    F1  464   1.497   2.634   1.168  0.3124  0.0655  0.5151
   29BArF    F2  465   1.418   2.821   1.207  0.2483  0.4832 -0.1689
   29BArF    F3  466   0.951   2.336   1.396  0.0029 -0.0767  0.4376
   29BArF    F4  467   1.161   2.272   1.379  0.6953  0.0753  0.4423
   29BArF    F5  468   1.031   2.254   1.216 -0.1405 -0.1817 -0.1462
   29BArF    F6  469   0.835   3.103   0.583  0.0245  0.3789 -0.2365
   29BArF    F7  470   1.308   2.795   0.627  0.0114  0.3713 -0.0303
   29BArF    F8  471   1.252   2.610   0.719  0.2533 -0.4663 -0.2341
   29BArF    C8  472   0.906   3.126   0.690 -0.4449  0.3404 -0.3918
   29BArF    F9  473   0.824   3.194   0.774  0.4610 -0.4959  0.1813
   29BArF    C9  474   1.059   2.919   0.685  0.1075 -0.6634 -0.1877
   29BArF   C10  475   1.208   2.723   0.656  0.2984  0.1292 -0.0529
   29BArF    H3  476   1.102   2.945   0.588 -1.9337  0.9331 -0.7234
   29BArF   C11  477   0.963   2.996   0.754 -0.7373 -1.5956 -0.1034
   29BArF   C12  478   1.108   2.800   0.741  0.2079  0.0306 -0.3230
   29BArF   C13  479   0.914   2.951   0.879 -0.3550  0.1747  0.1706
   29BArF   C14  480   1.068   2.762   0.867  0.2721  0.3001  0.3532
   29BArF   C15  481   0.973   2.838   0.941 -0.3639 -0.2985 -0.2019
   29BArF    H4  482   0.844   3.015   0.933 -0.5415  2.0052 -2.0880
   29BArF    H5  483   1.100   2.664   0.902  2.3480  0.3523 -1.2000
   29BArF   F10  484   0.995   3.213   0.656 -0.4066 -0.4557  0.1418
   29BArF   F11  485   1.148   2.686   0.546  0.1784  0.1732 -0.1597
   29BArF   F12  486   0.555   2.297   0.989 -0.1121 -0.2016  0.0599
   29BArF   F13  487   0.331   2.778   1.177 -0.0800 -0.3212 -0.0303
   29BArF   F14  488   0.412   2.935   1.052 -0.4116 -0.3058 -0.3598
   29BArF   C16  489   0.635   2.381   0.913  0.5043  0.4208  0.2642
   29BArF   F15  490   0.596   2.393   0.787 -0.1665 -0.2715  0.1515
   29BArF   C17  491   0.532   2.592   1.002  0.7094  0.3356 -0.4219
   29BArF   C18  492   0.395   2.800   1.061  0.2064 -0.0478  0.1650
   29BArF    H6  493   0.436   2.552   0.969 -1.1306  2.7011  1.6800
   29BArF   C19  494   0.651   2.521   0.976  0.3740 -0.0848  0.1688
   29BArF   C20  495   0.529   2.728   1.049  0.7488 -0.0162  0.5445
   29BArF   C21  496   0.772   2.590   1.006  0.3091  0.1377 -0.6068
   29BArF   C22  497   0.652   2.792   1.078 -0.3792 -0.4186 -0.1376
   29BArF   C23  498   0.773   2.722   1.061 -0.5341  0.3763 -0.1952
   29BArF    H7  499   0.869   2.541   0.991 -0.2297 -0.9457 -0.6652
   29BArF    H8  500   0.658   2.899   1.099 -0.3986 -0.5678  0.6833
   29BArF   F16  501   0.747   2.313   0.914 -0.2644  0.3082  0.1483
   29BArF   F17  502   0.305   2.761   0.964 -0.1295  0.2303  0.1346
   29BArF   F18  503   0.829   2.787   1.607  0.4943 -0.0477  0.2044
   29BArF   F19  504   0.980   3.348   1.374  0.5486 -0.1490  0.1996
   29BArF   F20  505   1.120   3.264   1.245  0.1689 -0.0848 -0.4218
   29BArF   C24  506   0.784   2.909   1.574  0.8076 -0.2686 -0.1513
   29BArF   F21  507   0.812   2.997   1.671  0.0458  0.5302  0.0211
   29BArF   C25  508   0.872   3.095   1.409  0.4006  1.0431 -0.5589
   29BArF   C26  509   0.995   3.270   1.270  0.6847 -0.1523  0.1511
   29BArF    H9  510   0.864   3.167   1.491 -2.2386  1.9601 -1.5088
   29BArF   C27  511   0.827   2.961   1.434  0.1901 -0.0936  0.7751
   29BArF   C28  512   0.922   3.135   1.285 -1.1013 -0.0341 -0.0296
   29BArF   C29  513   0.826   2.871   1.324  0.2827  0.5012 -0.2269
   29BArF   C30  514   0.942   3.031   1.187 -0.0170 -0.1766  0.2713
   29BArF   C31  515   0.889   2.903   1.202  0.7737  0.4431  0.4567
   29BArF   H10  516   0.793   2.768   1.343  0.4278  0.5449  0.2663
   29BArF   H11  517   1.008   3.045   1.101 -0.3894 -2.4369 -0.4684
   29BArF   F22  518   0.653   2.916   1.587  0.6233  0.3114  0.6510
   29BArF   F23  519   0.954   3.341   1.159  0.1028  0.3556 -0.4754
   29BArF     B  520   0.919   2.788   1.088  0.3153 -0.1483 -0.2841
   30DCM    CL1  521   2.630   1.426   2.635 -0.2815 -0.1207 -0.3828
   30DCM     C1  522   2.719   1.281   2.564  0.7002  0.4771 -0.0133
   30DCM     H1  523   2.763   1.233   2.652 -1.6874 -0.4850  0.7318
   30DCM     H2  524   2.786   1.312   2.483 -0.7309 -0.4087 -1.6089
   30DCM    CL2  525   2.599   1.170   2.478 -0.3883  0.2520 -0.0401
   31DCM    CL1  526   0.987   2.347   3.145  0.0247  0.1720  0.1042
   31DCM     C1  527   0.809   2.359   3.084  0.8433  0.6509  0.0041
   31DCM     H1  528   0.797   2.451   3.026  1.8487  1.0360  0.3827
   31DCM     H2  529   0.750   2.361   3.175  1.0960 -2.5438  0.3720
   31DCM    CL2  530   0.750   2.212   2.991  0.0885  0.1841  0.1435
   32DCM    CL1  531   0.246   3.214   1.047 -0.3391  0.1955 -0.2298
   32DCM     C1  532   0.177   3.143   1.198  0.6333 -0.6087  0.2807
   32DCM     H1  533   0.257   3.135   1.272  0.8972 -0.4616  0.0093
   32DCM     H2  534   0.140   3.046   1.163  1.8620 -0.5737 -1.1883
   32DCM    CL2  535   0.034   3.241   1.264 -0.2619  0.2005  0.5565
   33DCM    CL1  536   3.000   2.771   0.843  0.2032 -0.4843  0.1363
   33DCM     C1  537   3.175   2.812   0.857 -0.4972  0.1028 -0.0814
   33DCM     H1  538   3.233   2.721   0.840 -0.5147 -0.1523  1.0916
   33DCM     H2  539   3.192   2.842   0.961 -1.6690  0.1673  0.1008
   33DCM    CL2  540   3.231   2.937   0.738  0.1025  0.5411  0.1896
   34DCM    CL1  541   3.577   3.482   1.846  0.2065  0.0501 -0.2576
   34DCM     C1  542   3.509   3.642   1.799 -0.3990 -0.1279 -0.0726
   34DCM     H1  543   3.485   3.701   1.888 -0.5532  0.6795 -0.6442
   34DCM     H2  544   3.423   3.635   1.732  1.1702 -2.5588 -2.0205
   34DCM    CL2  545   3.642   3.726   1.703 -0.1771 -0.0296  0.0244
   35DCM    CL1  546   0.691   0.356   1.575 -0.0226 -0.3267  0.2107
   35DCM     C1  547   0.526   0.407   1.634  0.0071 -0.7025 -0.8133
   35DCM     H1  548   0.455   0.324   1.629 -2.9470  1.4766  1.5102
   35DCM     H2  549   0.483   0.492   1.581  0.2073  0.3108  0.6027
   35DCM    CL2  550   0.551   0.462   1.804  0.2621 -0.3921  0.1446
   36DCM    CL1  551   0.709   0.127   0.587  0.0430 -0.0895 -0.1195
   36DCM     C1  552   0.736   0.289   0.660 -0.3551 -0.7557  0.2906
   36DCM     H1  553   0.650   0.355   0.679  0.2631 -0.1521  1.0377
   36DCM     H2  554   0.802   0.346   0.593 -3.0151  0.8717 -1.1224
   36DCM    CL2  555   0.816   0.283   0.829 -0.0694  0.0077  0.2655
   37DCM    CL1  556   0.171   1.855   0.021  0.0660  0.0326  0.3295
   37DCM     C1  557   0.327   1.834   0.105 -0.3985  0.6889  0.0754
   37DCM     H1  558   0.374   1.742   0.068 -1.0099  0.2124  0.4692
   37DCM     H2  559   0.312   1.818   0.212  1.6422 -1.1552  0.1672
   37DCM    CL2  560   0.430   1.982   0.090  0.0584  0.1858  0.0552
   38DCM    CL1  561   3.879   1.464   0.638  0.2166  0.2551  0.0372
   38DCM     C1  562   4.046   1.473   0.711 -0.2907  0.4351 -0.0390
   38DCM     H1  563   4.107   1.532   0.640  2.5078  0.0655  1.8759
   38DCM     H2  564   4.106   1.382   0.715 -0.4076  0.4025  1.4802
   38DCM    CL2  565   4.056   1.553   0.866  0.1537  0.0926 -0.0334
   39DCM    CL1  566   2.712   2.265   3.545  0.2380  0.1575  0.2037
   39DCM     C1  567   2.848   2.350   3.614 -0.5184 -0.0071 -0.2208
   39DCM     H1  568   2.907   2.298   3.690  0.3224  0.7973 -0.2977
   39DCM     H2  569   2.806   2.438   3.663  1.2259  1.3564 -1.0531
   39DCM    CL2  570   2.942   2.427   3.485 -0.1900  0.1456  0.0766
   40DCM    CL1  571   1.355   0.293   2.715  0.1750  0.3408 -0.0985
   40DCM     C1  572   1.199   0.374   2.754 -0.0228 -0.9060  0.8414
   40DCM     H1  573   1.123   0.307   2.713 -0.0042  0.1748 -1.0895
   40DCM     H2  574   1.192   0.467   2.696 -2.0956 -1.2221  0.5027
   40DCM    CL2  575   1.164   0.393   2.930  0.0697 -0.1968  0.0778
   41DCM    CL1  576   3.316   0.805   0.980  0.0805 -0.1565 -0.3462
   41DCM     C1  577   3.399   0.846   0.824 -0.0472  0.1508  0.4515
   41DCM     H1  578   3.354   0.938   0.785  0.7809 -0.8950 -3.3671
   41DCM     H2  579   3.389   0.777   0.740  0.8514  0.7164 -0.1294
   41DCM    CL2  580   3.573   0.880   0.858  0.5790 -0.1093  0.2167
   42DCM    CL1  581   2.718   2.763   3.753 -0.1704  0.0757 -0.1699
   42DCM     C1  582   2.802   2.743   3.914  0.5271 -1.0721  0.5664
   42DCM     H1  583   2.764   2.657   3.970 -1.2030 -0.0624  1.0266
   42DCM     H2  584   2.793   2.836   3.972 -1.9122 -0.8118 -0.0985
   42DCM    CL2  585   2.981   2.725   3.886  0.1633  0.3336 -0.2328
   43DCM    CL1  586   3.880   3.515   3.286 -0.1356 -0.0062 -0.1532
   43DCM     C1  587   3.934   3.397   3.161 -0.1188 -0.4235 -0.0347
   43DCM     H1  588   3.930   3.294   3.198  2.5155  0.2508  2.5392
   43DCM     H2  589   4.037   3.410   3.125  0.1352 -1.6873  0.1831
   43DCM    CL2  590   3.829   3.406   3.017  0.1573  0.0207  0.5977
   44DCM    CL1  591   3.739   3.397   3.942  0.2723  0.3388  0.0926
   44DCM     C1  592   3.635   3.256   3.964 -0.0836  0.2063  0.7679
   44DCM     H1  593   3.537   3.268   4.011  0.3645  2.3816  1.2322
   44DCM     H2  594   3.694   3.176   4.011  1.0832  0.2471 -0.5570
   44DCM    CL2  595   3.603   3.181   3.798 -0.1266  0.0740  0.1625
   45DCM    CL1  596   0.075   2.254   1.512  0.3092  0.0099  0.3062
   45DCM     C1  597   0.216   2.364   1.493  0.4482 -0.1047 -0.1831
   45DCM     H1  598   0.174   2.463   1.472 -0.0505 -0.2809 -0.0154
   45DCM     H2  599   0.266   2.321   1.405 -1.4793 -1.8462 -0.5052
   45DCM    CL2  600   0.320   2.366   1.638  0.3394  0.0582  0.1941
   46DCM    CL1  601   1.471   2.231   2.884 -0.1509  0.0884 -0.1620
   46DCM     C1  602   1.421   2.245   3.056  0.8886 -0.0488 -0.5074
   46DCM     H1  603   1.493   2.204   3.128  0.8214  0.2052 -0.2930
   46DCM     H2  604   1.321   2.203   3.071  0.6801  0.4539 -0.4428
   46DCM    CL2  605   1.409   2.421   3.074  0.2712  0.1024 -0.2463
   47DCM    CL1  606   3.876   2.031   3.325 -0.1535 -0.1900  0.2105
   47DCM     C1  607   3.956   2.098   3.474  0.0687  0.2338  0.0506
   47DCM     H1  608   3.950   2.206   3.490  2.0423  0.9703 -3.1428
   47DCM     H2  609   4.062   2.073   3.485 -0.0288 -0.5740 -0.7139
   47DCM    CL2  610   3.860   2.020   3.604 -0.1439  0.1508 -0.0921
   48DCM    CL1  611   2.300   0.638   0.844 -0.0014  0.3142  0.1356
   48DCM     C1  612   2.447   0.592   0.749  0.2379  0.2434 -0.7828
   48DCM     H1  613   2.537   0.647   0.780 -0.0989 -0.2325  1.1445
   48DCM     H2  614   2.421   0.595   0.643 -2.3060 -1.4125 -0.2819
   48DCM    CL2  615   2.488   0.415   0.779 -0.2198  0.0886  0.1612
   49DCM    CL1  616   2.274   3.348   2.056  0.2331  0.0088  0.2566
   49DCM     C1  617   2.155   3.238   2.128 -0.0596 -0.3618  0.2140
   49DCM     H1  618   2.111   3.175   2.050  0.3382 -2.0997  1.3199
   49DCM     H2  619   2.088   3.305   2.182  1.3665  0.4801  1.0175
   49DCM    CL2  620   2.231   3.125   2.248  0.1350  0.1275  0.3589
   50DCM    CL1  621   3.933   1.475   3.064  0.0506  0.0507  0.0811
   50DCM     C1  622   4.098   1.507   3.006  0.0331  0.5004  0.1156
   50DCM     H1  623   4.106   1.569   2.916 -0.1460 -2.4196 -2.0760
   50DCM     H2  624   4.136   1.408   2.977  1.0527  1.1781 -0.9406
   50DCM    CL2  625   4.208   1.564   3.141 -0.0895 -0.0924  0.7995
   51DCM    CL1  626   1.804   3.924   3.244  0.4363  0.4617 -0.0664
   51DCM     C1  627   1.689   3.806   3.325 -0.2189  0.2652 -0.9710
   51DCM     H1  628   1.615   3.766   3.256 -0.4356 -1.4689  0.2042
   51DCM     H2  629   1.641   3.866   3.404 -1.9640 -0.8873 -1.1153
   51DCM    CL2  630   1.787   3.662   3.398  0.6478 -0.0224  0.0089
   52DCM    CL1  631   3.459   2.667   2.646  0.1128  0.0824 -0.1204
   52DCM     C1  632   3.505   2.543   2.769 -0.1854 -0.0306  0.4735
   52DCM     H1  633   3.465   2.448   2.732 -0.6267 -0.3809  1.7741
   52DCM     H2  634   3.470   2.560   2.872  1.9984 -0.5014  1.3515
   52DCM    CL2  635   3.688   2.542   2.773 -0.2386  0.1322 -0.4907
   53DCM    CL1  636   0.848   1.934   0.329  0.0112  0.2295  0.3671
   53DCM     C1  637   0.709   1.821   0.343  0.2191  0.9261  0.4931
   53DCM     H1  638   0.614   1.876   0.337  0.0527  0.7519  1.4056
   53DCM     H2  639   0.725   1.768   0.438  1.0044  1.0233  0.4153
   53DCM    CL2  640   0.726   1.681   0.223 -0.4220  0.2921 -0.1904
   54DCM    CL1  641   3.112   2.723   3.034 -0.4597 -0.1542  0.4380
   54DCM     C1  642   2.948   2.744   3.098 -0.6603 -0.0140  0.1243
   54DCM     H1  643   2.944   2.852   3.116 -1.7880 -0.1965  1.1885
   54DCM     H2  644   2.923   2.682   3.186 -0.4251  0.6660  0.6758
   54DCM    CL2  645   2.826   2.718   2.967 -0.3705  0.1173  0.0746
   55DCM    CL1  646   3.696   2.425   2.101 -0.0927 -0.0154 -0.1559
   55DCM     C1  647   3.780   2.375   1.952 -0.1696 -0.1120 -0.0887
   55DCM     H1  648   3.862   2.445   1.934 -0.1401 -0.6603 -2.2538
   55DCM     H2  649   3.701   2.360   1.877 -0.1470 -0.1784 -0.0993
   55DCM    CL2  650   3.874   2.229   1.978 -0.2867 -0.1533  0.2917
   56DCM    CL1  651   3.890   3.045   2.789 -0.0548  0.4013  0.0752
   56DCM     C1  652   3.731   2.961   2.801 -0.6314  0.5561 -0.3022
   56DCM     H1  653   3.686   2.984   2.898 -0.8075 -0.0151 -0.2471
   56DCM     H2  654   3.760   2.856   2.793 -1.7766  0.3744 -4.0369
   56DCM    CL2  655   3.630   3.003   2.653 -0.0655 -0.0899 -0.4449
   57DCM    CL1  656   1.102   3.858   3.738 -0.0455 -0.1343  0.0406
   57DCM     C1  657   1.112   4.041   3.717  0.0942 -0.0332 -0.0542
   57DCM     H1  658   1.012   4.071   3.684 -0.6643 -1.3366  0.9642
   57DCM     H2  659   1.192   4.074   3.650 -0.3368 -0.5135 -0.8204
   57DCM    CL2  660   1.148   4.121   3.876 -0.0387 -0.2255 -0.1912
   58DCM    CL1  661   0.930   0.143   2.083  0.0810  0.3134 -0.0390
   58DCM     C1  662   0.866   0.247   1.947 -0.2128  0.5467 -0.2518
   58DCM     H1  663   0.761   0.227   1.920  0.2029  0.3533 -1.8588
   58DCM     H2  664   0.925   0.225   1.857  0.7457 -0.7982  0.6724
   58DCM    CL2  665   0.890   0.428   1.972 -0.4222 -0.1600 -0.0309
   59DCM    CL1  666   0.083   1.315   0.217  0.2808 -0.4664  0.0157
   59DCM     C1  667   0.230   1.420   0.190 -0.1206  0.0989  0.8596
   59DCM     H1  668   0.313   1.350   0.193  0.2095  0.4152 -0.2056
   59DCM     H2  669   0.237   1.495   0.269  0.5124 -0.6902  1.5573
   59DCM    CL2  670   0.227   1.490   0.015 -0.3322  0.6028  0.2077
   60DCM    CL1  671   0.562   2.903   0.483  0.1094 -0.2270  0.4658
   60DCM     C1  672   0.657   2.820   0.610 -0.4773 -0.1615 -0.0947
   60DCM     H1  673   0.601   2.841   0.702  0.6261  0.0158  0.5467
   60DCM     H2  674   0.756   2.865   0.615 -0.1137 -1.0664  1.7740
   60DCM    CL2  675   0.668   2.642   0.577  0.0943 -0.4940  0.1173
   61DCM    CL1  676   1.215   1.707   0.723 -0.0697  0.0711 -0.4655
   61DCM     C1  677   1.149   1.563   0.635 -0.2161  0.0680 -0.1378
   61DCM     H1  678   1.143   1.487   0.713  1.6161 -1.5619 -1.4679
   61DCM     H2  679   1.214   1.539   0.549 -1.6957 -2.4776 -0.6313
   61DCM    CL2  680   0.984   1.604   0.569 -0.0224 -0.1181  0.0049
   62DCM    CL1  681   0.686   2.290   3.416  0.1985  0.4001 -0.3620
   62DCM     C1  682   0.624   2.297   3.585 -0.0295 -0.5928 -0.1413
   62DCM     H1  683   0.712   2.330   3.642 -0.0397  0.3322 -0.6401
   62DCM     H2  684   0.587   2.203   3.627  1.3179 -0.2547  1.9224
   62DCM    CL2  685   0.496   2.426   3.610 -0.1961 -0.0434  0.2993
   63DCM    CL1  686   3.228   3.028   2.767 -0.0316  0.2372 -0.3816
   63DCM     C1  687   3.323   3.092   2.628  0.4082 -0.5683  0.0930
   63DCM     H1  688   3.350   3.020   2.549  2.5693  1.9922 -1.6665
   63DCM     H2  689   3.410   3.137   2.678  0.7742 -2.4097  1.2100
   63DCM    CL2  690   3.219   3.200   2.532  0.3477 -0.5601 -0.0385
   64DCM    CL1  691   1.581   1.012   1.893  0.1622  0.0077 -0.0634
   64DCM     C1  692   1.655   1.104   2.020  0.0508 -0.8984  0.0916
   64DCM     H1  693   1.750   1.075   2.065  0.3451  0.6146  0.5079
   64DCM     H2  694   1.580   1.120   2.099  0.2071  0.8724 -0.0792
   64DCM    CL2  695   1.667   1.278   1.980 -0.3626 -0.0613 -0.1093
   65DCM    CL1  696   0.893   3.587   0.785 -0.4254  0.1084 -0.3243
   65DCM     C1  697   1.056   3.510   0.768  0.0072 -0.0861 -0.1921
   65DCM     H1  698   1.139   3.581   0.762 -0.2249  0.1853 -0.2182
   65DCM     H2  699   1.038   3.454   0.675  0.9798 -1.2125  0.2661
   65DCM    CL2  700   1.100   3.398   0.899  0.1178  0.0003  0.0472
   66DCM    CL1  701   0.364   1.370   2.269  0.1656  0.0466  0.3166
   66DCM     C1  702   0.354   1.544   2.317 -0.2475  0.0568  0.0318
   66DCM     H1  703   0.396   1.604   2.235 -0.3028  2.5190  1.6698
   66DCM     H2  704   0.403   1.548   2.415 -0.7811 -0.2551  0.3121
   66DCM    CL2  705   0.183   1.591   2.359 -0.1106  0.2337  0.4721
   67DCM    CL1  706   3.127   2.350   0.112  0.0653 -0.3286  0.0677
   67DCM     C1  707   3.083   2.273  -0.042  0.2910 -0.3232  0.2705
   67DCM     H1  708   3.149   2.188  -0.062 -1.0096 -1.2497 -0.1788
   67DCM     H2  709   3.069   2.353  -0.115 -1.0622  0.8907  1.7831
   67DCM    CL2  710   2.920   2.202  -0.019  0.2459  0.0840  0.0851
   68DCM    CL1  711   1.793   0.530   3.579 -0.1913 -0.1150 -0.1906
   68DCM     C1  712   1.884   0.405   3.670 -0.5062  0.1037 -0.5121
   68DCM     H1  713   1.857   0.403   3.776 -0.3978 -0.7196 -0.4945
   68DCM     H2  714   1.993   0.417   3.660 -0.5219  0.5139 -0.2101
   68DCM    CL2  715   1.849   0.254   3.573  0.0434  0.0004  0.5214
   69DCM    CL1  716   0.281   2.278   1.976 -0.0891  0.5039 -0.4204
   69DCM     C1  717   0.244   2.109   1.973 -0.7641 -0.6783 -0.4399
   69DCM     H1  718   0.326   2.042   1.944 -1.0801 -0.8388 -0.9721
   69DCM     H2  719   0.154   2.090   1.914 -0.5556  1.1611 -1.4118
   69DCM    CL2  720   0.202   2.079   2.150  0.5179  0.0726  0.1825
   70DCM    CL1  721   2.120   3.237   1.501 -0.5948 -0.0412 -0.1701
   70DCM     C1  722   2.289   3.201   1.552 -0.3476  0.2235  0.4060
   70DCM     H1  723   2.339   3.295   1.578 -1.5688  1.3552 -1.1372
   70DCM     H2  724   2.332   3.138   1.473 -1.1975  0.4143 -0.2264
   70DCM    CL2  725   2.294   3.088   1.694 -0.3629  0.1218 -0.1009
   71DCM    CL1  726   0.280   3.672   3.728  0.0461  0.1737  0.3477
   71DCM     C1  727   0.105   3.728   3.694 -0.4882 -0.9008 -0.4578
   71DCM     H1  728   0.037   3.645   3.718 -1.4313  0.3471  1.3847
   71DCM     H2  729   0.096   3.749   3.587 -0.1787  3.1087  0.1604
   71DCM    CL2  730   0.069   3.885   3.785 -0.0936  0.1298  0.1811
   72DCM    CL1  731   1.717   3.632   0.356  0.0723  0.2226  0.0267
   72DCM     C1  732   1.757   3.458   0.342 -0.0637 -0.0643  0.8739
   72DCM     H1  733   1.862   3.451   0.374 -0.0042  0.6805  0.8756
   72DCM     H2  734   1.732   3.412   0.246 -2.3263 -0.2947  1.5075
   72DCM    CL2  735   1.644   3.373   0.452  0.0548 -0.1967 -0.1879
   73DCM    CL1  736   1.051   1.631   1.929 -0.0457 -0.0489  0.4609
   73DCM     C1  737   1.005   1.666   1.766 -0.2882 -1.0326  0.2380
   73DCM     H1  738   1.080   1.737   1.728 -1.0501 -0.6455 -0.5898
   73DCM     H2  739   0.908   1.715   1.781  0.0165 -0.7517  1.4010
   73DCM    CL2  740   0.987   1.518   1.669  0.0836 -0.1530 -0.2006
   74DCM    CL1  741   0.610   1.661   3.830  0.3789 -0.1487 -0.1880
   74DCM     C1  742   0.723   1.705   3.698  0.0097  0.2587  0.6771
   74DCM     H1  743   0.674   1.769   3.624  0.6025  0.0091  0.0640
   74DCM     H2  744   0.743   1.605   3.657  1.4093  1.1469 -0.9160
   74DCM    CL2  745   0.868   1.769   3.779  0.0836  0.0362  0.1765
   75DCM    CL1  746   0.025   2.894   0.858 -0.3363 -0.3108 -0.1558
   75DCM     C1  747   0.020   2.713   0.835 -0.2796  0.0358 -0.3830
   75DCM     H1  748   0.055   2.665   0.927 -1.1230  1.7223  0.8717
   75DCM     H2  749   0.081   2.677   0.751 -1.6603 -2.3008 -0.4825
   75DCM    CL2  750  -0.147   2.663   0.800  0.1213 -0.3283 -0.3339
   76DCM    CL1  751   1.151   2.110   3.599 -0.0910 -0.0516  0.2242
   76DCM     C1  752   1.072   2.241   3.500  0.3371 -0.0150  0.2641
   76DCM     H1  753   0.990   2.297   3.546  2.0591  4.1156 -1.2678
   76DCM     H2  754   1.047   2.192   3.404 -0.0004 -1.0248  0.8467
   76DCM    CL2  755   1.186   2.371   3.472 -0.4589 -0.5488 -0.3840
   77DCM    CL1  756   2.453   1.688   2.897  0.3220 -0.3222 -0.3524
   77DCM     C1  757   2.486   1.847   2.820 -0.5946  0.1435 -0.1755
   77DCM     H1  758   2.495   1.829   2.712 -0.7505 -0.1333 -0.1435
   77DCM     H2  759   2.585   1.884   2.848 -0.5982  2.6271 -2.9255
   77DCM    CL2  760   2.356   1.966   2.852  0.0525 -0.5326 -0.2008
   78DCM    CL1  761   0.075   0.458   3.311 -0.0504  0.0152  0.0734
   78DCM     C1  762  -0.001   0.534   3.168 -0.2541 -0.2099  0.1398
   78DCM     H1  763  -0.005   0.643   3.180 -4.0858 -0.0516 -1.1592
   78DCM     H2  764  -0.102   0.497   3.145 -0.2075 -1.0505  1.2144
   78DCM    CL2  765   0.125   0.507   3.028  0.0979 -0.0073 -0.2614
   79DCM    CL1  766   3.278   3.675   0.250  0.3612 -0.0227  0.5473
   79DCM     C1  767   3.151   3.793   0.208  0.3088 -0.4094 -0.4194
   79DCM     H1  768   3.127   3.849   0.300  3.3045 -2.8116  2.0626
   79DCM     H2  769   3.071   3.728   0.172  0.7921 -1.0246 -0.4158
   79DCM    CL2  770   3.202   3.903   0.073 -0.0421 -0.0911 -0.2393
   80DCM    CL1  771   2.724   2.740   3.336  0.4421  0.2692 -0.0710
   80DCM     C1  772   2.555   2.715   3.295  0.8452  0.1228  0.5229
   80DCM     H1  773   2.503   2.718   3.391  0.3893  0.3856  0.2716
   80DCM     H2  774   2.545   2.617   3.246 -1.5633  0.9883 -0.9006
   80DCM    CL2  775   2.486   2.841   3.180 -0.1202  0.1149 -0.4494
   81DCM    CL1  776   0.018   1.988   0.631 -0.0278 -0.1126  0.4220
   81DCM     C1  777  -0.149   1.929   0.587  0.3962 -0.2931  0.1069
   81DCM     H1  778  -0.217   2.000   0.636 -0.0290  0.1527 -1.0891
   81DCM     H2  779  -0.164   1.831   0.632 -1.7494  0.0062  0.1360
   81DCM    CL2  780  -0.167   1.892   0.413  0.2327 -0.1271 -0.5771
   82DCM    CL1  781   3.006   2.136   2.333 -0.3429 -0.3032 -0.2639
   82DCM     C1  782   2.867   2.183   2.229  0.0674 -0.2405 -0.1311
   82DCM     H1  783   2.794   2.110   2.193 -2.1566  1.5438  0.5095
   82DCM     H2  784   2.902   2.246   2.146 -1.1246  2.4405  1.2901
   82DCM    CL2  785   2.767   2.292   2.333 -0.5996  0.2824  0.3760
   83DCM    CL1  786   2.162   2.640   1.556  0.2902  0.1431  0.4450
   83DCM     C1  787   2.148   2.813   1.510 -0.6586  0.4021 -0.0951
   83DCM     H1  788   2.252   2.843   1.493 -0.9438  0.8775 -1.0860
   83DCM     H2  789   2.097   2.870   1.588  0.5816  1.5708 -0.1077
   83DCM    CL2  790   2.048   2.845   1.363 -0.1764  0.0196  0.4896
   84DCM    CL1  791   2.002   0.850   0.024  0.1867 -0.0985  0.4108
   84DCM     C1  792   1.970   0.862  -0.150  0.2940 -0.4544  0.2568
   84DCM     H1  793   1.862   0.872  -0.165  0.1160 -1.3948  0.8562
   84DCM     H2  794   2.006   0.774  -0.205 -0.0995 -0.0275 -0.7180
   84DCM    CL2  795   2.054   1.004  -0.219  0.3646  0.2124  0.1494
   85DCM    CL1  796   3.110   1.085   0.904 -0.1184  0.3113 -0.0082
   85DCM     C1  797   2.940   1.035   0.944 -0.4786  0.2274 -1.4138
   85DCM     H1  798   2.888   1.129   0.964 -0.3962 -0.3025  1.8774
   85DCM     H2  799   2.950   0.972   1.034 -0.9143  2.9913  0.6933
   85DCM    CL2  800   2.877   0.941   0.812  0.0504 -0.0361  0.0442
   86DCM    CL1  801   0.981   0.264   0.338 -0.0949  0.0525  0.1755
   86DCM     C1  802   1.089   0.403   0.284  0.3577 -0.1215 -0.4033
   86DCM     H1  803   1.174   0.361   0.229  0.3279 -1.2981  0.4037
   86DCM     H2  804   1.119   0.461   0.372  2.4554  2.0212 -2.3739
   86DCM    CL2  805   1.002   0.518   0.184 -0.4414 -0.0035 -0.1031
   87DCM    CL1  806   0.654   3.730   0.513 -0.1971  0.4547  0.3792
   87DCM     C1  807   0.664   3.597   0.398  0.6022 -0.0706  0.1068
   87DCM     H1  808   0.622   3.618   0.299  1.1229 -2.4136 -0.6945
   87DCM     H2  809   0.615   3.507   0.436 -0.0683 -0.2810 -1.1954
   87DCM    CL2  810   0.834   3.546   0.374 -0.0776 -0.0172  0.1695
   88DCM    CL1  811   3.030   2.787   1.882  0.0870  0.0152 -0.3916
   88DCM     C1  812   3.137   2.695   1.767 -0.3630 -0.2755  0.1497
   88DCM     H1  813   3.204   2.639   1.833 -0.8003 -0.1468  0.7141
   88DCM     H2  814   3.180   2.767   1.696  2.8323 -1.0016  1.1972
   88DCM    CL2  815   3.049   2.567   1.675  0.3811  0.2433 -0.0032
   89DCM    CL1  816   2.126   3.299   2.882  0.3546 -0.2506 -0.7822
   89DCM     C1  817   2.018   3.156   2.913  0.0807  0.0253  0.0980
   89DCM     H1  818   2.062   3.110   3.002  1.2996  1.0587  0.0697
   89DCM     H2  819   2.014   3.088   2.827 -0.7711 -0.7052  0.6990
   89DCM    CL2  820   1.852   3.204   2.940  0.0746  0.3406 -0.0572
   90DCM    CL1  821   3.508   3.869   2.102  0.2464  0.0206  0.4186
   90DCM     C1  822   3.663   3.777   2.099 -0.2552  0.7962 -0.2253
   90DCM     H1  823   3.640   3.681   2.053 -1.0786  1.0130 -0.2807
   90DCM     H2  824   3.683   3.754   2.205 -1.0591  0.3852 -0.1526
   90DCM    CL2  825   3.801   3.869   2.027  0.5121  0.4377 -0.0647
   91DCM    CL1  826   1.593   0.791   1.606  0.1957  0.1509  0.0521
   91DCM     C1  827   1.609   0.632   1.528  0.1967 -0.9604  0.4768
   91DCM     H1  828   1.509   0.591   1.510 -0.5367  0.7202  0.6097
   91DCM     H2  829   1.663   0.567   1.598  1.2897 -0.1940  0.3766
   91DCM    CL2  830   1.705   0.632   1.370  0.2584 -0.0250  0.3269
   92DCM    CL1  831   2.060   1.889   1.038  0.1553 -0.3609 -0.0004
   92DCM     C1  832   2.223   1.867   0.965  0.0957 -0.2391  0.2372
   92DCM     H1  833   2.222   1.860   0.855 -2.2124 -0.9511  0.2528
   92DCM     H2  834   2.266   1.772   0.999 -1.2518 -1.1554 -0.5192
   92DCM    CL2  835   2.334   2.002   1.020 -0.2447  0.2597 -0.6793
   93DCM    CL1  836   3.068   1.715   0.489 -0.0309 -0.4172  0.4059
   93DCM     C1  837   2.963   1.827   0.585  0.0193  0.4474  0.1738
   93DCM     H1  838   2.855   1.816   0.566  0.2438  0.1877 -1.0517
   93DCM     H2  839   2.998   1.930   0.573  0.0861  0.2978 -1.0809
   93DCM    CL2  840   2.982   1.765   0.758 -0.1557 -0.4349 -0.1087
   94DCM    CL1  841   2.575   0.619   3.393  0.2655 -0.0960 -0.3483
   94DCM     C1  842   2.420   0.517   3.362 -0.3569  0.2369 -0.1396
   94DCM     H1  843   2.429   0.441   3.284 -2.1212  0.7604 -0.8946
   94DCM     H2  844   2.350   0.592   3.323 -1.1008 -1.1778 -1.6059
   94DCM    CL2  845   2.346   0.427   3.502  0.0716  0.1176 -0.1229
   95DCM    CL1  846   1.469   1.957   3.334  0.5561 -0.1696 -0.1583
   95DCM     C1  847   1.630   1.902   3.299 -0.0162  0.4886  0.2029
   95DCM     H1  848   1.610   1.800   3.265 -1.5965  0.5731  0.8386
   95DCM     H2  849   1.691   1.908   3.390 -2.1862  0.7472  1.7045
   95DCM    CL2  850   1.698   2.013   3.178 -0.2576  0.0409 -0.0981
   96DCM    CL1  851   2.727   2.989   0.311  0.1981  0.3675 -0.2773
   96DCM     C1  852   2.615   3.025   0.176 -0.6123  0.3177  0.0555
   96DCM     H1  853   2.656   3.077   0.088 -3.4593  2.7275 -0.0125
   96DCM     H2  854   2.548   3.092   0.230 -0.5845 -0.0376  0.5366
   96DCM    CL2  855   2.517   2.880   0.127 -0.2962  0.3176 -0.1405
   97DCM    CL1  856   2.676   3.550   2.853 -0.1816  0.4530  0.0060
   97DCM     C1  857   2.769   3.706   2.845 -0.2419 -0.1613  0.4531
   97DCM     H1  858   2.857   3.703   2.911  0.5595  1.3817 -0.4798
   97DCM     H2  859   2.701   3.788   2.870  0.9692  0.8715  0.4622
   97DCM    CL2  860   2.811   3.749   2.669  0.1205  0.0030  0.3533
   98DCM    CL1  861   1.367   0.065   1.108  0.4018 -0.1532  0.1342
   98DCM     C1  862   1.517   0.069   1.012 -0.0118  0.1782  0.3032
   98DCM     H1  863   1.491   0.043   0.909 -0.3327 -2.1344  0.9016
   98DCM     H2  864   1.597   0.010   1.058  1.9176  2.2279 -0.2275
   98DCM    CL2  865   1.576   0.238   1.005 -0.3156  0.1762 -0.6007
   99DCM    CL1  866   2.331   0.077   1.238 -0.4840  0.0399  0.2064
   99DCM     C1  867   2.483   0.149   1.163  0.4612  0.4452 -0.2417
   99DCM     H1  868   2.556   0.126   1.241 -0.6615 -0.2927  0.6334
   99DCM     H2  869   2.482   0.258   1.150 -0.0188  0.4083 -0.5482
   99DCM    CL2  870   2.515   0.076   1.004 -0.0170  0.1599 -0.0189
  100DCM    CL1  871   3.524   0.326   3.725 -0.7675 -0.3636 -0.4868
  100DCM     C1  872   3.447   0.474   3.649 -0.3902  0.6283 -0.1825
  100DCM     H1  873   3.492   0.562   3.696  0.7933 -1.0472  1.9565
  100DCM     H2  874   3.340   0.476   3.671 -0.2540 -1.9162  1.0606
  100DCM    CL2  875   3.469   0.451   3.474 -0.2838 -0.0101  0.5503
  101DCM    CL1  876   0.371   3.633   0.649  0.2495 -0.0486  0.3830
  101DCM     C1  877   0.386   3.813   0.671 -0.5656 -0.2899 -0.3679
  101DCM     H1  878   0.354   3.876   0.587 -2.0957  0.7471  0.9567
  101DCM     H2  879   0.487   3.838   0.706  0.2710 -0.6796 -2.3524
  101DCM    CL2  880   0.270   3.860   0.799  0.1488  0.1061 -0.2838
  102DCM    CL1  881   3.926   0.761   0.065 -0.2807  0.1045  0.0436
  102DCM     C1  882   3.922   0.647   0.212 -0.3095  0.2542 -0.2922
  102DCM     H1  883   3.857   0.567   0.174  0.9481 -1.0280  0.1264
  102DCM     H2  884   3.888   0.698   0.302  0.0589 -1.3742  0.8312
  102DCM    CL2  885   4.081   0.567   0.258 -0.1717  0.1001 -0.2511
  103DCM    CL1  886   2.526   3.602   3.294 -0.1562  0.0004  0.1083
  103DCM     C1  887   2.622   3.516   3.424 -1.1485  0.5618 -0.2256
  103DCM     H1  888   2.718   3.563   3.447 -1.1764  0.5168 -0.0114
  103DCM     H2  889   2.630   3.408   3.412  0.2667  0.0213  3.7983
  103DCM    CL2  890   2.522   3.547   3.570 -0.1726  0.4155  0.2892
  104DCM    CL1  891   0.333   0.914   1.929 -0.1956 -0.2959 -0.1102
  104DCM     C1  892   0.367   1.054   2.039  0.0953 -0.0404  0.0738
  104DCM     H1  893   0.424   1.005   2.119 -2.0291 -3.4920 -0.3211
  104DCM     H2  894   0.269   1.082   2.079  0.8104  2.0280  0.5395
  104DCM    CL2  895   0.448   1.194   1.959  0.1361 -0.1353  0.1092
  105DCM    CL1  896   0.882   3.829   3.423 -0.1492  0.0785 -0.2044
  105DCM     C1  897   0.936   3.666   3.376  0.1175 -0.3324  0.0081
  105DCM     H1  898   0.878   3.595   3.435 -0.7481  1.9575  2.1080
  105DCM     H2  899   1.042   3.653   3.402 -0.3950  0.3705  2.8191
  105DCM    CL2  900   0.913   3.642   3.200 -0.0701 -0.2071  0.2669
  106DCM    CL1  901   3.526   2.791   3.131  0.1302  0.2639 -0.0249
  106DCM     C1  902   3.540   2.635   3.220  0.0349  0.7349 -0.2373
  106DCM     H1  903   3.518   2.647   3.327  0.8280 -0.6474  0.0990
  106DCM     H2  904   3.638   2.589   3.207  0.2559  0.3435  2.3314
  106DCM    CL2  905   3.423   2.521   3.154  0.1376 -0.0762 -0.1080
  107DCM    CL1  906   2.279   3.392   0.094 -0.1262 -0.3576 -0.0689
  107DCM     C1  907   2.139   3.458   0.179 -0.1389  0.0592  0.5100
  107DCM     H1  908   2.169   3.560   0.207  0.5016 -0.2187  0.8478
  107DCM     H2  909   2.133   3.394   0.267  1.5621 -0.7741  0.0526
  107DCM    CL2  910   1.990   3.459   0.083  0.1199  0.0364 -0.1534
  108DCM    CL1  911   2.664   2.210   1.533 -0.0224  0.2442 -0.0537
  108DCM     C1  912   2.677   2.026   1.538 -0.6439 -0.0523  0.3497
  108DCM     H1  913   2.734   1.987   1.622  0.5615  0.1240 -0.3654
  108DCM     H2  914   2.742   1.999   1.454 -0.5209  0.7387  0.1793
  108DCM    CL2  915   2.514   1.942   1.540  0.5181  0.0967  0.1212
  109DCM    CL1  916   0.003   0.886   3.197  0.3809 -0.0726  0.1522
  109DCM     C1  917   0.089   0.927   3.356  0.1555  0.8066 -0.3800
  109DCM     H1  918   0.016   0.941   3.436  0.3248  0.6408 -0.1967
  109DCM     H2  919   0.142   1.022   3.341 -1.4470  1.7232 -0.4956
  109DCM    CL2  920   0.196   0.794   3.409  0.2791 -0.3724 -0.3159
  110DCM    CL1  921   3.962   0.542   2.418 -0.2316 -0.3342  0.1325
  110DCM     C1  922   3.877   0.622   2.557 -0.4885 -0.5789 -0.0030
  110DCM     H1  923   3.923   0.601   2.654 -2.6465 -0.5338  1.0962
  110DCM     H2  924   3.786   0.562   2.568 -0.3531 -0.5470  1.5308
  110DCM    CL2  925   3.841   0.798   2.533 -0.0670  0.2955 -0.2354
  111DCM    CL1  926   2.811   0.317   1.471  0.0847 -0.1238  0.0274
  111DCM     C1  927   2.800   0.479   1.557 -0.2530 -0.6518 -0.3364
  111DCM     H1  928   2.724   0.536   1.503 -0.2912 -1.1467 -0.8099
  111DCM     H2  929   2.901   0.521   1.549  0.3761 -1.9942  0.2326
  111DCM    CL2  930   2.737   0.456   1.727  0.0796 -0.1396  0.1829
  112DCM    CL1  931   0.478   0.698   1.303 -0.0540  0.1238 -0.2128
  112DCM     C1  932   0.489   0.522   1.297 -0.0017  0.0053 -0.2260
  112DCM     H1  933   0.577   0.492   1.355 -0.1515  0.8564  0.4811
  112DCM     H2  934   0.506   0.494   1.193 -0.8023  2.1732 -1.0076
  112DCM    CL2  935   0.332   0.446   1.356  0.6728  0.3269 -0.2803
  113DCM    CL1  936   3.928   3.007   0.457 -0.0422 -0.4093  0.2596
  113DCM     C1  937   4.085   3.063   0.524  0.0448  0.2034  0.2751
  113DCM     H1  938   4.082   3.097   0.627 -0.1751 -0.2333  0.4181
  113DCM     H2  939   4.123   3.145   0.463 -0.4283 -0.1138 -0.4691
  113DCM    CL2  940   4.208   2.931   0.506 -0.4735  0.3140 -0.3867
  114DCM    CL1  941   1.846   0.760   0.755  0.2010 -0.1345  0.2720
  114DCM     C1  942   1.934   0.611   0.800 -0.2361 -0.4626 -0.3431
  114DCM     H1  943   2.040   0.625   0.775  0.2312 -1.0663  1.1464
  114DCM     H2  944   1.893   0.522   0.750  0.9260 -0.1101 -2.0240
  114DCM    CL2  945   1.934   0.607   0.976  0.1250  0.2730 -0.5957
  115DCM    CL1  946   0.743   3.433   3.687  0.2641 -0.1296 -0.3237
  115DCM     C1  947   0.874   3.314   3.653 -0.5148 -0.2539 -0.0942
  115DCM     H1  948   0.941   3.366   3.584 -0.7297  1.8001  1.1361
  115DCM     H2  949   0.833   3.215   3.631  0.6886 -1.6916  3.4419
  115DCM    CL2  950   0.959   3.298   3.815 -0.4090  0.1385  0.0070
  116DCM    CL1  951   2.412   3.613   2.602 -0.3725  0.0452 -0.2936
  116DCM     C1  952   2.392   3.438   2.595 -0.6437  0.5896  0.3290
  116DCM     H1  953   2.288   3.406   2.581 -0.7008 -0.1278  2.1904
  116DCM     H2  954   2.424   3.387   2.686 -1.8426  0.3070  0.6084
  116DCM    CL2  955   2.498   3.375   2.460  0.3389 -0.1067 -0.1387
  117DCM    CL1  956   0.967   1.931   2.230  0.3026  0.2012  0.1922
  117DCM     C1  957   0.936   2.108   2.221  0.1533 -0.2794 -0.9938
  117DCM     H1  958   0.859   2.143   2.291 -1.0988  1.0811 -2.9296
  117DCM     H2  959   0.902   2.132   2.119 -4.8092  0.6371  0.6216
  117DCM    CL2  960   1.075   2.219   2.258 -0.0747 -0.4324  0.3623
  118DCM    CL1  961   0.135   1.339   2.675  0.1111 -0.0856 -0.2647
  118DCM     C1  962  -0.047   1.373   2.692 -0.2659 -0.4809  0.4240
  118DCM     H1  963  -0.093   1.415   2.602 -0.3973  0.0479  0.7365
  118DCM     H2  964  -0.074   1.433   2.779  0.1115  0.5262 -0.1299
  118DCM    CL2  965  -0.149   1.215   2.689  0.0830  0.5100  0.1298
  119DCM    CL1  966   3.010   3.372   3.464 -0.0251  0.1404 -0.0394
  119DCM     C1  967   3.092   3.524   3.440 -0.2055 -0.0948  0.0022
  119DCM     H1  968   3.087   3.554   3.335 -0.0983 -1.1573 -0.3219
  119DCM     H2  969   3.196   3.524   3.477  0.3147 -2.0460 -1.3049
  119DCM    CL2  970   3.010   3.641   3.549  0.3786 -0.1428  0.1741
  120DCM    CL1  971   2.871   3.452   1.484  0.3221 -0.1289 -0.1546
  120DCM     C1  972   2.998   3.477   1.612  0.6781 -0.1221 -0.1907
  120DCM     H1  973   3.100   3.442   1.591  0.6142 -0.4970  0.0942
  120DCM     H2  974   2.967   3.428   1.705 -1.0001  0.6575 -0.3031
  120DCM    CL2  975   3.011   3.657   1.642  0.1789  0.0706 -0.3139
  121DCM    CL1  976   1.368   1.602   2.971  0.0850  0.2369  0.0847
  121DCM     C1  977   1.392   1.780   3.017  0.4027  0.6133 -0.3016
  121DCM     H1  978   1.399   1.795   3.125  1.8897  0.5539 -0.3677
  121DCM     H2  979   1.301   1.833   2.985  0.3533 -0.0765 -1.3595
  121DCM    CL2  980   1.534   1.845   2.927 -0.5485 -0.1245  0.1905
  122DCM    CL1  981   0.876   3.342   1.710  0.4037 -0.5715  0.1151
  122DCM     C1  982   1.034   3.267   1.758 -0.6463 -0.0013  0.0573
  122DCM     H1  983   1.110   3.287   1.681 -0.5967  0.0002  0.1061
  122DCM     H2  984   1.023   3.158   1.754 -1.7074  0.1364 -1.2675
  122DCM    CL2  985   1.098   3.313   1.929  0.1267  0.3379  0.4096
  123DCM    CL1  986   3.078   0.713   2.007 -0.0496 -0.0070  0.2398
  123DCM     C1  987   3.017   0.719   2.174 -0.2082  0.4662  0.1043
  123DCM     H1  988   2.935   0.646   2.176 -0.6302  0.5713 -3.9398
  123DCM     H2  989   2.975   0.819   2.195  1.5698  0.8583  2.0829
  123DCM    CL2  990   3.141   0.675   2.298  0.1025 -0.2832 -0.1173
  124DCM    CL1  991   0.908   3.860   1.795  0.0269 -0.2149  0.5025
  124DCM     C1  992   0.860   3.764   1.934  0.8611  0.5266 -0.1146
  124DCM     H1  993   0.779   3.697   1.900  0.7768  1.4805 -1.9441
  124DCM     H2  994   0.839   3.831   2.018 -1.1102 -0.5036  0.2813
  124DCM    CL2  995   0.999   3.659   1.984 -0.2383  0.0622 -0.0698
  125DCM    CL1  996   1.906   2.363   2.670  0.1038  0.1097 -0.1002
  125DCM     C1  997   1.799   2.472   2.777 -0.5220  0.6075  0.0515
  125DCM     H1  998   1.839   2.461   2.878  0.6588  0.0358 -0.4503
  125DCM     H2  999   1.700   2.428   2.761  0.1166 -0.2762 -1.8939
  125DCM    CL2 1000   1.797   2.644   2.722  0.0139 -0.3529 -0.5029
  126DCM    CL1 1001   3.715   3.627   0.271  0.0201  0.0652  0.3698
  126DCM     C1 1002   3.579   3.561   0.367 -0.0301  0.2309  0.6428
  126DCM     H1 1003   3.496   3.631   0.356 -0.8546 -0.8936 -0.4271
  126DCM     H2 1004   3.620   3.549   0.468 -1.0352  0.2628  1.0679
  126DCM    CL2 1005   3.532   3.402   0.310 -0.2129 -0.0624  0.2354
  127DCM    CL1 1006   0.975   2.057   1.706 -0.2824 -0.1081  0.3471
  127DCM     C1 1007   0.836   2.160   1.754 -0.2088 -0.5982  0.1070
  127DCM     H1 1008   0.764   2.161   1.671 -0.9317 -0.4847  0.7301
  127DCM     H2 1009   0.875   2.259   1.780 -1.0679 -0.4944  1.0466
  127DCM    CL2 1010   0.735   2.102   1.895  0.0783 -0.0275  0.0597
  128DCM    CL1 1011   0.288   0.557   2.572 -0.1766  0.2593  0.1308
  128DCM     C1 1012   0.424   0.543   2.687  0.7738 -0.7332 -0.1711
  128DCM     H1 1013   0.395   0.468   2.762 -0.1873  1.8064  2.1929
  128DCM     H2 1014   0.411   0.646   2.724 -2.4871 -0.8453 -0.6480
  128DCM    CL2 1015   0.579   0.515   2.603  0.1781  0.0160  0.0769
  129DCM    CL1 1016   3.017   0.206   3.031 -0.1821 -0.1186  0.1775
  129DCM     C1 1017   2.938   0.045   2.977 -0.6267 -0.3442  0.0297
  129DCM     H1 1018   2.905  -0.007   3.068  1.4778 -0.3271  0.8651
  129DCM     H2 1019   3.004  -0.018   2.917 -0.6645  0.3227 -0.7311
  129DCM    CL2 1020   2.798   0.088   2.871  0.0874  0.2808 -0.4005
  130DCM    CL1 1021   2.662   0.300   3.849  0.4225 -0.1963 -0.0494
  130DCM     C1 1022   2.611   0.176   3.969  0.5763  0.4260  0.3755
  130DCM     H1 1023   2.588   0.084   3.916  0.1734  1.0975 -0.6466
  130DCM     H2 1024   2.519   0.211   4.017  1.7372 -0.5504  3.5895
  130DCM    CL2 1025   2.753   0.139   4.082  0.4448  0.0000 -0.1458
  131DCM    CL1 1026   3.574   2.901   0.435 -0.0485  0.0820 -0.3398
  131DCM     C1 1027   3.466   2.835   0.302 -0.7133 -0.8175  0.4335
  131DCM     H1 1028   3.501   2.864   0.202  0.3067 -1.0682  0.7113
  131DCM     H2 1029   3.372   2.889   0.318  1.3081  3.6137 -0.9662
  131DCM    CL2 1030   3.435   2.666   0.302  0.0305  0.2049 -0.0367
  132DCM    CL1 1031   1.378   1.730   1.052 -0.2715 -0.3343 -0.1286
  132DCM     C1 1032   1.495   1.855   0.987 -0.2972  0.3717  0.0511
  132DCM     H1 1033   1.459   1.957   1.005  0.7931  0.8760 -0.4861
  132DCM     H2 1034   1.501   1.816   0.885 -0.6435  0.1648  0.1078
  132DCM    CL2 1035   1.664   1.826   1.066 -0.1014 -0.0358  0.0418
  133DCM    CL1 1036   0.622   2.109   2.406 -0.1516 -0.1393 -0.1119
  133DCM     C1 1037   0.585   2.024   2.556 -0.5944  0.4779 -0.2707
  133DCM     H1 1038   0.478   2.014   2.578 -0.6399  0.4846 -0.4837
  133DCM     H2 1039   0.640   2.070   2.639 -1.9629 -1.0983  1.6041
  133DCM    CL2 1040   0.648   1.850   2.566 -0.1639 -0.2210  0.2006
  134DCM    CL1 1041   2.448   1.015   0.036  0.3919  0.2361  0.4269
  134DCM     C1 1042   2.592   1.045  -0.058  0.0817 -0.3447 -0.4862
  134DCM     H1 1043   2.676   1.037   0.012  1.3316 -1.1932 -2.0247
  134DCM     H2 1044   2.580   1.144  -0.102 -0.3591  0.8147  2.0552
  134DCM    CL2 1045   2.614   0.928  -0.191 -0.0109 -0.0721 -0.2052
  135DCM    CL1 1046   0.146   2.045   2.483  0.3508  0.0131  0.0433
  135DCM     C1 1047   0.201   2.188   2.572 -0.7836 -0.4644 -0.0426
  135DCM     H1 1048   0.115   2.243   2.612  1.2515  0.5237  3.5203
  135DCM     H2 1049   0.261   2.261   2.516 -0.0228  0.5141  1.9211
  135DCM    CL2 1050   0.295   2.134   2.720 -0.1883 -0.1482  0.2441
  136DCM    CL1 1051   1.880   1.309   0.738  0.1767  0.1645  0.4818
  136DCM     C1 1052   2.037   1.280   0.813  0.6412  0.1695  0.4895
  136DCM     H1 1053   2.108   1.233   0.744 -0.7190  0.8123 -1.4349
  136DCM     H2 1054   2.028   1.201   0.889 -1.4675  0.1238  0.2499
  136DCM    CL2 1055   2.109   1.423   0.886 -0.2902  0.1144 -0.5678
  137DCM    CL1 1056   2.338   1.391   3.043  0.1619 -0.0595  0.6172
  137DCM     C1 1057   2.226   1.418   2.905 -0.4733 -0.1620  0.2410
  137DCM     H1 1058   2.240   1.520   2.869  0.3573  0.0610  1.1684
  137DCM     H2 1059   2.129   1.411   2.956 -0.5065  2.0385  0.5543
  137DCM    CL2 1060   2.248   1.305   2.764 -0.2337 -0.3892 -0.3232
  138DCM    CL1 1061   2.130   1.495   0.532  0.4700 -0.0662 -0.1587
  138DCM     C1 1062   2.083   1.662   0.597  0.5191  0.0195  0.0522
  138DCM     H1 1063   2.053   1.643   0.700 -2.1827  1.4383 -0.3738
  138DCM     H2 1064   2.010   1.722   0.541  1.0474  1.5653  0.9616
  138DCM    CL2 1065   2.222   1.767   0.598 -0.1430 -0.0198  0.4702
  139DCM    CL1 1066   2.956   3.307   2.292 -0.1311 -0.1792 -0.0169
  139DCM     C1 1067   2.854   3.170   2.354  0.3346  0.6089  0.4263
  139DCM     H1 1068   2.758   3.159   2.302  0.6374  2.2500 -0.5525
  139DCM     H2 1069   2.837   3.179   2.462 -0.3763 -1.4721  0.5280
  139DCM    CL2 1070   2.949   3.022   2.337  0.4311 -0.0556 -0.1273
  140DCM    CL1 1071   3.350   1.462   1.135 -0.2040 -0.0122  0.0903
  140DCM     C1 1072   3.377   1.520   0.969 -0.4126 -0.0514 -0.9406
  140DCM     H1 1073   3.481   1.490   0.951 -0.1320  0.8876 -0.9472
  140DCM     H2 1074   3.370   1.630   0.964  1.4084  0.1486  0.0713
  140DCM    CL2 1075   3.280   1.435   0.849 -0.1038  0.3229  0.0205
  141DCM    CL1 1076   3.091   0.223   1.784  0.3434  0.5679  0.1793
  141DCM     C1 1077   3.206   0.319   1.692 -0.6966 -0.2977  0.0165
  141DCM     H1 1078   3.188   0.426   1.710  0.2895 -0.3492  1.5383
  141DCM     H2 1079   3.197   0.286   1.588  2.4668  0.1235 -0.4942
  141DCM    CL2 1080   3.369   0.276   1.770 -0.3104 -0.4260 -0.0983
  142DCM    CL1 1081   3.753   2.586   1.128  0.2149 -0.1236  0.0128
  142DCM     C1 1082   3.893   2.672   1.187  0.1014 -0.4192  0.4375
  142DCM     H1 1083   3.864   2.743   1.267  0.7753 -0.7376  0.9734
  142DCM     H2 1084   3.939   2.725   1.103 -2.7216 -0.0907 -1.0403
  142DCM    CL2 1085   4.005   2.555   1.261  0.1167  0.2988  0.1388
  143DCM    CL1 1086   2.239   0.980   2.526 -0.0781 -0.1843  0.1522
  143DCM     C1 1087   2.311   0.963   2.694  0.3992  0.4587  0.5036
  143DCM     H1 1088   2.247   1.018   2.764 -1.0743  2.2112 -2.0284
  143DCM     H2 1089   2.414   1.001   2.695  0.5748 -0.0239  1.3554
  143DCM    CL2 1090   2.321   0.791   2.736 -0.2740 -0.4637 -0.2623
  144DCM    CL1 1091   1.926   3.025   3.256  0.0657  0.1234 -0.1665
  144DCM     C1 1092   1.881   2.846   3.284 -0.3411 -0.3557  0.0435
  144DCM     H1 1093   1.967   2.785   3.314 -0.3672 -1.4749 -1.9330
  144DCM     H2 1094   1.849   2.817   3.183 -1.3898  0.6234  0.0857
  144DCM    CL2 1095   1.738   2.813   3.384  0.1441 -0.1202 -0.1479
  145DCM    CL1 1096   3.191   3.880   1.387 -0.2674  0.1352  0.0512
  145DCM     C1 1097   3.260   3.994   1.501 -0.1197  0.0166 -0.5364
  145DCM     H1 1098   3.191   4.007   1.585  2.0446  2.5711  1.0062
  145DCM     H2 1099   3.301   4.086   1.456  0.6313 -0.9288 -1.8450
  145DCM    CL2 1100   3.388   3.905   1.585  0.1785 -0.2115 -0.2338
  146DCM    CL1 1101   3.663   3.005   1.083 -0.1744 -0.0961  0.1554
  146DCM     C1 1102   3.557   3.155   1.078  0.8201 -0.5453  0.2640
  146DCM     H1 1103   3.487   3.165   0.994  0.5514  0.6794  0.6210
  146DCM     H2 1104   3.613   3.247   1.096 -1.9568  1.0615  1.2746
  146DCM    CL2 1105   3.441   3.143   1.225  0.2160 -0.0994 -0.1822
  147DCM    CL1 1106   3.233   1.464   3.841 -0.2174 -0.5069 -0.5401
  147DCM     C1 1107   3.372   1.516   3.739 -0.6384 -0.3322 -0.1883
  147DCM     H1 1108   3.457   1.533   3.805 -2.0855  1.3990  1.3136
  147DCM     H2 1109   3.338   1.607   3.688  0.0858 -0.8581 -1.6809
  147DCM    CL2 1110   3.423   1.396   3.609  0.3503  0.0804 -0.0944
  148DCM    CL1 1111   0.120   3.960   1.091 -0.0899  0.2022 -0.2141
  148DCM     C1 1112   0.233   4.090   1.141  0.3665 -0.5247 -0.0371
  148DCM     H1 1113   0.295   4.040   1.216  0.3968  2.1311  1.8333
  148DCM     H2 1114   0.178   4.172   1.187 -0.0429 -1.3503  0.9866
  148DCM    CL2 1115   0.337   4.138   1.013  0.3231 -0.1094 -0.1198
  149DCM    CL1 1116   0.497   0.944   0.143 -0.2226 -0.1269  0.1444
  149DCM     C1 1117   0.322   0.899   0.177  0.1520 -0.2156 -0.1018
  149DCM     H1 1118   0.336   0.815   0.245  0.7275  1.1226  1.4844
  149DCM     H2 1119   0.267   0.866   0.088 -1.2869 -0.3721  0.8274
  149DCM    CL2 1120   0.231   1.014   0.283  0.3951  0.1166  0.0138
  150DCM    CL1 1121   2.363   3.778   3.000  0.0287  0.5054 -0.0086
  150DCM     C1 1122   2.336   3.841   2.831 -0.5902  0.9483 -0.2270
  150DCM     H1 1123   2.251   3.911   2.830 -2.3095 -1.0315 -0.2313
  150DCM     H2 1124   2.314   3.744   2.785  1.3313  0.1202  0.5033
  150DCM    CL2 1125   2.493   3.900   2.764 -0.1374 -0.0363  0.3072
  151DCM    CL1 1126   1.103   2.305   0.461  0.0060  0.2589  0.0894
  151DCM     C1 1127   0.946   2.353   0.541  0.2615  0.0957 -0.5873
  151DCM     H1 1128   0.886   2.268   0.576  1.0446 -1.2118 -2.2626
  151DCM     H2 1129   0.887   2.414   0.472 -1.8242 -1.2304 -0.0691
  151DCM    CL2 1130   0.977   2.445   0.691 -0.0690 -0.2564 -0.5591
  152DCM    CL1 1131   1.937   3.108   1.118 -0.0835 -0.1374  0.0080
  152DCM     C1 1132   1.874   3.014   0.984 -0.0635  0.6512  0.4027
  152DCM     H1 1133   1.956   3.005   0.911  1.7136  3.1571  1.9330
  152DCM     H2 1134   1.786   3.067   0.947 -0.3941 -1.4331 -2.1321
  152DCM    CL2 1135   1.810   2.848   1.039 -0.1196  0.2177  0.2722
  153DCM    CL1 1136   2.854   1.763   1.445  0.1471 -0.0720  0.3322
  153DCM     C1 1137   2.846   1.671   1.601  1.1170 -0.0230 -0.4638
  153DCM     H1 1138   2.837   1.565   1.575 -0.4922 -0.1926  0.6735
  153DCM     H2 1139   2.757   1.705   1.655  2.1814  1.7540  0.2487
  153DCM    CL2 1140   3.004   1.686   1.684 -0.0070 -0.1062  0.1800
  154DCM    CL1 1141   1.276   0.606   1.052  0.0743  0.0270  0.1192
  154DCM     C1 1142   1.448   0.608   1.019  0.1684 -0.4655  0.0346
  154DCM     H1 1143   1.469   0.517   0.963  0.6975 -0.9371  0.9870
  154DCM     H2 1144   1.508   0.607   1.111  0.6763  0.8091 -0.2620
  154DCM    CL2 1145   1.496   0.763   0.935  0.0063  0.5668  0.1217
  155DCM    CL1 1146   0.439   1.478   2.661 -0.2294  0.4829 -0.0108
  155DCM     C1 1147   0.582   1.396   2.597 -0.8658  0.0443  0.1080
  155DCM     H1 1148   0.561   1.368   2.494 -0.6025 -0.6496  0.2367
  155DCM     H2 1149   0.605   1.304   2.652  0.8008 -0.3430 -1.1624
  155DCM    CL2 1150   0.729   1.498   2.583 -0.0433  0.1051 -0.0296
  156DCM    CL1 1151   0.088   0.779   1.130 -0.4027 -0.0602 -0.2994
  156DCM     C1 1152  -0.019   0.799   0.994  0.4509 -0.1092  0.3172
  156DCM     H1 1153  -0.081   0.885   1.025  1.8186  1.2699 -0.6024
  156DCM     H2 1154  -0.078   0.707   0.988 -0.5146  0.4974  0.3097
  156DCM    CL2 1155   0.080   0.846   0.851 -0.0686 -0.3700 -0.0179
  157DCM    CL1 1156   1.370   3.129   1.506 -0.0011  0.0519  0.3042
  157DCM     C1 1157   1.234   3.027   1.449  0.3232 -0.4484  0.4394
  157DCM     H1 1158   1.266   2.974   1.358 -0.0722  1.1049 -0.6373
  157DCM     H2 1159   1.154   3.098   1.426  2.7043  3.2192  2.4906
  157DCM    CL2 1160   1.172   2.912   1.570  0.2549  0.0413 -0.1668
  158DCM    CL1 1161   2.490   1.897   0.134 -0.0849  0.0100 -0.1285
  158DCM     C1 1162   2.608   2.036   0.137 -0.1786  0.2006 -0.6253
  158DCM     H1 1163   2.667   2.026   0.045 -0.1826 -1.1297 -0.4967
  158DCM     H2 1164   2.678   2.015   0.219 -2.0741  2.0050  1.6215
  158DCM    CL2 1165   2.499   2.186   0.166  0.0226 -0.1603  0.0792
  159DCM    CL1 1166   3.571   1.724   1.383  0.0530  0.2381 -0.1180
  159DCM     C1 1167   3.491   1.803   1.245  0.3518 -0.3100  0.8356
  159DCM     H1 1168   3.400   1.850   1.285 -0.6932 -1.5699  0.0020
  159DCM     H2 1169   3.464   1.730   1.168  0.7347  0.3201  0.0884
  159DCM    CL2 1170   3.578   1.936   1.160 -0.1853  0.0551 -0.1431
  160DCM    CL1 1171   2.561   3.189   3.608 -0.6723 -0.4583 -0.2046
  160DCM     C1 1172   2.440   3.088   3.537 -0.5896 -0.6634 -0.0323
  160DCM     H1 1173   2.485   3.018   3.465  1.7510  1.8503 -1.1937
  160DCM     H2 1174   2.370   3.159   3.491 -1.3013 -0.6714  1.0094
  160DCM    CL2 1175   2.377   2.991   3.677  0.1484  0.1258 -0.0286
  161DCM    CL1 1176   3.718   1.377   1.160  0.0019 -0.1186 -0.1426
  161DCM     C1 1177   3.790   1.541   1.147 -0.8844  0.0958 -0.1962
  161DCM     H1 1178   3.894   1.524   1.116 -1.0562 -1.1345 -0.1514
  161DCM     H2 1179   3.780   1.598   1.240  0.0803  0.9921 -0.6299
  161DCM    CL2 1180   3.709   1.630   1.008  0.1789  0.1760  0.1244
  162DCM    CL1 1181   3.436   1.456   0.572  0.0261 -0.0604  0.1578
  162DCM     C1 1182   3.424   1.634   0.603  0.0513  0.1683  0.2253
  162DCM     H1 1183   3.348   1.668   0.674 -2.0723  1.1034 -2.3251
  162DCM     H2 1184   3.406   1.695   0.514 -0.7479 -1.3726 -0.6929
  162DCM    CL2 1185   3.575   1.698   0.675  0.4468  0.2318  0.0136
  163DCM    CL1 1186   3.956   2.366   0.679  0.2639  0.1239 -0.0035
  163DCM     C1 1187   4.041   2.275   0.815  0.3698  0.4574  0.4340
  163DCM     H1 1188   4.123   2.225   0.762  0.9453 -0.3000  1.9677
  163DCM     H2 1189   3.971   2.201   0.856  1.6530 -1.9317 -1.4411
  163DCM    CL2 1190   4.098   2.390   0.931  0.1126 -0.3606  0.2413
  164DCM    CL1 1191   0.603   2.497   2.580  0.3168  0.2375 -0.2026
  164DCM     C1 1192   0.718   2.539   2.444 -0.2188  0.7033  0.6284
  164DCM     H1 1193   0.822   2.518   2.471 -0.7714 -1.3865  1.3334
  164DCM     H2 1194   0.702   2.640   2.406  0.1350  0.3390 -0.5598
  164DCM    CL2 1195   0.658   2.438   2.299  0.3098 -0.1511 -0.2408
  165DCM    CL1 1196   0.797   1.263   0.020  0.2554 -0.2865  0.3274
  165DCM     C1 1197   0.960   1.324  -0.034  0.5948  0.8175  0.8293
  165DCM     H1 1198   1.021   1.243  -0.075 -2.3097 -1.8457  1.4314
  165DCM     H2 1199   1.003   1.386   0.045  0.7896  1.9622 -0.1420
  165DCM    CL2 1200   0.924   1.443  -0.160  0.0155 -0.1885 -0.1059
  166DCM    CL1 1201   3.905   3.891   3.401 -0.4242 -0.4611  0.0650
  166DCM     C1 1202   3.927   4.020   3.274  0.0388 -0.4094 -0.9156
  166DCM     H1 1203   3.906   3.978   3.175  0.7365  0.4053 -1.4218
  166DCM     H2 1204   4.027   4.066   3.270 -0.9897  1.9733 -1.0224
  166DCM    CL2 1205   3.811   4.159   3.309  0.0548 -0.1619 -0.0678
  167DCM    CL1 1206   1.156   3.922   0.785 -0.0577  0.1785  0.2223
  167DCM     C1 1207   1.149   4.065   0.680 -0.4468 -0.0086 -0.4873
  167DCM     H1 1208   1.042   4.059   0.656 -0.7058 -0.0015  0.6069
  167DCM     H2 1209   1.219   4.047   0.598  0.1930 -0.8147  0.2204
  167DCM    CL2 1210   1.211   4.205   0.781 -0.1944 -0.1962 -0.1548
  168DCM    CL1 1211   2.036   2.292   1.683  0.0862  0.2025 -0.1756
  168DCM     C1 1212   2.187   2.292   1.771  0.5252  0.0453  0.0780
  168DCM     H1 1213   2.178   2.293   1.880  0.3176  0.2764  0.0616
  168DCM     H2 1214   2.237   2.381   1.731  1.5429 -0.1983  0.7845
  168DCM    CL2 1215   2.288   2.153   1.717 -0.0793 -0.0078 -0.0654
  169DCM    CL1 1216   3.360   3.395   1.582 -0.2853  0.4106 -0.0667
  169DCM     C1 1217   3.459   3.385   1.439  0.1156  0.2618 -0.2539
  169DCM     H1 1218   3.399   3.357   1.352 -0.9004  1.0128  0.1822
  169DCM     H2 1219   3.536   3.307   1.447  2.3137  2.1678 -1.4444
  169DCM    CL2 1220   3.524   3.545   1.392  0.1920 -0.1543 -0.2332
  170DCM    CL1 1221   0.318   2.611   2.226  0.0776  0.2487  0.1774
  170DCM     C1 1222   0.253   2.477   2.332  0.2654 -0.0953 -0.6628
  170DCM     H1 1223   0.255   2.503   2.439 -3.9422 -0.6335 -0.2520
  170DCM     H2 1224   0.308   2.387   2.303 -1.3694 -1.1291 -0.6974
  170DCM    CL2 1225   0.087   2.440   2.300 -0.1332 -0.1226 -0.4632
  171DCM    CL1 1226   1.205   0.686   1.728  0.0919  0.1877 -0.3352
  171DCM     C1 1227   1.200   0.761   1.885 -0.0104 -0.6603 -0.3366
  171DCM     H1 1228   1.273   0.709   1.949  2.0246  0.3671 -1.7194
  171DCM     H2 1229   1.099   0.771   1.925 -0.0408  1.1746 -0.7881
  171DCM    CL2 1230   1.244   0.937   1.885 -0.0038  0.1074  0.0772
  172DCM    CL1 1231   3.636   1.039   1.206  0.4747  0.2810  0.0092
  172DCM     C1 1232   3.680   0.891   1.297 -0.0435  0.1796  0.7767
  172DCM     H1 1233   3.676   0.909   1.405 -0.4753  3.2300  0.3310
  172DCM     H2 1234   3.778   0.862   1.257 -0.3048  0.3047  0.0286
  172DCM    CL2 1235   3.574   0.753   1.252 -0.2203 -0.2516 -0.2025
  173DCM    CL1 1236   3.366   1.940   1.894 -0.2269  0.0046  0.1073
  173DCM     C1 1237   3.348   1.980   1.719  0.5333  0.1098  0.1770
  173DCM     H1 1238   3.449   2.018   1.697  0.7433  0.0161  0.9575
  173DCM     H2 1239   3.257   2.039   1.704  2.0096  2.0846 -1.6868
  173DCM    CL2 1240   3.339   1.826   1.631 -0.1448 -0.1277 -0.0689
  174DCM    CL1 1241   3.752   1.411   3.433 -0.4656  0.0670 -0.1140
  174DCM     C1 1242   3.655   1.488   3.298 -0.0458 -0.3993  0.3985
  174DCM     H1 1243   3.550   1.456   3.294 -0.4532  0.7282  1.5415
  174DCM     H2 1244   3.703   1.467   3.202  0.4397  0.3591  0.4678
  174DCM    CL2 1245   3.656   1.667   3.319 -0.0692 -0.0261  0.1180
  175DCM    CL1 1246   1.916   1.035   0.472 -0.3542 -0.3778  0.6837
  175DCM     C1 1247   1.911   0.894   0.360 -0.0440  0.0889 -0.3452
  175DCM     H1 1248   1.982   0.816   0.389 -0.5447 -0.3515 -0.2633
  175DCM     H2 1249   1.933   0.929   0.259  0.4449  0.3930 -0.1346
  175DCM    CL2 1250   1.757   0.802   0.354 -0.0419  0.0858  0.0821
  176DCM    CL1 1251   1.417   3.785   0.077 -0.1379  0.4995  0.4048
  176DCM     C1 1252   1.307   3.813   0.215  0.3313  0.1000 -0.4747
  176DCM     H1 1253   1.368   3.790   0.303  1.0043  0.0439 -0.9496
  176DCM     H2 1254   1.227   3.739   0.209 -0.0184  0.5891 -2.3487
  176DCM    CL2 1255   1.255   3.988   0.220 -0.3211  0.0207  0.0774
  177DCM    CL1 1256   3.084   0.481   3.789 -0.2599  0.1987  0.2558
  177DCM     C1 1257   3.060   0.310   3.835  0.1699 -0.2869 -0.0886
  177DCM     H1 1258   3.088   0.256   3.743  0.4388 -0.2677 -0.0203
  177DCM     H2 1259   2.956   0.284   3.858  0.8440 -0.8633  2.6837
  177DCM    CL2 1260   3.163   0.245   3.970  0.4156  0.4300  0.0167
  178DCM    CL1 1261   1.626   2.521   2.397  0.5414  0.2470  0.1929
  178DCM     C1 1262   1.482   2.411   2.402  0.0749  0.2149 -0.0293
  178DCM     H1 1263   1.502   2.330   2.473 -0.5310  0.8542  0.9007
  178DCM     H2 1264   1.455   2.382   2.300 -1.8593  1.5219  0.0597
  178DCM    CL2 1265   1.346   2.501   2.481  0.5773 -0.2808 -0.0057
  179DCM    CL1 1266   2.767   1.021   3.244 -0.3724 -0.1539  0.4361
  179DCM     C1 1267   2.639   0.942   3.332  0.3731  0.2929  0.1624
  179DCM     H1 1268   2.688   0.888   3.414 -0.6842 -0.8338  0.0848
  179DCM     H2 1269   2.583   0.880   3.261  1.3052 -0.9589  0.4847
  179DCM    CL2 1270   2.543   1.069   3.415  0.3905  0.3025 -0.2041
  180DCM    CL1 1271   1.736   1.334   3.914 -0.3744  0.1339  0.4915
  180DCM     C1 1272   1.727   1.160   3.876  0.8383 -0.9639 -0.7490
  180DCM     H1 1273   1.824   1.133   3.833  1.7008  0.2466  0.3339
  180DCM     H2 1274   1.656   1.154   3.793 -1.6753  1.1368  1.0527
  180DCM    CL2 1275   1.673   1.058   4.015 -0.5817 -0.0899 -0.0337
  181DCM    CL1 1276   2.660   3.212   2.703 -0.2635  0.2441  0.2989
  181DCM     C1 1277   2.753   3.088   2.786  0.3613  0.1334 -0.2946
  181DCM     H1 1278   2.850   3.130   2.814  0.7900  0.4616 -2.1564
  181DCM     H2 1279   2.756   3.011   2.708 -2.3850 -0.4371  0.0611
  181DCM    CL2 1280   2.656   3.033   2.930 -0.5624 -0.3835  0.1081
  182DCM    CL1 1281   3.734   1.650   1.785  0.2004  0.3679  0.2395
  182DCM     C1 1282   3.761   1.777   1.663 -0.6017 -0.6839  0.4512
  182DCM     H1 1283   3.671   1.840   1.666  0.2933  0.6435  0.6023
  182DCM     H2 1284   3.791   1.749   1.562  3.3009 -0.0159  1.2596
  182DCM    CL2 1285   3.896   1.887   1.729 -0.0013 -0.0752 -0.1574
  183DCM    CL1 1286   0.724   0.020   0.201 -0.0100 -0.2481 -0.0512
  183DCM     C1 1287   0.577   0.117   0.160 -0.1425  0.3346  0.2007
  183DCM     H1 1288   0.527   0.069   0.075  1.1558  0.4675 -0.6564
  183DCM     H2 1289   0.601   0.219   0.128 -0.3497 -0.1385 -1.5390
  183DCM    CL2 1290   0.462   0.133   0.299 -0.0072 -0.1391  0.4192
  184DCM    CL1 1291   3.570   3.495   3.444  0.4526  0.0403  0.1148
  184DCM     C1 1292   3.576   3.668   3.496  0.3560  0.5708  0.0016
  184DCM     H1 1293   3.485   3.694   3.551  0.0266 -1.0533  0.2666
  184DCM     H2 1294   3.602   3.728   3.408 -2.1018 -0.2707 -1.3995
  184DCM    CL2 1295   3.709   3.663   3.597 -0.1966  0.0357 -0.1598
  185DCM    CL1 1296   2.678   1.302   1.069 -0.4550 -0.2588  0.1126
  185DCM     C1 1297   2.694   1.332   1.237  0.1361 -0.6486 -0.6522
  185DCM     H1 1298   2.623   1.271   1.293  0.9568 -0.2485  0.8597
  185DCM     H2 1299   2.697   1.440   1.255  2.5682 -0.7828  0.1043
  185DCM    CL2 1300   2.851   1.267   1.292 -0.2341 -0.3010 -0.2733
  186DCM    CL1 1301   0.380   1.079   1.603 -0.0657 -0.1891 -0.0330
  186DCM     C1 1302   0.367   0.931   1.509  0.0230  0.0537 -0.3319
  186DCM     H1 1303   0.452   0.912   1.443 -1.1175  0.5489 -1.9941
  186DCM     H2 1304   0.270   0.938   1.459  0.2392  1.1037 -0.6359
  186DCM    CL2 1305   0.360   0.789   1.617 -0.0299  0.0212 -0.1975
  187DCM    CL1 1306   1.274   0.767   3.364  0.2341 -0.0229 -0.3080
  187DCM     C1 1307   1.182   0.887   3.267  0.1083 -0.7839 -0.1284
  187DCM     H1 1308   1.251   0.945   3.206 -1.3323 -0.0851 -1.1355
  187DCM     H2 1309   1.130   0.954   3.337 -0.0600 -0.8158 -0.2244
  187DCM    CL2 1310   1.064   0.818   3.151  0.4067  0.1066 -0.0560
  188DCM    CL1 1311   1.021   2.935   1.883  0.4956  0.2546  0.3119
  188DCM     C1 1312   0.885   3.020   1.973 -0.3532 -0.3627  0.3185
  188DCM     H1 1313   0.806   3.041   1.900 -0.4776  0.0370  0.5614
  188DCM     H2 1314   0.914   3.120   2.008  0.3055 -0.1755 -0.7194
  188DCM    CL2 1315   0.810   2.933   2.109  0.0367 -0.2086 -0.0513
  189DCM    CL1 1316   1.812   2.509   3.852  0.0620 -0.4740 -0.1736
  189DCM     C1 1317   1.956   2.502   3.961 -0.5044 -0.3508 -0.0996
  189DCM     H1 1318   1.991   2.595   4.007 -0.2020  0.2837 -1.5590
  189DCM     H2 1319   2.025   2.427   3.920 -1.7541 -1.2345 -0.6624
  189DCM    CL2 1320   1.899   2.407   4.094  0.0957  0.3941 -0.0056
  190DCM    CL1 1321   0.497   0.472   0.914  0.0628  0.2348 -0.3925
  190DCM     C1 1322   0.363   0.587   0.961 -0.5199  0.3450  0.2743
  190DCM     H1 1323   0.348   0.568   1.068  1.8583 -2.2509  0.2941
  190DCM     H2 1324   0.278   0.577   0.894 -2.1705  3.1082  1.7706
  190DCM    CL2 1325   0.443   0.742   0.948 -0.0630  0.1378 -0.0987
  191DCM    CL1 1326   1.859   0.036   0.114  0.2652  0.2017  0.6026
  191DCM     C1 1327   1.986  -0.058   0.202  0.0407  0.3699 -0.5652
  191DCM     H1 1328   1.928  -0.132   0.259  1.5245 -1.6369 -1.5273
  191DCM     H2 1329   2.042   0.020   0.256  0.2249 -1.4705  2.1096
  191DCM    CL2 1330   2.093  -0.147   0.088 -0.1514 -0.3710 -0.1032
  192DCM    CL1 1331   3.673   3.845   3.122  0.0589 -0.3426 -0.3013
  192DCM     C1 1332   3.775   3.737   3.025 -0.6400 -0.0199 -0.3797
  192DCM     H1 1333   3.704   3.656   3.001 -0.5395 -0.2053 -0.0524
  192DCM     H2 1334   3.870   3.708   3.070  2.0310  3.9817 -2.8686
  192DCM    CL2 1335   3.840   3.827   2.885  0.2890  0.2984  0.0270
  193DCM    CL1 1336   1.826   3.530   2.731 -0.1209 -0.2477  0.2761
  193DCM     C1 1337   1.662   3.581   2.770 -0.9628 -0.5355 -0.6232
  193DCM     H1 1338   1.666   3.654   2.852 -0.6303  0.7299 -1.7318
  193DCM     H2 1339   1.616   3.484   2.793  2.2474 -1.4400  3.0327
  193DCM    CL2 1340   1.592   3.652   2.627 -0.0762  0.0314  0.5510
  194DCM    CL1 1341   1.463   2.077   0.712 -0.2233  0.3410 -0.3208
  194DCM     C1 1342   1.401   2.087   0.547  0.8641  0.1341  0.7398
  194DCM     H1 1343   1.345   2.181   0.539 -2.4409 -1.8431 -2.6946
  194DCM     H2 1344   1.334   2.004   0.520 -1.4236  2.7303 -2.4432
  194DCM    CL2 1345   1.540   2.084   0.437  0.6235 -0.0864  0.2663
  195DCM    CL1 1346   3.332   3.424   3.741 -0.0314  0.0139 -0.1020
  195DCM     C1 1347   3.263   3.530   3.869 -0.6041  0.5837  0.6025
  195DCM     H1 1348   3.258   3.632   3.829  0.8078  0.6784  0.6006
  195DCM     H2 1349   3.325   3.537   3.959  1.2430  2.6938 -0.7340
  195DCM    CL2 1350   3.105   3.469   3.916  0.4049  0.1216 -0.3538
  196DCM    CL1 1351   3.768   1.578   3.796  0.6015  0.0190  0.1612
  196DCM     C1 1352   3.703   1.694   3.677  0.4007  0.4033 -0.3182
  196DCM     H1 1353   3.626   1.648   3.614  1.0958  1.8316 -2.3098
  196DCM     H2 1354   3.788   1.718   3.612 -0.7191  0.3114 -1.8779
  196DCM    CL2 1355   3.605   1.810   3.770  0.5273  0.4209  0.1580
  197DCM    CL1 1356   0.676   0.498   0.297  0.1503  0.0071  0.2580
  197DCM     C1 1357   0.755   0.647   0.353 -0.4031  0.0619 -0.0952
  197DCM     H1 1358   0.793   0.704   0.268  0.7294 -0.6486 -0.0905
  197DCM     H2 1359   0.833   0.626   0.427  2.1271  2.9928 -1.6938
  197DCM    CL2 1360   0.643   0.755   0.441  0.1673  0.0759  0.0030
  198DCM    CL1 1361   2.831   0.694   2.783  0.0209  0.0235  0.6349
  198DCM     C1 1362   2.717   0.634   2.652  0.5607 -0.5147 -0.4621
  198DCM     H1 1363   2.779   0.641   2.562  1.4099  0.6078  0.1717
  198DCM     H2 1364   2.629   0.697   2.635 -0.2839 -1.0230  1.6970
  198DCM    CL2 1365   2.651   0.469   2.698 -0.0237  0.3384 -0.0488
  199DCM    CL1 1366   0.132   2.665   2.986  0.2928 -0.2982 -0.3109
  199DCM     C1 1367   0.083   2.645   2.813  0.1197  0.1377  0.2623
  199DCM     H1 1368   0.049   2.743   2.779  1.2859  1.0542  1.6648
  199DCM     H2 1369   0.009   2.564   2.808 -0.1297  0.3367  0.7298
  199DCM    CL2 1370   0.229   2.592   2.718 -0.2020  0.2177 -0.1660
  200DCM    CL1 1371   0.629   2.256   1.286  0.3671 -0.0115 -0.0973
  200DCM     C1 1372   0.600   2.437   1.316 -0.2565  0.0167  0.3695
  200DCM     H1 1373   0.496   2.464   1.295 -0.0822  1.2228  0.9695
  200DCM     H2 1374   0.668   2.489   1.248 -0.8664  0.7062  0.2761
  200DCM    CL2 1375   0.626   2.484   1.490 -0.0719  0.0136 -0.3024
  201DCM    CL1 1376   3.236   3.310   1.918 -0.1954 -0.0001  0.3226
  201DCM     C1 1377   3.177   3.147   1.970  0.0680 -0.1770  0.2853
  201DCM     H1 1378   3.211   3.122   2.071 -2.0605 -1.3195  0.7664
  201DCM     H2 1379   3.206   3.079   1.889 -1.7699  0.9048 -1.3611
  201DCM    CL2 1380   2.999   3.156   1.980 -0.1423 -0.0907  0.0018
  202DCM    CL1 1381   2.273   0.165   3.930 -0.0595 -0.0932 -0.0790
  202DCM     C1 1382   2.346   0.077   3.790 -0.2115  0.4185  0.3440
  202DCM     H1 1383   2.438   0.128   3.758 -0.3915 -0.0246 -0.9789
  202DCM     H2 1384   2.271   0.084   3.711  0.0425  1.5256  0.1761
  202DCM    CL2 1385   2.365  -0.103   3.839 -0.0052  0.0924 -0.2076
  203DCM    CL1 1386   3.227   1.011   1.423 -0.0044  0.2697  0.3722
  203DCM     C1 1387   3.101   0.904   1.337  0.1707 -0.7006 -0.1894
  203DCM     H1 1388   3.153   0.873   1.246  2.7038  3.2371 -0.3246
  203DCM     H2 1389   3.021   0.972   1.302  1.0589  0.5881  0.2132
  203DCM    CL2 1390   3.015   0.776   1.437  0.1279  0.0899 -0.2146
  204DCM    CL1 1391   2.077   3.916   3.502  0.2709  0.1272  0.0249
  204DCM     C1 1392   2.211   3.841   3.401  0.1669 -0.4120 -0.1397
  204DCM     H1 1393   2.186   3.735   3.383 -0.4536 -0.1938 -0.5827
  204DCM     H2 1394   2.307   3.846   3.455  1.1703  0.7513 -1.9208
  204DCM    CL2 1395   2.210   3.935   3.246  0.6457 -0.0397  0.1114
  205DCM    CL1 1396   1.340   3.427   3.344  0.0130  0.2953 -0.0622
  205DCM     C1 1397   1.482   3.474   3.256  0.3045 -0.4350  0.0814
  205DCM     H1 1398   1.533   3.378   3.250 -0.6665 -0.9448 -0.2370
  205DCM     H2 1399   1.531   3.551   3.317 -1.7804  1.2246 -0.2229
  205DCM    CL2 1400   1.453   3.542   3.087 -0.4834  0.0860 -0.1099
  206DCM    CL1 1401   1.289   1.115   2.243  0.0270  0.2552 -0.0419
  206DCM     C1 1402   1.300   1.079   2.422  0.3555 -0.1161 -0.5240
  206DCM     H1 1403   1.215   1.021   2.460  1.0630 -0.5272  0.4931
  206DCM     H2 1404   1.309   1.170   2.483  0.6301  1.0197 -2.2062
  206DCM    CL2 1405   1.447   0.980   2.444  0.1905 -0.2482 -0.1980
  207DCM    CL1 1406   1.216   1.419   2.399 -0.0913 -0.1535  0.0271
  207DCM     C1 1407   1.100   1.501   2.512 -0.0547 -0.2681 -0.4051
  207DCM     H1 1408   1.046   1.425   2.569  0.2395 -1.9829 -2.2959
  207DCM     H2 1409   1.027   1.552   2.449  0.9858  1.5981 -0.1673
  207DCM    CL2 1410   1.179   1.623   2.620  0.4084  0.5780 -0.0506
  208DCM    CL1 1411   3.545   0.244   3.052  0.2590 -0.0367 -0.0313
  208DCM     C1 1412   3.484   0.388   3.139  0.1298  0.4807 -0.6243
  208DCM     H1 1413   3.551   0.462   3.094  0.8682 -0.0146 -0.3650
  208DCM     H2 1414   3.502   0.358   3.243  0.2672 -1.8360 -1.2500
  208DCM    CL2 1415   3.302   0.407   3.116 -0.3180  0.0204  0.0305
  209DCM    CL1 1416   3.477   2.850   1.885 -0.2493 -0.4120 -0.1881
  209DCM     C1 1417   3.623   2.953   1.867 -0.5525  0.4843  0.0150
  209DCM     H1 1418   3.669   2.940   1.769 -0.2096 -1.6467  0.4209
  209DCM     H2 1419   3.700   2.936   1.943 -0.8988  0.8422  0.4527
  209DCM    CL2 1420   3.565   3.122   1.877 -0.2463 -0.1596  0.1935
  210DCM    CL1 1421   0.334   0.159   3.860  0.2586  0.0961  0.2849
  210DCM     C1 1422   0.296   0.333   3.915 -0.2837  0.4729  0.3861
  210DCM     H1 1423   0.209   0.334   3.981 -0.2310 -1.8748  0.5985
  210DCM     H2 1424   0.285   0.388   3.821 -1.5059  0.5190  0.5475
  210DCM    CL2 1425   0.429   0.389   4.024 -0.0137  0.1158  0.0337
  211DCM    CL1 1426   0.630   3.890   2.633 -0.2229  0.0788 -0.2987
  211DCM     C1 1427   0.685   3.764   2.752  1.2987 -0.2168  0.5392
  211DCM     H1 1428   0.653   3.666   2.714  1.1186  0.1241 -0.2192
  211DCM     H2 1429   0.636   3.783   2.848  0.5318 -0.2364  0.1633
  211DCM    CL2 1430   0.864   3.759   2.769  0.3811 -0.0152 -0.0102
  212DCM    CL1 1431   0.979   3.397   2.942  0.0320 -0.2391 -0.0258
  212DCM     C1 1432   1.153   3.376   2.980 -0.5413  0.2854 -0.4939
  212DCM     H1 1433   1.162   3.278   3.028 -1.5758  0.0610 -0.7296
  212DCM     H2 1434   1.179   3.461   3.044 -0.2461 -1.3156  1.6061
  212DCM    CL2 1435   1.261   3.371   2.836 -0.1401  0.1797 -0.3483
  213DCM    CL1 1436   1.506   2.762   3.051 -0.4287  0.0800  0.2121
  213DCM     C1 1437   1.394   2.721   2.911  0.0187  0.1236  0.0125
  213DCM     H1 1438   1.371   2.815   2.859  1.7587  1.1763  1.0577
  213DCM     H2 1439   1.305   2.675   2.955  0.8838 -1.6874 -0.0610
  213DCM    CL2 1440   1.470   2.609   2.788  0.1834 -0.0990 -0.0782
  214DCM    CL1 1441   2.036   2.952   1.953 -0.4639 -0.1794  0.3907
  214DCM     C1 1442   1.925   2.813   1.963  0.4233  0.1860  0.1787
  214DCM     H1 1443   1.820   2.840   1.946  0.0212 -1.1906  0.3822
  214DCM     H2 1444   1.953   2.768   2.059 -0.2532  0.7134  0.6300
  214DCM    CL2 1445   1.958   2.681   1.844  0.0803  0.2573 -0.3329
  215DCM    CL1 1446   0.874   0.085   3.095 -0.3738 -0.2021  0.1856
  215DCM     C1 1447   0.701   0.124   3.107 -0.2535 -0.4365  0.0357
  215DCM     H1 1448   0.663   0.103   3.207  1.1198 -2.2106  0.2315
  215DCM     H2 1449   0.651   0.060   3.033 -2.9489  0.4748  0.9471
  215DCM    CL2 1450   0.666   0.301   3.078  0.1698 -0.2232  0.3048
  216DCM    CL1 1451   3.726   0.361   0.377  0.2715 -0.1709 -0.4024
  216DCM     C1 1452   3.600   0.305   0.271  0.1582 -0.1771 -0.6955
  216DCM     H1 1453   3.517   0.277   0.337  2.5417 -1.1502  2.0745
  216DCM     H2 1454   3.632   0.241   0.188 -1.2067  0.1097 -1.4828
  216DCM    CL2 1455   3.542   0.437   0.158 -0.2815 -0.4059 -0.5012
  217DCM    CL1 1456   1.785   2.999   0.647 -0.2034  0.2148 -0.1146
  217DCM     C1 1457   1.866   3.145   0.563  0.3269  0.3301  0.2107
  217DCM     H1 1458   1.971   3.136   0.594  0.9595 -0.4328 -1.9810
  217DCM     H2 1459   1.807   3.237   0.576  0.8381  0.9813 -1.7018
  217DCM    CL2 1460   1.871   3.116   0.387 -0.3955 -0.5298  0.1229
  218DCM    CL1 1461   1.213   1.427   0.252 -0.1303  0.1268  0.0942
  218DCM     C1 1462   1.207   1.249   0.229  0.7582 -0.8530  0.1671
  218DCM     H1 1463   1.110   1.240   0.178  1.0620 -0.7606 -0.4317
  218DCM     H2 1464   1.204   1.188   0.320  2.7206 -3.8530 -1.6102
  218DCM    CL2 1465   1.343   1.196   0.125  0.0542 -0.1280 -0.1956
  219DCM    CL1 1466   0.129   1.446   1.915 -0.2883 -0.1199  0.1019
  219DCM     C1 1467   0.165   1.620   1.920 -0.0276 -0.0732  0.0655
  219DCM     H1 1468   0.154   1.661   1.819  0.3930  2.0356  0.8178
  219DCM     H2 1469   0.267   1.638   1.956 -0.6732 -0.3950  2.2409
  219DCM    CL2 1470   0.075   1.733   2.023 -0.0163 -0.1760  0.1364
  220DCM    CL1 1471   0.523   0.083   1.848 -0.0673  0.4820  0.0663
  220DCM     C1 1472   0.447   0.150   2.000 -0.2105  0.0862  0.4407
  220DCM     H1 1473   0.338   0.153   1.989 -0.5298 -3.1057  1.7488
  220DCM     H2 1474   0.490   0.248   2.021  1.0737 -0.3600 -0.0532
  220DCM    CL2 1475   0.469   0.048   2.153 -0.5015 -0.0517  0.0202
  221DCM    CL1 1476   1.228   0.493   3.691 -0.0475  0.2023 -0.2093
  221DCM     C1 1477   1.348   0.428   3.801  1.2288 -0.3780  0.1674
  221DCM     H1 1478   1.447   0.450   3.760  1.0749 -2.4668 -1.5189
  221DCM     H2 1479   1.321   0.323   3.811 -0.4680  0.1114  1.0588
  221DCM    CL2 1480   1.306   0.502   3.957 -0.2318 -0.3282 -0.2816
  222DCM    CL1 1481   2.406   0.785   1.681  0.0864 -0.3290  0.1677
  222DCM     C1 1482   2.485   0.940   1.727  0.3703 -0.2253  0.3959
  222DCM     H1 1483   2.538   0.913   1.819  1.5733  0.2529 -0.1484
  222DCM     H2 1484   2.412   1.020   1.745  1.4210  0.5683  1.1979
  222DCM    CL2 1485   2.599   1.005   1.604 -0.1988 -0.0171 -0.3113
  223DCM    CL1 1486   1.347   2.894   2.029  0.4653 -0.3354  0.0351
  223DCM     C1 1487   1.457   2.993   1.916  0.2889 -1.0643  0.1554
  223DCM     H1 1488   1.527   3.043   1.984 -1.6751  1.1632  0.6606
  223DCM     H2 1489   1.391   3.069   1.873  0.6436 -0.2067  1.0961
  223DCM    CL2 1490   1.543   2.894   1.788 -0.0180  0.0545 -0.5193
  224DCM    CL1 1491   3.524   3.937   1.121 -0.1559  0.1495  0.3402
  224DCM     C1 1492   3.425   3.800   1.083  0.7058 -0.4831 -0.1522
  224DCM     H1 1493   3.369   3.767   1.171  0.3148 -0.8253 -0.5252
  224DCM     H2 1494   3.489   3.716   1.055 -0.9735 -2.3597  1.3086
  224DCM    CL2 1495   3.311   3.839   0.946 -0.5491 -0.0250  0.1452
  225DCM    CL1 1496   1.376   1.726   0.029  0.3749  0.2442 -0.0122
  225DCM     C1 1497   1.272   1.841  -0.070 -0.5459 -0.4463 -0.1991
  225DCM     H1 1498   1.329   1.932  -0.094 -1.0523  0.1063  0.6456
  225DCM     H2 1499   1.191   1.866  -0.001 -0.4358 -0.9200  0.1026
  225DCM    CL2 1500   1.217   1.753  -0.223 -0.2742 -0.0573  0.2648
  226DCM    CL1 1501   3.046   0.657   0.144 -0.6268 -0.3203 -0.4945
  226DCM     C1 1502   2.939   0.777   0.056 -0.1430  0.1483 -0.0705
  226DCM     H1 1503   2.936   0.746  -0.049  2.2297  2.8729 -1.0833
  226DCM     H2 1504   2.978   0.877   0.078  1.2908 -0.2688 -0.6211
  226DCM    CL2 1505   2.771   0.772   0.119 -0.3052  0.0897  0.0610
  227DCM    CL1 1506   0.534   1.889   2.985 -0.0082  0.0497  0.1193
  227DCM     C1 1507   0.496   1.761   2.870  0.4588  0.0048  0.0229
  227DCM     H1 1508   0.498   1.671   2.932 -0.0547  0.2006  0.3252
  227DCM     H2 1509   0.570   1.762   2.789  0.1895  0.3800 -0.2197
  227DCM    CL2 1510   0.334   1.789   2.808 -0.3760 -0.0678  0.0182
  228DCM    CL1 1511   1.708   3.622   3.928 -0.2646 -0.0576 -0.0766
  228DCM     C1 1512   1.778   3.517   3.792  0.1075  0.1596  0.1222
  228DCM     H1 1513   1.874   3.485   3.834  0.5890  0.7998 -0.4716
  228DCM     H2 1514   1.796   3.582   3.706 -3.1739 -0.9912 -1.5957
  228DCM    CL2 1515   1.677   3.381   3.733  0.3591  0.0720 -0.1193
  229DCM    CL1 1516   1.517   3.018   0.415  0.1676  0.1684  0.4723
  229DCM     C1 1517   1.556   3.066   0.246 -0.2896 -0.4856  0.1168
  229DCM     H1 1518   1.629   2.992   0.213  0.9256  1.9246 -3.1276
  229DCM     H2 1519   1.590   3.170   0.259 -0.3605 -0.4884  0.3386
  229DCM    CL2 1520   1.411   3.079   0.138 -0.1825  0.2585 -0.0652
  230DCM    CL1 1521   2.225   3.435   1.141  0.0514  0.1102  0.4554
  230DCM     C1 1522   2.170   3.518   0.988 -0.6394  0.2401  0.4559
  230DCM     H1 1523   2.249   3.515   0.911 -1.3639 -0.3400 -0.2910
  230DCM     H2 1524   2.133   3.614   1.025 -0.5131  0.3538  0.2906
  230DCM    CL2 1525   2.023   3.449   0.913  0.4314  0.0635  0.2936
  231DCM    CL1 1526   0.491   3.190   2.414  0.4027 -0.3185  0.3449
  231DCM     C1 1527   0.606   3.058   2.372 -0.2565 -0.2250 -0.1481
  231DCM     H1 1528   0.701   3.081   2.422 -0.5313  0.6961 -0.0328
  231DCM     H2 1529   0.612   3.053   2.263 -1.4484 -2.5710 -0.1740
  231DCM    CL2 1530   0.542   2.902   2.434  0.0222  0.0176  0.4005
  232DCM    CL1 1531   2.444   2.129   3.765 -0.0016 -0.1350  0.2338
  232DCM     C1 1532   2.391   2.100   3.598  0.0548  0.4987  0.0682
  232DCM     H1 1533   2.424   2.010   3.545  1.5261  1.2871 -0.4135
  232DCM     H2 1534   2.438   2.190   3.557 -2.9775  3.2800  2.2081
  232DCM    CL2 1535   2.218   2.130   3.598 -0.0093  0.6045 -0.0418
  233DCM    CL1 1536   3.410   1.795   2.503 -0.4235 -0.1392 -0.2327
  233DCM     C1 1537   3.278   1.873   2.409  0.2065 -0.5043  0.5083
  233DCM     H1 1538   3.245   1.801   2.333  0.3180  0.3563 -0.3719
  233DCM     H2 1539   3.308   1.975   2.381  0.5052 -0.7269 -0.0132
  233DCM    CL2 1540   3.131   1.886   2.511 -0.4583 -0.0858  0.3015
  234DCM    CL1 1541   1.770   0.979   3.030  0.0642 -0.3373 -0.3866
  234DCM     C1 1542   1.682   0.961   2.876  0.1411 -0.0791 -0.4801
  234DCM     H1 1543   1.594   1.027   2.882  0.8785  0.8255  3.6758
  234DCM     H2 1544   1.658   0.855   2.865 -2.7489  0.5456 -1.0102
  234DCM    CL2 1545   1.786   1.001   2.733 -0.0288 -0.5052  0.0266
  235DCM    CL1 1546   2.050   3.651   3.026  0.2498 -0.2180  0.2657
  235DCM     C1 1547   2.014   3.516   3.149 -0.3185 -0.1213  0.0502
  235DCM     H1 1548   2.003   3.426   3.088 -0.4611  0.2330 -0.4570
  235DCM     H2 1549   1.918   3.547   3.191 -1.2445 -2.9594  0.1748
  235DCM    CL2 1550   2.129   3.501   3.287 -0.3009 -0.1001  0.3820
  236DCM    CL1 1551   2.283   2.556   2.939  0.2530  0.0352  0.0776
  236DCM     C1 1552   2.200   2.677   2.836  0.6490  0.5056  0.0675
  236DCM     H1 1553   2.105   2.638   2.800 -0.3852  2.5147  0.4745
  236DCM     H2 1554   2.268   2.697   2.752 -0.0044  1.2521 -0.2943
  236DCM    CL2 1555   2.165   2.835   2.923 -0.1197  0.0239 -0.3148
  237DCM    CL1 1556   2.955   2.768   0.495 -0.0404 -0.0679  0.0129
  237DCM     C1 1557   3.068   2.821   0.365 -0.2404 -0.1483  0.7684
  237DCM     H1 1558   3.167   2.847   0.402  0.5049 -1.3069 -0.2925
  237DCM     H2 1559   3.022   2.901   0.305  2.7054 -0.4180 -2.1392
  237DCM    CL2 1560   3.086   2.697   0.236 -0.0706 -0.1441  0.4142
  238DCM    CL1 1561   3.366   1.956   3.522  0.0268 -0.0224 -0.1399
  238DCM     C1 1562   3.226   1.969   3.409  0.1171 -0.1375 -0.0079
  238DCM     H1 1563   3.261   2.032   3.327 -2.1104 -0.1698 -1.0666
  238DCM     H2 1564   3.139   1.998   3.469  0.3326 -0.7626  0.6215
  238DCM    CL2 1565   3.192   1.798   3.342  0.0518 -0.1084  0.0407
  239DCM    CL1 1566   1.999   3.920   2.183  0.1432 -0.1765  0.0051
  239DCM     C1 1567   2.017   4.073   2.085 -0.3578  0.2211 -0.3939
  239DCM     H1 1568   2.117   4.067   2.039 -1.2503 -1.6693 -2.2144
  239DCM     H2 1569   2.004   4.162   2.147  2.3542  0.6802 -0.3311
  239DCM    CL2 1570   1.915   4.083   1.933 -0.3282 -0.1198  0.3556
  240DCM    CL1 1571   2.612   1.885   1.881 -0.2130 -0.0743  0.1355
  240DCM     C1 1572   2.551   1.876   2.048  0.0396  0.1881 -0.7322
  240DCM     H1 1573   2.625   1.854   2.126 -1.1442  2.2312  1.0780
  240DCM     H2 1574   2.472   1.800   2.056  1.2554 -0.9502  2.7421
  240DCM    CL2 1575   2.451   2.012   2.103  0.3370  0.2368 -0.2410
  241DCM    CL1 1576   1.434   0.749   2.996 -0.2757 -0.3200  0.2711
  241DCM     C1 1577   1.323   0.779   2.854  0.7733  0.1709  0.1985
  241DCM     H1 1578   1.224   0.735   2.874  0.3644  0.0708 -1.7754
  241DCM     H2 1579   1.361   0.744   2.757  0.7470  2.0887 -0.5482
  241DCM    CL2 1580   1.299   0.951   2.842  0.2073 -0.3013 -0.1796
  242DCM    CL1 1581   3.732   1.155   3.127 -0.1957  0.0190  0.6131
  242DCM     C1 1582   3.582   1.157   3.038 -1.1190  0.7170 -0.4353
  242DCM     H1 1583   3.604   1.098   2.948  2.4529  0.6324  0.3184
  242DCM     H2 1584   3.552   1.259   3.011 -1.6942  0.4169 -0.9584
  242DCM    CL2 1585   3.459   1.082   3.147 -0.1371 -0.5717  0.0744
  243DCM    CL1 1586   3.793   3.746   0.984 -0.6730 -0.0914 -0.2661
  243DCM     C1 1587   3.888   3.588   0.968  0.5260  0.0336  0.4123
  243DCM     H1 1588   3.966   3.596   1.044 -0.2057  2.0254  1.0017
  243DCM     H2 1589   3.912   3.574   0.862  1.6349 -0.7065  0.7456
  243DCM    CL2 1590   3.781   3.455   1.010  0.1421  0.3105 -0.2496
  244DCM    CL1 1591   1.371   3.683   0.859  0.6618  0.3055 -0.0518
  244DCM     C1 1592   1.451   3.732   0.713  0.4151  0.0071  0.8952
  244DCM     H1 1593   1.398   3.817   0.668  0.1618 -0.2057  0.7951
  244DCM     H2 1594   1.448   3.643   0.649 -1.1536  0.3587  0.4342
  244DCM    CL2 1595   1.621   3.793   0.731 -0.4567 -0.4123  0.0682
  245DCM    CL1 1596   0.646   1.024   0.810  0.1712 -0.0730 -0.0344
  245DCM     C1 1597   0.487   1.075   0.872  0.0282 -1.0543  0.1833
  245DCM     H1 1598   0.512   1.114   0.972  1.2850 -1.0122 -0.1350
  245DCM     H2 1599   0.413   0.995   0.879 -1.2232 -0.0559 -1.0076
  245DCM    CL2 1600   0.423   1.221   0.789 -0.0119 -0.0271 -0.1710
  246DCM    CL1 1601   3.580   0.980   2.571  0.1743 -0.3427  0.2107
  246DCM     C1 1602   3.588   1.005   2.390 -0.2662  0.1228  0.1040
  246DCM     H1 1603   3.605   0.918   2.326 -0.1472  0.1063  0.1573
  246DCM     H2 1604   3.667   1.078   2.368  1.2055 -1.1460  0.9428
  246DCM    CL2 1605   3.433   1.080   2.332 -0.2303 -0.2407 -0.0154
  247DCM    CL1 1606   0.238   0.099   2.449 -0.1617 -0.1108 -0.1329
  247DCM     C1 1607   0.124   0.006   2.351  0.6611 -0.3613 -0.0574
  247DCM     H1 1608   0.161   0.024   2.249 -0.2956  2.8445  0.0626
  247DCM     H2 1609   0.022   0.042   2.364  1.3573  2.0270 -0.7195
  247DCM    CL2 1610   0.124  -0.171   2.390  0.2280 -0.5030 -0.0153
  248DCM    CL1 1611   0.896   3.265   2.241  0.2131  0.1193  0.2366
  248DCM     C1 1612   0.808   3.397   2.169  1.2321 -0.5505 -0.0673
  248DCM     H1 1613   0.871   3.486   2.158 -1.3159  1.0436 -4.5073
  248DCM     H2 1614   0.713   3.418   2.219  0.6105 -1.7951 -0.7003
  248DCM    CL2 1615   0.749   3.326   2.015 -0.0017 -0.3105 -0.0340
  249DCM    CL1 1616   0.906   2.700   0.178  0.1887  0.0317  0.2039
  249DCM     C1 1617   1.001   2.791   0.059  0.1945  0.1424 -0.0426
  249DCM     H1 1618   1.074   2.859   0.105  0.6784  0.2287 -0.9095
  249DCM     H2 1619   0.924   2.850   0.007 -1.8132 -2.8659 -0.7346
  249DCM    CL2 1620   1.088   2.674  -0.052  0.1179  0.1173 -0.4251
  250DCM    CL1 1621   0.878   0.424   1.197  0.0169  0.1508  0.0951
  250DCM     C1 1622   0.817   0.264   1.233  0.8146  0.2121 -0.5691
  250DCM     H1 1623   0.827   0.247   1.341 -1.2903 -2.0810 -0.6429
  250DCM     H2 1624   0.862   0.194   1.162  0.9739  0.6257 -0.8792
  250DCM    CL2 1625   0.642   0.257   1.184 -0.0187  0.3452  0.2352
  251DCM    CL1 1626   3.256   0.173   2.617 -0.6516 -0.1935 -0.1076
  251DCM     C1 1627   3.116   0.263   2.685 -0.4454 -0.0462  0.0244
  251DCM     H1 1628   3.155   0.318   2.772  0.2007 -0.4718  0.0154
  251DCM     H2 1629   3.036   0.200   2.726  1.3763 -1.9677  0.8354
  251DCM    CL2 1630   3.036   0.369   2.561  0.0279 -0.1049  0.3594
  252DCM    CL1 1631   3.338   1.957   0.251 -0.4021 -0.3539  0.1367
  252DCM     C1 1632   3.495   1.895   0.198  0.4368 -0.4943 -0.1084
  252DCM     H1 1633   3.554   1.898   0.290  0.8451  3.8626 -0.2901
  252DCM     H2 1634   3.540   1.964   0.124 -0.5012  1.2333  0.8853
  252DCM    CL2 1635   3.459   1.748   0.091  0.1091  0.0503 -0.3931
  253DCM    CL1 1636   2.148   2.108   0.361 -0.0573 -0.0136  0.0212
  253DCM     C1 1637   1.974   2.121   0.315  0.4438 -0.0694  0.5583
  253DCM     H1 1638   1.969   2.121   0.205 -0.2618 -2.3607  0.5327
  253DCM     H2 1639   1.937   2.215   0.360  1.4793  1.1067 -0.9400
  253DCM    CL2 1640   1.876   1.981   0.362  0.5921 -0.5133 -0.2614
  254DCM    CL1 1641   0.723   2.114   3.847 -0.0108 -0.1319  0.0003
  254DCM     C1 1642   0.812   2.216   3.965 -0.5162  0.8428 -0.2776
  254DCM     H1 1643   0.891   2.160   4.016 -2.5973 -0.0183  2.1543
  254DCM     H2 1644   0.742   2.241   4.045  1.0439 -1.6921  2.0338
  254DCM    CL2 1645   0.882   2.359   3.878 -0.5000 -0.1109 -0.0591
  255DCM    CL1 1646   3.489   2.727   1.324  0.3303  0.1558 -0.2492
  255DCM     C1 1647   3.419   2.772   1.161 -0.5169  0.4279  0.4901
  255DCM     H1 1648   3.493   2.736   1.088 -1.1309  0.8941 -0.3700
  255DCM     H2 1649   3.402   2.880   1.162  0.2276  0.5600  1.7925
  255DCM    CL2 1650   3.281   2.665   1.125  0.4202 -0.1642  0.1848
  256DCM    CL1 1651   2.546   1.326   0.133  0.0463 -0.3499  0.0429
  256DCM     C1 1652   2.464   1.468   0.209  0.5791 -0.1399  1.1483
  256DCM     H1 1653   2.483   1.558   0.149 -1.9229 -0.1824  0.1913
  256DCM     H2 1654   2.490   1.491   0.313 -2.1621  0.5091  1.7519
  256DCM    CL2 1655   2.282   1.456   0.207 -0.7128  0.3705 -0.3346
  257DCM    CL1 1656   1.507   3.880   2.998 -0.1269 -0.0917  0.0855
  257DCM     C1 1657   1.399   3.944   2.868 -0.2024 -0.2053  0.1967
  257DCM     H1 1658   1.439   3.909   2.772 -3.6522 -1.0217 -1.0999
  257DCM     H2 1659   1.404   4.054   2.873 -1.4840 -0.0796 -0.7804
  257DCM    CL2 1660   1.225   3.886   2.875 -0.1547 -0.3424  0.3224
  258DCM    CL1 1661   3.539   3.214   3.008  0.0554  0.1293 -0.0227
  258DCM     C1 1662   3.400   3.226   3.134 -0.4824  0.5774  0.0746
  258DCM     H1 1663   3.341   3.311   3.097  0.5001  0.0679 -2.9333
  258DCM     H2 1664   3.443   3.254   3.231 -0.2410 -0.6589  0.3409
  258DCM    CL2 1665   3.289   3.084   3.138  0.1546  0.2436 -0.2660
  259DCM    CL1 1666   1.099   0.962   3.760 -0.0525  0.2575  0.0160
  259DCM     C1 1667   0.946   0.926   3.858  0.5041  0.8779  0.2356
  259DCM     H1 1668   0.961   0.970   3.957 -3.3628  0.0372  1.3355
  259DCM     H2 1669   0.932   0.818   3.869 -1.2937  0.7912 -2.0928
  259DCM    CL2 1670   0.802   0.991   3.777  0.5288  0.1497  0.1039
  260DCM    CL1 1671   1.592   0.713   3.768 -0.0624 -0.1040 -0.1326
  260DCM     C1 1672   1.550   0.815   3.627 -0.7441  0.5294 -0.6973
  260DCM     H1 1673   1.488   0.752   3.563  2.5099 -3.1134 -0.6246
  260DCM     H2 1674   1.641   0.835   3.569  0.8260 -1.1106  1.0770
  260DCM    CL2 1675   1.467   0.966   3.670 -0.1844  0.2252  0.2248
  261DCM    CL1 1676   2.262   0.265   2.355 -0.2906 -0.1535 -0.4662
  261DCM     C1 1677   2.244   0.102   2.447  0.1411 -0.2640 -0.0205
  261DCM     H1 1678   2.347   0.072   2.470  1.1748  2.0188 -1.2815
  261DCM     H2 1679   2.190   0.032   2.382  1.5138 -0.2061 -1.2762
  261DCM    CL2 1680   2.142   0.115   2.592 -0.5419  0.2175  0.3368
  262DCM    CL1 1681   2.171   1.783   3.151  0.2818  0.4447 -0.1882
  262DCM     C1 1682   2.009   1.838   3.215 -0.7632  0.2868  0.2849
  262DCM     H1 1683   1.926   1.799   3.155 -0.0412 -2.3154  0.8520
  262DCM     H2 1684   2.007   1.948   3.222  3.7218  0.5910 -0.2529
  262DCM    CL2 1685   1.972   1.745   3.363  0.3253  0.0538  0.0326
  263DCM    CL1 1686   2.247   2.621   3.891  0.0422  0.2147  0.1781
  263DCM     C1 1687   2.425   2.622   3.915  0.1717  0.0851 -0.2090
  263DCM     H1 1688   2.458   2.639   4.018 -0.1047 -0.6844  0.0118
  263DCM     H2 1689   2.482   2.685   3.845  2.1018  0.5616  1.6934
  263DCM    CL2 1690   2.480   2.459   3.879 -0.1450 -0.2479  0.1446
  264DCM    CL1 1691   2.961   1.081   3.928 -0.0663 -0.2577  0.0305
  264DCM     C1 1692   3.113   1.166   3.873  0.3281 -0.3802 -0.5344
  264DCM     H1 1693   3.178   1.174   3.961 -2.0007  1.2981  1.1720
  264DCM     H2 1694   3.082   1.266   3.840 -0.0231 -0.4048 -0.2885
  264DCM    CL2 1695   3.205   1.068   3.751 -0.1318 -0.0961 -0.0321
  265DCM    CL1 1696   3.746   1.939   2.388  0.1219  0.2436  0.0768
  265DCM     C1 1697   3.775   2.010   2.225  0.0915 -0.3809 -0.7985
  265DCM     H1 1698   3.879   1.998   2.193  0.2245 -1.8428  0.0942
  265DCM     H2 1699   3.745   2.116   2.235  0.1431 -0.3160 -1.3038
  265DCM    CL2 1700   3.676   1.924   2.100  0.4300 -0.0639 -0.5467
  266DCM    CL1 1701   2.925   3.748   1.221 -0.1600  0.0981  0.1784
  266DCM     C1 1702   2.836   3.796   1.372 -0.1698 -0.0282  0.3547
  266DCM     H1 1703   2.899   3.786   1.461 -2.1826  1.3538  2.0508
  266DCM     H2 1704   2.747   3.732   1.379  0.3589 -0.7574  0.4301
  266DCM    CL2 1705   2.799   3.973   1.364 -0.4295 -0.4679  0.0618
  267DCM    CL1 1706   1.559   0.101   1.854  0.2888 -0.2737 -0.3410
  267DCM     C1 1707   1.524   0.122   1.681  0.0009  0.3139  0.7239
  267DCM     H1 1708   1.425   0.078   1.667 -0.7149  2.2399 -0.7022
  267DCM     H2 1709   1.601   0.070   1.622 -2.6726 -1.2461 -1.6463
  267DCM    CL2 1710   1.510   0.295   1.648 -0.7079 -0.1371  0.3413
  268DCM    CL1 1711   1.872   0.349   1.721  0.1279 -0.1991  0.0534
  268DCM     C1 1712   1.924   0.306   1.557 -0.8153 -0.4749 -0.5858
  268DCM     H1 1713   2.033   0.298   1.553 -0.4079  3.2898 -0.9833
  268DCM     H2 1714   1.904   0.386   1.485  3.4179  0.9941 -0.3872
  268DCM    CL2 1715   1.849   0.152   1.497  0.0879  0.1391 -0.1982
  269DCM    CL1 1716   2.792   0.088   2.452 -0.3915  0.2890 -0.4081
  269DCM     C1 1717   2.619   0.024   2.444 -1.0299  0.0713 -0.2802
  269DCM     H1 1718   2.556   0.054   2.529 -1.2152  0.1865 -0.4554
  269DCM     H2 1719   2.628  -0.085   2.439  0.0074  0.2035 -3.3132
  269DCM    CL2 1720   2.541   0.050   2.286 -0.3218  0.1262  0.2160
  270DCM    CL1 1721   3.954   2.791   1.846  0.3784  0.2765  0.3641
  270DCM     C1 1722   4.042   2.732   1.993 -0.0025  0.4340 -0.4265
  270DCM     H1 1723   3.968   2.698   2.066 -1.8729  0.0603 -2.4047
  270DCM     H2 1724   4.104   2.813   2.033 -0.7484 -0.2243  2.3024
  270DCM    CL2 1725   4.152   2.601   1.939  0.1378  0.1129 -0.1962
  271DCM    CL1 1726   2.187   1.769   3.578  0.2071  0.1666 -0.1234
  271DCM     C1 1727   2.330   1.758   3.694 -0.1021  0.3514 -0.1830
  271DCM     H1 1728   2.358   1.862   3.716  3.3565  0.1940 -2.9129
  271DCM     H2 1729   2.411   1.703   3.646  1.7777  2.2304  0.6754
  271DCM    CL2 1730   2.290   1.684   3.857  0.0962 -0.2633 -0.0020
  272DCM    CL1 1731   2.846   1.515   0.261  0.3846 -0.1880  0.6146
  272DCM     C1 1732   2.884   1.454   0.100 -0.1098  0.3221  0.5561
  272DCM     H1 1733   2.876   1.346   0.119  0.6596 -0.1144 -1.3384
  272DCM     H2 1734   2.984   1.483   0.066 -0.7818 -0.7833 -2.7499
  272DCM    CL2 1735   2.762   1.488  -0.034 -0.1415 -0.1936 -0.1097
  273DCM    CL1 1736   1.382   0.703   0.332 -0.1796  0.2755  0.2224
  273DCM     C1 1737   1.453   0.633   0.484  0.5619  0.3590  0.2724
  273DCM     H1 1738   1.415   0.698   0.564 -1.6215 -1.5669  0.9088
  273DCM     H2 1739   1.560   0.614   0.496  0.5586  0.1439 -0.0202
  273DCM    CL2 1740   1.381   0.467   0.505  0.0729 -0.2260 -0.5598
  274DCM    CL1 1741   0.218   0.797   3.763  0.4544 -0.2311 -0.0799
  274DCM     C1 1742   0.233   0.968   3.711  0.6782  0.2286 -0.0336
  274DCM     H1 1743   0.140   1.025   3.712  1.0227  0.7952  0.1935
  274DCM     H2 1744   0.285   0.964   3.615 -0.5716 -1.9911 -0.6919
  274DCM    CL2 1745   0.330   1.062   3.839 -0.4138  0.3313  0.2347
  275DCM    CL1 1746   3.234   0.688   2.758 -0.2117  0.3344 -0.0567
  275DCM     C1 1747   3.341   0.550   2.712  0.0486  0.5175 -0.3946
  275DCM     H1 1748   3.285   0.471   2.661 -1.7056  0.6590  1.2207
  275DCM     H2 1749   3.395   0.508   2.798  0.9490  0.3721 -1.0147
  275DCM    CL2 1750   3.465   0.638   2.614  0.3020  0.1318  0.1914
  276DCM    CL1 1751   0.593   0.364   2.271 -0.0041  0.1501 -0.2235
  276DCM     C1 1752   0.425   0.418   2.285  0.2375  0.8947  0.1446
  276DCM     H1 1753   0.410   0.467   2.382 -0.2164 -4.1252  2.9710
  276DCM     H2 1754   0.374   0.321   2.286  0.0855  0.9093 -2.3252
  276DCM    CL2 1755   0.372   0.508   2.143 -0.6082 -0.1386 -0.4050
  277DCM    CL1 1756   3.048   3.050   0.030 -0.3032  0.0225 -0.3451
  277DCM     C1 1757   3.211   3.107  -0.028 -0.6969 -0.2442  0.1800
  277DCM     H1 1758   3.212   3.215  -0.005 -0.3197  0.0290 -1.0293
  277DCM     H2 1759   3.228   3.087  -0.135 -0.8946  1.7438 -0.2633
  277DCM    CL2 1760   3.350   3.032   0.063  0.1735 -0.4129 -0.0262
  278DCM    CL1 1761   2.849   3.724   2.311 -0.2496 -0.1085  0.2662
  278DCM     C1 1762   2.872   3.824   2.162  0.1138  0.1578 -0.4960
  278DCM     H1 1763   2.979   3.849   2.157  1.1196 -3.6721 -3.4259
  278DCM     H2 1764   2.813   3.916   2.166  2.7249  1.9415  0.1743
  278DCM    CL2 1765   2.849   3.727   2.015  0.2199 -0.0896 -0.2025
  279DCM    CL1 1766   3.164   3.629   2.907 -0.0743 -0.5015 -0.1288
  279DCM     C1 1767   3.268   3.657   2.761  0.6554  0.0752  0.4010
  279DCM     H1 1768   3.206   3.615   2.680  1.3071 -0.3688  0.1254
  279DCM     H2 1769   3.370   3.619   2.754  1.0645  1.3609 -1.0420
  279DCM    CL2 1770   3.297   3.831   2.720  0.2354  0.4694 -0.0103
  280DCM    CL1 1771   3.867   2.503   3.313  0.3777 -0.1801  0.3118
  280DCM     C1 1772   3.805   2.354   3.235 -0.5797 -0.5190  0.4409
  280DCM     H1 1773   3.700   2.325   3.251 -1.3900  0.5742 -2.3280
  280DCM     H2 1774   3.880   2.280   3.267  2.4881  1.6329 -1.3172
  280DCM    CL2 1775   3.831   2.371   3.055  0.0023 -0.1903  0.3413
  281DCM    CL1 1776   1.595   0.967   0.677  0.0099  0.2797 -0.0114
  281DCM     C1 1777   1.576   1.130   0.616 -0.4072 -0.0381 -0.7696
  281DCM     H1 1778   1.636   1.125   0.524  2.4032  0.6715  0.9162
  281DCM     H2 1779   1.615   1.209   0.681 -1.3124 -1.0630  1.0963
  281DCM    CL2 1780   1.412   1.172   0.585  0.5807 -0.1044 -0.1416
  282DCM    CL1 1781   1.037   2.301   2.646 -0.3069  0.1058  0.1674
  282DCM     C1 1782   1.133   2.384   2.774 -0.0113  0.1605  0.6319
  282DCM     H1 1783   1.238   2.396   2.744 -0.0868  0.6732  0.5765
  282DCM     H2 1784   1.115   2.323   2.864  0.2071 -1.0436 -0.1204
  282DCM    CL2 1785   1.064   2.541   2.810 -0.4348  0.0418 -0.4435
  283DCM    CL1 1786   0.887   0.363   2.493 -0.1199  0.2593 -0.1415
  283DCM     C1 1787   0.782   0.227   2.556  0.0377  0.3011  0.0900
  283DCM     H1 1788   0.813   0.134   2.507  3.1486  0.5371  1.3291
  283DCM     H2 1789   0.682   0.257   2.524  1.0007  3.5573 -0.2475
  283DCM    CL2 1790   0.796   0.199   2.728 -0.3377  0.0467 -0.0129
  284DCM    CL1 1791   0.186   1.083   2.910  0.3805 -0.1675  0.2006
  284DCM     C1 1792   0.093   0.945   2.835 -0.3841 -0.0810 -0.0774
  284DCM     H1 1793   0.066   0.992   2.739 -0.5393  2.7130  1.2177
  284DCM     H2 1794   0.005   0.926   2.897 -1.1133 -0.7627 -1.2918
  284DCM    CL2 1795   0.190   0.791   2.822 -0.4766  0.1194 -0.0982
  285DCM    CL1 1796   1.146   0.771   2.556 -0.0747 -0.3843  0.0972
  285DCM     C1 1797   1.035   0.729   2.419  0.0984  0.3974 -0.9101
  285DCM     H1 1798   1.021   0.826   2.371 -1.3165  1.8856  2.1899
  285DCM     H2 1799   0.947   0.680   2.463  1.6610 -2.2854 -0.5271
  285DCM    CL2 1800   1.130   0.617   2.309 -0.1609  0.1175  0.1452
  286DCM    CL1 1801   3.964   1.903   1.136  0.4048  0.0597 -0.1494
  286DCM     C1 1802   3.975   2.069   1.210 -0.1329  0.3828  0.2600
  286DCM     H1 1803   4.080   2.098   1.204  0.2364 -0.8920  0.3105
  286DCM     H2 1804   3.958   2.070   1.318 -1.3732 -1.6287  0.1470
  286DCM    CL2 1805   3.877   2.183   1.118  0.6106  0.4330 -0.0620
  287DCM    CL1 1806   3.014   1.342   2.132 -0.1339  0.1676  0.2120
  287DCM     C1 1807   3.011   1.458   1.996  0.6738  0.0338  0.2221
  287DCM     H1 1808   3.101   1.439   1.937  1.6170  1.0074  1.3000
  287DCM     H2 1809   3.027   1.561   2.028  0.3071 -0.1409  0.9900
  287DCM    CL2 1810   2.850   1.441   1.914  0.1882 -0.0551 -0.2008
  288DCM    CL1 1811   0.296   3.940   3.340 -0.0824 -0.0775  0.0791
  288DCM     C1 1812   0.407   3.807   3.394 -0.2082  0.0204 -0.1105
  288DCM     H1 1813   0.352   3.713   3.408 -1.0380  0.5063 -0.0716
  288DCM     H2 1814   0.459   3.831   3.488 -0.6438 -1.2146  0.4689
  288DCM    CL2 1815   0.530   3.761   3.268 -0.2312  0.6756  0.0299
  289DCM    CL1 1816   1.474   1.643   2.154  0.2768 -0.1673 -0.5325
  289DCM     C1 1817   1.599   1.580   2.271 -0.8457 -0.1586 -0.3277
  289DCM     H1 1818   1.641   1.488   2.227  0.0805 -0.8025  1.7907
  289DCM     H2 1819   1.559   1.582   2.372  1.2559 -0.1150  0.5702
  289DCM    CL2 1820   1.736   1.698   2.296  0.3307 -0.0422 -0.1421
  290DCM    CL1 1821   2.586   2.525   0.554 -0.1978 -0.1853 -0.0935
  290DCM     C1 1822   2.654   2.599   0.403  0.4185 -0.9548 -0.0947
  290DCM     H1 1823   2.763   2.583   0.401  0.6122  0.0802  1.0109
  290DCM     H2 1824   2.618   2.702   0.395  0.8102 -0.7352  0.8110
  290DCM    CL2 1825   2.575   2.516   0.262 -0.0528 -0.3198  0.2045
  291DCM    CL1 1826   0.968   2.995   2.951  0.2020 -0.2583 -0.2192
  291DCM     C1 1827   0.958   2.947   2.776 -0.1729  0.3302 -0.2800
  291DCM     H1 1828   1.004   2.850   2.755  0.6923  0.3294  1.4573
  291DCM     H2 1829   1.000   3.027   2.715 -0.2303  0.9774  0.5155
  291DCM    CL2 1830   0.782   2.955   2.733 -0.1750  0.2673 -0.4111
  292DCM    CL1 1831   3.223   2.508   3.649  0.1075  0.2193 -0.0741
  292DCM     C1 1832   3.330   2.654   3.668  0.4499 -0.2384 -0.5416
  292DCM     H1 1833   3.270   2.738   3.629 -1.0945 -1.6851 -1.3909
  292DCM     H2 1834   3.428   2.637   3.621  0.7365 -0.1487  0.0089
  292DCM    CL2 1835   3.356   2.690   3.847 -0.0753 -0.3544 -0.1089
  293DCM    CL1 1836   2.220   0.914   3.023  0.3313  0.2343  0.2655
  293DCM     C1 1837   2.364   0.973   3.107 -0.5757  0.3949  0.2511
  293DCM     H1 1838   2.415   0.891   3.159  2.0420  1.5142 -0.4186
  293DCM     H2 1839   2.333   1.049   3.180  1.4412 -0.8560  2.5999
  293DCM    CL2 1840   2.477   1.046   2.986 -0.1842 -0.0612  0.0298
  294DCM    CL1 1841   0.171   2.940   1.464 -0.1076 -0.3570 -0.2094
  294DCM     C1 1842   0.335   2.901   1.527 -0.5371  0.7435  0.2044
  294DCM     H1 1843   0.355   2.949   1.623  2.5776 -0.9719  0.5421
  294DCM     H2 1844   0.403   2.939   1.450  0.9291  1.4768  1.7935
  294DCM    CL2 1845   0.366   2.722   1.543 -0.0706 -0.1462 -0.2473
  295DCM    CL1 1846   2.169   1.344   2.147  0.2132  0.3777 -0.4153
  295DCM     C1 1847   2.331   1.395   2.206  0.5452  0.1094  0.3630
  295DCM     H1 1848   2.404   1.317   2.180 -0.9925 -1.3110  0.1520
  295DCM     H2 1849   2.330   1.398   2.315  1.1573 -2.0800  0.4852
  295DCM    CL2 1850   2.383   1.555   2.136  0.0670 -0.3204  0.1091
  296DCM    CL1 1851   2.889   2.121   0.836  0.0161  0.2090 -0.2235
  296DCM     C1 1852   2.925   2.299   0.864  0.8221  0.1976  0.4218
  296DCM     H1 1853   3.032   2.321   0.861  0.6089  1.2043 -1.0973
  296DCM     H2 1854   2.876   2.322   0.959 -2.5718 -1.8701 -0.6570
  296DCM    CL2 1855   2.848   2.403   0.744 -0.0610 -0.2597 -0.0977
  297DCM    CL1 1856   0.079   3.390   2.077  0.2880 -0.3607  0.0943
  297DCM     C1 1857   0.125   3.227   2.118 -0.4692  0.3589  0.2403
  297DCM     H1 1858   0.068   3.183   2.201  0.2091 -1.1363 -0.0459
  297DCM     H2 1859   0.233   3.220   2.134 -0.1486 -1.0699 -2.0965
  297DCM    CL2 1860   0.074   3.125   1.974 -0.1957  0.0130 -0.0483
  298DCM    CL1 1861   1.620   3.251   2.632  0.6465  0.3007 -0.2653
  298DCM     C1 1862   1.506   3.128   2.688  0.3657 -0.4742  0.3674
  298DCM     H1 1863   1.461   3.085   2.599  1.2776 -2.5881  0.8714
  298DCM     H2 1864   1.434   3.171   2.760  1.9638  1.6554  0.7946
  298DCM    CL2 1865   1.623   3.015   2.765  0.1353  0.0688 -0.0649
  299DCM    CL1 1866   3.112   3.018   1.141  0.0690 -0.5018  0.2160
  299DCM     C1 1867   3.035   3.162   1.075 -0.4320  0.2271  0.8778
  299DCM     H1 1868   2.942   3.123   1.032 -0.0175 -1.1149  1.1218
  299DCM     H2 1869   3.090   3.210   0.994  2.1554 -1.7355  1.3366
  299DCM    CL2 1870   2.980   3.272   1.204  0.3497  0.0044 -0.2875
  300DCM    CL1 1871   1.776   3.540   1.854 -0.0120 -0.2322 -0.2265
  300DCM     C1 1872   1.749   3.708   1.925 -0.7502 -0.0492  0.0100
  300DCM     H1 1873   1.699   3.779   1.858 -3.6389 -1.3871  0.5444
  300DCM     H2 1874   1.849   3.742   1.951 -0.4883  0.0611 -1.0972
  300DCM    CL2 1875   1.652   3.682   2.085 -0.0559  0.0693  0.3395
  301DCM    CL1 1876   0.234   1.922   1.506 -0.1595  0.2598 -0.0473
  301DCM     C1 1877   0.414   1.942   1.517 -0.6501  0.0992  0.0845
  301DCM     H1 1878   0.450   2.018   1.446  0.3693 -1.4478 -1.1032
  301DCM     H2 1879   0.455   1.842   1.497 -0.8371  0.1851 -0.7963
  301DCM    CL2 1880   0.456   1.982   1.687 -0.1995 -0.4333 -0.1942
  302DCM    CL1 1881   2.239   1.889   2.425 -0.1952 -0.1278 -0.1474
  302DCM     C1 1882   2.157   2.040   2.468  0.4142 -0.5747  0.4337
  302DCM     H1 1883   2.143   2.091   2.372 -2.2117 -3.7292 -1.0437
  302DCM     H2 1884   2.223   2.087   2.542 -0.3075 -0.7727  1.2150
  302DCM    CL2 1885   1.985   2.029   2.533 -0.4019 -0.2102  0.3827
  303DCM    CL1 1886   3.611   0.243   0.971  0.0769 -0.1255  0.0808
  303DCM     C1 1887   3.509   0.384   1.038 -0.5582  0.0242 -0.1987
  303DCM     H1 1888   3.524   0.377   1.146 -0.7673 -0.3286 -0.1925
  303DCM     H2 1889   3.406   0.364   1.009 -0.4023  0.3604 -1.0134
  303DCM    CL2 1890   3.546   0.536   0.948 -0.2543 -0.2887 -0.0861
  304DCM    CL1 1891   3.367   1.357   1.872  0.0182  0.2006  0.1682
  304DCM     C1 1892   3.437   1.425   2.024  0.2688  0.7803 -0.0541
  304DCM     H1 1893   3.538   1.465   2.011  0.5252  0.4296  0.7601
  304DCM     H2 1894   3.433   1.350   2.105  1.3657  1.9097  1.0768
  304DCM    CL2 1895   3.341   1.564   2.062 -0.0960  0.2147  0.1153
  305DCM    CL1 1896   2.934   1.637   2.702 -0.1138 -0.1279  0.0567
  305DCM     C1 1897   2.991   1.528   2.842  0.3017  0.0926  0.9102
  305DCM     H1 1898   3.085   1.472   2.827 -0.9322 -2.6425  2.6437
  305DCM     H2 1899   2.906   1.467   2.873 -1.4222  2.1127  0.4136
  305DCM    CL2 1900   3.049   1.644   2.963  0.2603  0.1069 -0.2225
  306DCM    CL1 1901   0.093   3.367   3.612 -0.0406 -0.2731 -0.2230
  306DCM     C1 1902  -0.043   3.286   3.687 -0.0432 -0.0483 -0.1304
  306DCM     H1 1903  -0.126   3.356   3.700  1.3500  1.3609  1.8674
  306DCM     H2 1904  -0.019   3.238   3.783 -1.6864  3.2152  2.1183
  306DCM    CL2 1905  -0.090   3.152   3.577 -0.1827  0.4529 -0.2426
  307DCM    CL1 1906   0.971   1.176   0.553 -0.0435  0.2392  0.0602
  307DCM     C1 1907   0.912   1.024   0.476  0.1278  0.2685  0.8644
  307DCM     H1 1908   0.802   1.016   0.480  0.0548  1.4218  3.0020
  307DCM     H2 1909   0.953   0.932   0.519 -0.3479  0.2330  1.2572
  307DCM    CL2 1910   0.955   1.028   0.302  0.0452 -0.2318  0.0216
  308DCM    CL1 1911   2.316   1.275   3.694 -0.5018 -0.3564  0.1296
  308DCM     C1 1912   2.270   1.319   3.863  0.8417  0.7597  0.2548
  308DCM     H1 1913   2.345   1.388   3.902  0.5015  1.7008 -0.7046
  308DCM     H2 1914   2.268   1.222   3.915 -1.1042 -0.0788 -1.2029
  308DCM    CL2 1915   2.101   1.397   3.857 -0.2675  0.3150 -0.1099
  309DCM    CL1 1916   3.335   3.721   3.193  0.3743 -0.1592  0.0944
  309DCM     C1 1917   3.331   3.877   3.104  0.2130  0.1336 -0.2253
  309DCM     H1 1918   3.254   3.871   3.026 -0.6615 -0.2974  0.6342
  309DCM     H2 1919   3.432   3.892   3.066 -1.0242  1.5001 -3.3528
  309DCM    CL2 1920   3.281   4.024   3.199 -0.2127 -0.4570 -0.0149
  310DCM    CL1 1921   0.017   2.441   3.686 -0.2828 -0.3905  0.1057
  310DCM     C1 1922  -0.138   2.499   3.766 -0.4818  0.3272 -0.0213
  310DCM     H1 1923  -0.103   2.531   3.865  0.6615  2.0528 -0.9336
  310DCM     H2 1924  -0.212   2.419   3.767 -0.3162  0.1244 -1.8016
  310DCM    CL2 1925  -0.207   2.642   3.676 -0.3198  0.6718 -0.2762
  311DCM    CL1 1926   0.969   2.833   2.466  0.1084  0.3195 -0.1386
  311DCM     C1 1927   1.132   2.892   2.431  0.2881  0.2366  0.5339
  311DCM     H1 1928   1.109   2.992   2.393  1.8788  0.7977  0.9944
  311DCM     H2 1929   1.184   2.837   2.351 -0.7433  1.2695 -0.9162
  311DCM    CL2 1930   1.229   2.901   2.585 -0.1425  0.3800 -0.0985
  312DCM    CL1 1931   1.589   3.914   1.364  0.4884 -0.6401 -0.3544
  312DCM     C1 1932   1.559   3.744   1.303 -0.1667  0.0501 -0.1972
  312DCM     H1 1933   1.628   3.671   1.348 -2.9949 -2.1928  0.8082
  312DCM     H2 1934   1.561   3.747   1.193 -0.6049 -0.4821 -0.2250
  312DCM    CL2 1935   1.389   3.700   1.332 -0.0138  0.0180 -0.1516
  313DCM    CL1 1936   0.330   2.281   3.146 -0.1342  0.4174 -0.2978
  313DCM     C1 1937   0.291   2.184   3.299 -1.0717 -0.5615  0.5488
  313DCM     H1 1938   0.198   2.215   3.348 -0.2601  0.2002  1.6591
  313DCM     H2 1939   0.370   2.187   3.375 -2.0177 -0.7001  1.5670
  313DCM    CL2 1940   0.276   2.017   3.243 -0.1205  0.3016  0.1299
  314DCM    CL1 1941   2.565   2.816   1.485 -0.2278 -0.0065  0.0420
  314DCM     C1 1942   2.665   2.738   1.605  0.2810 -0.3424  0.6879
  314DCM     H1 1943   2.622   2.759   1.703 -0.2641 -2.3037  0.8969
  314DCM     H2 1944   2.764   2.781   1.582 -0.9997  0.8531 -3.4279
  314DCM    CL2 1945   2.672   2.558   1.579 -0.3815  0.0366  0.1453
  315DCM    CL1 1946   3.887   0.305   2.764 -0.0124  0.0217 -0.2533
  315DCM     C1 1947   3.773   0.187   2.700  0.3503  0.1633  0.1528
  315DCM     H1 1948   3.789   0.102   2.768 -1.5355  0.2025  0.6867
  315DCM     H2 1949   3.799   0.156   2.598 -2.4410 -2.3333  0.0869
  315DCM    CL2 1950   3.594   0.226   2.692  0.6372  0.0226 -0.1314
  316DCM    CL1 1951   3.648   2.243   0.525 -0.1026  0.1523  0.0956
  316DCM     C1 1952   3.605   2.319   0.687 -0.1177 -0.1633  0.0872
  316DCM     H1 1953   3.495   2.326   0.681 -0.0091  0.8473 -1.2109
  316DCM     H2 1954   3.665   2.410   0.695  0.6654 -0.5437 -1.2000
  316DCM    CL2 1955   3.650   2.222   0.836  0.2278 -0.0086 -0.0924
  317DCM    CL1 1956   1.710   1.237   2.363 -0.1573 -0.0984 -0.2072
  317DCM     C1 1957   1.829   1.104   2.345  0.0163  0.1187 -0.1286
  317DCM     H1 1958   1.899   1.107   2.429  0.4423  0.5033 -0.4924
  317DCM     H2 1959   1.872   1.127   2.247  2.3253 -1.9859  0.2890
  317DCM    CL2 1960   1.755   0.947   2.351  0.2006  0.1058  0.1404
  318DCM    CL1 1961   1.244   3.115   3.215 -0.2986  0.4096 -0.0510
  318DCM     C1 1962   1.415   3.060   3.197  0.8632 -0.3969 -0.9047
  318DCM     H1 1963   1.411   2.955   3.168  1.5235 -0.1164 -2.0427
  318DCM     H2 1964   1.474   3.078   3.288  0.1719 -0.6181 -0.3974
  318DCM    CL2 1965   1.486   3.149   3.059  0.2378  0.0293  0.1051
  319DCM    CL1 1966   3.905   0.395   1.249  0.0670  0.2507 -0.5857
  319DCM     C1 1967   3.789   0.495   1.342  0.2010 -0.0829 -0.0626
  319DCM     H1 1968   3.710   0.435   1.388  0.9945  0.9608  2.9517
  319DCM     H2 1969   3.748   0.567   1.271 -1.5155 -2.0303 -1.1534
  319DCM    CL2 1970   3.873   0.598   1.467  0.3339 -0.2969  0.1162
  320DCM    CL1 1971   3.927   2.125   3.950 -0.1425  0.3546  0.1405
  320DCM     C1 1972   3.900   2.146   4.117  0.0204  0.6464  0.0132
  320DCM     H1 1973   3.829   2.067   4.147 -0.9041  0.7965 -1.6915
  320DCM     H2 1974   3.858   2.245   4.134  1.8899  0.9257  4.1660
  320DCM    CL2 1975   4.064   2.135   4.191  0.4775 -0.1833 -0.1396
  321DCM    CL1 1976   3.141   0.752   3.561 -0.3336  0.1049 -0.7029
  321DCM     C1 1977   2.962   0.790   3.537 -0.6756  0.1097  0.1160
  321DCM     H1 1978   2.897   0.739   3.610 -0.1443  0.1050  0.5872
  321DCM     H2 1979   2.935   0.770   3.432  2.2956 -1.3675 -0.4803
  321DCM    CL2 1980   2.929   0.966   3.563 -0.0383 -0.1526  0.1208
  322DCM    CL1 1981   0.084   2.829   3.808  0.0839 -0.3258  0.3103
  322DCM     C1 1982   0.138   2.861   3.979 -0.2637  0.4742 -0.1128
  322DCM     H1 1983   0.219   2.935   3.970 -0.4589  0.8811  1.2701
  322DCM     H2 1984   0.171   2.765   4.019 -1.7016  1.1051  2.8510
  322DCM    CL2 1985  -0.001   2.923   4.084  0.0697  0.3282  0.5180
  323DCM    CL1 1986   1.129   2.398   1.733  0.2878 -0.1889 -0.0267
  323DCM     C1 1987   1.121   2.551   1.646  0.3736  0.2601 -0.0236
  323DCM     H1 1988   1.069   2.629   1.702  0.9984  1.0637 -0.5474
  323DCM     H2 1989   1.078   2.525   1.548 -1.9264  0.0261  0.9815
  323DCM    CL2 1990   1.287   2.609   1.624  0.2114  0.0370 -0.0676
  324DCM    CL1 1991   2.377   0.640   3.820 -0.1322  0.0457 -0.0575
  324DCM     C1 1992   2.449   0.664   3.980  0.3128  0.1257  0.3803
  324DCM     H1 1993   2.402   0.752   4.027 -2.0978 -0.8804  0.0267
  324DCM     H2 1994   2.554   0.690   3.966  0.4944 -0.9611 -0.3526
  324DCM    CL2 1995   2.454   0.508   4.057  0.1025  0.1822 -0.2145
  325DCM    CL1 1996   2.632   1.901   3.153  0.3545  0.2671  0.0024
  325DCM     C1 1997   2.804   1.867   3.188  0.4247 -0.2439 -0.1536
  325DCM     H1 1998   2.856   1.871   3.093  0.2652  2.0724 -0.2015
  325DCM     H2 1999   2.821   1.777   3.250  0.7592 -1.5610 -2.0855
  325DCM    CL2 2000   2.874   2.005   3.282 -0.2333  0.0890 -0.0291
  326DCM    CL1 2001   3.493   2.258   0.172  0.2821 -0.1147  0.4752
  326DCM     C1 2002   3.504   2.399   0.059  0.1940  0.4977 -0.9588
  326DCM     H1 2003   3.594   2.459   0.078  1.6032 -0.9668 -2.6867
  326DCM     H2 2004   3.406   2.446   0.069  0.0276 -0.3333  3.8156
  326DCM    CL2 2005   3.524   2.334  -0.111 -0.0759  0.4536  0.3689
  327DCM    CL1 2006   1.320   2.115   0.112 -0.1156 -0.2666  0.1331
  327DCM     C1 2007   1.338   2.263   0.001 -0.1827  0.5708  0.3184
  327DCM     H1 2008   1.363   2.363   0.040 -0.8151  1.1959 -0.8264
  327DCM     H2 2009   1.244   2.280  -0.053  0.8408  3.1601 -0.7957
  327DCM    CL2 2010   1.460   2.222  -0.116 -0.1877 -0.3235  0.1714
  328DCM    CL1 2011   0.865   1.079   1.736  0.1466 -0.2484  0.0278
  328DCM     C1 2012   0.705   1.017   1.777 -0.5321  0.5015  0.0869
  328DCM     H1 2013   0.630   1.057   1.709  1.1030  0.4300 -1.8706
  328DCM     H2 2014   0.680   1.043   1.880  0.5627  1.8471  0.0399
  328DCM    CL2 2015   0.705   0.835   1.765 -0.0969 -0.3590  0.3411
  329DCM    CL1 2016   1.412   2.542   2.003  0.3890  0.1914 -0.2057
  329DCM     C1 2017   1.561   2.488   1.926 -0.4647  0.1911  0.0419
  329DCM     H1 2018   1.617   2.582   1.917 -1.0816  0.3735 -2.8504
  329DCM     H2 2019   1.531   2.453   1.827  3.9593  0.5637 -1.6321
  329DCM    CL2 2020   1.661   2.379   2.027  0.0691  0.2208  0.0745
  330DCM    CL1 2021   1.610   2.252   3.550  0.1029 -0.0567  0.0401
  330DCM     C1 2022   1.781   2.238   3.607  0.0213 -0.2853  0.0590
  330DCM     H1 2023   1.794   2.157   3.679 -0.1797 -0.3457  0.0285
  330DCM     H2 2024   1.828   2.327   3.650 -0.5399 -0.1812  0.4701
  330DCM    CL2 2025   1.874   2.189   3.465 -0.0900 -0.0454  0.2219
  331DCM    CL1 2026   2.151   2.901   2.550  0.3364  0.1623  0.1289
  331DCM     C1 2027   2.321   2.886   2.493  0.3820  0.5674 -0.0983
  331DCM     H1 2028   2.357   2.980   2.449 -0.1066  0.7922 -0.0229
  331DCM     H2 2029   2.336   2.807   2.418  1.9303  0.7489 -0.0280
  331DCM    CL2 2030   2.429   2.849   2.631  0.4136  0.2887 -0.0061
  332DCM    CL1 2031   0.729   1.351   2.155 -0.1163  0.1176  0.1103
  332DCM     C1 2032   0.865   1.348   2.039  0.0260  0.2114  0.4937
  332DCM     H1 2033   0.859   1.436   1.974 -0.4098 -0.8517 -0.9590
  332DCM     H2 2034   0.868   1.258   1.976 -0.9499  1.1145 -0.9088
  332DCM    CL2 2035   1.019   1.335   2.135 -0.3831 -0.1032 -0.0141
  333DCM    CL1 2036   3.528   3.928   3.735 -0.3389  0.3912 -0.4169
  333DCM     C1 2037   3.528   3.971   3.913  0.5912  0.4459 -0.4520
  333DCM     H1 2038   3.439   4.023   3.950  1.0823 -0.3708  2.0776
  333DCM     H2 2039   3.619   4.027   3.938  0.3127  0.2270  1.1919
  333DCM    CL2 2040   3.540   3.805   3.991 -0.0017  0.0258  0.1950
  334DCM    CL1 2041   1.250   3.148   2.242 -0.2498  0.1098 -0.0012
  334DCM     C1 2042   1.303   3.269   2.369 -0.0892  0.5308  0.0398
  334DCM     H1 2043   1.370   3.225   2.444 -0.6361  0.7928  0.6945
  334DCM     H2 2044   1.213   3.322   2.403  0.4920  1.6741 -0.1523
  334DCM    CL2 2045   1.402   3.398   2.278 -0.1678  0.0482 -0.5585
  335DCM    CL1 2046   2.008   2.605   2.354 -0.1093  0.0315 -0.3798
  335DCM     C1 2047   2.052   2.437   2.302 -0.6078  0.5287 -0.2006
  335DCM     H1 2048   1.969   2.366   2.312  0.0154 -0.1782  0.0594
  335DCM     H2 2049   2.140   2.400   2.357  0.0531 -1.7970 -2.5995
  335DCM    CL2 2050   2.121   2.422   2.140 -0.0398 -0.0337  0.0737
  336DCM    CL1 2051   1.334   3.844   2.186  0.0364 -0.0234  0.1234
  336DCM     C1 2052   1.322   3.729   2.040  0.5178  0.0725 -0.1522
  336DCM     H1 2053   1.241   3.659   2.062 -0.3428  2.0153  3.9196
  336DCM     H2 2054   1.421   3.689   2.014  0.0845  0.0341 -1.8040
  336DCM    CL2 2055   1.277   3.828   1.902  0.1389 -0.0063  0.1481
  337DCM    CL1 2056   1.076   0.031   2.571  0.0069 -0.0771 -0.0532
  337DCM     C1 2057   1.060  -0.007   2.399  0.2088  0.1016  0.6268
  337DCM     H1 2058   1.145  -0.066   2.362 -0.0040  2.1373 -3.7814
  337DCM     H2 2059   1.055   0.093   2.354 -0.7503  1.6096  3.7921
  337DCM    CL2 2060   0.906  -0.094   2.374 -0.0951 -0.1257 -0.0507
  338DCM    CL1 2061   0.047   0.468   0.787 -0.1416 -0.0257 -0.1363
  338DCM     C1 2062  -0.099   0.458   0.682 -0.0852 -0.1752 -0.2818
  338DCM     H1 2063  -0.171   0.404   0.746 -0.3677 -0.0019 -0.4500
  338DCM     H2 2064  -0.074   0.408   0.588 -1.4161  0.4637 -0.9980
  338DCM    CL2 2065  -0.171   0.613   0.621 -0.3025 -0.0195  0.1454
  339DCM    CL1 2066   0.079   3.967   0.417  0.1610 -0.4196 -0.2342
  339DCM     C1 2067  -0.020   3.942   0.572 -0.8038 -0.4106  0.2214
  339DCM     H1 2068  -0.117   3.994   0.572 -0.3021  0.7797 -2.8153
  339DCM     H2 2069   0.034   3.963   0.664  1.2499  0.8503 -1.1896
  339DCM    CL2 2070  -0.065   3.769   0.575 -0.2658  0.1397  0.2009
  340DCM    CL1 2071   3.351   1.918   0.813 -0.5186  0.1862 -0.3668
  340DCM     C1 2072   3.318   2.054   0.919  0.1048 -0.1393 -0.8776
  340DCM     H1 2073   3.239   2.114   0.872  1.0062  2.5178  0.7896
  340DCM     H2 2074   3.402   2.122   0.932 -0.3222  0.3615 -0.6999
  340DCM    CL2 2075   3.246   1.994   1.080  0.0933 -0.4731  0.2180
  341DCM    CL1 2076   2.936   3.877   3.841 -0.1093  0.0355  0.1822
  341DCM     C1 2077   2.798   3.792   3.933 -0.3041  0.3034  0.0945
  341DCM     H1 2078   2.794   3.683   3.924 -0.4593  0.4441 -2.1740
  341DCM     H2 2079   2.700   3.840   3.921 -1.1564 -0.9125  1.9525
  341DCM    CL2 2080   2.810   3.811   4.110  0.2944 -0.1623 -0.1029
  342DCM    CL1 2081   1.094   1.983   3.220  0.2019 -0.2443 -0.4314
  342DCM     C1 2082   1.118   1.886   3.373  0.2245  0.2812  0.3678
  342DCM     H1 2083   1.031   1.894   3.440 -0.6332 -1.2532 -0.5003
  342DCM     H2 2084   1.206   1.918   3.431 -0.0532  0.7047  0.5621
  342DCM    CL2 2085   1.127   1.707   3.343  0.3401 -0.1539  0.0261
  343DCM    CL1 2086   3.759   0.709   3.494  0.0167  0.2365  0.0232
  343DCM     C1 2087   3.637   0.846   3.480  0.0471  0.0587 -0.0777
  343DCM     H1 2088   3.673   0.906   3.396 -1.4747 -1.9793 -2.3120
  343DCM     H2 2089   3.641   0.907   3.572  0.8118 -1.0187  0.6303
  343DCM    CL2 2090   3.474   0.781   3.447 -0.0088 -0.3894  0.3046
  344DCM    CL1 2091   3.888   1.435   2.325 -0.0833 -0.2917 -0.3535
  344DCM     C1 2092   3.750   1.555   2.301 -0.1641 -0.5627 -0.4368
  344DCM     H1 2093   3.736   1.579   2.195  0.0071 -1.9125 -0.7856
  344DCM     H2 2094   3.771   1.651   2.349  0.3080 -1.6016  1.5557
  344DCM    CL2 2095   3.602   1.474   2.353  0.3316 -0.1342  0.0370
  345DCM    CL1 2096   1.829   0.512   3.120  0.0104  0.1932 -0.4281
  345DCM     C1 2097   1.908   0.352   3.119  0.0442  0.4856 -1.0594
  345DCM     H1 2098   1.977   0.344   3.035  0.0224 -0.5799 -0.9903
  345DCM     H2 2099   1.827   0.277   3.119 -0.4204  0.9556  0.1227
  345DCM    CL2 2100   1.999   0.332   3.276 -0.0487  0.0296  0.0765
  346DCM    CL1 2101   3.219   0.234   0.773  0.1452  0.0219  0.4988
  346DCM     C1 2102   3.272   0.082   0.689  0.0044 -0.6994  0.0850
  346DCM     H1 2103   3.228   0.090   0.590  0.7435 -0.7276 -0.2525
  346DCM     H2 2104   3.245  -0.004   0.751 -1.1872  0.2317  0.9116
  346DCM    CL2 2105   3.448   0.110   0.662 -0.0068 -0.4082 -0.2415
  347DCM    CL1 2106   0.562   3.940   1.470 -0.1862 -0.0421 -0.4633
  347DCM     C1 2107   0.725   3.874   1.417  0.0383 -0.6413  0.6331
  347DCM     H1 2108   0.803   3.951   1.429  1.6213 -1.9541 -0.5920
  347DCM     H2 2109   0.723   3.848   1.310  2.5058 -0.3001  0.4376
  347DCM    CL2 2110   0.768   3.727   1.510  0.0513 -0.2453  0.4943
  348DCM    CL1 2111   0.302   1.272   3.439  0.1971 -0.5647  0.3180
  348DCM     C1 2112   0.419   1.386   3.511 -0.3196  0.5783  0.5780
  348DCM     H1 2113   0.373   1.468   3.567  0.7501  0.7807  1.1869
  348DCM     H2 2114   0.466   1.426   3.420  2.7760 -1.1549  1.2440
  348DCM    CL2 2115   0.541   1.296   3.607  0.4291  0.1999  0.2553
  349DCM    CL1 2116   0.640   0.639   2.935  0.5136  0.2010 -0.1333
  349DCM     C1 2117   0.804   0.570   2.949 -0.0574  0.3078  0.1669
  349DCM     H1 2118   0.786   0.467   2.917 -2.6587  0.6546  0.3277
  349DCM     H2 2119   0.854   0.583   3.046  0.2594  2.8257 -0.2594
  349DCM    CL2 2120   0.911   0.662   2.833  0.4654  0.1533  0.2267
  350DCM    CL1 2121   3.824   0.025   1.331 -0.1376  0.2318 -0.0999
  350DCM     C1 2122   3.761  -0.142   1.367  0.6074 -0.0043 -0.0469
  350DCM     H1 2123   3.718  -0.184   1.276  2.5276 -1.7806 -0.2123
  350DCM     H2 2124   3.689  -0.134   1.449  1.8648  2.9585  0.9291
  350DCM    CL2 2125   3.890  -0.253   1.422 -0.0897  0.2015  0.1734
  351DCM    CL1 2126   3.613   3.376   2.643  0.5264  0.1024  0.3977
  351DCM     C1 2127   3.759   3.376   2.538 -0.5479 -0.8271 -0.1685
  351DCM     H1 2128   3.743   3.329   2.440  1.6219 -0.1859 -0.8699
  351DCM     H2 2129   3.844   3.329   2.589 -0.1749  0.1569  0.1257
  351DCM    CL2 2130   3.790   3.552   2.509  0.2003  0.2210 -0.0735
  352DCM    CL1 2131   3.389   1.583   3.056 -0.0343  0.5451  0.5486
  352DCM     C1 2132   3.398   1.753   3.011  0.3444 -0.5218  0.3466
  352DCM     H1 2133   3.401   1.820   3.097 -0.1429 -0.1517  0.0763
  352DCM     H2 2134   3.306   1.777   2.958  0.5252  1.6147  0.9268
  352DCM    CL2 2135   3.537   1.765   2.904  0.0835 -0.0214 -0.3989
  353DCM    CL1 2136   0.694   3.219   0.016 -0.5289 -0.3096 -0.0593
  353DCM     C1 2137   0.718   3.178   0.189  0.0667  0.8232  0.1512
  353DCM     H1 2138   0.623   3.137   0.226 -0.6429  0.7612 -1.6185
  353DCM     H2 2139   0.756   3.264   0.245 -0.2024  0.7078  0.5206
  353DCM    CL2 2140   0.839   3.047   0.192 -0.2473 -0.0516 -0.1094
  354DCM    CL1 2141   1.856   2.787   0.257 -0.1173  0.2745 -0.1434
  354DCM     C1 2142   2.029   2.796   0.308 -0.3204  0.0220  0.3827
  354DCM     H1 2143   2.043   2.898   0.346  2.4633 -0.5091  0.9677
  354DCM     H2 2144   2.093   2.792   0.220  0.4492  1.6129  0.8319
  354DCM    CL2 2145   2.085   2.660   0.420  0.3896 -0.1026 -0.0778
  355DCM    CL1 2146   1.622   0.088   2.235 -0.1521 -0.6174  0.2260
  355DCM     C1 2147   1.635   0.128   2.411 -0.1198 -0.1023 -0.5581
  355DCM     H1 2148   1.596   0.229   2.429 -3.6468 -1.7525  2.3094
  355DCM     H2 2149   1.741   0.123   2.437  0.0614 -1.4570 -1.4470
  355DCM    CL2 2150   1.532   0.010   2.506  0.2954  0.1846 -0.0315
  356DCM    CL1 2151   0.630   2.698   1.887  0.5661  0.3795  0.1060
  356DCM     C1 2152   0.537   2.547   1.856  0.0981  0.5071 -0.5555
  356DCM     H1 2153   0.557   2.523   1.751 -0.2308  1.2175 -0.7867
  356DCM     H2 2154   0.436   2.566   1.894  0.5740 -3.2528  3.3531
  356DCM    CL2 2155   0.605   2.414   1.957 -0.0515  0.1777  0.1100
  357DCM    CL1 2156   2.792   1.627   1.084 -0.2470 -0.0318 -0.3865
  357DCM     C1 2157   2.967   1.603   1.080  0.1711  0.8946  0.3631
  357DCM     H1 2158   2.990   1.583   0.974 -0.2772  1.5423  0.1410
  357DCM     H2 2159   3.003   1.522   1.145 -1.2556 -2.1769 -2.3661
  357DCM    CL2 2160   3.049   1.741   1.147  0.2035 -0.0516 -0.1901
  358DCM    CL1 2161   0.679   3.521   1.175 -0.1856  0.1347  0.3580
  358DCM     C1 2162   0.663   3.380   1.054  0.4115 -0.2694  0.5049
  358DCM     H1 2163   0.761   3.377   1.004 -0.4946 -0.9020 -1.3079
  358DCM     H2 2164   0.591   3.402   0.975  0.8560 -3.7618 -1.0418
  358DCM    CL2 2165   0.631   3.222   1.124  0.2520 -0.3188  0.1436
  359DCM    CL1 2166   2.799   1.459   3.195  0.3894 -0.0597  0.5428
  359DCM     C1 2167   2.668   1.355   3.145 -0.6182  0.4534  0.0842
  359DCM     H1 2168   2.573   1.410   3.154 -0.8289 -0.0391  1.0226
  359DCM     H2 2169   2.656   1.262   3.201 -1.0251 -0.2372 -1.1132
  359DCM    CL2 2170   2.677   1.318   2.974 -0.1278 -0.5805 -0.0842
  360DCM    CL1 2171   0.960   3.857   1.145 -0.4143  0.1682  0.1059
  360DCM     C1 2172   1.049   3.701   1.144 -0.1064  0.0506 -0.5637
  360DCM     H1 2173   1.149   3.725   1.105  0.4506 -1.5019 -0.1711
  360DCM     H2 2174   1.002   3.623   1.083 -1.8909  0.5362  0.1238
  360DCM    CL2 2175   1.057   3.635   1.314 -0.1863  0.3279 -0.0474
  361DCM    CL1 2176   3.646   2.120   1.552 -0.0382 -0.4688  0.5565
  361DCM     C1 2177   3.619   2.212   1.392 -0.7596  0.4364 -0.2597
  361DCM     H1 2178   3.669   2.159   1.310 -2.4677 -2.4927  0.4430
  361DCM     H2 2179   3.643   2.318   1.403  1.2872  0.3005 -2.6067
  361DCM    CL2 2180   3.442   2.235   1.359  0.1886 -0.2438  0.1406
  362DCM    CL1 2181   1.739   0.513   0.091  0.1795 -0.2547  0.3734
  362DCM     C1 2182   1.897   0.523   0.172 -0.1744 -0.1090 -0.4707
  362DCM     H1 2183   1.874   0.466   0.263  0.5630 -1.0211 -0.8330
  362DCM     H2 2184   1.917   0.625   0.207 -1.0146 -0.8983  2.6404
  362DCM    CL2 2185   2.029   0.450   0.065  0.0100  0.0531 -0.1106
  363DCM    CL1 2186   0.717   0.182   3.765  0.0712 -0.0143 -0.2221
  363DCM     C1 2187   0.826   0.272   3.885 -0.4503  0.0174  0.0265
  363DCM     H1 2188   0.901   0.208   3.932  0.7104 -0.5520 -2.4325
  363DCM     H2 2189   0.763   0.291   3.972  0.3657  0.6320  0.4926
  363DCM    CL2 2190   0.889   0.420   3.809 -0.0518 -0.1564 -0.4247
  364DCM    CL1 2191   0.309   3.742   1.383  0.1969  0.5520  0.6159
  364DCM     C1 2192   0.240   3.643   1.248  0.5702  0.9029  0.0657
  364DCM     H1 2193   0.138   3.675   1.225  0.5619 -0.4341 -2.0549
  364DCM     H2 2194   0.252   3.536   1.270  2.0105  1.0051 -0.0941
  364DCM    CL2 2195   0.334   3.663   1.093  0.0739 -0.0465  0.1032
  365DCM    CL1 2196   3.700   3.217   1.591  0.1809 -0.1096  0.0280
  365DCM     C1 2197   3.834   3.099   1.599 -0.0047  0.1411 -0.2199
  365DCM     H1 2198   3.824   3.071   1.705 -0.0249 -0.1428 -0.2962
  365DCM     H2 2199   3.930   3.149   1.583 -0.9205  1.5436 -1.6635
  365DCM    CL2 2200   3.787   2.956   1.492 -0.4708  0.1854 -0.4163
  366DCM    CL1 2201   3.197   0.285   0.385 -0.4902  0.1036 -0.1152
  366DCM     C1 2202   3.213   0.460   0.385  0.0909  0.1508  0.2244
  366DCM     H1 2203   3.132   0.499   0.322  1.2792  1.3502 -0.6066
  366DCM     H2 2204   3.307   0.489   0.337 -0.4710  2.3356  0.3475
  366DCM    CL2 2205   3.206   0.536   0.554 -0.1679  0.1254 -0.1160
  367DCM    CL1 2206   2.106   2.903   3.956 -0.1295 -0.2114  0.1101
  367DCM     C1 2207   2.107   3.078   3.997 -0.4894  0.6027  0.1269
  367DCM     H1 2208   2.162   3.125   3.914  0.0513 -0.2549 -0.0190
  367DCM     H2 2209   2.152   3.097   4.095 -2.9864 -0.4478  1.5531
  367DCM    CL2 2210   1.931   3.126   3.996 -0.1848 -0.2268 -0.2881
  368DCM    CL1 2211   2.003   0.238   0.793  0.0081 -0.2973 -0.0344
  368DCM     C1 2212   2.141   0.303   0.891  0.1253 -0.0569  0.0026
  368DCM     H1 2213   2.151   0.412   0.886 -0.7110  0.1086  1.3619
  368DCM     H2 2214   2.224   0.248   0.845 -0.0302  0.6465 -1.1437
  368DCM    CL2 2215   2.108   0.263   1.065 -0.0487 -0.3475 -0.2700
  369DCM    CL1 2216   2.975   2.308   1.408 -0.2865 -0.1292 -0.3643
  369DCM     C1 2217   3.055   2.150   1.396  0.5300 -0.1773  0.1096
  369DCM     H1 2218   3.162   2.157   1.376  1.0386 -0.8393  2.3035
  369DCM     H2 2219   2.995   2.090   1.326 -0.0841  1.0981 -0.4776
  369DCM    CL2 2220   3.047   2.060   1.552 -0.1045  0.2458 -0.0490
  370DCM    CL1 2221   2.670   2.083   0.544  0.2732 -0.0965  0.3731
  370DCM     C1 2222   2.496   2.115   0.509  0.2917  0.0666  0.1632
  370DCM     H1 2223   2.452   2.037   0.447  0.6428 -0.1353  0.1668
  370DCM     H2 2224   2.471   2.212   0.464 -3.6261 -0.2644  1.2378
  370DCM    CL2 2225   2.410   2.099   0.671  0.1035  0.0774 -0.2129
  371DCM    CL1 2226   2.995   2.164   0.405  0.3978  0.0437  0.0784
  371DCM     C1 2227   3.151   2.236   0.436  0.3278 -0.5337  0.1356
  371DCM     H1 2228   3.125   2.342   0.444 -1.1645 -0.8841  0.4000
  371DCM     H2 2229   3.227   2.208   0.363  1.2401  0.2578  0.7563
  371DCM    CL2 2230   3.223   2.175   0.595  0.1594  0.1020 -0.2666
  372DCM    CL1 2231   3.396   3.368   0.790 -0.2039  0.1168 -0.1908
  372DCM     C1 2232   3.321   3.439   0.636  0.7222 -0.7329 -0.3169
  372DCM     H1 2233   3.219   3.401   0.624  0.2971  0.2046  0.1088
  372DCM     H2 2234   3.386   3.419   0.551  1.7585 -1.5188  0.6276
  372DCM    CL2 2235   3.331   3.625   0.656 -0.2256 -0.2234  0.4545
  373DCM    CL1 2236   3.506   0.741   3.079 -0.2119 -0.1585  0.0822
  373DCM     C1 2237   3.687   0.748   3.088  0.2072  0.5180 -0.3997
  373DCM     H1 2238   3.721   0.688   3.173  2.8937  1.9211 -0.3877
  373DCM     H2 2239   3.715   0.851   3.109 -0.8641  0.9959 -1.2067
  373DCM    CL2 2240   3.768   0.714   2.928  0.0345  0.1033  0.0425
  374DCM    CL1 2241   1.727   1.950   2.020 -0.1848  0.3952  0.0084
  374DCM     C1 2242   1.831   2.085   2.073  0.0036 -0.3875 -0.1756
  374DCM     H1 2243   1.790   2.119   2.169  1.4822 -2.2466  1.1846
  374DCM     H2 2244   1.834   2.163   1.996 -1.6742 -0.9024 -0.7997
  374DCM    CL2 2245   2.001   2.038   2.092 -0.1508  0.4250 -0.2032
  375DCM    CL1 2246   0.202   0.169   3.029 -0.1715  0.2325  0.2345
  375DCM     C1 2247   0.351   0.185   2.932 -0.6212  0.2057  0.0867
  375DCM     H1 2248   0.419   0.101   2.949  1.3849  1.0584 -2.9785
  375DCM     H2 2249   0.407   0.277   2.954 -2.2748  0.7271  2.5367
  375DCM    CL2 2250   0.308   0.173   2.754 -0.0805 -0.2303  0.3017
  376DCM    CL1 2251   0.541   1.268   2.950  0.1413 -0.0613 -0.1116
  376DCM     C1 2252   0.672   1.322   3.058  0.1581 -0.4332  0.2824
  376DCM     H1 2253   0.764   1.356   3.010  0.3516  1.0886  1.6364
  376DCM     H2 2254   0.691   1.248   3.138  1.7934 -0.0636  0.2614
  376DCM    CL2 2255   0.619   1.469   3.148  0.1171  0.0017  0.1090
  377DCM    CL1 2256   0.502   2.227   0.503  0.6003 -0.1010 -0.2218
  377DCM     C1 2257   0.340   2.183   0.456 -0.6575  0.8233 -0.6329
  377DCM     H1 2258   0.333   2.223   0.354 -0.6661  0.5524 -0.7387
  377DCM     H2 2259   0.274   2.232   0.529  0.6133  0.6713  0.6737
  377DCM    CL2 2260   0.304   2.006   0.473  0.0275 -0.0043  0.0238
  378DCM    CL1 2261   0.513   0.627   3.737 -0.1972 -0.4147 -0.3164
  378DCM     C1 2262   0.542   0.713   3.895  0.2196  0.7486 -0.4202
  378DCM     H1 2263   0.465   0.695   3.970  0.5744  0.3041 -0.1605
  378DCM     H2 2264   0.544   0.820   3.870  0.7828  1.1640  1.2828
  378DCM    CL2 2265   0.713   0.681   3.946  0.0873 -0.4897  0.2152
  379DCM    CL1 2266   2.733   1.889   3.809 -0.5565 -0.3471  0.1656
  379DCM     C1 2267   2.838   1.920   3.670 -0.0606  0.4012  0.6622
  379DCM     H1 2268   2.923   1.977   3.709 -0.1140  0.6988  0.3441
  379DCM     H2 2269   2.795   1.980   3.590  0.0197 -0.3957  0.0073
  379DCM    CL2 2270   2.911   1.769   3.608  0.1539  0.1501 -0.2013
  380DCM    CL1 2271   3.843   1.039   2.153 -0.4217 -0.2578 -0.1025
  380DCM     C1 2272   3.929   1.141   2.033 -0.2522 -1.1558 -0.0478
  380DCM     H1 2273   4.005   1.083   1.980 -0.1759 -0.1869 -1.0367
  380DCM     H2 2274   3.970   1.229   2.084  1.4249 -0.1464 -2.9083
  380DCM    CL2 2275   3.817   1.201   1.912 -0.2762 -0.2376  0.0655
  381DCM    CL1 2276   2.868   3.059   3.359  0.0094 -0.1904 -0.0800
  381DCM     C1 2277   2.981   3.015   3.482 -0.2585  0.0387  0.3039
  381DCM     H1 2278   2.920   2.977   3.565  0.9147 -0.6191  0.8747
  381DCM     H2 2279   3.020   3.115   3.507  1.0284 -0.5097  0.5412
  381DCM    CL2 2280   3.097   2.891   3.448  0.2623  0.2276  0.2097
  382DCM    CL1 2281   0.476   3.195   1.492 -0.0947  0.2036  0.0560
  382DCM     C1 2282   0.606   3.314   1.485 -0.5034 -0.9774 -0.4013
  382DCM     H1 2283   0.645   3.304   1.383  0.4485 -0.6546 -0.0816
  382DCM     H2 2284   0.681   3.295   1.563 -0.9236 -2.8277 -0.4029
  382DCM    CL2 2285   0.537   3.483   1.499  0.4774  0.2195  0.0770
  383DCM    CL1 2286   2.222   3.688   2.163  0.1248  0.0826 -0.1141
  383DCM     C1 2287   2.396   3.638   2.197  1.0687 -0.1982 -0.3945
  383DCM     H1 2288   2.380   3.531   2.180 -2.9081 -0.3863  3.0915
  383DCM     H2 2289   2.433   3.676   2.292  1.7563 -1.1414 -0.2730
  383DCM    CL2 2290   2.494   3.712   2.065  0.0429  0.1976  0.5458
  384DCM    CL1 2291   3.555   0.687   1.685  0.3264  0.2961 -0.1436
  384DCM     C1 2292   3.474   0.845   1.710 -0.1448  0.1541  0.2490
  384DCM     H1 2293   3.381   0.824   1.763 -0.4310 -3.1922 -1.3552
  384DCM     H2 2294   3.465   0.889   1.610  4.8946  0.2338 -0.4353
  384DCM    CL2 2295   3.586   0.946   1.809  0.0017  0.1990  0.1008
  385DCM    CL1 2296   0.536   3.024   3.591  0.2039 -0.3438 -0.1767
  385DCM     C1 2297   0.372   2.963   3.636 -0.2155 -0.2818 -0.4338
  385DCM     H1 2298   0.298   2.995   3.562 -0.7425  1.6774  0.8565
  385DCM     H2 2299   0.336   2.998   3.734  0.5386 -1.8866  0.4700
  385DCM    CL2 2300   0.395   2.776   3.654  0.1949  0.0416 -0.1031
  386DCM    CL1 2301   2.264   3.801   1.798  0.2883 -0.1802 -0.0582
  386DCM     C1 2302   2.134   3.880   1.705 -0.2966 -0.6338 -0.3953
  386DCM     H1 2303   2.178   3.925   1.615 -0.0873  0.4758  0.2445
  386DCM     H2 2304   2.099   3.960   1.771  0.0104 -0.8726  0.0613
  386DCM    CL2 2305   1.987   3.777   1.655  0.2979 -0.3142  0.0102
  387DCM    CL1 2306   1.549   1.513   3.302 -0.2150  0.1724 -0.2917
  387DCM     C1 2307   1.707   1.426   3.255  0.2965 -0.6728 -0.1254
  387DCM     H1 2308   1.677   1.321   3.265 -0.1954 -0.6179 -0.9057
  387DCM     H2 2309   1.787   1.448   3.326 -1.4530  0.8252  1.5028
  387DCM    CL2 2310   1.763   1.450   3.084 -0.1209  0.3999 -0.3555
  388DCM    CL1 2311   2.973   1.877   0.123 -0.0893 -0.1249  0.1128
  388DCM     C1 2312   3.076   1.777   0.016  0.4177 -0.0894  0.3130
  388DCM     H1 2313   3.020   1.692  -0.025  1.0226  0.1334 -1.0394
  388DCM     H2 2314   3.155   1.743   0.083  0.0108 -1.7659  0.0017
  388DCM    CL2 2315   3.144   1.878  -0.115  0.1838  0.1301  0.3747
  389DCM    CL1 2316   3.077   1.119   1.734 -0.1344 -0.1108  0.3235
  389DCM     C1 2317   3.002   1.208   1.591  0.5423  0.1856 -0.2333
  389DCM     H1 2318   2.899   1.240   1.612 -0.2297 -1.4843 -1.2643
  389DCM     H2 2319   2.993   1.135   1.509 -0.0297 -0.6597  0.5705
  389DCM    CL2 2320   3.107   1.339   1.524 -0.4590  0.4472  0.1180
  390DCM    CL1 2321   1.253   0.381   2.029 -0.3351 -0.3429  0.0457
  390DCM     C1 2322   1.280   0.243   2.143  0.0133 -0.3784 -0.1597
  390DCM     H1 2323   1.385   0.218   2.127  0.2313  1.4816 -1.8977
  390DCM     H2 2324   1.205   0.167   2.118 -0.8535  0.5694 -0.4863
  390DCM    CL2 2325   1.240   0.288   2.311  0.4440 -0.1661  0.0669
  391DCM    CL1 2326   1.127   1.998   2.765  0.1586  0.1392 -0.4005
  391DCM     C1 2327   0.944   1.992   2.761  0.0363  0.1235  0.2226
  391DCM     H1 2328   0.914   1.993   2.655 -2.8733 -0.5348  0.9539
  391DCM     H2 2329   0.896   2.069   2.822 -0.6574 -0.6550  0.6697
  391DCM    CL2 2330   0.907   1.819   2.821  0.1268 -0.1426 -0.1360
  392DCM    CL1 2331   1.357   2.768   3.469  0.0615  0.3571  0.0604
  392DCM     C1 2332   1.232   2.681   3.371  0.2488  0.4985 -0.4235
  392DCM     H1 2333   1.141   2.667   3.431  0.3108 -2.5987 -0.8751
  392DCM     H2 2334   1.266   2.585   3.333  2.0671  1.1604 -0.5338
  392DCM    CL2 2335   1.190   2.775   3.223  0.1746 -0.0885 -0.2682
  393DCM    CL1 2336   2.539   3.529   1.435  0.0274 -0.0513 -0.4029
  393DCM     C1 2337   2.412   3.641   1.375 -0.4330  0.0970 -0.8327
  393DCM     H1 2338   2.313   3.605   1.403 -0.4570  1.6925  1.3803
  393DCM     H2 2339   2.433   3.644   1.268  2.5147 -1.3503 -0.3995
  393DCM    CL2 2340   2.437   3.796   1.465  0.0076  0.1526 -0.2054
  394DCM    CL1 2341   3.871   0.910   1.597  0.1436 -0.2748 -0.1610
  394DCM     C1 2342   3.923   0.873   1.764 -0.0869  0.0208  0.5584
  394DCM     H1 2343   3.878   0.952   1.825  2.4423  2.4469 -0.5270
  394DCM     H2 2344   4.030   0.876   1.787  0.4695  0.5433 -1.8489
  394DCM    CL2 2345   3.886   0.702   1.811 -0.5061  0.1911  0.2357
  395DCM    CL1 2346   1.561   0.169   3.889  0.3045  0.2703 -0.1074
  395DCM     C1 2347   1.511   0.037   3.771 -0.5301 -0.0923 -0.8945
  395DCM     H1 2348   1.423  -0.012   3.814  0.5580 -0.2947  1.2280
  395DCM     H2 2349   1.596  -0.032   3.762 -0.9947 -0.5035 -2.3006
  395DCM    CL2 2350   1.496   0.110   3.608 -0.1230  0.1311  0.2050
  396DCM    CL1 2351   2.080   2.486   3.575  0.2215  0.0216  0.4165
  396DCM     C1 2352   2.236   2.545   3.515 -0.3966  0.1638  0.6003
  396DCM     H1 2353   2.312   2.473   3.544 -0.9360 -1.5438 -1.9490
  396DCM     H2 2354   2.249   2.646   3.558 -0.1701  1.2697 -1.9217
  396DCM    CL2 2355   2.251   2.554   3.335  0.3176 -0.4184  0.2720
  397DCM    CL1 2356   2.313   0.311   2.950 -0.3158 -0.0220  0.2819
  397DCM     C1 2357   2.319   0.486   2.923 -0.6164  0.5281 -0.3373
  397DCM     H1 2358   2.269   0.515   2.830 -1.6277 -2.1257 -0.7183
  397DCM     H2 2359   2.422   0.522   2.935 -0.3066 -0.1891 -0.7259
  397DCM    CL2 2360   2.243   0.556   3.061  0.0155 -0.0862 -0.4530
  398DCM    CL1 2361   3.181   0.855   3.209 -0.0470 -0.0451  0.2087
  398DCM     C1 2362   3.048   0.804   3.096  0.8345  0.1762 -0.1847
  398DCM     H1 2363   3.081   0.800   2.991 -0.6542 -1.3637 -0.6374
  398DCM     H2 2364   2.971   0.881   3.094  0.9185  0.2468 -1.4998
  398DCM    CL2 2365   2.972   0.650   3.146 -0.0702 -0.3516  0.2366
  399DCM    CL1 2366   2.714   2.987   1.843 -0.0208 -0.0451 -0.3121
  399DCM     C1 2367   2.686   2.858   1.965  0.2769  0.1391  0.7717
  399DCM     H1 2368   2.774   2.794   1.977  0.8074  0.5298 -0.7083
  399DCM     H2 2369   2.600   2.801   1.928  0.6374  0.8731 -1.3905
  399DCM    CL2 2370   2.649   2.940   2.121 -0.5278  0.0625 -0.4460
  400DCM    CL1 2371   1.517   0.332   3.168  0.0128  0.0171 -0.2424
  400DCM     C1 2372   1.567   0.409   3.323  0.5253 -0.6153  0.0697
  400DCM     H1 2373   1.599   0.513   3.308  1.9112 -0.5819  2.7577
  400DCM     H2 2374   1.657   0.355   3.353 -0.5672 -2.0105  0.9539
  400DCM    CL2 2375   1.454   0.389   3.458  0.1164 -0.0868 -0.0986
  401DCM    CL1 2376   3.481   0.337   2.357  0.2929  0.2323 -0.2022
  401DCM     C1 2377   3.483   0.164   2.318 -0.2754  1.2153  0.5728
  401DCM     H1 2378   3.467   0.162   2.209 -0.5874  1.1182  0.6201
  401DCM     H2 2379   3.399   0.113   2.365 -2.0348  1.9864 -1.5375
  401DCM    CL2 2380   3.640   0.091   2.369 -0.2103  0.2038  0.5718
  402DCM    CL1 2381   3.156   0.351   2.169  0.0635 -0.0723  0.1314
  402DCM     C1 2382   3.108   0.186   2.221  0.7170 -0.8433 -0.6698
  402DCM     H1 2383   3.001   0.175   2.244  1.1573 -0.3310  2.0441
  402DCM     H2 2384   3.147   0.165   2.321 -0.0184 -0.3044 -0.2522
  402DCM    CL2 2385   3.153   0.072   2.089  0.3236  0.4364 -0.6323
  403DCM    CL1 2386   1.240   3.248   3.611  0.0056  0.4572 -0.1795
  403DCM     C1 2387   1.361   3.122   3.671  0.0896  0.3079 -0.4965
  403DCM     H1 2388   1.315   3.023   3.683 -2.4702  1.4794  0.0047
  403DCM     H2 2389   1.387   3.139   3.776 -2.6881 -0.4192  0.3952
  403DCM    CL2 2390   1.500   3.120   3.562  0.4295 -0.1814 -0.3346
  404DCM    CL1 2391   2.947   2.378   2.994  0.1213 -0.2745  0.0522
  404DCM     C1 2392   3.104   2.348   3.076 -0.3092 -0.7696  0.4361
  404DCM     H1 2393   3.091   2.346   3.185 -0.5475  1.8589  0.5367
  404DCM     H2 2394   3.167   2.434   3.051 -1.0453 -0.6550 -1.1457
  404DCM    CL2 2395   3.174   2.199   3.021  0.0038 -0.4414 -0.1843
  405DCM    CL1 2396   1.298   3.817   3.260 -0.2859  0.2183 -0.3961
  405DCM     C1 2397   1.263   3.992   3.238  0.6162  0.3395  0.4230
  405DCM     H1 2398   1.234   4.025   3.138  1.7649  2.4353  0.7266
  405DCM     H2 2399   1.355   4.042   3.270 -0.6501  1.3932  2.6988
  405DCM    CL2 2400   1.151   4.048   3.358  0.5830 -0.4525  0.0861
  406DCM    CL1 2401   2.489   2.241   2.738 -0.1670  0.2057  0.1224
  406DCM     C1 2402   2.641   2.334   2.770  1.1286 -1.4690 -0.0136
  406DCM     H1 2403   2.728   2.270   2.785  0.5198 -1.9083  1.8451
  406DCM     H2 2404   2.626   2.411   2.847 -0.0703  2.4268 -3.7219
  406DCM    CL2 2405   2.687   2.452   2.640 -0.2578  0.3344 -0.0934
  407DCM    CL1 2406   2.167   0.502   0.491 -0.1337  0.0488  0.2721
  407DCM     C1 2407   2.225   0.402   0.361  0.2815  0.4084  0.4362
  407DCM     H1 2408   2.332   0.401   0.386  0.0212  1.3371  1.6939
  407DCM     H2 2409   2.198   0.443   0.263 -0.6369  2.7931  1.5883
  407DCM    CL2 2410   2.131   0.255   0.381 -0.0117  0.0923 -0.0292
  408DCM    CL1 2411   2.771   2.798   1.126  0.2998 -0.0838 -0.2993
  408DCM     C1 2412   2.904   2.700   1.205  0.0089 -0.1735 -0.5801
  408DCM     H1 2413   2.907   2.718   1.313 -0.8475 -0.2130 -0.5416
  408DCM     H2 2414   2.998   2.735   1.159 -0.5842  1.7377 -0.4573
  408DCM    CL2 2415   2.887   2.532   1.170  0.1863 -0.0240 -0.2215
  409DCM    CL1 2416   1.267   3.698   2.535  0.3082  0.0393 -0.0381
  409DCM     C1 2417   1.122   3.595   2.535  0.1302 -0.2045  0.2347
  409DCM     H1 2418   1.044   3.658   2.579  0.4281 -0.1103  0.6376
  409DCM     H2 2419   1.145   3.505   2.593  1.0937 -0.6597 -0.8116
  409DCM    CL2 2420   1.075   3.571   2.367  0.1456  0.1601  0.0893
  410DCM    CL1 2421   1.981   3.574   2.386  0.0615  0.1363  0.2909
  410DCM     C1 2422   1.847   3.478   2.322  0.7152  1.4963  0.0234
  410DCM     H1 2423   1.826   3.493   2.215 -1.4364  0.0427  0.1753
  410DCM     H2 2424   1.756   3.512   2.372 -0.6932  0.5501 -1.7857
  410DCM    CL2 2425   1.867   3.302   2.327  0.2568 -0.2111  0.0516
  411DCM    CL1 2426   3.947   2.476   0.222 -0.1596 -0.3448  0.5767
  411DCM     C1 2427   3.907   2.571   0.368  0.5063 -0.1416 -0.1764
  411DCM     H1 2428   3.921   2.679   0.355 -1.6641  0.3320  0.9385
  411DCM     H2 2429   3.973   2.543   0.451  1.3976  1.1351 -0.4265
  411DCM    CL2 2430   3.731   2.550   0.404  0.1268 -0.0576 -0.0513
  412DCM    CL1 2431   2.911   0.281   0.571  0.3837 -0.0961 -0.2204
  412DCM     C1 2432   2.777   0.227   0.467 -0.1893 -0.4478 -0.1183
  412DCM     H1 2433   2.713   0.151   0.513 -0.3115  0.0779  0.6033
  412DCM     H2 2434   2.816   0.189   0.371 -1.0367 -1.7820  0.0386
  412DCM    CL2 2435   2.658   0.353   0.435 -0.2726 -0.5869 -0.1192
  413DCM    CL1 2436   0.137   3.423   2.773 -0.4434 -0.3267 -0.0559
  413DCM     C1 2437   0.215   3.581   2.749 -0.2097  0.5175 -0.2759
  413DCM     H1 2438   0.141   3.656   2.718  0.1109  2.5985  3.4710
  413DCM     H2 2439   0.299   3.576   2.678  0.4960  1.4549  0.4727
  413DCM    CL2 2440   0.268   3.644   2.908 -0.3347  0.1828  0.0386
  414DCM    CL1 2441   2.787   1.314   0.657 -0.5285  0.1087  0.1888
  414DCM     C1 2442   2.648   1.284   0.539  0.3589  0.3106 -0.3897
  414DCM     H1 2443   2.614   1.376   0.491 -0.6187  0.1546 -0.0220
  414DCM     H2 2444   2.564   1.241   0.595  2.0755 -0.4441  1.7319
  414DCM    CL2 2445   2.670   1.162   0.403 -0.0803 -0.1105 -0.1830
  415DCM    CL1 2446   2.135   3.548   3.638  0.3328  0.0276  0.4773
  415DCM     C1 2447   2.152   3.376   3.686 -0.0103 -0.1195 -0.5181
  415DCM     H1 2448   2.105   3.353   3.782 -0.5487 -0.0200 -0.7518
  415DCM     H2 2449   2.258   3.348   3.689  0.2412  0.5365 -2.0556
  415DCM    CL2 2450   2.084   3.266   3.563  0.2551  0.0872 -0.1486
  416DCM    CL1 2451   1.760   1.698   3.620 -0.0755  0.3938 -0.1310
  416DCM     C1 2452   1.609   1.741   3.711 -0.1858  0.5541  0.0023
  416DCM     H1 2453   1.631   1.716   3.816  1.5860 -1.5608 -0.7870
  416DCM     H2 2454   1.521   1.695   3.666 -1.8927  2.4660  1.1902
  416DCM    CL2 2455   1.593   1.919   3.703 -0.2121 -0.1243  0.1138
  417DCM    CL1 2456   0.244   2.150   3.679  0.3561 -0.3670 -0.3602
  417DCM     C1 2457   0.388   2.034   3.701  0.3739  0.0107  0.7221
  417DCM     H1 2458   0.352   1.947   3.757 -0.3644  0.8432  1.5802
  417DCM     H2 2459   0.471   2.079   3.756 -0.3877  1.2072  0.9271
  417DCM    CL2 2460   0.457   1.983   3.549  0.4457 -0.2853  0.1848
  418DCM    CL1 2461   2.734   0.837   1.967 -0.3434  0.0865 -0.0966
  418DCM     C1 2462   2.807   0.999   1.976  0.1476 -0.5339 -0.1667
  418DCM     H1 2463   2.895   1.014   1.911 -0.5742  1.7645 -0.7304
  418DCM     H2 2464   2.818   1.038   2.078  0.0394 -1.3109  0.1464
  418DCM    CL2 2465   2.676   1.107   1.919  0.0992  0.6017  0.2317
  419DCM    CL1 2466   3.877   2.080   2.808 -0.3124  0.1819 -0.0942
  419DCM     C1 2467   3.975   1.936   2.867  0.0997 -0.0675  0.1083
  419DCM     H1 2468   4.066   1.979   2.910 -0.5443 -0.6727  2.1706
  419DCM     H2 2469   3.994   1.878   2.775 -0.7239 -0.5236  0.2246
  419DCM    CL2 2470   3.886   1.833   2.984  0.1683  0.3650 -0.1069
  420DCM    CL1 2471   1.842   2.924   2.275  0.1436 -0.1136 -0.1165
  420DCM     C1 2472   1.688   2.979   2.360  0.6883  0.6047  0.0437
  420DCM     H1 2473   1.659   3.083   2.343 -0.7521  0.1413 -0.4574
  420DCM     H2 2474   1.699   2.963   2.468  0.4297  0.5111  0.0556
  420DCM    CL2 2475   1.556   2.869   2.312  0.0756 -0.3214 -0.0750
  421DCM    CL1 2476   1.790   1.910   1.663 -0.0803 -0.1710 -0.0219
  421DCM     C1 2477   1.807   1.803   1.528 -0.4427 -0.6038 -0.4066
  421DCM     H1 2478   1.815   1.701   1.567 -0.4845 -0.3252  0.3400
  421DCM     H2 2479   1.894   1.846   1.477 -0.5757  1.9541  1.3831
  421DCM    CL2 2480   1.662   1.805   1.425  0.1156 -0.0197 -0.0185
  422DCM    CL1 2481   2.790   0.849   2.425 -0.5372 -0.1874 -0.1876
  422DCM     C1 2482   2.941   0.939   2.480  0.5040 -0.5208  0.0512
  422DCM     H1 2483   3.027   0.872   2.472  1.7706  1.1827 -1.4306
  422DCM     H2 2484   2.922   0.992   2.574 -2.0438 -0.5970 -0.3693
  422DCM    CL2 2485   2.963   1.067   2.354 -0.3973  0.1235 -0.3166
  423DCM    CL1 2486   0.084   3.607   1.701  0.0385 -0.2432 -0.7071
  423DCM     C1 2487   0.187   3.482   1.625  0.3645  0.5491 -0.0602
  423DCM     H1 2488   0.292   3.515   1.621  0.9721 -1.3465 -2.5298
  423DCM     H2 2489   0.153   3.464   1.523 -1.9128  1.7158  0.4445
  423DCM    CL2 2490   0.163   3.322   1.713 -0.5480  0.3484  0.1640
  424DCM    CL1 2491   0.876   3.612   0.028  0.1586  0.1699 -0.1866
  424DCM     C1 2492   0.706   3.684   0.015 -0.0038  0.4185 -0.1552
  424DCM     H1 2493   0.698   3.723  -0.087 -1.0331 -3.7744 -1.8916
  424DCM     H2 2494   0.694   3.763   0.090  1.1260  0.2764  0.1901
  424DCM    CL2 2495   0.578   3.566   0.024 -0.3248  0.2686 -0.0137
  425DCM    CL1 2496   0.986   3.271   2.571 -0.4055  0.3618  0.1036
  425DCM     C1 2497   0.804   3.293   2.614 -0.2793 -0.0564 -0.0289
  425DCM     H1 2498   0.804   3.282   2.724 -1.2155  0.0098 -0.0195
  425DCM     H2 2499   0.743   3.212   2.572 -1.0786  0.0451  0.8993
  425DCM    CL2 2500   0.741   3.455   2.562 -0.0710 -0.2464 -0.1194
  426DCM    CL1 2501   3.745   0.278   1.665 -0.1916 -0.0649  0.2541
  426DCM     C1 2502   3.764   0.155   1.791  0.0126 -0.0977 -0.9467
  426DCM     H1 2503   3.863   0.166   1.837 -0.8838  0.4167  0.9650
  426DCM     H2 2504   3.730   0.055   1.763 -1.1821  0.3760 -1.2493
  426DCM    CL2 2505   3.652   0.190   1.925  0.0403 -0.2284 -0.0054
  427DCM    CL1 2506   0.503   0.297   3.550  0.3272  0.2823  0.2698
  427DCM     C1 2507   0.377   0.385   3.461 -0.5238  0.2202 -0.1926
  427DCM     H1 2508   0.359   0.478   3.516 -0.4463  1.8776 -2.8090
  427DCM     H2 2509   0.290   0.319   3.451 -0.6909  0.7620 -2.8878
  427DCM    CL2 2510   0.426   0.418   3.296 -0.2264 -0.1205 -0.2214
  428DCM    CL1 2511   2.354   3.059   0.963 -0.2358  0.2342  0.0589
  428DCM     C1 2512   2.323   3.125   1.121 -0.0379 -0.1486  0.4643
  428DCM     H1 2513   2.214   3.115   1.135  0.0497  0.1350  1.4567
  428DCM     H2 2514   2.361   3.228   1.117  2.1551 -0.9466 -1.5692
  428DCM    CL2 2515   2.406   3.025   1.249 -0.4474 -0.0069 -0.2159
  429DCM    CL1 2516   1.876   0.581   2.007 -0.5727  0.0307  0.1196
  429DCM     C1 2517   1.759   0.712   2.040  0.3655  0.2034  0.2504
  429DCM     H1 2518   1.797   0.805   1.999  0.4262 -0.4016 -1.1304
  429DCM     H2 2519   1.724   0.710   2.144 -0.6883 -2.4681 -0.0612
  429DCM    CL2 2520   1.624   0.671   1.933 -0.2842 -0.0423 -0.0381
  430DCM    CL1 2521   3.506   3.437   2.273 -0.1181 -0.1775 -0.0950
  430DCM     C1 2522   3.532   3.287   2.171  0.4270 -0.0126 -0.3063
  430DCM     H1 2523   3.520   3.318   2.067 -0.5649 -0.2245 -0.2728
  430DCM     H2 2524   3.453   3.213   2.193  0.0698  0.6735  0.8173
  430DCM    CL2 2525   3.692   3.225   2.187  0.5077 -0.0983  0.7079
  431DCM    CL1 2526   1.192   3.609   0.443 -0.2463  0.1927  0.1586
  431DCM     C1 2527   1.168   3.445   0.358 -0.1933 -0.0933  0.3533
  431DCM     H1 2528   1.211   3.459   0.258  1.8714 -1.0235  1.0534
  431DCM     H2 2529   1.062   3.418   0.366 -0.3385 -1.1183 -3.2770
  431DCM    CL2 2530   1.263   3.321   0.442 -0.1948  0.0523  0.2863
  432DCM    CL1 2531   1.498   3.512   1.590 -0.2298  0.0278  0.2401
  432DCM     C1 2532   1.351   3.474   1.690  0.2400 -0.0194  0.2828
  432DCM     H1 2533   1.352   3.506   1.795  1.3583 -0.7846  0.5242
  432DCM     H2 2534   1.361   3.365   1.693 -0.8252 -0.1173  0.6642
  432DCM    CL2 2535   1.200   3.553   1.624 -0.3602  0.3672 -0.2248
  433DCM    CL1 2536   1.709   1.460   2.672 -0.0820  0.1836  0.0391
  433DCM     C1 2537   1.536   1.421   2.686 -0.2513  0.0178  0.2094
  433DCM     H1 2538   1.493   1.430   2.586 -1.6147  1.8795  0.9023
  433DCM     H2 2539   1.492   1.502   2.746  0.5578  0.2671  0.4775
  433DCM    CL2 2540   1.520   1.256   2.756 -0.2991  0.3520  0.2817
  434DCM    CL1 2541   1.944   3.974   2.917  0.0741  0.1910  0.3399
  434DCM     C1 2542   1.855   3.964   2.762  0.1745  0.0251  0.6669
  434DCM     H1 2543   1.761   3.907   2.772  0.1733 -0.2842 -0.8483
  434DCM     H2 2544   1.922   3.922   2.687  0.5187 -0.9906  1.5272
  434DCM    CL2 2545   1.810   4.136   2.715 -0.1268  0.3092  0.1104
  435DCM    CL1 2546   2.350   0.563   1.959 -0.0676  0.0281  0.0483
  435DCM     C1 2547   2.377   0.657   2.106  0.0586 -0.3385  0.3816
  435DCM     H1 2548   2.472   0.634   2.155  0.7321 -0.3351 -0.8867
  435DCM     H2 2549   2.301   0.643   2.185  0.1640  0.1313  0.5688
  435DCM    CL2 2550   2.368   0.826   2.054 -0.1740 -0.2441  0.2450
  436DCM    CL1 2551   1.549   2.039   2.415  0.1085 -0.1004  0.2586
  436DCM     C1 2552   1.368   2.054   2.417 -0.1490  0.4566 -0.1984
  436DCM     H1 2553   1.343   2.128   2.340  0.3681  0.0208 -0.7958
  436DCM     H2 2554   1.341   2.073   2.521  0.1146  1.0706 -0.2412
  436DCM    CL2 2555   1.295   1.889   2.381  0.1171  0.0228 -0.0085
  437DCM    CL1 2556   2.888   3.466   3.166 -0.1591 -0.3790  0.4561
  437DCM     C1 2557   2.896   3.314   3.072 -0.0308  0.2375 -0.4007
  437DCM     H1 2558   2.806   3.292   3.014  0.1469 -0.9798 -0.2392
  437DCM     H2 2559   2.923   3.231   3.138  1.8014  0.7542 -0.4360
  437DCM    CL2 2560   3.013   3.314   2.934  0.0763 -0.2030 -0.3266
  438DCM    CL1 2561   0.559   1.341   0.241 -0.4106 -0.1017 -0.4497
  438DCM     C1 2562   0.689   1.311   0.370  0.2573  0.0728 -0.1561
  438DCM     H1 2563   0.714   1.399   0.430  0.9166 -2.0833  3.0178
  438DCM     H2 2564   0.786   1.280   0.329  0.6619 -0.3456  1.0616
  438DCM    CL2 2565   0.620   1.203   0.492 -0.0350 -0.0861 -0.1009
  439DCM    CL1 2566   2.630   2.496   1.975 -0.5305  0.3692 -0.2423
  439DCM     C1 2567   2.761   2.395   1.893  0.3797 -0.1578 -0.3644
  439DCM     H1 2568   2.851   2.390   1.955  0.1482 -1.6733 -0.1263
  439DCM     H2 2569   2.770   2.441   1.794  0.7301  1.7560  0.5033
  439DCM    CL2 2570   2.706   2.222   1.875 -0.4785  0.3500  0.1192
  440DCM    CL1 2571   2.338   2.746   1.905 -0.3090  0.0528 -0.0873
  440DCM     C1 2572   2.319   2.793   2.075  0.2496 -0.9480  0.8230
  440DCM     H1 2573   2.212   2.793   2.096 -0.5114  0.2672 -2.4164
  440DCM     H2 2574   2.360   2.895   2.076 -5.2840  1.6747 -0.6103
  440DCM    CL2 2575   2.409   2.693   2.197  0.1097  0.1431 -0.2756
  441DCM    CL1 2576   1.473   3.057   0.971 -0.2569  0.5071 -0.2012
  441DCM     C1 2577   1.396   3.195   0.882  0.0381 -0.1585 -0.0572
  441DCM     H1 2578   1.331   3.246   0.954 -1.3894  0.4296 -1.6874
  441DCM     H2 2579   1.332   3.161   0.800  0.2496 -0.2647 -0.1781
  441DCM    CL2 2580   1.510   3.330   0.830  0.1802 -0.1950  0.2656
  442DCM    CL1 2581   1.431   2.803   3.839  0.1137 -0.4222  0.0807
  442DCM     C1 2582   1.591   2.794   3.750 -0.2797  0.2391  0.4115
  442DCM     H1 2583   1.575   2.800   3.641 -1.0282  0.6748  0.5382
  442DCM     H2 2584   1.651   2.711   3.789  0.7193  1.4003  1.4397
  442DCM    CL2 2585   1.687   2.944   3.797  0.0104 -0.3233  0.0937
  443DCM    CL1 2586   0.013   3.293   0.240  0.0142 -0.2393  0.1583
  443DCM     C1 2587   0.120   3.328   0.096  0.0380 -0.0513  0.2674
  443DCM     H1 2588   0.175   3.421   0.116  0.2481  0.0322 -0.6277
  443DCM     H2 2589   0.064   3.336   0.002  0.8761 -2.6954 -0.5348
  443DCM    CL2 2590   0.240   3.206   0.058  0.1352  0.2188 -0.1521
  444DCM    CL1 2591   1.976   2.150   2.906  0.1397 -0.1839  0.1338
  444DCM     C1 2592   2.067   2.144   3.064 -0.3726 -0.1475  0.1939
  444DCM     H1 2593   2.121   2.049   3.055  2.3178  1.5098 -3.3118
  444DCM     H2 2594   1.983   2.156   3.133 -0.7495  1.5091 -0.5174
  444DCM    CL2 2595   2.185   2.269   3.093 -0.0423 -0.0486  0.5384
  445DCM    CL1 2596   0.793   0.714   1.393 -0.4129 -0.2339  0.1143
  445DCM     C1 2597   0.943   0.655   1.480 -0.6373 -0.2573  0.1731
  445DCM     H1 2598   0.929   0.549   1.503  0.3370 -0.7325 -1.2673
  445DCM     H2 2599   0.957   0.724   1.564  1.4184  0.9192 -1.0465
  445DCM    CL2 2600   1.071   0.675   1.353 -0.2936 -0.3920 -0.1472
  446DCM    CL1 2601   0.133   0.388   1.962 -0.1430 -0.2497 -0.2583
  446DCM     C1 2602   0.033   0.503   2.067 -0.2293 -0.1036  1.0582
  446DCM     H1 2603   0.027   0.600   2.015 -2.4337 -1.9366 -2.4758
  446DCM     H2 2604   0.070   0.503   2.170 -0.2073 -1.0727  1.0589
  446DCM    CL2 2605  -0.130   0.428   2.072 -0.6582  0.1512 -0.0827
  447DCM    CL1 2606   2.829   1.008   2.901  0.2382 -0.3587  0.4063
  447DCM     C1 2607   2.966   1.119   2.933 -0.6045 -0.5253  0.5561
  447DCM     H1 2608   3.038   1.062   2.993 -1.4531  1.2123  3.4033
  447DCM     H2 2609   2.925   1.206   2.985  2.0930  0.1760  1.6372
  447DCM    CL2 2610   3.026   1.159   2.768  0.1267  0.3717  0.2816
  448DCM    CL1 2611   3.851   2.903   3.191  0.1531 -0.0257 -0.1533
  448DCM     C1 2612   3.969   2.825   3.306  0.4527  0.0162 -0.1973
  448DCM     H1 2613   4.040   2.758   3.257 -0.1303 -0.1638 -0.8153
  448DCM     H2 2614   3.918   2.777   3.389  1.1066  0.1474  0.2837
  448DCM    CL2 2615   4.084   2.938   3.392 -0.2471 -0.2663  0.1193
  449DCM    CL1 2616   3.298   3.038   1.549 -0.0885  0.2745  0.0135
  449DCM     C1 2617   3.151   3.135   1.504 -0.3907  0.2400 -0.6387
  449DCM     H1 2618   3.178   3.176   1.406 -1.4867 -1.2814 -1.6202
  449DCM     H2 2619   3.129   3.207   1.584 -1.7581 -2.8007  1.9320
  449DCM    CL2 2620   3.006   3.032   1.478 -0.2080 -0.4278 -0.0609
  450DCM    CL1 2621   2.722   1.542   2.348  0.2404 -0.2905  0.2468
  450DCM     C1 2622   2.867   1.640   2.371 -0.2010  0.3974  0.1526
  450DCM     H1 2623   2.947   1.567   2.389  0.5916  1.1421 -0.2695
  450DCM     H2 2624   2.859   1.706   2.459  3.4436  1.3828 -0.0787
  450DCM    CL2 2625   2.912   1.747   2.236  0.4621 -0.1289 -0.0141
  451DCM    CL1 2626   0.639   2.712   3.888 -0.1065 -0.0020  0.2197
  451DCM     C1 2627   0.575   2.778   4.036  0.2804 -0.0615  0.2126
  451DCM     H1 2628   0.656   2.789   4.109 -0.5376 -0.2085  1.1634
  451DCM     H2 2629   0.497   2.708   4.068  2.9799 -2.1431  2.7724
  451DCM    CL2 2630   0.499   2.937   4.000  0.3714  0.2154 -0.4921
  452DCM    CL1 2631   1.693   1.532   1.719 -0.0357 -0.0874 -0.3713
  452DCM     C1 2632   1.710   1.639   1.863 -0.3858  0.5892  0.3939
  452DCM     H1 2633   1.630   1.623   1.936 -1.8757  1.3520 -1.0137
  452DCM     H2 2634   1.719   1.745   1.838  0.3462  0.5701  0.5725
  452DCM    CL2 2635   1.860   1.587   1.955  0.1851  0.0056  0.2245
  453DCM    CL1 2636   1.511   0.640   2.562  0.2799 -0.2771  0.3277
  453DCM     C1 2637   1.454   0.542   2.417 -0.2839 -0.0012 -0.5289
  453DCM     H1 2638   1.398   0.611   2.352 -0.3180  0.4088 -0.0768
  453DCM     H2 2639   1.400   0.459   2.464  1.3136 -0.2168  1.0547
  453DCM    CL2 2640   1.600   0.476   2.323 -0.0691 -0.0607  0.3280
  454DCM    CL1 2641   0.939   2.419   2.040  0.2494 -0.1540 -0.3287
  454DCM     C1 2642   0.952   2.598   2.056 -1.2286 -0.5076  0.0093
  454DCM     H1 2643   0.858   2.634   2.100 -1.3055 -1.1602  0.3955
  454DCM     H2 2644   0.955   2.641   1.955  0.5327  2.1165  1.0817
  454DCM    CL2 2645   1.089   2.650   2.164  0.3314  0.1162 -0.0301
  455DCM    CL1 2646   0.617   2.905   3.078 -0.1196 -0.3414 -0.1582
  455DCM     C1 2647   0.562   2.896   3.252 -0.4125 -0.2167  0.1537
  455DCM     H1 2648   0.466   2.949   3.259  0.4408  1.7710 -1.8750
  455DCM     H2 2649   0.639   2.945   3.312  0.3714 -1.2791  0.0431
  455DCM    CL2 2650   0.572   2.724   3.318 -0.0708 -0.1232  0.3552
  456DCM    CL1 2651   1.853   3.010   1.637  0.2082  0.0383 -0.2869
  456DCM     C1 2652   1.844   3.169   1.718 -0.6434 -0.8250  0.2890
  456DCM     H1 2653   1.918   3.235   1.673 -0.6089 -1.5549 -0.7817
  456DCM     H2 2654   1.863   3.162   1.825  0.4769 -0.7604  0.0972
  456DCM    CL2 2655   1.677   3.238   1.706 -0.0656  0.2189 -0.1478
  457DCM    CL1 2656   1.734   2.353   0.613  0.6081  0.0364  0.0973
  457DCM     C1 2657   1.593   2.401   0.522  0.5382  0.0803  0.4539
  457DCM     H1 2658   1.508   2.332   0.512 -0.9473  1.7972  0.7531
  457DCM     H2 2659   1.619   2.417   0.416 -1.3496 -1.0527 -0.2398
  457DCM    CL2 2660   1.534   2.569   0.566 -0.1617 -0.1797  0.2345
  458DCM    CL1 2661   1.999   1.680   2.751 -0.4513  0.0192 -0.1849
  458DCM     C1 2662   2.013   1.642   2.572 -0.0720  0.4339 -0.6842
  458DCM     H1 2663   1.997   1.728   2.507  1.1137  1.2546  0.0627
  458DCM     H2 2664   1.951   1.556   2.543  0.0618  0.1991 -0.2786
  458DCM    CL2 2665   2.180   1.576   2.555 -0.0508 -0.0231 -0.1667
  459DCM    CL1 2666   2.129   0.731   3.338  0.5677  0.0329 -0.0222
  459DCM     C1 2667   1.961   0.763   3.313  0.1815 -0.1010  0.0954
  459DCM     H1 2668   1.890   0.680   3.321 -2.5760  2.0947 -0.0122
  459DCM     H2 2669   1.960   0.792   3.207  0.7284 -1.1755 -0.2189
  459DCM    CL2 2670   1.885   0.869   3.439  0.2608  0.3546 -0.0460
  460DCM    CL1 2671   0.903   1.127   2.838 -0.2277  0.1869 -0.2859
  460DCM     C1 2672   0.873   1.048   2.676  0.3057  0.3706 -0.2813
  460DCM     H1 2673   0.766   1.031   2.661  0.2540  1.0989 -0.8331
  460DCM     H2 2674   0.930   0.955   2.671  1.5362  1.1219 -0.7508
  460DCM    CL2 2675   0.941   1.152   2.544 -0.7309  0.0898 -0.0973
  461DCM    CL1 2676   1.997   2.131   3.890  0.4886  0.3162 -0.5551
  461DCM     C1 2677   2.060   1.967   3.934 -0.3740  0.1066 -0.8685
  461DCM     H1 2678   2.147   1.967   4.001 -1.2843 -1.1445  0.3751
  461DCM     H2 2679   2.082   1.903   3.848 -0.1412  2.7368 -2.8820
  461DCM    CL2 2680   1.935   1.879   4.034 -0.0069  0.2009  0.2587
  462DCM    CL1 2681   3.613   1.345   0.246  0.3165 -0.4219  0.1313
  462DCM     C1 2682   3.734   1.457   0.314 -0.6076  1.0282  0.2181
  462DCM     H1 2683   3.816   1.397   0.354 -0.5504  1.6256  1.0288
  462DCM     H2 2684   3.682   1.516   0.390 -0.6897 -1.2399  2.0438
  462DCM    CL2 2685   3.799   1.564   0.178  0.0897  0.0334  0.0990
  463DCM    CL1 2686   3.070   0.272   3.482  0.0740 -0.1092  0.1139
  463DCM     C1 2687   2.958   0.396   3.410 -0.5755  0.2100 -0.3326
  463DCM     H1 2688   2.894   0.364   3.327 -0.3029  1.3767 -1.0194
  463DCM     H2 2689   3.014   0.481   3.371 -1.6964  0.7274 -0.8776
  463DCM    CL2 2690   2.853   0.455   3.547  0.0083  0.1272  0.1840
  464DCM    CL1 2691   2.358   0.196   1.927 -0.1350 -0.2232 -0.1260
  464DCM     C1 2692   2.401   0.140   1.758 -0.8953 -0.3164 -0.3172
  464DCM     H1 2693   2.318   0.076   1.725  0.2815 -1.0745 -1.9550
  464DCM     H2 2694   2.496   0.086   1.771 -0.5539  0.2740 -0.3154
  464DCM    CL2 2695   2.416   0.273   1.629 -0.1994 -0.1227 -0.1772
  465DCM    CL1 2696   0.263   3.231   3.249  0.0641 -0.2843 -0.0398
  465DCM     C1 2697   0.357   3.368   3.325  0.5242 -0.0270  0.2423
  465DCM     H1 2698   0.426   3.403   3.247 -0.3875 -0.5550 -0.8380
  465DCM     H2 2699   0.403   3.317   3.410  2.5086 -0.8142 -1.2139
  465DCM    CL2 2700   0.239   3.499   3.367  0.3354  0.0276  0.1407
  466DCM    CL1 2701   0.663   0.840   2.278 -0.0556 -0.1554 -0.1756
  466DCM     C1 2702   0.796   0.818   2.153 -0.0683  0.1500 -0.4743
  466DCM     H1 2703   0.746   0.798   2.057 -2.1623 -2.1157  0.9647
  466DCM     H2 2704   0.863   0.736   2.182 -0.2111 -0.0540 -0.7164
  466DCM    CL2 2705   0.904   0.958   2.154  0.0404 -0.0404  0.3732
  467DCM    CL1 2706   3.029   1.401   3.520  0.1050  0.4011  0.3107
  467DCM     C1 2707   3.104   1.291   3.407 -0.1133 -0.1439  0.2029
  467DCM     H1 2708   3.033   1.235   3.345 -1.3178  1.5102  0.0462
  467DCM     H2 2709   3.172   1.220   3.456  0.6730 -0.4893 -1.3300
  467DCM    CL2 2710   3.194   1.390   3.288 -0.1528  0.1311 -0.1603
  468DCM    CL1 2711   3.339   2.177   2.684 -0.5818  0.2197  0.0504
  468DCM     C1 2712   3.495   2.143   2.598  0.2792  0.0249 -0.2098
  468DCM     H1 2713   3.465   2.057   2.538 -3.1322  1.8470 -1.4435
  468DCM     H2 2714   3.572   2.131   2.675  1.3536  1.0482 -1.0872
  468DCM    CL2 2715   3.537   2.267   2.476  0.6828  0.0439 -0.1150
  469DCM    CL1 2716   1.411   2.035   1.296  0.6673  0.2332  0.4819
  469DCM     C1 2717   1.265   1.994   1.389  0.1611 -0.3814 -0.4276
  469DCM     H1 2718   1.181   2.035   1.333  0.2262 -0.4241 -0.5552
  469DCM     H2 2719   1.278   2.046   1.485  1.2121 -1.0125 -0.2102
  469DCM    CL2 2720   1.233   1.820   1.422 -0.2823 -0.3501 -0.0585
  470DCM    CL1 2721   3.560   2.857   3.504  0.2882  0.1382  0.1212
  470DCM     C1 2722   3.541   3.020   3.420 -0.2061 -0.0895  0.0863
  470DCM     H1 2723   3.518   3.020   3.313 -1.4407  1.1158  0.3118
  470DCM     H2 2724   3.635   3.075   3.432  0.6364 -1.5531  0.4598
  470DCM    CL2 2725   3.406   3.111   3.490  0.0040  0.3109 -0.3840
  471DCM    CL1 2726   1.167   1.190   3.114 -0.2332  0.1793  0.1224
  471DCM     C1 2727   1.332   1.273   3.089  0.9601  0.3609  0.2560
  471DCM     H1 2728   1.346   1.361   3.153  1.8656  0.1472  0.3701
  471DCM     H2 2729   1.342   1.295   2.982  0.9816 -0.9218 -0.0179
  471DCM    CL2 2730   1.456   1.160   3.152  0.0685  0.1987  0.3137
  472DCM    CL1 2731   3.239   1.347   0.250  0.0535  0.0212  0.5661
  472DCM     C1 2732   3.204   1.205   0.358  0.8971  0.0133  0.6424
  472DCM     H1 2733   3.160   1.249   0.448 -1.6638  0.8066 -0.8789
  472DCM     H2 2734   3.299   1.152   0.370  1.4750  0.3262 -1.9347
  472DCM    CL2 2735   3.088   1.106   0.270  0.0841 -0.1905  0.0506
  473DCM    CL1 2736   3.552   2.155   2.949  0.1160 -0.5119 -0.1664
  473DCM     C1 2737   3.641   2.078   3.090  0.0444 -0.4646 -0.2317
  473DCM     H1 2738   3.731   2.133   3.120 -0.2760 -0.1341  0.1298
  473DCM     H2 2739   3.664   1.976   3.055 -1.8117 -0.7051 -0.8403
  473DCM    CL2 2740   3.524   2.067   3.221  0.1511 -0.0765 -0.1646
  474DCM    CL1 2741   2.903   0.810   0.460 -0.2245  0.0917  0.0753
  474DCM     C1 2742   2.757   0.704   0.490 -0.8100  0.0147  0.1369
  474DCM     H1 2743   2.762   0.646   0.583  1.5210 -1.9683 -1.1174
  474DCM     H2 2744   2.756   0.629   0.411  0.1588  0.0551  0.0838
  474DCM    CL2 2745   2.610   0.803   0.483 -0.5245  0.4894 -0.2948
  475DCM    CL1 2746   2.977   3.420   0.828 -0.0383  0.3025  0.3980
  475DCM     C1 2747   3.036   3.544   0.934 -0.1565 -0.1415 -0.4677
  475DCM     H1 2748   2.959   3.569   1.008  0.6785 -0.7746  0.6307
  475DCM     H2 2749   3.059   3.629   0.868 -0.2989 -0.1902 -0.5826
  475DCM    CL2 2750   3.183   3.490   1.020  0.0718  0.0891  0.1499
  476DCM    CL1 2751   2.970   0.570   0.842  0.7126 -0.3623  0.0936
  476DCM     C1 2752   2.855   0.545   0.979  0.7873 -0.5454  0.6474
  476DCM     H1 2753   2.815   0.443   0.977 -0.7801 -0.0308  2.3557
  476DCM     H2 2754   2.784   0.628   0.971  0.6222 -0.7947 -0.5735
  476DCM    CL2 2755   2.947   0.547   1.142 -0.1790  0.3626  0.3497
  477DCM    CL1 2756   2.455   2.176   3.277  0.4390 -0.5292 -0.0881
  477DCM     C1 2757   2.523   2.236   3.112  0.2745  0.7327 -0.1019
  477DCM     H1 2758   2.431   2.267   3.062 -0.9906 -1.9106  0.4242
  477DCM     H2 2759   2.590   2.159   3.071  0.4739  1.5746 -1.4068
  477DCM    CL2 2760   2.599   2.387   3.150 -0.2782 -0.0711 -0.0266
  478DCM    CL1 2761   0.270   2.510   0.526  0.0368 -0.0494 -0.1527
  478DCM     C1 2762   0.369   2.601   0.409  0.1088  0.3291 -0.5019
  478DCM     H1 2763   0.444   2.533   0.367 -1.4231 -0.8961 -1.3590
  478DCM     H2 2764   0.417   2.687   0.456  0.4243 -0.8134  1.3661
  478DCM    CL2 2765   0.276   2.677   0.271  0.4239 -0.4064 -0.4327
  479DCM    CL1 2766   2.570   1.816   0.818  0.0457 -0.3172 -0.2650
  479DCM     C1 2767   2.624   1.654   0.759 -0.2770 -0.8504  0.3097
  479DCM     H1 2768   2.576   1.582   0.826 -0.8352  1.7885  2.9294
  479DCM     H2 2769   2.733   1.651   0.769 -0.1847 -0.6647 -0.5981
  479DCM    CL2 2770   2.563   1.635   0.590 -0.0500 -0.2060  0.3228
  480DCM    CL1 2771   0.291   1.662   3.690  0.3169  0.2459  0.3663
  480DCM     C1 2772   0.144   1.754   3.654 -0.2019 -0.5520 -0.6066
  480DCM     H1 2773   0.174   1.859   3.647  1.0803 -0.8479  0.1480
  480DCM     H2 2774   0.074   1.738   3.737  0.9580 -2.7615  0.0247
  480DCM    CL2 2775   0.064   1.721   3.493  0.1476  0.1583  0.1104
  481DCM    CL1 2776   1.062   0.282   1.544 -0.3401 -0.0300 -0.0936
  481DCM     C1 2777   1.223   0.253   1.473 -0.0693  0.1748 -0.8269
  481DCM     H1 2778   1.219   0.175   1.396 -0.5722  0.0951 -0.7292
  481DCM     H2 2779   1.289   0.229   1.558  1.0963  1.2736 -1.3936
  481DCM    CL2 2780   1.303   0.398   1.393 -0.1142  0.1185 -0.1114
  482DCM    CL1 2781   1.776   0.350   0.534  0.0338  0.0965 -0.1445
  482DCM     C1 2782   1.729   0.207   0.430 -0.1499  0.3636  0.1137
  482DCM     H1 2783   1.769   0.121   0.484  0.9069  1.7383  1.6511
  482DCM     H2 2784   1.784   0.213   0.335  2.2273  0.1350  1.4001
  482DCM    CL2 2785   1.549   0.206   0.396 -0.1793  0.2773  0.4351
  483DCM    CL1 2786   0.102   3.393   0.761 -0.1752 -0.0964  0.4461
  483DCM     C1 2787   0.010   3.416   0.612 -0.1931 -1.0116 -0.3251
  483DCM     H1 2788   0.042   3.346   0.534  2.8620 -0.9370  0.7134
  483DCM     H2 2789   0.042   3.517   0.585  2.0473 -1.7212 -0.5331
  483DCM    CL2 2790  -0.171   3.418   0.630 -0.0298 -0.4130 -0.2365
  484DCM    CL1 2791   3.001   2.544   2.436 -0.0015  0.3079 -0.2002
  484DCM     C1 2792   3.060   2.575   2.601 -0.6052  0.0026  0.5081
  484DCM     H1 2793   3.157   2.525   2.598 -0.9916 -0.7121 -1.7313
  484DCM     H2 2794   2.989   2.526   2.669  0.8055  1.1387  2.9321
  484DCM    CL2 2795   3.069   2.750   2.643 -0.3885 -0.3325 -0.2901
  485DCM    CL1 2796   2.261   3.116   3.226 -0.3309 -0.0936 -0.1373
  485DCM     C1 2797   2.394   3.182   3.118  0.2168 -0.3839  0.0829
  485DCM     H1 2798   2.350   3.269   3.068 -1.2746  0.3241  2.4171
  485DCM     H2 2799   2.416   3.109   3.040  1.7048  1.3690 -1.2290
  485DCM    CL2 2800   2.537   3.235   3.219 -0.3276 -0.4729  0.1517
  486DCM    CL1 2801   3.238   1.444   2.597  0.0909 -0.3234 -0.1377
  486DCM     C1 2802   3.387   1.353   2.627  0.4451 -0.9046  0.2104
  486DCM     H1 2803   3.459   1.434   2.641 -0.4803 -0.4102  2.3962
  486DCM     H2 2804   3.402   1.278   2.548 -1.0053 -0.9462 -0.0459
  486DCM    CL2 2805   3.385   1.257   2.778 -0.1004 -0.1962  0.1811
  487DCM    CL1 2806   2.688   3.855   1.727 -0.2656 -0.2787  0.1643
  487DCM     C1 2807   2.796   3.980   1.800  0.0346  0.8171  0.4617
  487DCM     H1 2808   2.813   4.063   1.731 -2.1377  0.6681 -0.3474
  487DCM     H2 2809   2.887   3.939   1.845  0.5090 -1.1984 -2.1225
  487DCM    CL2 2810   2.695   4.045   1.945 -0.0604  0.4784 -0.0259
  488DCM    CL1 2811   0.098   3.697   0.172 -0.1470  0.4938 -0.0332
  488DCM     C1 2812   0.245   3.793   0.139  0.1289 -0.1558 -0.3943
  488DCM     H1 2813   0.241   3.898   0.172 -2.7750 -0.4268  0.4223
  488DCM     H2 2814   0.274   3.773   0.035 -1.6692 -0.5198 -0.8677
  488DCM    CL2 2815   0.383   3.722   0.229  0.0068  0.3885  0.5470
  489DCM    CL1 2816   0.868   2.612   3.578  0.1506  0.4001  0.0968
  489DCM     C1 2817   0.792   2.778   3.556 -0.4329 -0.5949 -0.3841
  489DCM     H1 2818   0.808   2.837   3.647 -2.2053  2.5968 -2.0172
  489DCM     H2 2819   0.684   2.767   3.541  0.0873 -5.8296 -2.7035
  489DCM    CL2 2820   0.872   2.887   3.439  0.4257 -0.4954  0.0968
  490DCM    CL1 2821   0.570   3.312   0.604  0.1224 -0.1588 -0.0389
  490DCM     C1 2822   0.404   3.309   0.528 -0.4336  0.3225 -0.1808
  490DCM     H1 2823   0.344   3.397   0.556 -1.3781 -0.3950  0.1055
  490DCM     H2 2824   0.358   3.211   0.542 -1.7930  0.7210 -1.5953
  490DCM    CL2 2825   0.419   3.320   0.353 -0.5771 -0.1293  0.2785
  491DCM    CL1 2826   0.171   1.068   2.403 -0.0156 -0.4771  0.2258
  491DCM     C1 2827   0.199   0.894   2.377 -0.3332  0.5234  0.2866
  491DCM     H1 2828   0.129   0.840   2.442 -1.1255  0.6213 -0.4730
  491DCM     H2 2829   0.305   0.870   2.395  0.1544  2.4746  0.2215
  491DCM    CL2 2830   0.166   0.869   2.206  0.0953  0.2682  0.1392
  492DCM    CL1 2831   1.947   2.567   3.097 -0.2213 -0.1825  0.0891
  492DCM     C1 2832   1.900   2.477   3.252 -0.1988 -0.3036 -0.3033
  492DCM     H1 2833   1.874   2.561   3.318  0.2412  2.1893 -3.0694
  492DCM     H2 2834   1.980   2.413   3.290  0.2469  0.5821  0.2923
  492DCM    CL2 2835   1.753   2.385   3.209 -0.1990  0.4048  0.1538
  493DCM    CL1 2836   2.067   1.218   3.239  0.0438  0.0689 -0.3343
  493DCM     C1 2837   2.009   1.283   3.401  0.1948 -0.1112  0.1698
  493DCM     H1 2838   1.994   1.388   3.374  1.4714  0.1741  0.5200
  493DCM     H2 2839   2.079   1.281   3.485  1.1506 -0.5542 -0.6063
  493DCM    CL2 2840   1.860   1.200   3.462 -0.2959 -0.1719  0.0523
  494DCM    CL1 2841   2.498   0.141   3.358 -0.1724 -0.2255 -0.0406
  494DCM     C1 2842   2.591   0.158   3.209  0.4096  0.1119  0.4390
  494DCM     H1 2843   2.521   0.148   3.124  2.2878 -2.7661 -0.9629
  494DCM     H2 2844   2.670   0.082   3.217  0.1624 -0.1959  0.0626
  494DCM    CL2 2845   2.659   0.326   3.221 -0.4577 -0.1462 -0.2328
  495DCM    CL1 2846   0.526   0.901   2.665 -0.0527  0.0370  0.4141
  495DCM     C1 2847   0.437   1.053   2.626  0.1100 -0.0147 -0.1706
  495DCM     H1 2848   0.447   1.128   2.706 -1.3574  0.3200 -0.2664
  495DCM     H2 2849   0.331   1.044   2.603 -0.3832  1.2505  1.4189
  495DCM    CL2 2850   0.520   1.112   2.481 -0.0133 -0.1376 -0.5403
  496DCM    CL1 2851   3.903   0.507   3.819 -0.3045  0.0443  0.2956
  496DCM     C1 2852   3.884   0.404   3.668 -0.2756 -0.4101  0.5006
  496DCM     H1 2853   3.954   0.430   3.588  0.9971 -2.2070  0.9704
  496DCM     H2 2854   3.780   0.427   3.642 -0.0395  2.8499  1.8865
  496DCM    CL2 2855   3.910   0.229   3.713  0.3072  0.2551 -0.2280
  497DCM    CL1 2856   3.389   2.539   1.611 -0.0016  0.1394 -0.5599
  497DCM     C1 2857   3.541   2.490   1.699  0.4625 -0.5886  0.3473
  497DCM     H1 2858   3.534   2.383   1.718  0.7925 -0.7322 -0.3125
  497DCM     H2 2859   3.529   2.544   1.794 -2.2284 -0.5764  0.0816
  497DCM    CL2 2860   3.694   2.529   1.607  0.2717 -0.1419  0.1252
  498DCM    CL1 2861   0.769   0.980   3.288  0.0634  0.0582 -0.4729
  498DCM     C1 2862   0.644   0.909   3.395 -0.4060 -0.0799  0.4026
  498DCM     H1 2863   0.676   0.921   3.500  0.0049 -0.2535  0.3004
  498DCM     H2 2864   0.624   0.807   3.361 -0.9849 -0.4895  1.8639
  498DCM    CL2 2865   0.493   0.990   3.366  0.1892  0.5272  0.2196
  499DCM    CL1 2866   2.389   3.799   0.821 -0.4135 -0.0263  0.1404
  499DCM     C1 2867   2.469   3.911   0.708 -0.3184 -0.6334 -0.1281
  499DCM     H1 2868   2.493   3.863   0.613 -0.1731 -0.7500 -0.0347
  499DCM     H2 2869   2.561   3.927   0.765 -0.8290 -2.7050  1.3963
  499DCM    CL2 2870   2.383   4.053   0.655 -0.2995  0.4392  0.2763
  500DCM    CL1 2871   0.267   2.955   3.010  0.1165  0.4651  0.4632
  500DCM     C1 2872   0.349   2.918   2.859  0.1955  0.3604 -0.3518
  500DCM     H1 2873   0.273   2.885   2.787  0.8687 -0.9059 -0.5173
  500DCM     H2 2874   0.430   2.845   2.870  0.5350  0.4269 -2.1132
  500DCM    CL2 2875   0.425   3.071   2.785  0.5075  0.1577  0.0850
  501DCM    CL1 2876   0.216   0.141   1.529  0.0900  0.0294 -0.1127
  501DCM     C1 2877   0.142   0.002   1.618 -0.4659 -0.2635  0.9103
  501DCM     H1 2878   0.203  -0.090   1.618 -2.2165 -1.4723  0.2131
  501DCM     H2 2879   0.042  -0.009   1.576  0.2115  0.1946 -0.9227
  501DCM    CL2 2880   0.123   0.044   1.792 -0.2501 -0.1822 -0.1933
  502DCM    CL1 2881   3.407   0.640   1.981 -0.1864 -0.0744  0.0297
  502DCM     C1 2882   3.558   0.568   2.050 -0.1016  0.3510 -0.0406
  502DCM     H1 2883   3.631   0.547   1.971  1.2169 -1.5601  1.5832
  502DCM     H2 2884   3.536   0.475   2.104  0.3141 -0.9577 -2.0271
  502DCM    CL2 2885   3.651   0.683   2.150 -0.4472  0.3183  0.0810
  503DCM    CL1 2886   0.035   2.961   2.305  0.2006  0.0651  0.3344
  503DCM     C1 2887   0.124   3.043   2.434  0.3212  0.4035 -0.2753
  503DCM     H1 2888   0.058   3.102   2.498 -0.8844  1.8233 -2.6763
  503DCM     H2 2889   0.209   3.101   2.396  0.7072 -1.7603 -3.1064
  503DCM    CL2 2890   0.196   2.903   2.518  0.5143 -0.6253 -0.1265
  504DCM    CL1 2891   3.260   3.833   2.315 -0.1856  0.1588  0.1412
  504DCM     C1 2892   3.217   3.659   2.297 -1.1591 -0.0807  0.1156
  504DCM     H1 2893   3.122   3.639   2.348 -0.5716 -1.2051  0.7951
  504DCM     H2 2894   3.298   3.589   2.320  0.5703  1.6980 -0.2748
  504DCM    CL2 2895   3.180   3.643   2.116  0.3239 -0.1730 -0.3095
  505DCM    CL1 2896   0.431   3.493   2.251  0.0584  0.4677 -0.0716
  505DCM     C1 2897   0.449   3.673   2.253  0.4318 -1.4095  0.9334
  505DCM     H1 2898   0.412   3.703   2.352 -0.0815  0.8860  0.1087
  505DCM     H2 2899   0.396   3.719   2.170 -0.6280  0.8015  2.7185
  505DCM    CL2 2900   0.625   3.702   2.222 -0.0301  0.4498 -0.1343
  506DCM    CL1 2901   1.322   2.689   0.239 -0.1478 -0.2382 -0.1340
  506DCM     C1 2902   1.498   2.711   0.231 -0.5196 -0.2836 -0.2897
  506DCM     H1 2903   1.525   2.716   0.337 -2.7205 -0.9208  0.3648
  506DCM     H2 2904   1.534   2.809   0.198 -1.8161  0.5961  0.7622
  506DCM    CL2 2905   1.573   2.559   0.163 -0.2230  0.0522 -0.0815
  507DCM    CL1 2906   0.640   1.744   2.191 -0.1290 -0.1553 -0.3308
  507DCM     C1 2907   0.533   1.885   2.172 -1.1734  0.5376 -0.1281
  507DCM     H1 2908   0.579   1.977   2.136 -1.1945  0.5932 -0.0121
  507DCM     H2 2909   0.487   1.905   2.269 -0.1477 -0.9270  0.7072
  507DCM    CL2 2910   0.407   1.830   2.067 -0.3345 -0.2375  0.0464
  508DCM    CL1 2911   0.682   3.242   3.322 -0.1076  0.0112 -0.2110
  508DCM     C1 2912   0.773   3.230   3.169 -0.3147 -0.0178  0.0536
  508DCM     H1 2913   0.826   3.136   3.190 -0.6587 -0.6491 -1.7880
  508DCM     H2 2914   0.851   3.307   3.167 -0.3427  0.0032 -0.2414
  508DCM    CL2 2915   0.669   3.243   3.019 -0.2170 -0.0224 -0.1095
  509DCM    CL1 2916   0.456   3.038   2.062 -0.0960 -0.1837 -0.3400
  509DCM     C1 2917   0.414   3.177   1.954  0.1767  0.3335 -1.0594
  509DCM     H1 2918   0.435   3.275   1.997  0.0419  0.2060 -0.6978
  509DCM     H2 2919   0.312   3.167   1.916 -0.7161  0.7858  1.0944
  509DCM    CL2 2920   0.526   3.169   1.821  0.4922 -0.1395 -0.3037
  510DCM    CL1 2921   3.354   2.785   2.314  0.1887 -0.0555  0.0677
  510DCM     C1 2922   3.508   2.874   2.265 -0.1641  0.4021  0.4120
  510DCM     H1 2923   3.529   2.957   2.333 -0.3574 -0.8331  2.0383
  510DCM     H2 2924   3.491   2.912   2.163  0.5630 -1.8167 -0.5909
  510DCM    CL2 2925   3.648   2.775   2.262 -0.1302 -0.5046  0.1257
  511DCM    CL1 2926   3.469   1.416   1.470  0.3002  0.0378  0.0550
  511DCM     C1 2927   3.492   1.241   1.498  0.4114 -0.9610 -0.0444
  511DCM     H1 2928   3.470   1.186   1.406  1.1568 -1.0274 -0.1881
  511DCM     H2 2929   3.427   1.221   1.584  0.5735  1.3752  0.7065
  511DCM    CL2 2930   3.659   1.220   1.559  0.3412  0.0364  0.0819
  512DCM    CL1 2931   2.778   0.402   2.058  0.0020  0.0742 -0.4095
  512DCM     C1 2932   2.745   0.377   2.234 -0.3534 -0.0222  0.5162
  512DCM     H1 2933   2.834   0.359   2.296 -1.2978  0.3732  2.0486
  512DCM     H2 2934   2.676   0.294   2.255  0.2586 -1.1933 -1.8408
  512DCM    CL2 2935   2.671   0.529   2.298  0.3135  0.0845 -0.3622
  513DCM    CL1 2936   1.932   3.752   1.137  0.0585 -0.1122  0.3712
  513DCM     C1 2937   1.990   3.896   1.043 -0.0328  0.2488 -0.0988
  513DCM     H1 2938   2.099   3.897   1.030  0.0936  1.9741  0.7628
  513DCM     H2 2939   1.948   3.978   1.102  1.0864  0.0093  1.0798
  513DCM    CL2 2940   1.927   3.890   0.876 -0.0366 -0.2265 -0.2078
  514DCM    CL1 2941   1.945   0.429   2.493 -0.0258 -0.1257 -0.4214
  514DCM     C1 2942   1.888   0.574   2.583 -0.6284 -0.4485  0.1406
  514DCM     H1 2943   1.888   0.556   2.691  1.1938  2.1058  0.6610
  514DCM     H2 2944   1.790   0.604   2.544 -0.7504 -1.2375 -0.1652
  514DCM    CL2 2945   2.000   0.713   2.561  0.1047  0.1492  0.2905
  515DCM    CL1 2946   1.837   3.352   1.348 -0.1648  0.0222  0.2260
  515DCM     C1 2947   1.719   3.348   1.206  0.0778  0.5637 -0.5659
  515DCM     H1 2948   1.625   3.318   1.253  0.2060  1.1205  0.0543
  515DCM     H2 2949   1.748   3.269   1.135 -0.4406 -0.9313  0.8128
  515DCM    CL2 2950   1.701   3.501   1.113 -0.0919  0.0055 -0.0569
  516DCM    CL1 2951   0.326   3.746   1.890 -0.0772 -0.1200 -0.1648
  516DCM     C1 2952   0.479   3.708   1.808 -0.4676  0.6406  0.3030
  516DCM     H1 2953   0.552   3.787   1.826 -0.4135  0.3542  1.4286
  516DCM     H2 2954   0.463   3.702   1.700  0.7761  0.7964  0.0984
  516DCM    CL2 2955   0.551   3.544   1.856  0.3752  0.2415  0.2329
  517DCM    CL1 2956   1.379   1.372   3.744 -0.0857  0.0911 -0.2218
  517DCM     C1 2957   1.253   1.288   3.638 -0.2689 -0.4889  0.0572
  517DCM     H1 2958   1.165   1.351   3.624  1.6261  2.2582 -0.4179
  517DCM     H2 2959   1.223   1.195   3.687 -1.1721  0.0439  0.5408
  517DCM    CL2 2960   1.335   1.248   3.481  0.1931  0.0247  0.1245
  518DCM    CL1 2961   3.940   1.182   3.882  0.2550  0.5543 -0.4236
  518DCM     C1 2962   3.782   1.183   3.966  0.5564 -0.6645  0.5675
  518DCM     H1 2963   3.782   1.259   4.046  1.0312  0.0730 -0.1219
  518DCM     H2 2964   3.767   1.080   4.000 -2.5131 -0.2436  0.7327
  518DCM    CL2 2965   3.649   1.242   3.851  0.1569 -0.0020  0.6564
  519DCM    CL1 2966   0.244   2.500   3.972  0.4484  0.0376 -0.1491
  519DCM     C1 2967   0.359   2.354   3.977  0.2537 -0.7761  0.3301
  519DCM     H1 2968   0.388   2.324   3.875 -0.3296  1.1754 -0.4774
  519DCM     H2 2969   0.298   2.277   4.024 -0.5010 -1.1693 -1.2282
  519DCM    CL2 2970   0.492   2.388   4.087 -0.1327 -0.1010 -0.3260
  520DCM    CL1 2971   2.257   0.915   0.347  0.4583 -0.5966  0.1686
  520DCM     C1 2972   2.274   1.099   0.333 -0.0347  0.0300 -0.0803
  520DCM     H1 2973   2.211   1.142   0.254  0.3085 -1.6293 -1.2924
  520DCM     H2 2974   2.379   1.121   0.310 -0.0466  2.7689  1.8432
  520DCM    CL2 2975   2.245   1.189   0.491  0.1347 -0.1111 -0.3059
  521DCM    CL1 2976   2.590   3.402   1.804  0.3890  0.6145 -0.0154
  521DCM     C1 2977   2.701   3.394   1.944  0.2339 -0.2387 -0.3165
  521DCM     H1 2978   2.707   3.489   1.998  0.8775  0.5440 -1.7275
  521DCM     H2 2979   2.797   3.352   1.910 -0.1918 -0.0225 -1.8727
  521DCM    CL2 2980   2.617   3.280   2.062 -0.3462  0.0132 -0.3983
  522DCM    CL1 2981   3.489   2.603   0.812 -0.0524  0.1897 -0.2758
  522DCM     C1 2982   3.442   2.632   0.641  0.0362  0.2079  0.2920
  522DCM     H1 2983   3.515   2.575   0.583 -1.3079 -1.8877  0.5725
  522DCM     H2 2984   3.442   2.738   0.612 -0.9510  0.0439 -0.3322
  522DCM    CL2 2985   3.283   2.561   0.613  0.0582  0.0902  0.0128
  523DCM    CL1 2986   0.836   0.628   3.410 -0.0172 -0.2726  0.1877
  523DCM     C1 2987   0.986   0.544   3.343 -0.0693  0.0999  0.3156
  523DCM     H1 2988   1.044   0.521   3.434 -0.5401 -2.2960  0.0689
  523DCM     H2 2989   1.042   0.598   3.266 -0.5989 -1.1766 -0.9950
  523DCM    CL2 2990   0.927   0.390   3.258  0.0300  0.0267 -0.2469
  524DCM    CL1 2991   2.842   2.004   2.765  0.3391  0.0361  0.1216
  524DCM     C1 2992   2.780   2.049   2.601 -0.7281 -0.1315  0.1428
  524DCM     H1 2993   2.859   2.097   2.542 -0.8303 -2.1380 -1.7606
  524DCM     H2 2994   2.701   2.125   2.611 -0.6915 -0.3088  2.1151
  524DCM    CL2 2995   2.715   1.905   2.512 -0.5838 -0.1664 -0.1689
  525DCM    CL1 2996   3.278   2.239   2.150  0.3037  0.2964  0.0437
  525DCM     C1 2997   3.322   2.416   2.133  0.2760 -0.2906 -0.2611
  525DCM     H1 2998   3.423   2.426   2.175  0.6178 -1.0871 -0.8682
  525DCM     H2 2999   3.264   2.487   2.193  0.6595 -2.0530  2.4041
  525DCM    CL2 3000   3.352   2.452   1.965  0.2106 -0.1651  0.0814
   3.97455   3.97455   3.97455
