# Supplementary material for: Dissecting the Effects of Cage Structure in the Catalytic Activation of Imide Chlorenium-Ion Donors
Source: J Am Chem Soc. 2025 Mar 21;147(13):11456–64. doi: 10.1021/jacs.5c01249 (PMC11969530; doi:10.1021/jacs.5c01249)
Supplement: Supplementary file 3 — ja5c01249_si_003.zip [file ja5c01249_si_003.zip › SI_MD/C1/topol.top]

[ defaults ]
; nbfunc        comb-rule       gen-pairs       fudgeLJ fudgeQQ
1               2               yes             0.5     0.8
[ atomtypes ]
Pd            46 106.420000  0.00000000  A     0.22611009    0.013433485
ca             6  12.010000  0.00000000  A     0.33996695       0.359824
nb             7  14.010000  0.00000000  A     0.32499985        0.71128
cg             6  12.010000  0.00000000  A     0.33996695     0.87864001
ch             6  12.010000  0.00000000  A     0.33996695     0.87864001
ha             1   1.008000  0.00000000  A     0.25996425        0.06276
h4             1   1.008000  0.00000000  A     0.25105526        0.06276
c              6  12.010000  0.00000000  A     0.33996695       0.359824
c3             6  12.010000  0.00000000  A     0.33996695      0.4577296
n              7  14.010000  0.00000000  A     0.32499985        0.71128
cl            17  35.450000  0.00000000  A     0.34709414        1.10876
o              8  16.000000  0.00000000  A     0.29599219        0.87864
hc             1   1.008000  0.00000000  A     0.26495328      0.0656888
h1             1   1.008000  0.00000000  A      0.2471353      0.0656888
oh             8  16.000000  0.00000000  A     0.30664734      0.8803136
ce             6  12.010000  0.00000000  A     0.33996695       0.359824
c2             6  12.010000  0.00000000  A     0.33996695       0.359824
ho             1   1.008000  0.00000000  A              0              0
OW            OW      0.0000  0.0000  A   3.16655e-01  8.903586e-01
HW            HW      0.0000  0.0000  A   0.00000e+00  0.00000e+00
MW            MW      0.0000  0.0000  A   0.00000e+00  0.00000e+00
f              9  19.000000  0.00000000  A     0.31181455       0.255224
B              5  10.811000  0.00000000  A     0.353            0.142   
 h2       h2          0.00000  0.00000   A     2.29317e-01   6.56888e-02 ; 1.29  0.0157
[ nonbond_params ]
[ bondtypes ]
[ angletypes ]
[ moleculetype ]
; Name            nrexcl
system1          3

[ atoms ]
;   nr       type  resnr residue  atom   cgnr    charge       mass  typeB    chargeB      massB
; residue    1 Pd rtp Pd q 0.1
    1         Pd      1     Pd     Pd      1 0.05527676 106.420000   ; qtot 0.055277
; residue    2 Pd rtp Pd q 0.1
    2         Pd      2     Pd     Pd      2 0.05527676 106.420000   ; qtot 0.110554
; residue    3 UNK rtp UNK q 1.0
    3         ca      3    UNK     C0      3 -0.08189535  12.010000   ; qtot 0.028658
    4         ca      3    UNK     C1      4 -0.14539883  12.010000   ; qtot -0.116741
    5         ca      3    UNK     C2      5 0.17406114  12.010000   ; qtot 0.057320
    6         ca      3    UNK     C3      6 0.04148800  12.010000   ; qtot 0.098808
    7         nb      3    UNK     N4      7 -0.10353417  14.010000   ; qtot -0.004726
    8         ca      3    UNK     C5      8 0.02561472  12.010000   ; qtot 0.020889
    9         cg      3    UNK     C6      9 -0.09891200  12.010000   ; qtot -0.078023
   10         ch      3    UNK     C7     10 -0.09491200  12.010000   ; qtot -0.172935
   11         ca      3    UNK     C8     11 0.02108900  12.010000   ; qtot -0.151846
   12         ca      3    UNK     C9     12 -0.09691200  12.010000   ; qtot -0.248758
   13         ca      3    UNK    C10     13 -0.13491200  12.010000   ; qtot -0.383670
   14         ca      3    UNK    C11     14 -0.09691200  12.010000   ; qtot -0.480582
   15         ca      3    UNK    C12     15 0.02108900  12.010000   ; qtot -0.459493
   16         ca      3    UNK    C13     16 -0.08191200  12.010000   ; qtot -0.541405
   17         cg      3    UNK    C14     17 -0.09491200  12.010000   ; qtot -0.636317
   18         ch      3    UNK    C15     18 -0.09891200  12.010000   ; qtot -0.735229
   19         ca      3    UNK    C16     19 0.17406214  12.010000   ; qtot -0.561167
   20         ca      3    UNK    C17     20 -0.14539883  12.010000   ; qtot -0.706566
   21         ca      3    UNK    C18     21 -0.08189635  12.010000   ; qtot -0.788462
   22         ca      3    UNK    C19     22 0.02561472  12.010000   ; qtot -0.762847
   23         nb      3    UNK    N20     23 -0.10353417  14.010000   ; qtot -0.866381
   24         ca      3    UNK    C21     24 0.04148800  12.010000   ; qtot -0.824893
   25         ha      3    UNK    H22     25 0.19902305   1.008000   ; qtot -0.625870
   26         ha      3    UNK    H23     26 0.20834164   1.008000   ; qtot -0.417529
   27         h4      3    UNK    H24     27 0.12529047   1.008000   ; qtot -0.292238
   28         h4      3    UNK    H25     28 0.13507313   1.008000   ; qtot -0.157165
   29         ha      3    UNK    H26     29 0.14208800   1.008000   ; qtot -0.015077
   30         ha      3    UNK    H27     30 0.13908800   1.008000   ; qtot 0.124011
   31         ha      3    UNK    H28     31 0.14208800   1.008000   ; qtot 0.266099
   32         ha      3    UNK    H29     32 0.14908800   1.008000   ; qtot 0.415187
   33         ha      3    UNK    H30     33 0.20834164   1.008000   ; qtot 0.623528
   34         ha      3    UNK    H31     34 0.19902305   1.008000   ; qtot 0.822552
   35         h4      3    UNK    H32     35 0.13507313   1.008000   ; qtot 0.957625
   36         h4      3    UNK    H33     36 0.12528947   1.008000   ; qtot 1.082914
; residue    4 UNK rtp UNK q 1.0
   37         ca      4    UNK     C0     37 -0.08189535  12.010000   ; qtot 1.001019
   38         ca      4    UNK     C1     38 -0.14539883  12.010000   ; qtot 0.855620
   39         ca      4    UNK     C2     39 0.17406114  12.010000   ; qtot 1.029681
   40         ca      4    UNK     C3     40 0.04148800  12.010000   ; qtot 1.071169
   41         nb      4    UNK     N4     41 -0.10353417  14.010000   ; qtot 0.967635
   42         ca      4    UNK     C5     42 0.02561472  12.010000   ; qtot 0.993250
   43         cg      4    UNK     C6     43 -0.09891200  12.010000   ; qtot 0.894338
   44         ch      4    UNK     C7     44 -0.09491200  12.010000   ; qtot 0.799426
   45         ca      4    UNK     C8     45 0.02108900  12.010000   ; qtot 0.820515
   46         ca      4    UNK     C9     46 -0.09691200  12.010000   ; qtot 0.723603
   47         ca      4    UNK    C10     47 -0.13491200  12.010000   ; qtot 0.588691
   48         ca      4    UNK    C11     48 -0.09691200  12.010000   ; qtot 0.491779
   49         ca      4    UNK    C12     49 0.02108900  12.010000   ; qtot 0.512868
   50         ca      4    UNK    C13     50 -0.08191200  12.010000   ; qtot 0.430956
   51         cg      4    UNK    C14     51 -0.09491200  12.010000   ; qtot 0.336044
   52         ch      4    UNK    C15     52 -0.09891200  12.010000   ; qtot 0.237132
   53         ca      4    UNK    C16     53 0.17406214  12.010000   ; qtot 0.411194
   54         ca      4    UNK    C17     54 -0.14539883  12.010000   ; qtot 0.265795
   55         ca      4    UNK    C18     55 -0.08189635  12.010000   ; qtot 0.183899
   56         ca      4    UNK    C19     56 0.02561472  12.010000   ; qtot 0.209513
   57         nb      4    UNK    N20     57 -0.10353417  14.010000   ; qtot 0.105979
   58         ca      4    UNK    C21     58 0.04148800  12.010000   ; qtot 0.147467
   59         ha      4    UNK    H22     59 0.19902305   1.008000   ; qtot 0.346490
   60         ha      4    UNK    H23     60 0.20834164   1.008000   ; qtot 0.554832
   61         h4      4    UNK    H24     61 0.12529047   1.008000   ; qtot 0.680122
   62         h4      4    UNK    H25     62 0.13507313   1.008000   ; qtot 0.815195
   63         ha      4    UNK    H26     63 0.14208800   1.008000   ; qtot 0.957283
   64         ha      4    UNK    H27     64 0.13908800   1.008000   ; qtot 1.096371
   65         ha      4    UNK    H28     65 0.14208800   1.008000   ; qtot 1.238459
   66         ha      4    UNK    H29     66 0.14908800   1.008000   ; qtot 1.387547
   67         ha      4    UNK    H30     67 0.20834164   1.008000   ; qtot 1.595889
   68         ha      4    UNK    H31     68 0.19902305   1.008000   ; qtot 1.794912
   69         h4      4    UNK    H32     69 0.13507313   1.008000   ; qtot 1.929985
   70         h4      4    UNK    H33     70 0.12528947   1.008000   ; qtot 2.055275
; residue    5 UNK rtp UNK q 1.0
   71         ca      5    UNK     C0     71 -0.08189535  12.010000   ; qtot 1.973379
   72         ca      5    UNK     C1     72 -0.14539883  12.010000   ; qtot 1.827981
   73         ca      5    UNK     C2     73 0.17406114  12.010000   ; qtot 2.002042
   74         ca      5    UNK     C3     74 0.04148800  12.010000   ; qtot 2.043530
   75         nb      5    UNK     N4     75 -0.10353417  14.010000   ; qtot 1.939996
   76         ca      5    UNK     C5     76 0.02561472  12.010000   ; qtot 1.965610
   77         cg      5    UNK     C6     77 -0.09891200  12.010000   ; qtot 1.866698
   78         ch      5    UNK     C7     78 -0.09491200  12.010000   ; qtot 1.771786
   79         ca      5    UNK     C8     79 0.02108900  12.010000   ; qtot 1.792875
   80         ca      5    UNK     C9     80 -0.09691200  12.010000   ; qtot 1.695963
   81         ca      5    UNK    C10     81 -0.13491200  12.010000   ; qtot 1.561051
   82         ca      5    UNK    C11     82 -0.09691200  12.010000   ; qtot 1.464139
   83         ca      5    UNK    C12     83 0.02108900  12.010000   ; qtot 1.485228
   84         ca      5    UNK    C13     84 -0.08191200  12.010000   ; qtot 1.403316
   85         cg      5    UNK    C14     85 -0.09491200  12.010000   ; qtot 1.308404
   86         ch      5    UNK    C15     86 -0.09891200  12.010000   ; qtot 1.209492
   87         ca      5    UNK    C16     87 0.17406214  12.010000   ; qtot 1.383554
   88         ca      5    UNK    C17     88 -0.14539883  12.010000   ; qtot 1.238156
   89         ca      5    UNK    C18     89 -0.08189635  12.010000   ; qtot 1.156259
   90         ca      5    UNK    C19     90 0.02561472  12.010000   ; qtot 1.181874
   91         nb      5    UNK    N20     91 -0.10353417  14.010000   ; qtot 1.078340
   92         ca      5    UNK    C21     92 0.04148800  12.010000   ; qtot 1.119828
   93         ha      5    UNK    H22     93 0.19902305   1.008000   ; qtot 1.318851
   94         ha      5    UNK    H23     94 0.20834164   1.008000   ; qtot 1.527192
   95         h4      5    UNK    H24     95 0.12529047   1.008000   ; qtot 1.652483
   96         h4      5    UNK    H25     96 0.13507313   1.008000   ; qtot 1.787556
   97         ha      5    UNK    H26     97 0.14208800   1.008000   ; qtot 1.929644
   98         ha      5    UNK    H27     98 0.13908800   1.008000   ; qtot 2.068732
   99         ha      5    UNK    H28     99 0.14208800   1.008000   ; qtot 2.210820
  100         ha      5    UNK    H29    100 0.14908800   1.008000   ; qtot 2.359908
  101         ha      5    UNK    H30    101 0.20834164   1.008000   ; qtot 2.568250
  102         ha      5    UNK    H31    102 0.19902305   1.008000   ; qtot 2.767273
  103         h4      5    UNK    H32    103 0.13507313   1.008000   ; qtot 2.902346
  104         h4      5    UNK    H33    104 0.12528947   1.008000   ; qtot 3.027635
; residue    6 UNK rtp UNK q 1.0
  105         ca      6    UNK     C0    105 -0.08189535  12.010000   ; qtot 2.945740
  106         ca      6    UNK     C1    106 -0.14539883  12.010000   ; qtot 2.800341
  107         ca      6    UNK     C2    107 0.17406114  12.010000   ; qtot 2.974402
  108         ca      6    UNK     C3    108 0.04148800  12.010000   ; qtot 3.015890
  109         nb      6    UNK     N4    109 -0.10353417  14.010000   ; qtot 2.912356
  110         ca      6    UNK     C5    110 0.02561472  12.010000   ; qtot 2.937971
  111         cg      6    UNK     C6    111 -0.09891200  12.010000   ; qtot 2.839059
  112         ch      6    UNK     C7    112 -0.09491200  12.010000   ; qtot 2.744147
  113         ca      6    UNK     C8    113 0.02108900  12.010000   ; qtot 2.765236
  114         ca      6    UNK     C9    114 -0.09691200  12.010000   ; qtot 2.668324
  115         ca      6    UNK    C10    115 -0.13491200  12.010000   ; qtot 2.533412
  116         ca      6    UNK    C11    116 -0.09691200  12.010000   ; qtot 2.436500
  117         ca      6    UNK    C12    117 0.02108900  12.010000   ; qtot 2.457589
  118         ca      6    UNK    C13    118 -0.08191200  12.010000   ; qtot 2.375677
  119         cg      6    UNK    C14    119 -0.09491200  12.010000   ; qtot 2.280765
  120         ch      6    UNK    C15    120 -0.09891200  12.010000   ; qtot 2.181853
  121         ca      6    UNK    C16    121 0.17406214  12.010000   ; qtot 2.355915
  122         ca      6    UNK    C17    122 -0.14539883  12.010000   ; qtot 2.210516
  123         ca      6    UNK    C18    123 -0.08189635  12.010000   ; qtot 2.128620
  124         ca      6    UNK    C19    124 0.02561472  12.010000   ; qtot 2.154235
  125         nb      6    UNK    N20    125 -0.10353417  14.010000   ; qtot 2.050700
  126         ca      6    UNK    C21    126 0.04148800  12.010000   ; qtot 2.092188
  127         ha      6    UNK    H22    127 0.19902305   1.008000   ; qtot 2.291211
  128         ha      6    UNK    H23    128 0.20834164   1.008000   ; qtot 2.499553
  129         h4      6    UNK    H24    129 0.12529047   1.008000   ; qtot 2.624843
  130         h4      6    UNK    H25    130 0.13507313   1.008000   ; qtot 2.759917
  131         ha      6    UNK    H26    131 0.14208800   1.008000   ; qtot 2.902005
  132         ha      6    UNK    H27    132 0.13908800   1.008000   ; qtot 3.041093
  133         ha      6    UNK    H28    133 0.14208800   1.008000   ; qtot 3.183181
  134         ha      6    UNK    H29    134 0.14908800   1.008000   ; qtot 3.332269
  135         ha      6    UNK    H30    135 0.20834164   1.008000   ; qtot 3.540610
  136         ha      6    UNK    H31    136 0.19902305   1.008000   ; qtot 3.739633
  137         h4      6    UNK    H32    137 0.13507313   1.008000   ; qtot 3.874706
  138         h4      6    UNK    H33    138 0.12528947   1.008000   ; qtot 3.999996

[ bonds ]
;    ai     aj funct         c0         c1         c2         c3
      3      4     1   0.13830 326592.161600
      3      8     1   0.13810 315567.321600
      4      5     1   0.13940 297294.120000
      5      6     1   0.13860 299835.481600
      5      9     1   0.14930 198740.836800
      6      7     1   0.13400 301133.358400
      7      8     1   0.13370 308185.908800
      9     10     1   0.12056 752115.840000
     10     11     1   0.14328 345849.440000
     11     12     1   0.13984 385848.480000
     11     16     1   0.13984 385848.480000
     12     13     1   0.13984 385848.480000
     13     14     1   0.13984 385848.480000
     14     15     1   0.13984 385848.480000
     15     16     1   0.13984 385848.480000
     15     17     1   0.14328 345849.440000
     17     18     1   0.12056 752115.840000
     18     19     1   0.14930 198740.836800
     19     20     1   0.13940 297294.120000
     19     24     1   0.13860 299835.481600
     20     21     1   0.13830 326592.161600
     21     22     1   0.13810 315567.321600
     22     23     1   0.13370 308185.908800
     23     24     1   0.13400 301133.358400
      3     25     1   0.10820 303134.147200
      4     26     1   0.10840 297551.854400
      6     27     1   0.10830 297470.684800
      8     28     1   0.10810 301302.392000
     12     29     1   0.10860 289365.440000
     13     30     1   0.10860 289365.440000
     14     31     1   0.10860 289365.440000
     16     32     1   0.10860 289365.440000
     20     33     1   0.10840 297551.854400
     21     34     1   0.10820 303134.147200
     22     35     1   0.10810 301302.392000
     24     36     1   0.10830 297470.684800
     37     38     1   0.13830 326592.161600
     37     42     1   0.13810 315567.321600
     38     39     1   0.13940 297294.120000
     39     40     1   0.13860 299835.481600
     39     43     1   0.14930 198740.836800
     40     41     1   0.13400 301133.358400
     41     42     1   0.13370 308185.908800
     43     44     1   0.12056 752115.840000
     44     45     1   0.14328 345849.440000
     45     46     1   0.13984 385848.480000
     45     50     1   0.13984 385848.480000
     46     47     1   0.13984 385848.480000
     47     48     1   0.13984 385848.480000
     48     49     1   0.13984 385848.480000
     49     50     1   0.13984 385848.480000
     49     51     1   0.14328 345849.440000
     51     52     1   0.12056 752115.840000
     52     53     1   0.14930 198740.836800
     53     54     1   0.13940 297294.120000
     53     58     1   0.13860 299835.481600
     54     55     1   0.13830 326592.161600
     55     56     1   0.13810 315567.321600
     56     57     1   0.13370 308185.908800
     57     58     1   0.13400 301133.358400
     37     59     1   0.10820 303134.147200
     38     60     1   0.10840 297551.854400
     40     61     1   0.10830 297470.684800
     42     62     1   0.10810 301302.392000
     46     63     1   0.10860 289365.440000
     47     64     1   0.10860 289365.440000
     48     65     1   0.10860 289365.440000
     50     66     1   0.10860 289365.440000
     54     67     1   0.10840 297551.854400
     55     68     1   0.10820 303134.147200
     56     69     1   0.10810 301302.392000
     58     70     1   0.10830 297470.684800
     71     72     1   0.13830 326592.161600
     71     76     1   0.13810 315567.321600
     72     73     1   0.13940 297294.120000
     73     74     1   0.13860 299835.481600
     73     77     1   0.14930 198740.836800
     74     75     1   0.13400 301133.358400
     75     76     1   0.13370 308185.908800
     77     78     1   0.12056 752115.840000
     78     79     1   0.14328 345849.440000
     79     80     1   0.13984 385848.480000
     79     84     1   0.13984 385848.480000
     80     81     1   0.13984 385848.480000
     81     82     1   0.13984 385848.480000
     82     83     1   0.13984 385848.480000
     83     84     1   0.13984 385848.480000
     83     85     1   0.14328 345849.440000
     85     86     1   0.12056 752115.840000
     86     87     1   0.14930 198740.836800
     87     88     1   0.13940 297294.120000
     87     92     1   0.13860 299835.481600
     88     89     1   0.13830 326592.161600
     89     90     1   0.13810 315567.321600
     90     91     1   0.13370 308185.908800
     91     92     1   0.13400 301133.358400
     71     93     1   0.10820 303134.147200
     72     94     1   0.10840 297551.854400
     74     95     1   0.10830 297470.684800
     76     96     1   0.10810 301302.392000
     80     97     1   0.10860 289365.440000
     81     98     1   0.10860 289365.440000
     82     99     1   0.10860 289365.440000
     84    100     1   0.10860 289365.440000
     88    101     1   0.10840 297551.854400
     89    102     1   0.10820 303134.147200
     90    103     1   0.10810 301302.392000
     92    104     1   0.10830 297470.684800
    105    106     1   0.13830 326592.161600
    105    110     1   0.13810 315567.321600
    106    107     1   0.13940 297294.120000
    107    108     1   0.13860 299835.481600
    107    111     1   0.14930 198740.836800
    108    109     1   0.13400 301133.358400
    109    110     1   0.13370 308185.908800
    111    112     1   0.12056 752115.840000
    112    113     1   0.14328 345849.440000
    113    114     1   0.13984 385848.480000
    113    118     1   0.13984 385848.480000
    114    115     1   0.13984 385848.480000
    115    116     1   0.13984 385848.480000
    116    117     1   0.13984 385848.480000
    117    118     1   0.13984 385848.480000
    117    119     1   0.14328 345849.440000
    119    120     1   0.12056 752115.840000
    120    121     1   0.14930 198740.836800
    121    122     1   0.13940 297294.120000
    121    126     1   0.13860 299835.481600
    122    123     1   0.13830 326592.161600
    123    124     1   0.13810 315567.321600
    124    125     1   0.13370 308185.908800
    125    126     1   0.13400 301133.358400
    105    127     1   0.10820 303134.147200
    106    128     1   0.10840 297551.854400
    108    129     1   0.10830 297470.684800
    110    130     1   0.10810 301302.392000
    114    131     1   0.10860 289365.440000
    115    132     1   0.10860 289365.440000
    116    133     1   0.10860 289365.440000
    118    134     1   0.10860 289365.440000
    122    135     1   0.10840 297551.854400
    123    136     1   0.10820 303134.147200
    124    137     1   0.10810 301302.392000
    126    138     1   0.10830 297470.684800
      1     57     1   0.20280 84428.099200
      1     23     1   0.20280 84428.099200
      1    125     1   0.20280 84428.099200
      1     91     1   0.20280 84428.099200
      2      7     1   0.20280 84428.099200
      2     41     1   0.20280 84428.099200
      2     75     1   0.20280 84428.099200
      2    109     1   0.20280 84428.099200

[ pairs ]
;    ai     aj funct         c0         c1         c2         c3
      3      6     1
      3      9     1
      4      7     1
      4     10     1
      8      5     1
      5     11     1
      6     10     1
      7      9     1
      9     12     1
      9     16     1
     10     13     1
     10     15     1
     11     14     1
     11     17     1
     12     15     1
     13     16     1
     13     17     1
     14     18     1
     15     19     1
     16     18     1
     17     20     1
     17     24     1
     18     21     1
     18     23     1
     19     22     1
     20     23     1
     21     24     1
      4     28     1
      4     27     1
     25      5     1
      6     26     1
      6     28     1
     25      7     1
      8     26     1
      8     27     1
      9     26     1
      9     27     1
     10     29     1
     10     32     1
     11     30     1
     12     32     1
     12     31     1
     14     29     1
     14     32     1
     15     30     1
     16     29     1
     16     31     1
     17     31     1
     17     32     1
     18     33     1
     18     36     1
     19     34     1
     20     36     1
     20     35     1
     22     33     1
     22     36     1
     23     34     1
     24     33     1
     24     35     1
     25     26     1
     25     28     1
     29     30     1
     30     31     1
     33     34     1
     34     35     1
     37     40     1
     37     43     1
     38     41     1
     38     44     1
     42     39     1
     39     45     1
     40     44     1
     41     43     1
     43     46     1
     43     50     1
     44     47     1
     44     49     1
     45     48     1
     45     51     1
     46     49     1
     47     50     1
     47     51     1
     48     52     1
     49     53     1
     50     52     1
     51     54     1
     51     58     1
     52     55     1
     52     57     1
     53     56     1
     54     57     1
     55     58     1
     38     62     1
     38     61     1
     59     39     1
     40     60     1
     40     62     1
     59     41     1
     42     60     1
     42     61     1
     43     60     1
     43     61     1
     44     63     1
     44     66     1
     45     64     1
     46     66     1
     46     65     1
     48     63     1
     48     66     1
     49     64     1
     50     63     1
     50     65     1
     51     65     1
     51     66     1
     52     67     1
     52     70     1
     53     68     1
     54     70     1
     54     69     1
     56     67     1
     56     70     1
     57     68     1
     58     67     1
     58     69     1
     59     60     1
     59     62     1
     63     64     1
     64     65     1
     67     68     1
     68     69     1
     71     74     1
     71     77     1
     72     75     1
     72     78     1
     76     73     1
     73     79     1
     74     78     1
     75     77     1
     77     80     1
     77     84     1
     78     81     1
     78     83     1
     79     82     1
     79     85     1
     80     83     1
     81     84     1
     81     85     1
     82     86     1
     83     87     1
     84     86     1
     85     88     1
     85     92     1
     86     89     1
     86     91     1
     87     90     1
     88     91     1
     89     92     1
     72     96     1
     72     95     1
     93     73     1
     74     94     1
     74     96     1
     93     75     1
     76     94     1
     76     95     1
     77     94     1
     77     95     1
     78     97     1
     78    100     1
     79     98     1
     80    100     1
     80     99     1
     82     97     1
     82    100     1
     83     98     1
     84     97     1
     84     99     1
     85     99     1
     85    100     1
     86    101     1
     86    104     1
     87    102     1
     88    104     1
     88    103     1
     90    101     1
     90    104     1
     91    102     1
     92    101     1
     92    103     1
     93     94     1
     93     96     1
     97     98     1
     98     99     1
    101    102     1
    102    103     1
    105    108     1
    105    111     1
    106    109     1
    106    112     1
    110    107     1
    107    113     1
    108    112     1
    109    111     1
    111    114     1
    111    118     1
    112    115     1
    112    117     1
    113    116     1
    113    119     1
    114    117     1
    115    118     1
    115    119     1
    116    120     1
    117    121     1
    118    120     1
    119    122     1
    119    126     1
    120    123     1
    120    125     1
    121    124     1
    122    125     1
    123    126     1
    106    130     1
    106    129     1
    127    107     1
    108    128     1
    108    130     1
    127    109     1
    110    128     1
    110    129     1
    111    128     1
    111    129     1
    112    131     1
    112    134     1
    113    132     1
    114    134     1
    114    133     1
    116    131     1
    116    134     1
    117    132     1
    118    131     1
    118    133     1
    119    133     1
    119    134     1
    120    135     1
    120    138     1
    121    136     1
    122    138     1
    122    137     1
    124    135     1
    124    138     1
    125    136     1
    126    135     1
    126    137     1
    127    128     1
    127    130     1
    131    132     1
    132    133     1
    135    136     1
    136    137     1
      1     53     1
      1     70     1
     91     58     1
    125     58     1
     23     58     1
      1     69     1
      1     55     1
     91     56     1
    125     56     1
     23     56     1
     22     57     1
     24     57     1
     90     57     1
     92     57     1
    126     57     1
    124     57     1
      1     35     1
      1     21     1
     91     22     1
    125     22     1
      1     36     1
      1     19     1
     91     24     1
    125     24     1
     90     23     1
     92     23     1
    126     23     1
    124     23     1
      1    137     1
      1    123     1
     91    124     1
      1    121     1
      1    138     1
     91    126     1
     90    125     1
     92    125     1
      1    103     1
      1     89     1
      1     87     1
      1    104     1
      1    137     1
      1    138     1
      1     19     1
      1     21     1
      1     35     1
      1     36     1
      1     53     1
      1     55     1
      1     69     1
      1     70     1
      1     87     1
      1     89     1
      1    103     1
      1    104     1
      1    121     1
      1    123     1
     22     57     1
     22     91     1
     22    125     1
     23     56     1
     23     58     1
     23     90     1
     23     92     1
     23    124     1
     23    126     1
     24     57     1
     24     91     1
     24    125     1
     56     91     1
     56    125     1
     57     90     1
     57     92     1
     57    124     1
     57    126     1
     58     91     1
     58    125     1
     90    125     1
     91    124     1
     91    126     1
     92    125     1
      2      5     1
      2     27     1
    109      6     1
     75      6     1
     41      6     1
      2     28     1
      2      3     1
    109      8     1
     75      8     1
     41      8     1
     42      7     1
     40      7     1
    110      7     1
    108      7     1
     74      7     1
     76      7     1
      2     62     1
      2     37     1
    109     42     1
     75     42     1
      2     61     1
      2     39     1
    109     40     1
     75     40     1
    110     41     1
    108     41     1
     74     41     1
     76     41     1
      2     96     1
      2     71     1
    109     76     1
      2     73     1
      2     95     1
    109     74     1
    110     75     1
    108     75     1
      2    130     1
      2    105     1
      2    107     1
      2    129     1
    129      2     1
      2      3     1
      2    130     1
      2      5     1
      2     27     1
      2     28     1
      2     37     1
      2     39     1
      2     61     1
      2     62     1
      2     71     1
      2     73     1
      2     95     1
      2     96     1
      2    105     1
      2    107     1
      6     41     1
      6     75     1
      6    109     1
      7     40     1
      7     42     1
      7     74     1
      7     76     1
      7    108     1
      7    110     1
      8     41     1
      8     75     1
      8    109     1
     40     75     1
     40    109     1
     41     74     1
     41     76     1
     41    108     1
     41    110     1
     42     75     1
     42    109     1
     74    109     1
     75    108     1
     75    110     1
     76    109     1

[ angles ]
;    ai     aj     ak funct         c0         c1         c2         c3
      3      4      5     1   120.0540000 733.530512
      3      8      7     1   121.3460000 718.350960
      4      3      8     1   119.1550000 815.235664
      4      5      6     1   116.9470000 846.515248
      4      5      9     1   121.9450000 610.520912
      5      6      7     1   123.0300000 707.388880
      5      9     10     1   179.4300770 476.139200
      6      5      9     1   121.1070000 628.202496
      6      7      8     1   119.4650000 683.665600
      9     10     11     1   179.4300770 476.139200
     10     11     12     1   120.2700515 549.777600
     10     11     16     1   120.2700515 549.777600
     11     12     13     1   120.0200517 557.308800
     11     16     15     1   120.0200517 557.308800
     12     11     16     1   120.0200517 557.308800
     12     13     14     1   120.0200517 557.308800
     13     14     15     1   120.0200517 557.308800
     14     15     16     1   120.0200517 557.308800
     14     15     17     1   120.2700515 549.777600
     15     17     18     1   179.4300770 476.139200
     16     15     17     1   120.2700515 549.777600
     17     18     19     1   179.4300770 476.139200
     18     19     20     1   121.9450000 610.520912
     18     19     24     1   121.1070000 628.202496
     19     20     21     1   120.0540000 733.530512
     19     24     23     1   123.0300000 707.388880
     20     19     24     1   116.9470000 846.515248
     20     21     22     1   119.1550000 815.235664
     21     22     23     1   121.3460000 718.350960
     22     23     24     1   119.4650000 683.665600
      3      4     26     1   120.1080000 257.759504
      3      8     28     1   121.6070000 291.072512
      4      3     25     1   121.3020000 254.278416
      5      4     26     1   119.8380000 254.152896
      5      6     27     1   120.5030000 283.934608
      7      6     27     1   116.4660000 282.696144
      7      8     28     1   117.0470000 286.511952
      8      3     25     1   119.5430000 257.558672
     11     12     29     1   119.8800511 403.337600
     11     16     32     1   119.8800511 403.337600
     12     13     30     1   119.8800511 403.337600
     13     12     29     1   119.8800511 403.337600
     13     14     31     1   119.8800511 403.337600
     14     13     30     1   119.8800511 403.337600
     15     14     31     1   119.8800511 403.337600
     15     16     32     1   119.8800511 403.337600
     19     20     33     1   119.8380000 254.152896
     19     24     36     1   120.5030000 283.934608
     20     21     34     1   121.3020000 254.278416
     21     20     33     1   120.1080000 257.759504
     21     22     35     1   121.6070000 291.072512
     22     21     34     1   119.5430000 257.558672
     23     22     35     1   117.0470000 286.511952
     23     24     36     1   116.4660000 282.696144
     37     38     39     1   120.0540000 733.530512
     37     42     41     1   121.3460000 718.350960
     38     37     42     1   119.1550000 815.235664
     38     39     40     1   116.9470000 846.515248
     38     39     43     1   121.9450000 610.520912
     39     40     41     1   123.0300000 707.388880
     39     43     44     1   179.4300770 476.139200
     40     39     43     1   121.1070000 628.202496
     40     41     42     1   119.4650000 683.665600
     43     44     45     1   179.4300770 476.139200
     44     45     46     1   120.2700515 549.777600
     44     45     50     1   120.2700515 549.777600
     45     46     47     1   120.0200517 557.308800
     45     50     49     1   120.0200517 557.308800
     46     45     50     1   120.0200517 557.308800
     46     47     48     1   120.0200517 557.308800
     47     48     49     1   120.0200517 557.308800
     48     49     50     1   120.0200517 557.308800
     48     49     51     1   120.2700515 549.777600
     49     51     52     1   179.4300770 476.139200
     50     49     51     1   120.2700515 549.777600
     51     52     53     1   179.4300770 476.139200
     52     53     54     1   121.9450000 610.520912
     52     53     58     1   121.1070000 628.202496
     53     54     55     1   120.0540000 733.530512
     53     58     57     1   123.0300000 707.388880
     54     53     58     1   116.9470000 846.515248
     54     55     56     1   119.1550000 815.235664
     55     56     57     1   121.3460000 718.350960
     56     57     58     1   119.4650000 683.665600
     37     38     60     1   120.1080000 257.759504
     37     42     62     1   121.6070000 291.072512
     38     37     59     1   121.3020000 254.278416
     39     38     60     1   119.8380000 254.152896
     39     40     61     1   120.5030000 283.934608
     41     40     61     1   116.4660000 282.696144
     41     42     62     1   117.0470000 286.511952
     42     37     59     1   119.5430000 257.558672
     45     46     63     1   119.8800511 403.337600
     45     50     66     1   119.8800511 403.337600
     46     47     64     1   119.8800511 403.337600
     47     46     63     1   119.8800511 403.337600
     47     48     65     1   119.8800511 403.337600
     48     47     64     1   119.8800511 403.337600
     49     48     65     1   119.8800511 403.337600
     49     50     66     1   119.8800511 403.337600
     53     54     67     1   119.8380000 254.152896
     53     58     70     1   120.5030000 283.934608
     54     55     68     1   121.3020000 254.278416
     55     54     67     1   120.1080000 257.759504
     55     56     69     1   121.6070000 291.072512
     56     55     68     1   119.5430000 257.558672
     57     56     69     1   117.0470000 286.511952
     57     58     70     1   116.4660000 282.696144
     71     72     73     1   120.0540000 733.530512
     71     76     75     1   121.3460000 718.350960
     72     71     76     1   119.1550000 815.235664
     72     73     74     1   116.9470000 846.515248
     72     73     77     1   121.9450000 610.520912
     73     74     75     1   123.0300000 707.388880
     73     77     78     1   179.4300770 476.139200
     74     73     77     1   121.1070000 628.202496
     74     75     76     1   119.4650000 683.665600
     77     78     79     1   179.4300770 476.139200
     78     79     80     1   120.2700515 549.777600
     78     79     84     1   120.2700515 549.777600
     79     80     81     1   120.0200517 557.308800
     79     84     83     1   120.0200517 557.308800
     80     79     84     1   120.0200517 557.308800
     80     81     82     1   120.0200517 557.308800
     81     82     83     1   120.0200517 557.308800
     82     83     84     1   120.0200517 557.308800
     82     83     85     1   120.2700515 549.777600
     83     85     86     1   179.4300770 476.139200
     84     83     85     1   120.2700515 549.777600
     85     86     87     1   179.4300770 476.139200
     86     87     88     1   121.9450000 610.520912
     86     87     92     1   121.1070000 628.202496
     87     88     89     1   120.0540000 733.530512
     87     92     91     1   123.0300000 707.388880
     88     87     92     1   116.9470000 846.515248
     88     89     90     1   119.1550000 815.235664
     89     90     91     1   121.3460000 718.350960
     90     91     92     1   119.4650000 683.665600
     71     72     94     1   120.1080000 257.759504
     71     76     96     1   121.6070000 291.072512
     72     71     93     1   121.3020000 254.278416
     73     72     94     1   119.8380000 254.152896
     73     74     95     1   120.5030000 283.934608
     75     74     95     1   116.4660000 282.696144
     75     76     96     1   117.0470000 286.511952
     76     71     93     1   119.5430000 257.558672
     79     80     97     1   119.8800511 403.337600
     79     84    100     1   119.8800511 403.337600
     80     81     98     1   119.8800511 403.337600
     81     80     97     1   119.8800511 403.337600
     81     82     99     1   119.8800511 403.337600
     82     81     98     1   119.8800511 403.337600
     83     82     99     1   119.8800511 403.337600
     83     84    100     1   119.8800511 403.337600
     87     88    101     1   119.8380000 254.152896
     87     92    104     1   120.5030000 283.934608
     88     89    102     1   121.3020000 254.278416
     89     88    101     1   120.1080000 257.759504
     89     90    103     1   121.6070000 291.072512
     90     89    102     1   119.5430000 257.558672
     91     90    103     1   117.0470000 286.511952
     91     92    104     1   116.4660000 282.696144
    105    106    107     1   120.0540000 733.530512
    105    110    109     1   121.3460000 718.350960
    106    105    110     1   119.1550000 815.235664
    106    107    108     1   116.9470000 846.515248
    106    107    111     1   121.9450000 610.520912
    107    108    109     1   123.0300000 707.388880
    107    111    112     1   179.4300770 476.139200
    108    107    111     1   121.1070000 628.202496
    108    109    110     1   119.4650000 683.665600
    111    112    113     1   179.4300770 476.139200
    112    113    114     1   120.2700515 549.777600
    112    113    118     1   120.2700515 549.777600
    113    114    115     1   120.0200517 557.308800
    113    118    117     1   120.0200517 557.308800
    114    113    118     1   120.0200517 557.308800
    114    115    116     1   120.0200517 557.308800
    115    116    117     1   120.0200517 557.308800
    116    117    118     1   120.0200517 557.308800
    116    117    119     1   120.2700515 549.777600
    117    119    120     1   179.4300770 476.139200
    118    117    119     1   120.2700515 549.777600
    119    120    121     1   179.4300770 476.139200
    120    121    122     1   121.9450000 610.520912
    120    121    126     1   121.1070000 628.202496
    121    122    123     1   120.0540000 733.530512
    121    126    125     1   123.0300000 707.388880
    122    121    126     1   116.9470000 846.515248
    122    123    124     1   119.1550000 815.235664
    123    124    125     1   121.3460000 718.350960
    124    125    126     1   119.4650000 683.665600
    105    106    128     1   120.1080000 257.759504
    105    110    130     1   121.6070000 291.072512
    106    105    127     1   121.3020000 254.278416
    107    106    128     1   119.8380000 254.152896
    107    108    129     1   120.5030000 283.934608
    109    108    129     1   116.4660000 282.696144
    109    110    130     1   117.0470000 286.511952
    110    105    127     1   119.5430000 257.558672
    113    114    131     1   119.8800511 403.337600
    113    118    134     1   119.8800511 403.337600
    114    115    132     1   119.8800511 403.337600
    115    114    131     1   119.8800511 403.337600
    115    116    133     1   119.8800511 403.337600
    116    115    132     1   119.8800511 403.337600
    117    116    133     1   119.8800511 403.337600
    117    118    134     1   119.8800511 403.337600
    121    122    135     1   119.8380000 254.152896
    121    126    138     1   120.5030000 283.934608
    122    123    136     1   121.3020000 254.278416
    123    122    135     1   120.1080000 257.759504
    123    124    137     1   121.6070000 291.072512
    124    123    136     1   119.5430000 257.558672
    125    124    137     1   117.0470000 286.511952
    125    126    138     1   116.4660000 282.696144
      1     57     58     1   120.3900000 608.997936
      1     57     56     1   120.1430000 606.445696
     23      1     57     1   90.3433044 597.255134
     91      1     57     1   179.4458668 733.866029
    125      1     57     1   89.7463030 597.706371
      1     23     22     1   120.1430000 606.445696
      1     23     24     1   120.3900000 608.997936
     91      1     23     1   89.9312347 598.516135
    125      1     23     1   179.7068883 703.222585
      1    125    124     1   120.1430000 606.445696
      1    125    126     1   120.3900000 608.997936
     91      1    125     1   89.9768198 600.065850
      1     91     90     1   120.1430000 606.445696
      1     91     92     1   120.3900000 608.997936
      2      7      6     1   120.3900000 608.997936
      2      7      8     1   120.1430000 606.445696
     41      2      7     1   90.3433044 597.255134
    109      2      7     1   179.4458668 733.866029
     75      2      7     1   89.7463030 597.706371
      2     41     42     1   120.1430000 606.445696
      2     41     40     1   120.3900000 608.997936
    109      2     41     1   89.9312347 598.516135
     75      2     41     1   179.7068883 703.222585
      2     75     76     1   120.1430000 606.445696
      2     75     74     1   120.3900000 608.997936
    109      2     75     1   89.9768198 600.065850
      2    109    110     1   120.1430000 606.445696
      2    109    108     1   120.3900000 608.997936

[ dihedrals ]
;    ai     aj     ak     al funct         c0         c1         c2         c3         c4         c5
      3      4      5      6     1  180.0000771  15.1670000  2
      3      4      5      9     1  180.0000771  15.1670000  2
      3      8      7      6     1  180.0000771  20.0832000  2
      4      3      8      7     1  180.0000771  15.1670000  2
      4      5      6      7     1  180.0000771  15.1670000  2
      4      5      9     10     1  180.0000771  0.0000000  2
      8      3      4      5     1  180.0000771  15.1670000  2
      5      6      7      8     1  180.0000771  20.0832000  2
      5      9     10     11     1  180.0000771  0.0000000  2
      6      5      9     10     1  180.0000771  0.0000000  2
      7      6      5      9     1  180.0000771  15.1670000  2
      9     10     11     12     1  180.0000771  0.0000000  2
      9     10     11     16     1  180.0000771  0.0000000  2
     10     11     12     13     1  180.0000771  15.1670000  2
     10     11     16     15     1  180.0000771  15.1670000  2
     11     12     13     14     1  180.0000771  15.1670000  2
     11     16     15     14     1  180.0000771  15.1670000  2
     11     16     15     17     1  180.0000771  15.1670000  2
     12     11     16     15     1  180.0000771  15.1670000  2
     12     13     14     15     1  180.0000771  15.1670000  2
     13     12     11     16     1  180.0000771  15.1670000  2
     13     14     15     16     1  180.0000771  15.1670000  2
     13     14     15     17     1  180.0000771  15.1670000  2
     14     15     17     18     1  180.0000771  0.0000000  2
     15     17     18     19     1  180.0000771  0.0000000  2
     16     15     17     18     1  180.0000771  0.0000000  2
     17     18     19     20     1  180.0000771  0.0000000  2
     17     18     19     24     1  180.0000771  0.0000000  2
     18     19     20     21     1  180.0000771  15.1670000  2
     18     19     24     23     1  180.0000771  15.1670000  2
     19     20     21     22     1  180.0000771  15.1670000  2
     19     24     23     22     1  180.0000771  20.0832000  2
     20     19     24     23     1  180.0000771  15.1670000  2
     20     21     22     23     1  180.0000771  15.1670000  2
     21     20     19     24     1  180.0000771  15.1670000  2
     21     22     23     24     1  180.0000771  20.0832000  2
      4      6      5      9     4  180.0000771  4.6024000  2
     12     16     11     10     4  180.0000771  4.6024000  2
     14     16     15     17     4  180.0000771  4.6024000  2
     20     24     19     18     4  180.0000771  4.6024000  2
      4      3      8     28     1  180.0000771  15.1670000  2
      4      5      6     27     1  180.0000771  15.1670000  2
     25      3      4      5     1  180.0000771  15.1670000  2
      6      5      4     26     1  180.0000771  15.1670000  2
      6      7      8     28     1  180.0000771  20.0832000  2
     25      3      8      7     1  180.0000771  15.1670000  2
      8      3      4     26     1  180.0000771  15.1670000  2
      8      7      6     27     1  180.0000771  20.0832000  2
      9      5      4     26     1  180.0000771  15.1670000  2
      9      5      6     27     1  180.0000771  15.1670000  2
     10     11     12     29     1  180.0000771  15.1670000  2
     10     11     16     32     1  180.0000771  15.1670000  2
     11     12     13     30     1  180.0000771  15.1670000  2
     12     11     16     32     1  180.0000771  15.1670000  2
     12     13     14     31     1  180.0000771  15.1670000  2
     14     13     12     29     1  180.0000771  15.1670000  2
     14     15     16     32     1  180.0000771  15.1670000  2
     15     14     13     30     1  180.0000771  15.1670000  2
     16     11     12     29     1  180.0000771  15.1670000  2
     16     15     14     31     1  180.0000771  15.1670000  2
     17     15     14     31     1  180.0000771  15.1670000  2
     17     15     16     32     1  180.0000771  15.1670000  2
     18     19     20     33     1  180.0000771  15.1670000  2
     18     19     24     36     1  180.0000771  15.1670000  2
     19     20     21     34     1  180.0000771  15.1670000  2
     20     19     24     36     1  180.0000771  15.1670000  2
     20     21     22     35     1  180.0000771  15.1670000  2
     22     21     20     33     1  180.0000771  15.1670000  2
     22     23     24     36     1  180.0000771  20.0832000  2
     23     22     21     34     1  180.0000771  15.1670000  2
     24     19     20     33     1  180.0000771  15.1670000  2
     24     23     22     35     1  180.0000771  20.0832000  2
     25      3      4     26     1  180.0000771  15.1670000  2
     25      3      8     28     1  180.0000771  15.1670000  2
     29     12     13     30     1  180.0000771  15.1670000  2
     30     13     14     31     1  180.0000771  15.1670000  2
     33     20     21     34     1  180.0000771  15.1670000  2
     34     21     22     35     1  180.0000771  15.1670000  2
     25      3      8      4     4  180.0000771  4.6024000  2
      3      5      4     26     4  180.0000771  4.6024000  2
      5     27      6      7     4  180.0000771  4.6024000  2
      3     28      8      7     4  180.0000771  4.6024000  2
     11     13     12     29     4  180.0000771  4.6024000  2
     12     14     13     30     4  180.0000771  4.6024000  2
     13     15     14     31     4  180.0000771  4.6024000  2
     11     15     16     32     4  180.0000771  4.6024000  2
     19     21     20     33     4  180.0000771  4.6024000  2
     20     22     21     34     4  180.0000771  4.6024000  2
     21     35     22     23     4  180.0000771  4.6024000  2
     19     36     24     23     4  180.0000771  4.6024000  2
     37     38     39     40     1  180.0000771  15.1670000  2
     37     38     39     43     1  180.0000771  15.1670000  2
     37     42     41     40     1  180.0000771  20.0832000  2
     38     37     42     41     1  180.0000771  15.1670000  2
     38     39     40     41     1  180.0000771  15.1670000  2
     38     39     43     44     1  180.0000771  0.0000000  2
     42     37     38     39     1  180.0000771  15.1670000  2
     39     40     41     42     1  180.0000771  20.0832000  2
     39     43     44     45     1  180.0000771  0.0000000  2
     40     39     43     44     1  180.0000771  0.0000000  2
     41     40     39     43     1  180.0000771  15.1670000  2
     43     44     45     46     1  180.0000771  0.0000000  2
     43     44     45     50     1  180.0000771  0.0000000  2
     44     45     46     47     1  180.0000771  15.1670000  2
     44     45     50     49     1  180.0000771  15.1670000  2
     45     46     47     48     1  180.0000771  15.1670000  2
     45     50     49     48     1  180.0000771  15.1670000  2
     45     50     49     51     1  180.0000771  15.1670000  2
     46     45     50     49     1  180.0000771  15.1670000  2
     46     47     48     49     1  180.0000771  15.1670000  2
     47     46     45     50     1  180.0000771  15.1670000  2
     47     48     49     50     1  180.0000771  15.1670000  2
     47     48     49     51     1  180.0000771  15.1670000  2
     48     49     51     52     1  180.0000771  0.0000000  2
     49     51     52     53     1  180.0000771  0.0000000  2
     50     49     51     52     1  180.0000771  0.0000000  2
     51     52     53     54     1  180.0000771  0.0000000  2
     51     52     53     58     1  180.0000771  0.0000000  2
     52     53     54     55     1  180.0000771  15.1670000  2
     52     53     58     57     1  180.0000771  15.1670000  2
     53     54     55     56     1  180.0000771  15.1670000  2
     53     58     57     56     1  180.0000771  20.0832000  2
     54     53     58     57     1  180.0000771  15.1670000  2
     54     55     56     57     1  180.0000771  15.1670000  2
     55     54     53     58     1  180.0000771  15.1670000  2
     55     56     57     58     1  180.0000771  20.0832000  2
     38     40     39     43     4  180.0000771  4.6024000  2
     46     50     45     44     4  180.0000771  4.6024000  2
     48     50     49     51     4  180.0000771  4.6024000  2
     54     58     53     52     4  180.0000771  4.6024000  2
     38     37     42     62     1  180.0000771  15.1670000  2
     38     39     40     61     1  180.0000771  15.1670000  2
     59     37     38     39     1  180.0000771  15.1670000  2
     40     39     38     60     1  180.0000771  15.1670000  2
     40     41     42     62     1  180.0000771  20.0832000  2
     59     37     42     41     1  180.0000771  15.1670000  2
     42     37     38     60     1  180.0000771  15.1670000  2
     42     41     40     61     1  180.0000771  20.0832000  2
     43     39     38     60     1  180.0000771  15.1670000  2
     43     39     40     61     1  180.0000771  15.1670000  2
     44     45     46     63     1  180.0000771  15.1670000  2
     44     45     50     66     1  180.0000771  15.1670000  2
     45     46     47     64     1  180.0000771  15.1670000  2
     46     45     50     66     1  180.0000771  15.1670000  2
     46     47     48     65     1  180.0000771  15.1670000  2
     48     47     46     63     1  180.0000771  15.1670000  2
     48     49     50     66     1  180.0000771  15.1670000  2
     49     48     47     64     1  180.0000771  15.1670000  2
     50     45     46     63     1  180.0000771  15.1670000  2
     50     49     48     65     1  180.0000771  15.1670000  2
     51     49     48     65     1  180.0000771  15.1670000  2
     51     49     50     66     1  180.0000771  15.1670000  2
     52     53     54     67     1  180.0000771  15.1670000  2
     52     53     58     70     1  180.0000771  15.1670000  2
     53     54     55     68     1  180.0000771  15.1670000  2
     54     53     58     70     1  180.0000771  15.1670000  2
     54     55     56     69     1  180.0000771  15.1670000  2
     56     55     54     67     1  180.0000771  15.1670000  2
     56     57     58     70     1  180.0000771  20.0832000  2
     57     56     55     68     1  180.0000771  15.1670000  2
     58     53     54     67     1  180.0000771  15.1670000  2
     58     57     56     69     1  180.0000771  20.0832000  2
     59     37     38     60     1  180.0000771  15.1670000  2
     59     37     42     62     1  180.0000771  15.1670000  2
     63     46     47     64     1  180.0000771  15.1670000  2
     64     47     48     65     1  180.0000771  15.1670000  2
     67     54     55     68     1  180.0000771  15.1670000  2
     68     55     56     69     1  180.0000771  15.1670000  2
     59     37     42     38     4  180.0000771  4.6024000  2
     37     39     38     60     4  180.0000771  4.6024000  2
     39     61     40     41     4  180.0000771  4.6024000  2
     37     62     42     41     4  180.0000771  4.6024000  2
     45     47     46     63     4  180.0000771  4.6024000  2
     46     48     47     64     4  180.0000771  4.6024000  2
     47     49     48     65     4  180.0000771  4.6024000  2
     45     49     50     66     4  180.0000771  4.6024000  2
     53     55     54     67     4  180.0000771  4.6024000  2
     54     56     55     68     4  180.0000771  4.6024000  2
     55     69     56     57     4  180.0000771  4.6024000  2
     53     70     58     57     4  180.0000771  4.6024000  2
     71     72     73     74     1  180.0000771  15.1670000  2
     71     72     73     77     1  180.0000771  15.1670000  2
     71     76     75     74     1  180.0000771  20.0832000  2
     72     71     76     75     1  180.0000771  15.1670000  2
     72     73     74     75     1  180.0000771  15.1670000  2
     72     73     77     78     1  180.0000771  0.0000000  2
     76     71     72     73     1  180.0000771  15.1670000  2
     73     74     75     76     1  180.0000771  20.0832000  2
     73     77     78     79     1  180.0000771  0.0000000  2
     74     73     77     78     1  180.0000771  0.0000000  2
     75     74     73     77     1  180.0000771  15.1670000  2
     77     78     79     80     1  180.0000771  0.0000000  2
     77     78     79     84     1  180.0000771  0.0000000  2
     78     79     80     81     1  180.0000771  15.1670000  2
     78     79     84     83     1  180.0000771  15.1670000  2
     79     80     81     82     1  180.0000771  15.1670000  2
     79     84     83     82     1  180.0000771  15.1670000  2
     79     84     83     85     1  180.0000771  15.1670000  2
     80     79     84     83     1  180.0000771  15.1670000  2
     80     81     82     83     1  180.0000771  15.1670000  2
     81     80     79     84     1  180.0000771  15.1670000  2
     81     82     83     84     1  180.0000771  15.1670000  2
     81     82     83     85     1  180.0000771  15.1670000  2
     82     83     85     86     1  180.0000771  0.0000000  2
     83     85     86     87     1  180.0000771  0.0000000  2
     84     83     85     86     1  180.0000771  0.0000000  2
     85     86     87     88     1  180.0000771  0.0000000  2
     85     86     87     92     1  180.0000771  0.0000000  2
     86     87     88     89     1  180.0000771  15.1670000  2
     86     87     92     91     1  180.0000771  15.1670000  2
     87     88     89     90     1  180.0000771  15.1670000  2
     87     92     91     90     1  180.0000771  20.0832000  2
     88     87     92     91     1  180.0000771  15.1670000  2
     88     89     90     91     1  180.0000771  15.1670000  2
     89     88     87     92     1  180.0000771  15.1670000  2
     89     90     91     92     1  180.0000771  20.0832000  2
     72     74     73     77     4  180.0000771  4.6024000  2
     80     84     79     78     4  180.0000771  4.6024000  2
     82     84     83     85     4  180.0000771  4.6024000  2
     88     92     87     86     4  180.0000771  4.6024000  2
     72     71     76     96     1  180.0000771  15.1670000  2
     72     73     74     95     1  180.0000771  15.1670000  2
     93     71     72     73     1  180.0000771  15.1670000  2
     74     73     72     94     1  180.0000771  15.1670000  2
     74     75     76     96     1  180.0000771  20.0832000  2
     93     71     76     75     1  180.0000771  15.1670000  2
     76     71     72     94     1  180.0000771  15.1670000  2
     76     75     74     95     1  180.0000771  20.0832000  2
     77     73     72     94     1  180.0000771  15.1670000  2
     77     73     74     95     1  180.0000771  15.1670000  2
     78     79     80     97     1  180.0000771  15.1670000  2
     78     79     84    100     1  180.0000771  15.1670000  2
     79     80     81     98     1  180.0000771  15.1670000  2
     80     79     84    100     1  180.0000771  15.1670000  2
     80     81     82     99     1  180.0000771  15.1670000  2
     82     81     80     97     1  180.0000771  15.1670000  2
     82     83     84    100     1  180.0000771  15.1670000  2
     83     82     81     98     1  180.0000771  15.1670000  2
     84     79     80     97     1  180.0000771  15.1670000  2
     84     83     82     99     1  180.0000771  15.1670000  2
     85     83     82     99     1  180.0000771  15.1670000  2
     85     83     84    100     1  180.0000771  15.1670000  2
     86     87     88    101     1  180.0000771  15.1670000  2
     86     87     92    104     1  180.0000771  15.1670000  2
     87     88     89    102     1  180.0000771  15.1670000  2
     88     87     92    104     1  180.0000771  15.1670000  2
     88     89     90    103     1  180.0000771  15.1670000  2
     90     89     88    101     1  180.0000771  15.1670000  2
     90     91     92    104     1  180.0000771  20.0832000  2
     91     90     89    102     1  180.0000771  15.1670000  2
     92     87     88    101     1  180.0000771  15.1670000  2
     92     91     90    103     1  180.0000771  20.0832000  2
     93     71     72     94     1  180.0000771  15.1670000  2
     93     71     76     96     1  180.0000771  15.1670000  2
     97     80     81     98     1  180.0000771  15.1670000  2
     98     81     82     99     1  180.0000771  15.1670000  2
    101     88     89    102     1  180.0000771  15.1670000  2
    102     89     90    103     1  180.0000771  15.1670000  2
     93     71     76     72     4  180.0000771  4.6024000  2
     71     73     72     94     4  180.0000771  4.6024000  2
     73     95     74     75     4  180.0000771  4.6024000  2
     71     96     76     75     4  180.0000771  4.6024000  2
     79     81     80     97     4  180.0000771  4.6024000  2
     80     82     81     98     4  180.0000771  4.6024000  2
     81     83     82     99     4  180.0000771  4.6024000  2
     79     83     84    100     4  180.0000771  4.6024000  2
     87     89     88    101     4  180.0000771  4.6024000  2
     88     90     89    102     4  180.0000771  4.6024000  2
     89    103     90     91     4  180.0000771  4.6024000  2
     87    104     92     91     4  180.0000771  4.6024000  2
    105    106    107    108     1  180.0000771  15.1670000  2
    105    106    107    111     1  180.0000771  15.1670000  2
    105    110    109    108     1  180.0000771  20.0832000  2
    106    105    110    109     1  180.0000771  15.1670000  2
    106    107    108    109     1  180.0000771  15.1670000  2
    106    107    111    112     1  180.0000771  0.0000000  2
    110    105    106    107     1  180.0000771  15.1670000  2
    107    108    109    110     1  180.0000771  20.0832000  2
    107    111    112    113     1  180.0000771  0.0000000  2
    108    107    111    112     1  180.0000771  0.0000000  2
    109    108    107    111     1  180.0000771  15.1670000  2
    111    112    113    114     1  180.0000771  0.0000000  2
    111    112    113    118     1  180.0000771  0.0000000  2
    112    113    114    115     1  180.0000771  15.1670000  2
    112    113    118    117     1  180.0000771  15.1670000  2
    113    114    115    116     1  180.0000771  15.1670000  2
    113    118    117    116     1  180.0000771  15.1670000  2
    113    118    117    119     1  180.0000771  15.1670000  2
    114    113    118    117     1  180.0000771  15.1670000  2
    114    115    116    117     1  180.0000771  15.1670000  2
    115    114    113    118     1  180.0000771  15.1670000  2
    115    116    117    118     1  180.0000771  15.1670000  2
    115    116    117    119     1  180.0000771  15.1670000  2
    116    117    119    120     1  180.0000771  0.0000000  2
    117    119    120    121     1  180.0000771  0.0000000  2
    118    117    119    120     1  180.0000771  0.0000000  2
    119    120    121    122     1  180.0000771  0.0000000  2
    119    120    121    126     1  180.0000771  0.0000000  2
    120    121    122    123     1  180.0000771  15.1670000  2
    120    121    126    125     1  180.0000771  15.1670000  2
    121    122    123    124     1  180.0000771  15.1670000  2
    121    126    125    124     1  180.0000771  20.0832000  2
    122    121    126    125     1  180.0000771  15.1670000  2
    122    123    124    125     1  180.0000771  15.1670000  2
    123    122    121    126     1  180.0000771  15.1670000  2
    123    124    125    126     1  180.0000771  20.0832000  2
    106    108    107    111     4  180.0000771  4.6024000  2
    114    118    113    112     4  180.0000771  4.6024000  2
    116    118    117    119     4  180.0000771  4.6024000  2
    122    126    121    120     4  180.0000771  4.6024000  2
    106    105    110    130     1  180.0000771  15.1670000  2
    106    107    108    129     1  180.0000771  15.1670000  2
    127    105    106    107     1  180.0000771  15.1670000  2
    108    107    106    128     1  180.0000771  15.1670000  2
    108    109    110    130     1  180.0000771  20.0832000  2
    127    105    110    109     1  180.0000771  15.1670000  2
    110    105    106    128     1  180.0000771  15.1670000  2
    110    109    108    129     1  180.0000771  20.0832000  2
    111    107    106    128     1  180.0000771  15.1670000  2
    111    107    108    129     1  180.0000771  15.1670000  2
    112    113    114    131     1  180.0000771  15.1670000  2
    112    113    118    134     1  180.0000771  15.1670000  2
    113    114    115    132     1  180.0000771  15.1670000  2
    114    113    118    134     1  180.0000771  15.1670000  2
    114    115    116    133     1  180.0000771  15.1670000  2
    116    115    114    131     1  180.0000771  15.1670000  2
    116    117    118    134     1  180.0000771  15.1670000  2
    117    116    115    132     1  180.0000771  15.1670000  2
    118    113    114    131     1  180.0000771  15.1670000  2
    118    117    116    133     1  180.0000771  15.1670000  2
    119    117    116    133     1  180.0000771  15.1670000  2
    119    117    118    134     1  180.0000771  15.1670000  2
    120    121    122    135     1  180.0000771  15.1670000  2
    120    121    126    138     1  180.0000771  15.1670000  2
    121    122    123    136     1  180.0000771  15.1670000  2
    122    121    126    138     1  180.0000771  15.1670000  2
    122    123    124    137     1  180.0000771  15.1670000  2
    124    123    122    135     1  180.0000771  15.1670000  2
    124    125    126    138     1  180.0000771  20.0832000  2
    125    124    123    136     1  180.0000771  15.1670000  2
    126    121    122    135     1  180.0000771  15.1670000  2
    126    125    124    137     1  180.0000771  20.0832000  2
    127    105    106    128     1  180.0000771  15.1670000  2
    127    105    110    130     1  180.0000771  15.1670000  2
    131    114    115    132     1  180.0000771  15.1670000  2
    132    115    116    133     1  180.0000771  15.1670000  2
    135    122    123    136     1  180.0000771  15.1670000  2
    136    123    124    137     1  180.0000771  15.1670000  2
    127    105    110    106     4  180.0000771  4.6024000  2
    105    107    106    128     4  180.0000771  4.6024000  2
    107    129    108    109     4  180.0000771  4.6024000  2
    105    130    110    109     4  180.0000771  4.6024000  2
    113    115    114    131     4  180.0000771  4.6024000  2
    114    116    115    132     4  180.0000771  4.6024000  2
    115    117    116    133     4  180.0000771  4.6024000  2
    113    117    118    134     4  180.0000771  4.6024000  2
    121    123    122    135     4  180.0000771  4.6024000  2
    122    124    123    136     4  180.0000771  4.6024000  2
    123    137    124    125     4  180.0000771  4.6024000  2
    121    138    126    125     4  180.0000771  4.6024000  2
    107    105    106    128     1  180.0000771  4.6024000  2
     73     71     72     94     1  180.0000771  4.6024000  2
     39     37     38     60     1  180.0000771  4.6024000  2
      5      3      4     26     1  180.0000771  4.6024000  2

[ moleculetype ]
; Name            nrexcl
NCS          3

[ atoms ]
;   nr       type  resnr residue  atom   cgnr    charge       mass  typeB    chargeB      massB
; residue    1 NCS rtp UNL q 0.0
     1          c      1     NCS    C0      1  0.710334  12.010000 ; qtot  0.710334
     2         c3      1     NCS    C1      2 -0.157567  12.010000 ; qtot  0.552767
     3         c3      1     NCS    C2      3 -0.157567  12.010000 ; qtot  0.395200
     4          c      1     NCS    C3      4  0.710334  12.010000 ; qtot  1.105534
     5          n      1     NCS    N4      5 -0.497667  14.010000 ; qtot  0.607867
     6         cl      1     NCS   CL5      6  0.121333  35.450000 ; qtot  0.729200
     7          o      1     NCS    O6      7 -0.553666  16.000000 ; qtot  0.175534
     8          o      1     NCS    O7      8 -0.553667  16.000000 ; qtot -0.378133
     9         hc      1     NCS    H8      9  0.094533   1.008000 ; qtot -0.283600
    10         hc      1     NCS    H9     10  0.094533   1.008000 ; qtot -0.189067
    11         hc      1     NCS   H10     11  0.094533   1.008000 ; qtot -0.094534
    12         hc      1     NCS   H11     12  0.094533   1.008000 ; qtot -0.000001

[ bonds ]
;    ai     aj funct         c0         c1         c2         c3
      1      2     1   0.15241 261918.400000
      1      5     1   0.13789 357815.680000
      1      8     1   0.12183 533627.360000
      2      3     1   0.15375 251793.120000
      3      4     1   0.15241 261918.400000
      4      5     1   0.13789 357815.680000
      4      7     1   0.12183 533627.360000
      5      6     1   0.17161 286436.640000
      2      9     1   0.10969 276646.080000
      2     10     1   0.10969 276646.080000
      3     11     1   0.10969 276646.080000
      3     12     1   0.10969 276646.080000

[ pairs ]
;    ai     aj funct         c0         c1         c2         c3
      1      7     1
      2      6     1
      2      7     1
      8      3     1
      3      6     1
      8      4     1
      8      6     1
      6      7     1
      1     11     1
      1     12     1
      4      9     1
      4     10     1
      5      9     1
      5     10     1
      5     11     1
      5     12     1
      7     11     1
      7     12     1
      8      9     1
      8     10     1
      9     11     1
      9     12     1
     10     11     1
     10     12     1

[ angles ]
;    ai     aj     ak funct         c0         c1         c2         c3
      1      2      3     1   111.0400475 529.694400
      1      5      4     1   127.0800542 533.041600
      1      5      6     1   116.3500496 485.344000
      2      1      5     1   115.1800491 558.982400
      2      1      8     1   123.2000528 564.003200
      2      3      4     1   111.0400475 529.694400
      3      4      5     1   115.1800491 558.982400
      3      4      7     1   123.2000528 564.003200
      4      5      6     1   116.3500496 485.344000
      5      1      8     1   123.0500530 620.905600
      5      4      7     1   123.0500530 620.905600
      1      2      9     1   108.7700466 392.459200
      1      2     10     1   108.7700466 392.459200
      2      3     11     1   109.8000471 387.438400
      2      3     12     1   109.8000471 387.438400
      3      2      9     1   109.8000471 387.438400
      3      2     10     1   109.8000471 387.438400
      4      3     11     1   108.7700466 392.459200
      4      3     12     1   108.7700466 392.459200
      9      2     10     1   107.5800459 329.699200
     11      3     12     1   107.5800459 329.699200

[ dihedrals ]
;    ai     aj     ak     al funct         c0         c1         c2         c3         c4         c5
      1      2      3      4     1  0.0000000  0.6508444  3
      1      5      4      3     1  180.0000771  10.4600000  2
      1      5      4      7     1  180.0000771  10.4600000  2
      2      1      5      4     1  180.0000771  10.4600000  2
      2      1      5      6     1  180.0000771  10.4600000  2
      2      3      4      5     1  0.0000000  0.2928800  2
      2      3      4      5     1  0.0000000  0.4184000  4
      2      3      4      7     1  180.0000771  0.0000000  2
      5      1      2      3     1  0.0000000  0.2928800  2
      5      1      2      3     1  0.0000000  0.4184000  4
      8      1      2      3     1  180.0000771  0.0000000  2
      3      4      5      6     1  180.0000771  10.4600000  2
      8      1      5      4     1  180.0000771  10.4600000  2
      8      1      5      6     1  180.0000771  10.4600000  2
      6      5      4      7     1  180.0000771  10.4600000  2
      8      1      5      2     4  180.0000771  43.9320000  2
      3      5      4      7     4  180.0000771  43.9320000  2
      1      4      5      6     4  180.0000771  4.6024000  2
      1      2      3     11     1  0.0000000  0.6508444  3
      1      2      3     12     1  0.0000000  0.6508444  3
      4      3      2      9     1  0.0000000  0.6508444  3
      4      3      2     10     1  0.0000000  0.6508444  3
      5      1      2      9     1  180.0000771  0.0000000  2
      5      1      2     10     1  180.0000771  0.0000000  2
      5      4      3     11     1  180.0000771  0.0000000  2
      5      4      3     12     1  180.0000771  0.0000000  2
      7      4      3     11     1  0.0000000  3.3472000  1
      7      4      3     11     1  0.0000000  0.0000000  2
      7      4      3     11     1  180.0000771  0.3347200  3
      7      4      3     12     1  0.0000000  3.3472000  1
      7      4      3     12     1  0.0000000  0.0000000  2
      7      4      3     12     1  180.0000771  0.3347200  3
      8      1      2      9     1  0.0000000  3.3472000  1
      8      1      2      9     1  0.0000000  0.0000000  2
      8      1      2      9     1  180.0000771  0.3347200  3
      8      1      2     10     1  0.0000000  3.3472000  1
      8      1      2     10     1  0.0000000  0.0000000  2
      8      1      2     10     1  180.0000771  0.3347200  3
      9      2      3     11     1  0.0000000  0.6276000  3
      9      2      3     12     1  0.0000000  0.6276000  3
     10      2      3     11     1  0.0000000  0.6276000  3
     10      2      3     12     1  0.0000000  0.6276000  3

[ moleculetype ]
; Name            nrexcl
UNK          3

[ atoms ]
;   nr       type  resnr residue  atom   cgnr    charge       mass  typeB    chargeB      massB
; residue    1 UNK rtp UNK q 0.0
     1         c3      1     UNK    C0      1  0.131324  12.010000 ; qtot  0.131324
     2         h1      1     UNK    H1      2  0.041123   1.008000 ; qtot  0.172447
     3         h1      1     UNK    H2      3  0.041123   1.008000 ; qtot  0.213570
     4         c3      1     UNK    C3      4 -0.119477  12.010000 ; qtot  0.094093
     5         oh      1     UNK    O4      5 -0.603877  16.000000 ; qtot -0.509784
     6         c3      1     UNK    C5      6 -0.045277  12.010000 ; qtot -0.555061
     7         ce      1     UNK    C6      7 -0.068477  12.010000 ; qtot -0.623538
     8         c2      1     UNK    C7      8 -0.218077  12.010000 ; qtot -0.841615
     9         ha      1     UNK    H8      9  0.119423   1.008000 ; qtot -0.722192
    10         ha      1     UNK    H9     10  0.119423   1.008000 ; qtot -0.602769
    11         hc      1     UNK   H10     11  0.049623   1.008000 ; qtot -0.553146
    12         hc      1     UNK   H11     12  0.049623   1.008000 ; qtot -0.503523
    13         hc      1     UNK   H12     13  0.058123   1.008000 ; qtot -0.445400
    14         hc      1     UNK   H13     14  0.058123   1.008000 ; qtot -0.387277
    15         ca      1     UNK   C14     15 -0.059877  12.010000 ; qtot -0.447154
    16         ca      1     UNK   C15     16 -0.127077  12.010000 ; qtot -0.574231
    17         ca      1     UNK   C16     17 -0.117577  12.010000 ; qtot -0.691808
    18         ca      1     UNK   C17     18 -0.117577  12.010000 ; qtot -0.809385
    19         ca      1     UNK   C18     19 -0.129577  12.010000 ; qtot -0.938962
    20         ca      1     UNK   C19     20 -0.129577  12.010000 ; qtot -1.068539
    21         ha      1     UNK   H20     21  0.133923   1.008000 ; qtot -0.934616
    22         ha      1     UNK   H21     22  0.133923   1.008000 ; qtot -0.800693
    23         ha      1     UNK   H22     23  0.132923   1.008000 ; qtot -0.667770
    24         ha      1     UNK   H23     24  0.132923   1.008000 ; qtot -0.534847
    25         ha      1     UNK   H24     25  0.131923   1.008000 ; qtot -0.402924
    26         ho      1     UNK   H25     26  0.402923   1.008000 ; qtot -0.000001

[ bonds ]
;    ai     aj funct         c0         c1         c2         c3
      1      4     1   0.15375 251793.120000
      1      5     1   0.14233 265014.560000
      4      6     1   0.15375 251793.120000
      6      7     1   0.15159 268361.760000
      7      8     1   0.13461 457980.640000
      7     15     1   0.14763 302335.840000
     15     17     1   0.13984 385848.480000
     15     18     1   0.13984 385848.480000
     16     19     1   0.13984 385848.480000
     16     20     1   0.13984 385848.480000
     17     20     1   0.13984 385848.480000
     18     19     1   0.13984 385848.480000
      1      2     1   0.10969 276646.080000
      1      3     1   0.10969 276646.080000
      4     13     1   0.10969 276646.080000
      4     14     1   0.10969 276646.080000
      5     26     1   0.09730 310787.520000
      6     11     1   0.10969 276646.080000
      6     12     1   0.10969 276646.080000
      8      9     1   0.10879 287106.080000
      8     10     1   0.10879 287106.080000
     16     25     1   0.10860 289365.440000
     17     21     1   0.10860 289365.440000
     18     22     1   0.10860 289365.440000
     19     23     1   0.10860 289365.440000
     20     24     1   0.10860 289365.440000

[ pairs ]
;    ai     aj funct         c0         c1         c2         c3
      1      7     1
      4      8     1
      4     15     1
      5      6     1
      6     17     1
      6     18     1
      7     20     1
      7     19     1
      8     17     1
      8     18     1
     15     16     1
     17     19     1
     18     20     1
      1     11     1
      1     12     1
      2      6     1
      2     13     1
      2     14     1
      2     26     1
      3      6     1
      3     13     1
      3     14     1
      3     26     1
      4     26     1
      5     13     1
      5     14     1
      6      9     1
      6     10     1
      7     13     1
      7     14     1
      7     21     1
      7     22     1
      8     11     1
      8     12     1
      9     15     1
     10     15     1
     11     13     1
     11     14     1
     11     15     1
     12     13     1
     12     14     1
     12     15     1
     15     24     1
     15     23     1
     16     22     1
     16     21     1
     17     22     1
     17     25     1
     18     21     1
     18     25     1
     19     24     1
     20     23     1
     21     24     1
     22     23     1
     23     25     1
     24     25     1

[ angles ]
;    ai     aj     ak funct         c0         c1         c2         c3
      1      4      6     1   111.5100476 526.347200
      4      1      5     1   110.1900474 564.840000
      4      6      7     1   110.9200478 531.368000
      6      7      8     1   122.5300526 535.552000
      6      7     15     1   119.2400510 523.000000
      7     15     17     1   120.8200520 539.736000
      7     15     18     1   120.8200520 539.736000
      8      7     15     1   121.7800520 546.430400
     15     17     20     1   120.0200517 557.308800
     15     18     19     1   120.0200517 557.308800
     16     19     18     1   120.0200517 557.308800
     16     20     17     1   120.0200517 557.308800
     17     15     18     1   120.0200517 557.308800
     19     16     20     1   120.0200517 557.308800
      1      4     13     1   109.8000471 387.438400
      1      4     14     1   109.8000471 387.438400
      1      5     26     1   107.2600461 396.643200
      2      1      3     1   108.4600466 328.025600
      2      1      4     1   109.5600471 388.275200
      2      1      5     1   110.2600474 425.931200
      3      1      4     1   109.5600471 388.275200
      3      1      5     1   110.2600474 425.931200
      4      6     11     1   109.8000471 387.438400
      4      6     12     1   109.8000471 387.438400
      6      4     13     1   109.8000471 387.438400
      6      4     14     1   109.8000471 387.438400
      7      6     11     1   110.5900476 391.622400
      7      6     12     1   110.5900476 391.622400
      7      8      9     1   120.4500519 414.216000
      7      8     10     1   120.4500519 414.216000
      9      8     10     1   116.9000501 318.820800
     11      6     12     1   107.5800459 329.699200
     13      4     14     1   107.5800459 329.699200
     15     17     21     1   119.8800511 403.337600
     15     18     22     1   119.8800511 403.337600
     16     19     23     1   119.8800511 403.337600
     16     20     24     1   119.8800511 403.337600
     17     20     24     1   119.8800511 403.337600
     18     19     23     1   119.8800511 403.337600
     19     16     25     1   119.8800511 403.337600
     19     18     22     1   119.8800511 403.337600
     20     16     25     1   119.8800511 403.337600
     20     17     21     1   119.8800511 403.337600

[ dihedrals ]
;    ai     aj     ak     al funct         c0         c1         c2         c3         c4         c5
      1      4      6      7     1  0.0000000  0.6508444  3
      4      6      7      8     1  0.0000000  0.0000000  3
      4      6      7     15     1  0.0000000  0.0000000  3
      5      1      4      6     1  0.0000000  0.6508444  3
      6      7     15     17     1  180.0000771  2.9288000  2
      6      7     15     18     1  180.0000771  2.9288000  2
      7     15     17     20     1  180.0000771  15.1670000  2
      7     15     18     19     1  180.0000771  15.1670000  2
      8      7     15     17     1  180.0000771  2.9288000  2
      8      7     15     18     1  180.0000771  2.9288000  2
     15     17     20     16     1  180.0000771  15.1670000  2
     15     18     19     16     1  180.0000771  15.1670000  2
     17     15     18     19     1  180.0000771  15.1670000  2
     17     20     16     19     1  180.0000771  15.1670000  2
     18     15     17     20     1  180.0000771  15.1670000  2
     18     19     16     20     1  180.0000771  15.1670000  2
      8      6      7     15     4  180.0000771  4.6024000  2
     17     18     15      7     4  180.0000771  4.6024000  2
      1      4      6     11     1  0.0000000  0.6694400  3
      1      4      6     12     1  0.0000000  0.6694400  3
      2      1      4      6     1  0.0000000  0.6508444  3
      2      1      4     13     1  0.0000000  0.6508444  3
      2      1      4     14     1  0.0000000  0.6508444  3
      2      1      5     26     1  0.0000000  0.6973333  3
      3      1      4      6     1  0.0000000  0.6508444  3
      3      1      4     13     1  0.0000000  0.6508444  3
      3      1      4     14     1  0.0000000  0.6508444  3
      3      1      5     26     1  0.0000000  0.6973333  3
      4      1      5     26     1  0.0000000  1.0460000  1
      4      1      5     26     1  0.0000000  0.6694400  3
      5      1      4     13     1  0.0000000  1.0460000  1
      5      1      4     13     1  0.0000000  0.0000000  3
      5      1      4     14     1  0.0000000  1.0460000  1
      5      1      4     14     1  0.0000000  0.0000000  3
      6      7      8      9     1  180.0000771  27.8236000  2
      6      7      8     10     1  180.0000771  27.8236000  2
      7      6      4     13     1  0.0000000  0.6508444  3
      7      6      4     14     1  0.0000000  0.6508444  3
      7     15     17     21     1  180.0000771  15.1670000  2
      7     15     18     22     1  180.0000771  15.1670000  2
      8      7      6     11     1  0.0000000  4.8116000  1
      8      7      6     11     1  0.0000000  0.0000000  2
      8      7      6     11     1  180.0000771  1.5899200  3
      8      7      6     12     1  0.0000000  4.8116000  1
      8      7      6     12     1  0.0000000  0.0000000  2
      8      7      6     12     1  180.0000771  1.5899200  3
      9      8      7     15     1  180.0000771  27.8236000  2
     10      8      7     15     1  180.0000771  27.8236000  2
     11      6      4     13     1  0.0000000  0.6276000  3
     11      6      4     14     1  0.0000000  0.6276000  3
     11      6      7     15     1  0.0000000  4.8116000  1
     11      6      7     15     1  0.0000000  0.0000000  2
     11      6      7     15     1  180.0000771  1.5899200  3
     12      6      4     13     1  0.0000000  0.6276000  3
     12      6      4     14     1  0.0000000  0.6276000  3
     12      6      7     15     1  0.0000000  4.8116000  1
     12      6      7     15     1  0.0000000  0.0000000  2
     12      6      7     15     1  180.0000771  1.5899200  3
     15     17     20     24     1  180.0000771  15.1670000  2
     15     18     19     23     1  180.0000771  15.1670000  2
     16     19     18     22     1  180.0000771  15.1670000  2
     16     20     17     21     1  180.0000771  15.1670000  2
     17     15     18     22     1  180.0000771  15.1670000  2
     17     20     16     25     1  180.0000771  15.1670000  2
     18     15     17     21     1  180.0000771  15.1670000  2
     18     19     16     25     1  180.0000771  15.1670000  2
     19     16     20     24     1  180.0000771  15.1670000  2
     20     16     19     23     1  180.0000771  15.1670000  2
     21     17     20     24     1  180.0000771  15.1670000  2
     22     18     19     23     1  180.0000771  15.1670000  2
     23     19     16     25     1  180.0000771  15.1670000  2
     24     20     16     25     1  180.0000771  15.1670000  2
      7      9      8     10     4  180.0000771  4.6024000  2
     19     20     16     25     4  180.0000771  4.6024000  2
     15     20     17     21     4  180.0000771  4.6024000  2
     15     19     18     22     4  180.0000771  4.6024000  2
     16     18     19     23     4  180.0000771  4.6024000  2
     16     17     20     24     4  180.0000771  4.6024000  2

[ moleculetype ]
; molname       nrexcl
OPC             2

[ atoms ]
; id  at type     res nr  res name  at name  cg nr  charge    mass
  1   OW          1       OPC       OW       1       0        16.00000
  2   HW          1       OPC       HW1      1       0.67914   1.00800
  3   HW          1       OPC       HW2      1       0.67914   1.00800
  4   MW          1       OPC       MW       1      -1.35828   0.00000

#ifndef FLEXIBLE

[ settles ]
; i     funct   doh     dhh
1       1       0.08724 0.13712

#else

[ bonds ]
; i     j       funct   length  force.c.
1       2       1       0.08724 502416.0 0.08724        502416.0
1       3       1       0.08724 502416.0 0.08724        502416.0

[ angles ]
; i     j       k       funct   angle   force.c.
2       1       3       1       103.6   628.02  103.6  628.02

#endif


[ virtual_sites3 ]
; Vsite from                    funct   a               b
4       1       2       3       1       0.147722363     0.147722363


[ exclusions ]
1       2       3       4
2       1       3       4
3       1       2       4
4       1       2       3


; The position of the virtual site is computed as follows:
;
;               O
;             
;               V
;         
;       H               H
;
; Ewald OPC:
; const = distance (OV) / [ cos (angle(VOH))    * distance (OH) ]
;         0.01594 nm     / [ cos (51.8 deg)     * 0.0872433 nm    ]
;       then a = b = 0.5 * const = 0.147722363
;
; Vsite pos x4 = x1 + a*(x2-x1) + b*(x3-x1)
[ moleculetype ]
; Name            nrexcl
BArF          3

[ atoms ]
;   nr       type  resnr residue  atom   cgnr    charge       mass  typeB    chargeB      massB
; residue    1 BArF rtp BArF q -1.0
    1         ca      1   BArF      C      1 0.38328900  12.010000   ; qtot 0.383289
    2         ca      1   BArF     C1      2 -0.22664700  12.010000   ; qtot 0.156642
    3         ca      1   BArF     C2      3 -0.07433800  12.010000   ; qtot 0.082304
    4         ca      1   BArF     C3      4 -0.23711700  12.010000   ; qtot -0.154813
    5         ca      1   BArF     C4      5 -0.04682200  12.010000   ; qtot -0.201635
    6         ca      1   BArF     C5      6 -0.27508400  12.010000   ; qtot -0.476719
    7         ha      1   BArF      H      7 0.15366500   1.008000   ; qtot -0.323054
    8         ha      1   BArF     H1      8 0.17228200   1.008000   ; qtot -0.150772
    9         ha      1   BArF     H2      9 0.14983500   1.008000   ; qtot -0.000937
   10         c3      1   BArF     C6     10 0.72094400  12.010000   ; qtot 0.720007
   11         c3      1   BArF     C7     11 0.70648600  12.010000   ; qtot 1.426493
   12          f      1   BArF      F     12 -0.23409100  19.000000   ; qtot 1.192402
   13          f      1   BArF     F1     13 -0.24611800  19.000000   ; qtot 0.946284
   14          f      1   BArF     F2     14 -0.24444600  19.000000   ; qtot 0.701838
   15          f      1   BArF     F3     15 -0.24438200  19.000000   ; qtot 0.457456
   16          f      1   BArF     F4     16 -0.23160500  19.000000   ; qtot 0.225851
   17          f      1   BArF     F5     17 -0.23995200  19.000000   ; qtot -0.014101
   18          f      1   BArF     F6     18 -0.24291300  19.000000   ; qtot -0.257014
   19          f      1   BArF     F7     19 -0.23466100  19.000000   ; qtot -0.491675
   20          f      1   BArF     F8     20 -0.23413500  19.000000   ; qtot -0.725810
   21         c3      1   BArF     C8     21 0.71363300  12.010000   ; qtot -0.012177
   22          f      1   BArF     F9     22 -0.23042600  19.000000   ; qtot -0.242603
   23         ca      1   BArF     C9     23 -0.21943600  12.010000   ; qtot -0.462039
   24         c3      1   BArF    C10     24 0.69641600  12.010000   ; qtot 0.234377
   25         ha      1   BArF     H3     25 0.16700000   1.008000   ; qtot 0.401377
   26         ca      1   BArF    C11     26 -0.07976800  12.010000   ; qtot 0.321609
   27         ca      1   BArF    C12     27 -0.05548800  12.010000   ; qtot 0.266121
   28         ca      1   BArF    C13     28 -0.22892400  12.010000   ; qtot 0.037197
   29         ca      1   BArF    C14     29 -0.26875300  12.010000   ; qtot -0.231556
   30         ca      1   BArF    C15     30 0.37295400  12.010000   ; qtot 0.141398
   31         ha      1   BArF     H4     31 0.15796900   1.008000   ; qtot 0.299367
   32         ha      1   BArF     H5     32 0.15433400   1.008000   ; qtot 0.453701
   33          f      1   BArF    F10     33 -0.24619700  19.000000   ; qtot 0.207504
   34          f      1   BArF    F11     34 -0.23903300  19.000000   ; qtot -0.031529
   35          f      1   BArF    F12     35 -0.24348800  19.000000   ; qtot -0.275017
   36          f      1   BArF    F13     36 -0.23289300  19.000000   ; qtot -0.507910
   37          f      1   BArF    F14     37 -0.23342900  19.000000   ; qtot -0.741339
   38         c3      1   BArF    C16     38 0.71563200  12.010000   ; qtot -0.025707
   39          f      1   BArF    F15     39 -0.23107100  19.000000   ; qtot -0.256778
   40         ca      1   BArF    C17     40 -0.22310500  12.010000   ; qtot -0.479883
   41         c3      1   BArF    C18     41 0.69039600  12.010000   ; qtot 0.210513
   42         ha      1   BArF     H6     42 0.16895300   1.008000   ; qtot 0.379466
   43         ca      1   BArF    C19     43 -0.09203200  12.010000   ; qtot 0.287434
   44         ca      1   BArF    C20     44 -0.04483600  12.010000   ; qtot 0.242598
   45         ca      1   BArF    C21     45 -0.20505600  12.010000   ; qtot 0.037542
   46         ca      1   BArF    C22     46 -0.28224600  12.010000   ; qtot -0.244704
   47         ca      1   BArF    C23     47 0.37625400  12.010000   ; qtot 0.131550
   48         ha      1   BArF     H7     48 0.15202800   1.008000   ; qtot 0.283578
   49         ha      1   BArF     H8     49 0.15936400   1.008000   ; qtot 0.442942
   50          f      1   BArF    F16     50 -0.24522500  19.000000   ; qtot 0.197717
   51          f      1   BArF    F17     51 -0.23925900  19.000000   ; qtot -0.041542
   52          f      1   BArF    F18     52 -0.24473800  19.000000   ; qtot -0.286280
   53          f      1   BArF    F19     53 -0.24576400  19.000000   ; qtot -0.532044
   54          f      1   BArF    F20     54 -0.24047400  19.000000   ; qtot -0.772518
   55         c3      1   BArF    C24     55 0.71768100  12.010000   ; qtot -0.054837
   56          f      1   BArF    F21     56 -0.23319600  19.000000   ; qtot -0.288033
   57         ca      1   BArF    C25     57 -0.23523800  12.010000   ; qtot -0.523271
   58         c3      1   BArF    C26     58 0.71386000  12.010000   ; qtot 0.190589
   59         ha      1   BArF     H9     59 0.17174500   1.008000   ; qtot 0.362334
   60         ca      1   BArF    C27     60 -0.07013900  12.010000   ; qtot 0.292195
   61         ca      1   BArF    C28     61 -0.05682400  12.010000   ; qtot 0.235371
   62         ca      1   BArF    C29     62 -0.23399800  12.010000   ; qtot 0.001373
   63         ca      1   BArF    C30     63 -0.26176000  12.010000   ; qtot -0.260387
   64         ca      1   BArF    C31     64 0.36910900  12.010000   ; qtot 0.108722
   65         ha      1   BArF    H10     65 0.15945500   1.008000   ; qtot 0.268177
   66         ha      1   BArF    H11     66 0.15577800   1.008000   ; qtot 0.423955
   67          f      1   BArF    F22     67 -0.24491300  19.000000   ; qtot 0.179042
   68          f      1   BArF    F23     68 -0.23467100  19.000000   ; qtot -0.055629
   69          B      1   BArF    B       69 -0.94437000  10.811000   ; qtot -0.999999

[ bonds ]
;    ai     aj funct         c0         c1         c2         c3
      1     69     1   0.16442 124876.710000
     30     69     1   0.16442 124876.710000
     47     69     1   0.16442 124876.710000
     64     69     1   0.16442 124876.710000
      1      2     1   0.13978 334723.835333
      1      6     1   0.13978 334723.835333
      2      3     1   0.13978 334723.835333
      3      4     1   0.13978 334723.835333
      3     10     1   0.15011 209993.495600
      4      5     1   0.13978 334723.835333
      5      6     1   0.13978 334723.835333
      5     11     1   0.15011 209993.495600
     10     12     1   0.13396 273457.488467
     10     13     1   0.13396 273457.488467
     10     14     1   0.13396 273457.488467
     11     15     1   0.13396 273457.488467
     11     16     1   0.13396 273457.488467
     11     17     1   0.13396 273457.488467
     18     21     1   0.13396 273457.488467
     19     24     1   0.13396 273457.488467
     20     24     1   0.13396 273457.488467
     21     22     1   0.13396 273457.488467
     21     26     1   0.15011 209993.495600
     21     33     1   0.13396 273457.488467
     23     26     1   0.13978 334723.835333
     23     27     1   0.13978 334723.835333
     24     27     1   0.15011 209993.495600
     24     34     1   0.13396 273457.488467
     26     28     1   0.13978 334723.835333
     27     29     1   0.13978 334723.835333
     28     30     1   0.13978 334723.835333
     29     30     1   0.13978 334723.835333
     35     38     1   0.13396 273457.488467
     36     41     1   0.13396 273457.488467
     37     41     1   0.13396 273457.488467
     38     39     1   0.13396 273457.488467
     38     43     1   0.15011 209993.495600
     38     50     1   0.13396 273457.488467
     40     43     1   0.13978 334723.835333
     40     44     1   0.13978 334723.835333
     41     44     1   0.15011 209993.495600
     41     51     1   0.13396 273457.488467
     43     45     1   0.13978 334723.835333
     44     46     1   0.13978 334723.835333
     45     47     1   0.13978 334723.835333
     46     47     1   0.13978 334723.835333
     52     55     1   0.13396 273457.488467
     53     58     1   0.13396 273457.488467
     54     58     1   0.13396 273457.488467
     55     56     1   0.13396 273457.488467
     55     60     1   0.15011 209993.495600
     55     67     1   0.13396 273457.488467
     57     60     1   0.13978 334723.835333
     57     61     1   0.13978 334723.835333
     58     61     1   0.15011 209993.495600
     58     68     1   0.13396 273457.488467
     60     62     1   0.13978 334723.835333
     61     63     1   0.13978 334723.835333
     62     64     1   0.13978 334723.835333
     63     64     1   0.13978 334723.835333
      2      7     1   0.10926 323675.634667
      4      8     1   0.10926 323675.634667
      6      9     1   0.10926 323675.634667
     23     25     1   0.10926 323675.634667
     28     31     1   0.10926 323675.634667
     29     32     1   0.10926 323675.634667
     40     42     1   0.10926 323675.634667
     45     48     1   0.10926 323675.634667
     46     49     1   0.10926 323675.634667
     57     59     1   0.10926 323675.634667
     62     65     1   0.10926 323675.634667
     63     66     1   0.10926 323675.634667

[ pairs ]
;    ai     aj funct         c0         c1         c2         c3
      1      4     1
      1     10     1
      1     11     1
      1     28     1
      1     29     1
      1     45     1
      1     46     1
      1     62     1
      1     63     1
      2      5     1
      2     30     1
      2     47     1
      2     64     1
      2     12     1
      2     13     1
      2     14     1
      6      3     1
     69      3     1
      3     11     1
      4     12     1
      4     13     1
      4     14     1
      4     15     1
      4     16     1
      4     17     1
      5     10     1
     69      5     1
      6     30     1
      6     47     1
      6     64     1
      6     15     1
      6     16     1
      6     17     1
     18     23     1
     18     28     1
     19     23     1
     19     29     1
     20     23     1
     20     29     1
     21     27     1
     21     30     1
     22     23     1
     22     28     1
     23     33     1
     23     30     1
     23     34     1
     24     26     1
     24     30     1
     26     29     1
     26     69     1
     27     28     1
     27     69     1
     28     33     1
     28     47     1
     28     64     1
     29     34     1
     29     47     1
     29     64     1
     30     45     1
     30     46     1
     30     62     1
     30     63     1
     35     40     1
     35     45     1
     36     40     1
     36     46     1
     37     40     1
     37     46     1
     38     44     1
     38     47     1
     39     40     1
     39     45     1
     40     50     1
     40     47     1
     40     51     1
     41     43     1
     41     47     1
     43     46     1
     43     69     1
     44     45     1
     44     69     1
     45     50     1
     45     64     1
     46     51     1
     46     64     1
     47     62     1
     47     63     1
     52     57     1
     52     62     1
     53     57     1
     53     63     1
     54     57     1
     54     63     1
     55     61     1
     55     64     1
     56     57     1
     56     62     1
     57     67     1
     57     64     1
     57     68     1
     58     60     1
     58     64     1
     60     63     1
     60     69     1
     61     62     1
     61     69     1
     62     67     1
     63     68     1
      2      9     1
      2      8     1
      4      7     1
      4      9     1
      6      7     1
      6      8     1
     69      7     1
      7     10     1
      8     10     1
      8     11     1
     69      9     1
      9     11     1
     21     25     1
     21     31     1
     23     31     1
     23     32     1
     24     25     1
     24     32     1
     25     28     1
     25     29     1
     28     32     1
     29     31     1
     31     69     1
     32     69     1
     38     42     1
     38     48     1
     40     48     1
     40     49     1
     41     42     1
     41     49     1
     42     45     1
     42     46     1
     45     49     1
     46     48     1
     48     69     1
     49     69     1
     55     59     1
     55     65     1
     57     65     1
     57     66     1
     58     59     1
     58     66     1
     59     62     1
     59     63     1
     62     66     1
     63     65     1
     65     69     1
     66     69     1

[ angles ]
;    ai     aj     ak funct         c0         c1         c2         c3
      1     69     30     1   112.2400480 465.599704
      1     69     47     1   112.2400480 465.599704
      1     69     64     1   112.2400480 465.599704
     30     69     47     1   112.2400480 465.599704
     30     69     64     1   112.2400480 465.599704
     47     69     64     1   112.2400480 465.599704
      6      1     69     1   121.9350000 619.540570
      2      1     69     1   121.9350000 619.540570
     28     30     69     1   121.9350000 619.540570
     29     30     69     1   121.9350000 619.540570
     45     47     69     1   121.9350000 619.540570
     46     47     69     1   121.9350000 619.540570
     62     64     69     1   121.9350000 619.540570
     63     64     69     1   121.9350000 619.540570
      1      2      3     1   120.0200517 790.998101
      1      6      5     1   120.0200517 790.998101
      2      1      6     1   120.0200517 790.998101
      2      3      4     1   120.0200517 790.998101
      2      3     10     1   120.7700517 663.844946
      3      4      5     1   120.0200517 790.998101
      3     10     12     1   111.7700478 561.613439
      3     10     13     1   111.7700478 561.613439
      3     10     14     1   111.7700478 561.613439
      4      3     10     1   120.7700517 663.844946
      4      5      6     1   120.0200517 790.998101
      4      5     11     1   120.7700517 663.844946
      5     11     15     1   111.7700478 561.613439
      5     11     16     1   111.7700478 561.613439
      5     11     17     1   111.7700478 561.613439
      6      5     11     1   120.7700517 663.844946
     12     10     13     1   107.3600461 529.189879
     12     10     14     1   107.3600461 529.189879
     13     10     14     1   107.3600461 529.189879
     15     11     16     1   107.3600461 529.189879
     15     11     17     1   107.3600461 529.189879
     16     11     17     1   107.3600461 529.189879
     18     21     22     1   107.3600461 529.189879
     18     21     26     1   111.7700478 561.613439
     18     21     33     1   107.3600461 529.189879
     19     24     20     1   107.3600461 529.189879
     19     24     27     1   111.7700478 561.613439
     19     24     34     1   107.3600461 529.189879
     20     24     27     1   111.7700478 561.613439
     20     24     34     1   107.3600461 529.189879
     21     26     23     1   120.7700517 663.844946
     21     26     28     1   120.7700517 663.844946
     22     21     26     1   111.7700478 561.613439
     22     21     33     1   107.3600461 529.189879
     23     26     28     1   120.0200517 790.998101
     23     27     24     1   120.7700517 663.844946
     23     27     29     1   120.0200517 790.998101
     24     27     29     1   120.7700517 663.844946
     26     21     33     1   111.7700478 561.613439
     26     23     27     1   120.0200517 790.998101
     26     28     30     1   120.0200517 790.998101
     27     24     34     1   111.7700478 561.613439
     27     29     30     1   120.0200517 790.998101
     28     30     29     1   120.0200517 790.998101
     35     38     39     1   107.3600461 529.189879
     35     38     43     1   111.7700478 561.613439
     35     38     50     1   107.3600461 529.189879
     36     41     37     1   107.3600461 529.189879
     36     41     44     1   111.7700478 561.613439
     36     41     51     1   107.3600461 529.189879
     37     41     44     1   111.7700478 561.613439
     37     41     51     1   107.3600461 529.189879
     38     43     40     1   120.7700517 663.844946
     38     43     45     1   120.7700517 663.844946
     39     38     43     1   111.7700478 561.613439
     39     38     50     1   107.3600461 529.189879
     40     43     45     1   120.0200517 790.998101
     40     44     41     1   120.7700517 663.844946
     40     44     46     1   120.0200517 790.998101
     41     44     46     1   120.7700517 663.844946
     43     38     50     1   111.7700478 561.613439
     43     40     44     1   120.0200517 790.998101
     43     45     47     1   120.0200517 790.998101
     44     41     51     1   111.7700478 561.613439
     44     46     47     1   120.0200517 790.998101
     45     47     46     1   120.0200517 790.998101
     52     55     56     1   107.3600461 529.189879
     52     55     60     1   111.7700478 561.613439
     52     55     67     1   107.3600461 529.189879
     53     58     54     1   107.3600461 529.189879
     53     58     61     1   111.7700478 561.613439
     53     58     68     1   107.3600461 529.189879
     54     58     61     1   111.7700478 561.613439
     54     58     68     1   107.3600461 529.189879
     55     60     57     1   120.7700517 663.844946
     55     60     62     1   120.7700517 663.844946
     56     55     60     1   111.7700478 561.613439
     56     55     67     1   107.3600461 529.189879
     57     60     62     1   120.0200517 790.998101
     57     61     58     1   120.7700517 663.844946
     57     61     63     1   120.0200517 790.998101
     58     61     63     1   120.7700517 663.844946
     60     55     67     1   111.7700478 561.613439
     60     57     61     1   120.0200517 790.998101
     60     62     64     1   120.0200517 790.998101
     61     58     68     1   111.7700478 561.613439
     61     63     64     1   120.0200517 790.998101
     62     64     63     1   120.0200517 790.998101
      1      2      7     1   119.8800511 270.063602
      1      6      9     1   119.8800511 270.063602
      3      2      7     1   119.8800511 270.063602
      3      4      8     1   119.8800511 270.063602
      5      4      8     1   119.8800511 270.063602
      5      6      9     1   119.8800511 270.063602
     25     23     26     1   119.8800511 270.063602
     25     23     27     1   119.8800511 270.063602
     26     28     31     1   119.8800511 270.063602
     27     29     32     1   119.8800511 270.063602
     30     28     31     1   119.8800511 270.063602
     30     29     32     1   119.8800511 270.063602
     42     40     43     1   119.8800511 270.063602
     42     40     44     1   119.8800511 270.063602
     43     45     48     1   119.8800511 270.063602
     44     46     49     1   119.8800511 270.063602
     47     45     48     1   119.8800511 270.063602
     47     46     49     1   119.8800511 270.063602
     59     57     60     1   119.8800511 270.063602
     59     57     61     1   119.8800511 270.063602
     60     62     65     1   119.8800511 270.063602
     61     63     66     1   119.8800511 270.063602
     64     62     65     1   119.8800511 270.063602
     64     63     66     1   119.8800511 270.063602

[ dihedrals ]
;    ai     aj     ak     al funct         c0         c1         c2         c3         c4         c5
     69      1      2      3     1  180.0000771  15.1670000  2
     69      1      6      5     1  180.0000771  15.1670000  2
     69      1      6      2     4  180.0000771  4.6024000  2
     69     28     30     29     4  180.0000771  4.6024000  2
     69     45     47     46     4  180.0000771  4.6024000  2
     69     62     64     63     4  180.0000771  4.6024000  2
     69      1      2      7     1  180.0000771  15.1670000  2
     69      1      6      9     1  180.0000771  15.1670000  2
     45     47     69     64     1  0.0000000  0.0000000  2
     46     47     69     64     1  0.0000000  0.0000000  2
     26     28     30     69     1  180.0000771  15.1670000  2
     27     29     30     69     1  180.0000771  15.1670000  2
     43     45     47     69     1  180.0000771  15.1670000  2
     44     46     47     69     1  180.0000771  15.1670000  2
     60     62     64     69     1  180.0000771  15.1670000  2
     61     63     64     69     1  180.0000771  15.1670000  2
     48     45     47     69     1  180.0000771  15.1670000  2
     49     46     47     69     1  180.0000771  15.1670000  2
     31     28     30     69     1  180.0000771  15.1670000  2
     32     29     30     69     1  180.0000771  15.1670000  2
     65     62     64     69     1  180.0000771  15.1670000  2
     66     63     64     69     1  180.0000771  15.1670000  2
      1      2      3      4     1  180.0000771  15.1670000  2
      1      2      3     10     1  180.0000771  15.1670000  2
      1      6      5      4     1  180.0000771  15.1670000  2
      1      6      5     11     1  180.0000771  15.1670000  2
      2      1      6      5     1  180.0000771  15.1670000  2
      2      3      4      5     1  180.0000771  15.1670000  2
      2      3     10     12     1  0.0000000  0.0000000  2
      2      3     10     13     1  0.0000000  0.0000000  2
      2      3     10     14     1  0.0000000  0.0000000  2
      6      1      2      3     1  180.0000771  15.1670000  2
      3      4      5      6     1  180.0000771  15.1670000  2
      3      4      5     11     1  180.0000771  15.1670000  2
      4      3     10     12     1  0.0000000  0.0000000  2
      4      3     10     13     1  0.0000000  0.0000000  2
      4      3     10     14     1  0.0000000  0.0000000  2
      4      5     11     15     1  0.0000000  0.0000000  2
      4      5     11     16     1  0.0000000  0.0000000  2
      4      5     11     17     1  0.0000000  0.0000000  2
      5      4      3     10     1  180.0000771  15.1670000  2
      6      5     11     15     1  0.0000000  0.0000000  2
      6      5     11     16     1  0.0000000  0.0000000  2
      6      5     11     17     1  0.0000000  0.0000000  2
     18     21     26     23     1  0.0000000  0.0000000  2
     18     21     26     28     1  0.0000000  0.0000000  2
     19     24     27     23     1  0.0000000  0.0000000  2
     19     24     27     29     1  0.0000000  0.0000000  2
     20     24     27     23     1  0.0000000  0.0000000  2
     20     24     27     29     1  0.0000000  0.0000000  2
     21     26     23     27     1  180.0000771  15.1670000  2
     21     26     28     30     1  180.0000771  15.1670000  2
     22     21     26     23     1  0.0000000  0.0000000  2
     22     21     26     28     1  0.0000000  0.0000000  2
     23     26     21     33     1  0.0000000  0.0000000  2
     23     26     28     30     1  180.0000771  15.1670000  2
     23     27     24     34     1  0.0000000  0.0000000  2
     23     27     29     30     1  180.0000771  15.1670000  2
     24     27     23     26     1  180.0000771  15.1670000  2
     24     27     29     30     1  180.0000771  15.1670000  2
     26     23     27     29     1  180.0000771  15.1670000  2
     26     28     30     29     1  180.0000771  15.1670000  2
     27     23     26     28     1  180.0000771  15.1670000  2
     27     29     30     28     1  180.0000771  15.1670000  2
     28     26     21     33     1  0.0000000  0.0000000  2
     29     27     24     34     1  0.0000000  0.0000000  2
     35     38     43     40     1  0.0000000  0.0000000  2
     35     38     43     45     1  0.0000000  0.0000000  2
     36     41     44     40     1  0.0000000  0.0000000  2
     36     41     44     46     1  0.0000000  0.0000000  2
     37     41     44     40     1  0.0000000  0.0000000  2
     37     41     44     46     1  0.0000000  0.0000000  2
     38     43     40     44     1  180.0000771  15.1670000  2
     38     43     45     47     1  180.0000771  15.1670000  2
     39     38     43     40     1  0.0000000  0.0000000  2
     39     38     43     45     1  0.0000000  0.0000000  2
     40     43     38     50     1  0.0000000  0.0000000  2
     40     43     45     47     1  180.0000771  15.1670000  2
     40     44     41     51     1  0.0000000  0.0000000  2
     40     44     46     47     1  180.0000771  15.1670000  2
     41     44     40     43     1  180.0000771  15.1670000  2
     41     44     46     47     1  180.0000771  15.1670000  2
     43     40     44     46     1  180.0000771  15.1670000  2
     43     45     47     46     1  180.0000771  15.1670000  2
     44     40     43     45     1  180.0000771  15.1670000  2
     44     46     47     45     1  180.0000771  15.1670000  2
     45     43     38     50     1  0.0000000  0.0000000  2
     46     44     41     51     1  0.0000000  0.0000000  2
     52     55     60     57     1  0.0000000  0.0000000  2
     52     55     60     62     1  0.0000000  0.0000000  2
     53     58     61     57     1  0.0000000  0.0000000  2
     53     58     61     63     1  0.0000000  0.0000000  2
     54     58     61     57     1  0.0000000  0.0000000  2
     54     58     61     63     1  0.0000000  0.0000000  2
     55     60     57     61     1  180.0000771  15.1670000  2
     55     60     62     64     1  180.0000771  15.1670000  2
     56     55     60     57     1  0.0000000  0.0000000  2
     56     55     60     62     1  0.0000000  0.0000000  2
     57     60     55     67     1  0.0000000  0.0000000  2
     57     60     62     64     1  180.0000771  15.1670000  2
     57     61     58     68     1  0.0000000  0.0000000  2
     57     61     63     64     1  180.0000771  15.1670000  2
     58     61     57     60     1  180.0000771  15.1670000  2
     58     61     63     64     1  180.0000771  15.1670000  2
     60     57     61     63     1  180.0000771  15.1670000  2
     60     62     64     63     1  180.0000771  15.1670000  2
     61     57     60     62     1  180.0000771  15.1670000  2
     61     63     64     62     1  180.0000771  15.1670000  2
     62     60     55     67     1  0.0000000  0.0000000  2
     63     61     58     68     1  0.0000000  0.0000000  2
     10      2      3      4     4  180.0000771  4.6024000  2
     11      4      5      6     4  180.0000771  4.6024000  2
     21     23     26     28     4  180.0000771  4.6024000  2
     24     23     27     29     4  180.0000771  4.6024000  2
     38     40     43     45     4  180.0000771  4.6024000  2
     41     40     44     46     4  180.0000771  4.6024000  2
     55     57     60     62     4  180.0000771  4.6024000  2
     58     57     61     63     4  180.0000771  4.6024000  2
      2      1      6      9     1  180.0000771  15.1670000  2
      2      3      4      8     1  180.0000771  15.1670000  2
      4      3      2      7     1  180.0000771  15.1670000  2
      4      5      6      9     1  180.0000771  15.1670000  2
      6      1      2      7     1  180.0000771  15.1670000  2
      6      5      4      8     1  180.0000771  15.1670000  2
      7      2      3     10     1  180.0000771  15.1670000  2
      8      4      3     10     1  180.0000771  15.1670000  2
      8      4      5     11     1  180.0000771  15.1670000  2
      9      6      5     11     1  180.0000771  15.1670000  2
     21     26     23     25     1  180.0000771  15.1670000  2
     21     26     28     31     1  180.0000771  15.1670000  2
     23     26     28     31     1  180.0000771  15.1670000  2
     23     27     29     32     1  180.0000771  15.1670000  2
     24     27     23     25     1  180.0000771  15.1670000  2
     24     27     29     32     1  180.0000771  15.1670000  2
     25     23     26     28     1  180.0000771  15.1670000  2
     25     23     27     29     1  180.0000771  15.1670000  2
     28     30     29     32     1  180.0000771  15.1670000  2
     29     30     28     31     1  180.0000771  15.1670000  2
     38     43     40     42     1  180.0000771  15.1670000  2
     38     43     45     48     1  180.0000771  15.1670000  2
     40     43     45     48     1  180.0000771  15.1670000  2
     40     44     46     49     1  180.0000771  15.1670000  2
     41     44     40     42     1  180.0000771  15.1670000  2
     41     44     46     49     1  180.0000771  15.1670000  2
     42     40     43     45     1  180.0000771  15.1670000  2
     42     40     44     46     1  180.0000771  15.1670000  2
     45     47     46     49     1  180.0000771  15.1670000  2
     46     47     45     48     1  180.0000771  15.1670000  2
     55     60     57     59     1  180.0000771  15.1670000  2
     55     60     62     65     1  180.0000771  15.1670000  2
     57     60     62     65     1  180.0000771  15.1670000  2
     57     61     63     66     1  180.0000771  15.1670000  2
     58     61     57     59     1  180.0000771  15.1670000  2
     58     61     63     66     1  180.0000771  15.1670000  2
     59     57     60     62     1  180.0000771  15.1670000  2
     59     57     61     63     1  180.0000771  15.1670000  2
     62     64     63     66     1  180.0000771  15.1670000  2
     63     64     62     65     1  180.0000771  15.1670000  2
      1      3      2      7     4  180.0000771  4.6024000  2
      3      5      4      8     4  180.0000771  4.6024000  2
      1      5      6      9     4  180.0000771  4.6024000  2
     26     27     23     25     4  180.0000771  4.6024000  2
     26     30     28     31     4  180.0000771  4.6024000  2
     27     30     29     32     4  180.0000771  4.6024000  2
     43     44     40     42     4  180.0000771  4.6024000  2
     43     47     45     48     4  180.0000771  4.6024000  2
     44     47     46     49     4  180.0000771  4.6024000  2
     60     61     57     59     4  180.0000771  4.6024000  2
     60     64     62     65     4  180.0000771  4.6024000  2
     61     64     63     66     4  180.0000771  4.6024000  2

[ moleculetype ]
;name            nrexcl
 DCM              3

[ atoms ]
;   nr  type  resi  res  atom  cgnr     charge      mass       ; qtot   bond_type
     1   cl     1   DCM   CL1    1    -0.050975     35.45000 ; qtot -0.051
     2   c3     1   DCM    C1    2    -0.362947     12.01000 ; qtot -0.414
     3   h2     1   DCM    H1    3     0.233201      1.00800 ; qtot -0.181
     4   h2     1   DCM    H2    4     0.231696      1.00800 ; qtot 0.051
     5   cl     1   DCM   CL2    5    -0.050975     35.45000 ; qtot -0.000

[ bonds ]
;   ai     aj funct   r             k
     1      2   1    1.8045e-01    2.2284e+05 ;    CL1 - C1
     2      3   1    1.0961e-01    2.7757e+05 ;     C1 - H1
     2      4   1    1.0961e-01    2.7757e+05 ;     C1 - H2
     2      5   1    1.8045e-01    2.2284e+05 ;     C1 - CL2

[ angles ]
;   ai     aj     ak    funct   theta         cth
     1      2      3      1    1.0699e+02    3.3489e+02 ;    CL1 - C1     - H1
     1      2      4      1    1.0699e+02    3.3489e+02 ;    CL1 - C1     - H2
     1      2      5      1    1.0933e+02    4.5263e+02 ;    CL1 - C1     - CL2
     3      2      4      1    1.1020e+02    3.2602e+02 ;     H1 - C1     - H2
     3      2      5      1    1.0699e+02    3.3489e+02 ;     H1 - C1     - CL2
     4      2      5      1    1.0699e+02    3.3489e+02 ;     H2 - C1     - CL2

[ system ]
[ molecules ]

system1 1

NCS 1

UNK 1

OPC 17

BArF 4

DCM               496
